# Supplementary material for: Machine learning-based microarray analyses indicate low-expression genes might collectively influence PAH disease
Source: PLoS Comput Biol. 2019 Aug 12;15(8):e1007264. doi: 10.1371/journal.pcbi.1007264 (PMC6705875; doi:10.1371/journal.pcbi.1007264)
Supplement: S1 Appendix — (ZIP) [file pcbi.1007264.s001.zip]

Archive with 2 entries (2 files):
- Data1/LB-allsamples-allgenes.xlsx
- Data1/readme.txt
