# Supplementary material for: Machine learning-based microarray analyses indicate low-expression genes might collectively influence PAH disease
Source: PLoS Comput Biol. 2019 Aug 12;15(8):e1007264. doi: 10.1371/journal.pcbi.1007264 (PMC6705875; doi:10.1371/journal.pcbi.1007264)
Supplement: S1 Appendix — (ZIP) [file pcbi.1007264.s001.zip › Data1/readme.txt]

Column heads start with "D" represent "Healthy Control."
Column heads start with "A" represent "HPAH."
Column heads start with "B" represent "UMC."
Column heads start with "C" represent "IPAH."
