# Supplementary material for: Machine learning-based microarray analyses indicate low-expression genes might collectively influence PAH disease
Source: PLoS Comput Biol. 2019 Aug 12;15(8):e1007264. doi: 10.1371/journal.pcbi.1007264 (PMC6705875; doi:10.1371/journal.pcbi.1007264)
Supplement: S2 Appendix — (ZIP) [file pcbi.1007264.s002.zip]

Archive with 8 entries (8 files):
- Data2/LB-allsamples-AllLarger_12_Gene_Number_38597.xls
- Data2/LB-allsamples-AllLarger_128_Gene_Number_14524.xls
- Data2/LB-allsamples-AllLarger_256_Gene_Number_10230.xls
- Data2/LB-allsamples-AtLeastOneLarger_128_Gene_Number_15794.xls
- Data2/LB-allsamples-AtLeastOneLarger_256_Gene_Number_11164.xls
- Data2/LB-allsamples-AtLeastOneSmaller_128_Gene_Number_40089.xls
- Data2/LB-allsamples-AtLeastOneSmaller_256_Gene_Number_44383.xls
- Data2/readme.txt
