# Supplementary material for: Machine learning-based microarray analyses indicate low-expression genes might collectively influence PAH disease
Source: PLoS Comput Biol. 2019 Aug 12;15(8):e1007264. doi: 10.1371/journal.pcbi.1007264 (PMC6705875; doi:10.1371/journal.pcbi.1007264)
Supplement: S2 Appendix — (ZIP) [file pcbi.1007264.s002.zip › Data2/LB-allsamples-AllLarger_12_Gene_Number_38597.xls]

## Sheet: Sheet1
probe set	gene	Accession	EntrezGene	Description	D-65-GM12332	D-66-GM12329A	D-67-GM12048	D-68-GM13117	D-69-GM07037A	D-70-GM13123	D-71-GM13116	D-72-GM13112	D-73-GM07014A	D-74-GM13128	D-75-GM13119	D-76-GM13114A	D-77-GM13118	D-78-GM12234A	D-79-GM12047	D-80-GM07031	D-81-GM07003	D-82-GM13124	D-83-GM12058C	D-84-GM12057A	D-85-GM07434	D-86-GM10850	A-02-PPH65KG185	A-03-PPH71TH184	A-04-PPH16LW1444	A-06-PPH140CL1402	A-07-PPH138SJ305	A-08-PPH61ST160	A-09-PPH37JM24	A-11-PPH124PC921	A-15-PPH95RS238	A-16-PPH86AC232	A-18-PPH30HB628	A-22-PPH64DB158	A-34-PPH29SM264	A-39-PPH52BM106	A-53-PPH14AH1727	A-58-PPH28KM1518	A-64-PPH14BN723	B-01-PPH05SM39	B-05-PPH127VW1976	B-10-PPH80NN1873	B-12-PPH108OB2031	B-13-PPH55RC128	B-14-PPH35PP1938
36888_at	Cluster Incl. AB020648:Homo sapiens mRNA for KIAA0841 protein, partial cds /cds=(0,1925) /gb=AB020648 /gi=4240170 /ug=Hs.7426 /len=4283	AB020648		Cluster Incl. AB020648:Homo sapiens mRNA for KIAA0841 protein, partial cds /cds=(0,1925) /gb=AB020648 /gi=4240170 /ug=Hs.7426 /len=4283	265.27	233.6	296.87	297.57	281.7	310	273.68	280.74	279.04	358.12	324.52	318.68	305.42	275.86	264.04	278.91	235.51	270.08	230.7	284.6	277.12	282.37	213.15	205.38	244.84	290.27	236.74	206.29	237.92	238.4	262.14	301.39	203.86	248.13	300.41	217.95	280.22	282.21	293.82	234.1	188.84	230.01	217.78	178.99	218.6
217253_at	(clone B3B3E13) Huntington's disease candidate region mRNA fragment	L37198		gb:L37198.1 /DB_XREF=gi:600519 /FEA=mRNA /CNT=1 /TID=Hs.233617.0 /TIER=ConsEnd /STK=0 /UG=Hs.233617 /UG_TITLE=Homo sapiens (clone B3B3E13) Huntingtons disease candidate region mRNA fragment /DEF=Homo sapiens (clone B3B3E13) Huntingtons disease candidate region mRNA fragment.	170	112.12	113.78	98.99	100.36	74.28	81.91	88.18	105.41	112.24	87.75	109.99	104.27	135.39	102.72	91.55	71.32	74.21	100.48	102.46	96.41	87	91.99	88.93	111.4	84.61	122.44	204.62	96.07	62.98	128.35	98.28	91.16	133.22	94.7	61.77	87.85	84	109.56	52.03	130.2	67.54	83.68	151.19	82.61
217257_at	(clone B3B3E13) Huntington's disease candidate region mRNA fragment	L37198		gb:L37198.1 /DB_XREF=gi:600519 /FEA=mRNA /CNT=1 /TID=Hs.233617.0 /TIER=ConsEnd /STK=0 /UG=Hs.233617 /UG_TITLE=Homo sapiens (clone B3B3E13) Huntingtons disease candidate region mRNA fragment /DEF=Homo sapiens (clone B3B3E13) Huntingtons disease candidate region mRNA fragment.	47.67	24.93	21.07	21.7	33.21	23.25	19.91	26.39	29.82	32.84	16.65	29.52	20.05	29.95	31.6	22.53	14.12	8.13	23.79	27.22	23.21	26.04	25.57	27.79	26.29	16.92	38.09	42.22	33.64	17.25	44.08	32.24	21.88	43.91	31.53	24.01	29.4	25.28	22.49	19.44	37.62	22.84	21.97	53.41	23.21
214825_at	(clone CTG-A4) mRNA sequence	L10374		gb:L10374.1 /DB_XREF=gi:307288 /FEA=mRNA /CNT=15 /TID=Hs.281587.1 /TIER=ConsEnd /STK=0 /UG=Hs.281587 /UG_TITLE=Human (clone CTG-A4) mRNA sequence /DEF=Human (clone CTG-A4) mRNA sequence.	10.05	17.08	21.53	11.32	19.78	19.29	12.29	21.29	23.06	14.26	18.81	20.13	16.83	11.39	12.14	18.07	14.21	8.5	12.44	22.94	4.39	10.27	14.38	11.74	15.24	14.64	7.89	13.96	14.15	9.51	6.88	2.86	18.81	3.77	18.69	14.19	12.09	17.63	17.25	18.96	6.11	11.92	20.67	8.5	16.74
239237_at	(clone HGP09/HGP32) T cell receptor gamma-2 chain processed pseudogene mRNA, VC region	AI798822		gb:AI798822 /DB_XREF=gi:5364294 /DB_XREF=we93b04.x1 /CLONE=IMAGE:2348623 /FEA=EST /CNT=5 /TID=Hs.265130.0 /TIER=ConsEnd /STK=4 /UG=Hs.265130 /UG_TITLE=ESTs	184.28	226.58	252.71	207.66	208.15	182.99	133.75	242.37	216.11	125.79	145.09	170.14	188.29	250.12	240.21	237.37	208.97	168.4	149.49	224.26	167.03	157.25	239.2	201.65	231.19	323.99	230.73	224.28	192.28	166.35	211.5	203.5	197.24	282.11	224.59	148.45	170.2	138.44	256.96	201.15	181.3	157.45	159.75	129.44	260.64
214768_x_at	(clone TR1.6VL) anti-thyroid peroxidase monoclonal autoantibody IgK chain, V region	BG540628		gb:BG540628 /DB_XREF=gi:13532861 /DB_XREF=602570501F1 /CLONE=IMAGE:4694688 /FEA=DNA /CNT=105 /TID=Hs.323936.0 /TIER=ConsEnd /STK=0 /UG=Hs.323936 /UG_TITLE=Human active IgK chain from GM 607, V-kappa-2 region	42.46	24.88	87.95	25.77	20.32	600.64	23.99	1141.69	36.63	22.85	725.72	5304.55	1426.8	151.76	89.64	55.36	734.62	3200.04	576.91	832.48	91.7	5689.09	235.02	37.59	58.98	39.51	25.23	4875.61	7.42	71.03	48.03	63.1	35.67	25.84	24.41	18.45	162.39	33.56	1238.41	17.15	46.33	166.14	478.51	46.53	65.82
216931_at	(clone Z146) retinal mRNA, 3' end and repeat region	L23852		gb:L23852.1 /DB_XREF=gi:393126 /FEA=mRNA /CNT=1 /TID=Hs.73838.0 /TIER=ConsEnd /STK=0 /UG=Hs.73838 /UG_TITLE=Homo sapiens (clone Z146) retinal mRNA, 3 end and repeat region /DEF=Homo sapiens (clone Z146) retinal mRNA, 3 end and repeat region.	17.16	26.77	22.54	23.16	21.04	25.71	29.54	15.74	14.18	17.3	22.53	18.61	15.21	15.59	15.59	11.32	21.3	20.27	20.76	24.8	16.62	20.24	8.63	18.55	13.76	10.45	10.73	15.84	14.61	12.72	14.33	23.9	17.56	15.63	20.21	33.28	18.48	20.37	25.43	20.27	16.11	15.56	11.99	18.35	21.86
214711_at	15E1.2: hypothetical protein LOC283459	BE568184	283459	gb:BE568184 /DB_XREF=gi:9811904 /DB_XREF=601341722F1 /CLONE=IMAGE:3683860 /FEA=DNA_1 /CNT=29 /TID=Hs.200400.0 /TIER=ConsEnd /STK=0 /UG=Hs.200400 /UG_TITLE=Human DNA sequence from BAC 15E1 on chromosome 12. Contains Cytochrome C Oxidase Polypeptide VIa-liver precursor gene, 60S ribosomal protein L31 pseudogene, pre-mRNA splicing factor SRp30c gene, two putative genes, ESTs, STSs and putative CpG i…	136.14	194.57	105.65	100.91	97.29	95.44	111.78	104.43	214.1	116.84	110.32	93.13	94.34	153.95	191.54	124.42	131.71	90.29	146.2	162.59	105.2	191.8	128.53	188.39	85.13	126.08	101.45	90.43	228.28	76.14	133.6	87.86	144.23	202.14	84.82	104.54	124.59	172.97	196.3	164.77	100.94	139.25	166.35	122.95	134.72
214826_at	2'-PDE: 2'-phosphodiesterase	U79276	201626	gb:U79276.1 /DB_XREF=gi:1710244 /FEA=mRNA /CNT=12 /TID=Hs.307238.0 /TIER=ConsEnd /STK=0 /UG=Hs.307238 /UG_TITLE=Human clone 23960 mRNA sequence /DEF=Human clone 23960 mRNA sequence.	53.58	44.09	59.45	49.49	56.88	46.63	61.55	57.72	60.64	38.84	46.13	40.07	46.68	26.08	47.23	51.24	46.67	43.89	48.78	58.89	54.16	53.02	49.97	49.96	49.26	48.34	34.63	52.46	67.21	50.95	52.24	53.75	58.64	41.92	61.51	49.49	40.13	39.29	52.4	54.81	34.17	61.19	66.64	29.18	46.08
231839_at	2'-PDE: 2'-phosphodiesterase	BF675750	201626	gb:BF675750 /DB_XREF=gi:11949645 /DB_XREF=602083661F1 /CLONE=IMAGE:4247919 /FEA=mRNA /CNT=43 /TID=Hs.151293.0 /TIER=ConsEnd /STK=0 /UG=Hs.151293 /UG_TITLE=Homo sapiens cDNA FLJ10664 fis, clone NT2RP2006196	923.84	790.45	843.01	809.96	826.32	841.18	732.38	696.71	859.11	789.23	848.8	750.37	861.21	726.12	812.88	732.27	751.88	879.49	868.4	819.64	984.46	918.11	755.33	858.56	780.63	816.51	810.54	716.26	771.66	891.28	811.05	1007.75	856.03	848.18	694.08	897.72	754.25	898.29	711.29	765.01	850.01	893.62	998.88	840.55	874.36
235091_at	2'-PDE: 2'-phosphodiesterase	BF515943	201626	gb:BF515943 /DB_XREF=gi:11601122 /DB_XREF=UI-H-BW1-aoa-f-08-0-UI.s1 /CLONE=IMAGE:3084063 /FEA=EST /CNT=22 /TID=Hs.64783.0 /TIER=ConsEnd /STK=5 /UG=Hs.64783 /UG_TITLE=ESTs, Weakly similar to T42705 hypothetical protein DKFZp434K098.1 (H.sapiens)	22.19	20.98	18.57	15.79	17.96	18.09	17.44	19.07	23.35	22.77	17.48	20.6	25.89	12.87	28.6	26.73	17.05	23.63	19.46	20.9	26.95	34.1	30.36	22.16	31.39	25.86	15.75	23.58	34.86	25.17	27.1	24.17	31.7	18.01	14.2	26.7	17.84	24.98	16.05	30.02	27.65	28.16	18.63	29.65	20
1554915_a_at	2'-PDE: 2'-phosphodiesterase	BC034978	201626	gb:BC034978.1 /DB_XREF=gi:23273310 /TID=Hs2.151293.1 /CNT=3 /FEA=FLmRNA /TIER=FL /STK=1 /LL=201626 /UG_GENE=DKFZp667B1218 /UG=Hs.151293 /DEF=Homo sapiens, clone MGC:26962 IMAGE:4823249, mRNA, complete cds. /PROD=Unknown (protein for MGC:26962) /FL=gb:BC034978.1	242.93	175.79	216.33	196.1	228.32	196.48	201.37	182.95	214.53	226.96	224.89	184.8	195.86	158.22	239.02	202.73	191.43	169.12	227.88	182.28	227.74	230.57	192.97	228.11	173.07	176.1	180.13	159.1	187.14	234.99	213.04	230.35	219.31	201.35	149.69	196.77	183.52	163.24	143.7	170.2	184.48	234.44	240.21	216.64	234.68
214186_s_at	3.8-1: MHC class I mRNA fragment 3.8-1	AI346483	352961	gb:AI346483 /DB_XREF=gi:4083689 /DB_XREF=qp51a02.x1 /CLONE=IMAGE:1926506 /FEA=EST /CNT=15 /TID=Hs.132807.0 /TIER=Stack /STK=11 /UG=Hs.132807 /UG_TITLE=Homo sapiens (clone 3.8-1) MHC class I mRNA fragment	142.49	99.72	108.62	110.07	110.65	118.79	118.22	115.27	93	118.96	118.99	158.03	154.52	176.11	162.43	150.18	77.87	153.97	156.76	198.45	123.88	109.99	91	109.34	247.42	42.91	81.7	211.52	123.05	119.96	131.4	107.85	119.62	112.4	141.66	96.27	112.09	133.88	110.58	74.31	188.17	108.24	103.85	114.15	140.13
212233_at	3'UTR of hypothetical protein (ORF1)	AL523076		gb:AL523076 /DB_XREF=gi:12786569 /DB_XREF=AL523076 /CLONE=CS0DC001YI12 (3 prime) /FEA=mRNA /CNT=264 /TID=Hs.82503.0 /TIER=Stack /STK=124 /UG=Hs.82503 /UG_TITLE=H.sapiens mRNA for 3UTR of unknown protein	49.12	217.71	58.1	77.11	18.07	588.38	16.89	13.5	134.22	48.28	71.17	629.53	164.01	32.82	123.74	471.58	52.04	229.34	86.82	148.93	42.48	95.06	233.87	468.86	21.08	18.16	19.46	642.49	297.23	64.63	11.96	522.73	747.59	24.84	31.93	271.1	216.6	41.69	11.86	38.44	730.51	127.69	22.12	579.75	16.32
229670_at	5.5 kb mRNA upregulated in retinoic acid treated HL-60 neutrophilic cells	BF056369		gb:BF056369 /DB_XREF=gi:10810265 /DB_XREF=7k04d01.x1 /CLONE=IMAGE:3443353 /FEA=EST /CNT=15 /TID=Hs.180284.0 /TIER=Stack /STK=14 /UG=Hs.180284 /UG_TITLE=ESTs	324.69	788.2	408.98	564.69	436.58	439.49	659.31	622.08	365.82	515.91	483.62	587.7	571.29	589.68	654.64	543.25	470.3	575.81	435.12	547.88	307.96	502.06	463.79	565.47	380.57	652.06	361.98	700.41	829.73	450.3	586.38	314.58	573.5	422.63	356.19	491.32	355.44	583.57	536.21	477.6	423.9	477.14	431.54	486.42	499.25
211337_s_at	76P: gamma tubulin ring complex protein (76p gene)	BC000966	27229	gb:BC000966.2 /DB_XREF=gi:12803021 /FEA=FLmRNA /CNT=1 /TID=Hs.20621.0 /TIER=FL /STK=0 /UG=Hs.20621 /LL=27229 /UG_GENE=76P /DEF=Homo sapiens, Similar to gamma tubulin ring complex protein (76p gene), clone MGC:4930, mRNA, complete cds. /PROD=Similar to gamma tubulin ring complex protein(76p gene) /FL=gb:BC000966.2	206.95	176.85	209.64	262.43	241.01	217.93	241.55	273.41	273.88	292.58	227.88	265.65	196.78	346.5	263.24	282.43	248.7	193.46	307.4	227.02	244.46	299.45	293.31	361.7	290.17	309.88	234.53	180.7	253.04	299.99	314.23	275.81	233.57	207.83	238.32	248.67	298.31	260.41	271.93	272.31	239.59	262.36	275.37	214.67	279.11
213266_at	76P: Gamma tubulin ring complex protein (76p gene)	BF592982	27229	gb:BF592982 /DB_XREF=gi:11685306 /DB_XREF=7j97g10.x1 /CLONE=IMAGE:3442771 /FEA=EST /CNT=66 /TID=Hs.20621.1 /TIER=Stack /STK=42 /UG=Hs.20621 /LL=27229 /UG_GENE=76P /UG_TITLE=gamma tubulin ring complex protein (76p gene)	94.32	106.11	99.47	82.44	92.44	93.71	83.01	76.27	70.42	89.93	105.63	90.1	97.86	66.45	81.2	97.38	77.46	74.57	102.59	98.97	72.23	98.58	68.72	83.95	127.87	79.47	112.87	101.05	110.79	102.21	97.38	92.83	96.2	95.64	143.74	89.95	60.47	93.36	93.62	88.6	91.14	79.91	87.16	101.74	96.27
229819_at	A1BG: alpha-1-B glycoprotein	AI022193	1	gb:AI022193 /DB_XREF=gi:3239546 /DB_XREF=ow92f09.x1 /CLONE=IMAGE:1654313 /FEA=EST /CNT=13 /TID=Hs.41997.0 /TIER=Stack /STK=9 /UG=Hs.41997 /LL=1 /UG_GENE=A1BG /UG_TITLE=alpha-1-B glycoprotein	188.99	127.37	145.64	142.37	212.38	154	127.03	134.9	147.59	174.82	139.47	164.89	177.67	131.29	146.51	97.89	177.43	165.08	142.59	183.74	168.18	133.31	125.46	139.34	169.37	142.06	178.57	187.09	247.91	132.84	143.55	101.92	115.24	130.42	217.52	142.25	165.01	173.83	200.33	135.65	144.94	71.76	139.3	165.74	119.37
235070_at	A2BP1: ataxin 2-binding protein 1	AL133898	54715	gb:AL133898 /DB_XREF=gi:6602085 /DB_XREF=DKFZp761K1914_r1 /CLONE=DKFZp761K1914 /FEA=EST /CNT=24 /TID=Hs.33067.0 /TIER=ConsEnd /STK=0 /UG=Hs.33067 /UG_TITLE=ESTs	18.48	11.96	17.51	19.26	21.19	12	20.49	12.29	8.01	14.08	10.07	13.16	9.05	3.31	8.18	14.73	16.43	12.74	17.49	19.29	12.53	3.02	8.54	9.68	9.87	15.49	10.06	11.79	15.64	17.53	17.23	9.51	6.64	5.84	13.97	20.31	9.51	13.62	14	9.23	7.05	7.14	14.85	19.68	19.47
1553422_s_at	A2BP1: ataxin 2-binding protein 1	NM_145892	54715	gb:NM_145892.1 /DB_XREF=gi:22538406 /GEN=A2BP1 /TID=Hs2.57937.4 /CNT=2 /FEA=FLmRNA /TIER=FL /STK=1 /LL=54715 /UG=Hs.57937 /DEF=Homo sapiens ataxin 2-binding protein 1 (A2BP1), transcript variant 2, mRNA. /PROD=ataxin 2-binding protein 1 isoform 2 /FL=gb:NM_145892.1 gb:AF094849.1	22.39	30.63	21.68	21.1	17.29	29.19	9.42	21.9	9.06	15.24	23.53	18.78	18.65	13.16	10.44	21.34	20.7	16.93	19.59	24.52	16.99	13.82	17.82	17.22	19.57	36.76	33.25	22.7	27.94	28.58	18.77	34.83	9.63	14.23	25.24	16.58	17.63	28.98	15.12	18.07	28.93	23.98	16.86	16.83	19.23
1566097_at	A2BP1: Ataxin 2-binding protein 1	AL162011	54715	gb:AL162011.1 /DB_XREF=gi:7328037 /TID=Hs2.365697.1 /CNT=2 /FEA=mRNA /TIER=ConsEnd /STK=0 /UG=Hs.365697 /UG_TITLE=Homo sapiens mRNA; cDNA DKFZp761K02121 (from clone DKFZp761K02121) /DEF=Homo sapiens mRNA; cDNA DKFZp761K02121 (from clone DKFZp761K02121).	15.91	26.99	13.22	22.08	18.21	21.77	21.24	14.07	19.49	25.05	18.48	36.43	16.15	16.42	24.26	18.54	20.05	19.09	22.85	18.28	22.98	27.83	22.84	25.66	14.8	21.17	14.12	30.19	17.28	24.11	23.81	25.91	24.52	29.37	21.67	21.26	13.97	16.65	28.81	12.21	30.93	20.91	17.42	29.61	33.47
1566098_at	A2BP1: Ataxin 2-binding protein 1	AL691530	54715	gb:AL691530 /DB_XREF=gi:19622067 /DB_XREF=DKFZp761K02121_r1 /CLONE=DKFZp761K02121 /TID=Hs2.365697.1 /CNT=2 /FEA=mRNA /TIER=ConsEnd /STK=0 /UG=Hs.365697 /UG_TITLE=Homo sapiens mRNA; cDNA DKFZp761K02121 (from clone DKFZp761K02121)	14.08	20.97	18.97	14.14	17.06	13.57	15.25	16.31	17.04	14.4	11.14	15.59	18.4	11.61	17.25	11.95	18.62	9.79	10.83	6.76	15.77	5.64	13.23	14.71	12.09	9.17	12.57	17.52	18.02	14.75	12.64	12.95	17.1	13.33	9.17	12.8	14.83	15.92	14.97	7.99	9.28	12.87	4.88	12.45	14.12
217757_at	A2M: alpha-2-macroglobulin	NM_000014	2	gb:NM_000014.3 /DB_XREF=gi:6226959 /GEN=A2M /FEA=FLmRNA /CNT=472 /TID=Hs.74561.0 /TIER=FL+Stack /STK=222 /UG=Hs.74561 /LL=2 /DEF=Homo sapiens alpha-2-macroglobulin (A2M), mRNA. /PROD=alpha 2 macroglobulin precursor /FL=gb:NM_000014.3 gb:M11313.1	18.24	16.8	17.74	24.68	18.86	9.57	21.75	10.54	19	20.69	10.81	12.54	8.69	16	15.75	10.25	12.52	24.09	14.14	9.15	22.56	9.78	20.18	19.86	16.38	16.67	14.44	23.29	12.04	23.62	16.55	7.75	5.42	23.58	19.27	13.53	12.8	15.41	14.7	15.47	39.95	12.51	9.75	16.38	14.21
1558450_at	A2M: alpha-2-macroglobulin	BF056828	2	gb:BF056828 /DB_XREF=gi:10810724 /DB_XREF=7k10b12.x1 /CLONE=IMAGE:3443687 /TID=Hs2.255584.1 /CNT=9 /FEA=mRNA /TIER=ConsEnd /STK=0 /LL=144571 /UG_GENE=LOC144571 /UG=Hs.255584 /UG_TITLE=hypothetical protein LOC144571	32.78	34.11	51.63	34.98	31.97	44.3	30.99	38.89	9.85	45.94	35.39	41.02	31.92	26.26	28.58	11.2	28.54	25.51	30.34	36.14	22.16	26.31	20.44	23.81	32.74	19.68	24.08	27.63	23.08	33.56	21.7	27.41	34.42	32.85	36.72	44.99	31.55	25.65	34.79	25.62	32.06	19.25	36.92	37.07	33.89
219488_at	A4GALT: alpha 1,4-galactosyltransferase (globotriaosylceramide synthase)	NM_017436	53947	gb:NM_017436.1 /DB_XREF=gi:8392829 /GEN=A14GALT /FEA=FLmRNA /CNT=45 /TID=Hs.105956.0 /TIER=FL+Stack /STK=23 /UG=Hs.105956 /LL=53947 /DEF=Homo sapiens globotriaosylceramideCD77 synthase; Gb3CD77 synthase; alpha1,4-galactosyltransferase; 4-N-acetylglucosaminyltransferase (A14GALT), mRNA. /PROD=globotriaosylceramideCD77 synthase; Gb3CD77synthase; alpha1,4-galactosyltransferase;4-N-acetylglucosaminyl…	24.75	8.01	44.06	25.41	45.37	8.43	5.54	52.45	32.63	14.78	26.02	38.49	27.52	40.88	32.17	39.12	19	23.31	15.2	19.83	28.14	21.08	34.07	26.34	35.1	26.63	23.25	45.53	5.07	47.16	31.5	20.22	29.31	14.53	50.6	25.83	26.92	17.24	20.97	38.49	42.03	36.63	12.37	27.22	17.64
221131_at	A4GNT: alpha-1,4-N-acetylglucosaminyltransferase	NM_016161	51146	gb:NM_016161.1 /DB_XREF=gi:7705858 /GEN=LOC51146 /FEA=FLmRNA /CNT=2 /TID=Hs.278960.0 /TIER=FL /STK=0 /UG=Hs.278960 /LL=51146 /DEF=Homo sapiens alpha-1,4-N-acetylglucosaminyltransferase (LOC51146), mRNA. /PROD=alpha-1,4-N-acetylglucosaminyltransferase /FL=gb:NM_016161.1 gb:AF141315.1	32.48	45.94	33.21	35.86	50.5	43.37	38.83	56.15	41.42	42.27	38.44	48.3	29.98	36.98	33.82	45.54	44.95	42.35	36.1	57.11	44.55	31.53	34.02	46.08	42.19	36.06	50.19	36.78	37.05	49.31	35.09	38.84	38.31	47.37	45.01	40.55	52.18	34.06	48.52	44.1	49.29	44.87	37.43	32.76	36.67
241552_at	AA02 pseudogene mRNA, partial sequence	AI806982		gb:AI806982 /DB_XREF=gi:5393548 /DB_XREF=wf24g06.x1 /CLONE=IMAGE:2356570 /FEA=EST /CNT=6 /TID=Hs.125747.0 /TIER=ConsEnd /STK=4 /UG=Hs.125747 /UG_TITLE=ESTs	79.52	69.93	57.43	69.3	64.21	74.76	82.25	62.07	73.92	59.88	70.31	62.97	97.75	81.89	60.54	86.04	71.97	99.57	71.8	88.2	63.22	75.17	73.28	60.78	52.16	70.63	89.59	62.14	83.78	56.01	73.54	77.66	80.49	78.69	84.12	71.79	82.35	89.76	81.82	56.5	65.16	72.25	71.39	65.61	79.43
234117_at	AAA1: AAA1 protein	H72752	404744	gb:H72752 /DB_XREF=gi:1044568 /DB_XREF=yu04d12.s1 /CLONE=IMAGE:232823 /FEA=mRNA /CNT=4 /TID=Hs.302242.0 /TIER=ConsEnd /STK=1 /UG=Hs.302242 /UG_TITLE=ESTs	8.93	10.57	13.35	14.66	22.47	18.09	6.53	21.98	8.85	3.75	5.7	26.18	8.28	25.15	12.02	12.68	8.32	14.88	6.79	8.94	3.64	9.19	6.98	39.14	10.86	5.75	13.43	33.41	8.36	12.1	9.1	14.02	20.91	8.73	62.84	4.57	27.48	9.19	10.37	12.61	27.65	9	8.7	64.3	8.97
1561490_at	AAA1: AAA1 protein	BC031961	404744	gb:BC031961.1 /DB_XREF=gi:21618911 /TID=Hs2.375822.1 /CNT=2 /FEA=mRNA /TIER=ConsEnd /STK=1 /UG=Hs.375822 /UG_TITLE=Homo sapiens, clone IMAGE:4827585, mRNA /DEF=Homo sapiens, clone IMAGE:4827585, mRNA.	26.37	35.88	24.28	30.03	25.18	41.75	34.82	45.73	16.88	22.42	30.99	21.2	29.84	12.68	13.45	16.86	15.37	37.18	21.39	27.62	9.15	17	22.47	23.36	28.78	43.02	26.75	29	34.63	23.11	40.98	20.95	12.9	18.35	18.2	47.23	16.18	35.87	20.4	25.44	33.7	21.05	20.67	15.31	27.5
218075_at	AAAS: achalasia, adrenocortical insufficiency, alacrimia (Allgrove, triple-A)	NM_015665	8086	gb:NM_015665.1 /DB_XREF=gi:12962936 /GEN=AAAS /FEA=FLmRNA /CNT=151 /TID=Hs.125262.0 /TIER=FL+Stack /STK=56 /UG=Hs.125262 /LL=8086 /DEF=Homo sapiens aladin (AAAS), mRNA. /PROD=aladin /FL=gb:AF226048.1 gb:BC000659.1 gb:NM_015665.1	55.91	66.15	61.46	68.44	68.37	72.57	64.63	65.85	71.18	68.14	76.41	69.42	71.34	69.29	67.92	81.98	62.93	69.22	58.14	73.66	63.26	71.27	82.03	80.44	62.29	70.35	59.77	53.44	93.42	54.2	72.04	58.28	82.67	74.74	67.81	69.85	68.24	73.71	72.09	58.58	57.03	55.57	67.6	74.3	72.35
218434_s_at	AACS: acetoacetyl-CoA synthetase	NM_023928	65985	gb:NM_023928.1 /DB_XREF=gi:12965198 /GEN=FLJ12389 /FEA=FLmRNA /CNT=95 /TID=Hs.239758.0 /TIER=FL+Stack /STK=37 /UG=Hs.239758 /LL=65985 /DEF=Homo sapiens hypothetical protein FLJ12389 similar to acetoacetyl-CoA synthetase (FLJ12389), mRNA. /PROD=hypothetical protein FLJ12389 similar toacetoacetyl-CoA synthetase /FL=gb:NM_023928.1	634.99	484.02	615.07	526.16	601.41	702.69	840.72	725.22	715.35	768.36	887.91	688.19	767.64	839.1	798.52	779.6	661.9	623.03	617.4	702.68	665.25	594.9	723.66	609.25	719.26	543.37	835.25	764.06	692.83	594.77	591.29	717.97	544.38	756.16	704.61	746.38	786.06	800.85	592.64	461.99	601	644.54	745.76	869.01	807.45
236722_at	AACS: Acetoacetyl-CoA synthetase	AI792937	65985	gb:AI792937 /DB_XREF=gi:5340653 /DB_XREF=on12a07.y5 /CLONE=IMAGE:1556436 /FEA=EST /CNT=11 /TID=Hs.169054.0 /TIER=ConsEnd /STK=0 /UG=Hs.169054 /UG_TITLE=ESTs	127.97	136.55	151.95	121.13	181.66	175.83	167.4	176.22	165.51	136.76	137.42	190.45	163.75	163.34	136.24	140.64	110	212.07	128.02	177.01	154.43	212.23	207.32	185.71	160.5	123.01	199.46	189.72	184.95	225.24	142.45	177.08	214.78	140.41	181.01	157.3	182.06	187.39	116.33	214.67	199.14	173.68	142.05	160.75	132.85
225847_at	AADACL1: arylacetamide deacetylase-like 1	AB037784	57552	gb:AB037784.1 /DB_XREF=gi:7243106 /GEN=KIAA1363 /FEA=mRNA /CNT=76 /TID=Hs.22941.0 /TIER=Stack /STK=14 /UG=Hs.22941 /LL=57552 /DEF=Homo sapiens mRNA for KIAA1363 protein, partial cds. /PROD=KIAA1363 protein	57.93	60.61	82.89	99.98	128.57	96.32	81.11	101.04	98.72	96.44	86.34	102.52	89.48	106.06	115.14	107.87	129.86	85.76	115.01	89.54	89.98	116.45	113.88	99.15	90.28	56.72	94.58	171.89	52.2	115.54	57.19	138.64	106.67	76.19	89.63	117.87	116.56	90.52	68.03	93.75	126.07	108.95	117.67	170.79	98.38
244086_at	AADACL1: Arylacetamide deacetylase-like 1	AA872567	57552	gb:AA872567 /DB_XREF=gi:2968745 /DB_XREF=oa16g04.s1 /CLONE=IMAGE:1305174 /FEA=EST /CNT=4 /TID=Hs.269762.0 /TIER=ConsEnd /STK=3 /UG=Hs.269762 /UG_TITLE=ESTs, Moderately similar to ALU7_HUMAN ALU SUBFAMILY SQ SEQUENCE CONTAMINATION WARNING ENTRY (H.sapiens)	18.26	20.82	22.2	20.31	23.28	23.53	21.5	20.28	23.93	25.85	20.45	25.51	23.49	28.32	20.03	27.4	11.15	26.78	24.31	18.5	10.66	23.17	24.56	23.6	19.05	11.07	15.85	22.59	25.16	22.22	32.45	25.49	14.69	22.59	19.05	19.2	22.04	22.55	20.44	24.56	25.72	17.49	25.87	22.68	20.65
223593_at	AADAT: aminoadipate aminotransferase	AF097994	51166	gb:AF097994.1 /DB_XREF=gi:6165633 /FEA=FLmRNA /CNT=28 /TID=Hs.301528.0 /TIER=FL /STK=0 /UG=Hs.301528 /LL=51166 /UG_GENE=KATII /DEF=Homo sapiens L-kynureninealpha-aminoadipate aminotransferase mRNA, complete cds. /PROD=L-kynureninealpha-aminoadipateaminotransferase /FL=gb:AF097994.1 gb:NM_016228.2	36.05	32.37	40.8	26.79	25.93	31.34	30.92	48.21	23.93	29.45	48.91	36.18	52.4	30.77	23.27	19.45	38.86	24.28	25.86	32.14	38.34	40.04	25.17	24.6	25.41	32.61	25.28	30.35	19.36	20.51	19.56	22.22	24.69	31.54	29.14	45.71	34.31	41.35	17.75	29.66	21.68	18.88	30.27	31.18	21.67
205434_s_at	AAK1: AP2 associated kinase 1	AW451954	22848	gb:AW451954 /DB_XREF=gi:6992730 /DB_XREF=UI-H-BI3-alt-h-06-0-UI.s1 /CLONE=IMAGE:3068771 /FEA=FLmRNA /CNT=42 /TID=Hs.135941.0 /TIER=Stack /STK=8 /UG=Hs.135941 /LL=22848 /UG_GENE=KIAA1048 /UG_TITLE=KIAA1048 protein /FL=gb:AB028971.1 gb:NM_014911.1	460.46	598.3	632.59	422.73	693.89	636.95	417.44	640.21	464.72	359.24	391.58	648.8	639.55	755.36	621.76	627.16	721.03	736.66	538.76	522.73	485.58	663.71	532.45	609.31	512.86	405.85	484.75	783.76	489.73	640.65	371.2	617.07	484.49	497.46	620.13	440.57	608.52	294	509.78	599.18	550.83	568.74	405.38	600.08	486.96
205435_s_at	AAK1: AP2 associated kinase 1	NM_014911	22848	gb:NM_014911.1 /DB_XREF=gi:7662461 /GEN=KIAA1048 /FEA=FLmRNA /CNT=42 /TID=Hs.135941.0 /TIER=FL /STK=0 /UG=Hs.135941 /LL=22848 /DEF=Homo sapiens KIAA1048 protein (KIAA1048), mRNA. /PROD=KIAA1048 protein /FL=gb:AB028971.1 gb:NM_014911.1	42.91	51.25	45.58	47.68	52.21	39.94	61.12	47.82	54.5	50.28	44.12	47.28	52.28	44.99	57.92	45.62	43.92	53.8	48.26	58.05	49.21	53.33	56.01	52.05	53.52	44.32	46.24	51.77	62.48	44.57	41.86	51.39	49.54	59.09	50.04	46.76	45.79	45.66	44.36	58.92	48.33	51.8	52.57	39.69	54.5
225522_at	AAK1: AP2 associated kinase 1	AW628987	22848	gb:AW628987 /DB_XREF=gi:7375777 /DB_XREF=hi46a11.x1 /CLONE=IMAGE:2975324 /FEA=EST /CNT=75 /TID=Hs.44526.0 /TIER=Stack /STK=33 /UG=Hs.44526 /UG_TITLE=ESTs, Weakly similar to ALU8_HUMAN ALU SUBFAMILY SX SEQUENCE CONTAMINATION WARNING ENTRY (H.sapiens)	748.66	977.17	1061.66	656.72	1137.05	895.59	690.14	1032.6	859.22	568.98	609.38	991.81	977.57	1234.3	1090.73	1169.39	1074.34	1089.98	879.41	950.93	868.3	1127.46	922.51	1113.08	999.91	715.88	971.32	1427.04	924.93	1178.82	819.28	1360.9	851.06	986.34	1117.73	796.67	996.1	487.59	791.35	1029.41	1011.87	1014.92	736.83	1360.61	893.57
238100_at	AAK1: AP2 associated kinase 1	AI820626	22848	gb:AI820626 /DB_XREF=gi:5439705 /DB_XREF=or95g01.x5 /CLONE=IMAGE:1603632 /FEA=EST /CNT=12 /TID=Hs.156843.0 /TIER=ConsEnd /STK=2 /UG=Hs.156843 /UG_TITLE=ESTs	61.87	42.64	202.5	58.2	124.64	60.7	42.43	67.52	59.63	57.22	37.21	82.66	68.26	55.68	75.19	40.16	39.47	69.84	55.24	56.29	50.81	43.95	46.12	49.95	54.14	51.57	37.16	45.26	39.95	70.14	52.02	47.26	35.58	35.61	65.25	59.92	50.33	47.86	64.58	73.63	61.34	67.62	44.82	44.29	47.27
201511_at	AAMP: angio-associated, migratory cell protein	NM_001087	14	gb:NM_001087.1 /DB_XREF=gi:4557228 /GEN=AAMP /FEA=FLmRNA /CNT=254 /TID=Hs.83347.0 /TIER=FL+Stack /STK=67 /UG=Hs.83347 /LL=14 /DEF=Homo sapiens angio-associated, migratory cell protein (AAMP), mRNA. /PROD=angio-associated, migratory cell protein /FL=gb:M95627.1 gb:NM_001087.1	224	265.7	215.6	223.59	262.22	255.25	266.62	231.46	242.95	254.51	288.93	232.5	254.41	214.49	234.54	247.86	257.14	276.41	323.75	238.26	278.98	285.52	223	263.93	261.62	255.64	253.22	267.83	353.78	225.94	253.45	270.03	315.21	284.21	211.3	280.77	265.67	299.64	234.11	212.58	281.07	220.17	244.82	312.75	258.73
201000_at	AARS: alanyl-tRNA synthetase	NM_001605	16	gb:NM_001605.1 /DB_XREF=gi:4501840 /GEN=AARS /FEA=FLmRNA /CNT=322 /TID=Hs.75102.0 /TIER=FL+Stack /STK=59 /UG=Hs.75102 /LL=16 /DEF=Homo sapiens alanyl-tRNA synthetase (AARS), mRNA. /PROD=alanyl-tRNA synthetase /FL=gb:D32050.1 gb:NM_001605.1	2036.78	1372.94	3074.93	2031.27	1877.77	2270.09	1827.96	1956.32	2252.64	1807.72	2075.27	1813.33	2085.2	2103.19	2093.27	2542.7	2485.58	2528.45	1654.32	2299.62	2392.55	2498.54	1915.34	2137.79	2905.56	1898.51	2086.97	1690.9	1732.04	2485.96	1792.18	2209.58	1746.28	1498.65	2139.16	2156.22	2272.19	2519.89	1913.4	2114.09	1770.6	2484.21	2241.27	1975.53	1576.25
222064_s_at	AARSD1: alanyl-tRNA synthetase domain containing 1	AI093187	80755	gb:AI093187 /DB_XREF=gi:3432163 /DB_XREF=qa98b04.x1 /CLONE=IMAGE:1694767 /FEA=EST /CNT=10 /TID=Hs.317403.1 /TIER=Stack /STK=9 /UG=Hs.317403 /LL=80755 /UG_GENE=MGC2744 /UG_TITLE=hypothetical protein MGC2744	239.11	253.56	231.53	278.49	258.92	265.47	294.05	233.05	345.61	243.13	241.67	199.83	224.09	241.58	286.97	242.93	266.9	254.43	303.59	234.94	242.68	338.21	293.47	281.05	238.47	293.43	225.34	241.15	268.95	305.82	349.75	303.77	316.11	277.16	226.46	259.05	243.02	278.32	237.24	276.78	293.23	248.64	292.34	292.02	327.06
238740_at	AARSD1: alanyl-tRNA synthetase domain containing 1	AA180872	80755	gb:AA180872 /DB_XREF=gi:1764414 /DB_XREF=zp44d09.r1 /CLONE=IMAGE:612305 /FEA=EST /CNT=8 /TID=Hs.58646.0 /TIER=ConsEnd /STK=0 /UG=Hs.58646 /UG_TITLE=ESTs	13.82	10.37	12.8	25.69	13.45	20.05	21.1	16.13	9.13	17.4	19.97	14.74	16.34	19.36	18.38	19.75	21.86	14.77	11.17	17.94	26.05	17.23	15.75	19.51	15.05	19.28	13.66	22.77	26.43	17.27	40.88	13.16	23.41	21.16	14.89	17.07	17.33	18.43	16.18	21.49	29.11	17.53	28.74	17.37	21.9
231845_at	AARSL: alanyl-tRNA synthetase like	AI721172	57505	gb:AI721172 /DB_XREF=gi:5038428 /DB_XREF=as66e12.x1 /CLONE=IMAGE:2333710 /FEA=mRNA /CNT=39 /TID=Hs.197668.0 /TIER=ConsEnd /STK=4 /UG=Hs.197668 /LL=57505 /UG_GENE=KIAA1270 /UG_TITLE=KIAA1270 protein	209.27	213.9	263.43	218.05	246.43	198.43	234.41	217.71	241.54	224.46	225.64	240.71	205.52	258.94	220.33	249.13	228.18	192.78	196.34	205.14	240.18	253.99	254.14	250.55	243.68	268.65	242.71	212.45	206.6	255.95	231.97	235.54	253.91	210	209.93	164.51	247.6	259.33	261.36	247.3	229.32	272.52	262.15	225.19	229.99
228041_at	AASDH: 2-aminoadipic 6-semialdehyde dehydrogenase	AW772229	132949	gb:AW772229 /DB_XREF=gi:7704293 /DB_XREF=hn70c03.x1 /CLONE=IMAGE:3033220 /FEA=EST /CNT=27 /TID=Hs.104347.0 /TIER=Stack /STK=18 /UG=Hs.104347 /UG_TITLE=ESTs, Weakly similar to ALUC_HUMAN !!!! ALU CLASS C WARNING ENTRY !!! (H.sapiens)	218.13	183.12	184.1	249.76	204.66	216.28	246.02	267.03	224.96	301.29	232.97	240.04	236.3	299.72	243.02	294.29	200.92	210.47	152.63	188.42	218.8	193.55	270.16	306.9	223.84	291.93	256	244.27	260.84	237.68	261.83	280.62	235.82	218.92	190.91	162.67	210.78	256.74	269.22	228.08	226.57	209.88	298.53	266.27	252.65
235435_at	AASDH: 2-aminoadipic 6-semialdehyde dehydrogenase	BF433048	132949	gb:BF433048 /DB_XREF=gi:11445211 /DB_XREF=7n24c06.x1 /CLONE=IMAGE:3565450 /FEA=EST /CNT=16 /TID=Hs.12622.0 /TIER=ConsEnd /STK=6 /UG=Hs.12622 /UG_TITLE=ESTs, Highly similar to AF161436 1 HSPC318 (H.sapiens)	246	340.88	320.1	349.14	367.09	344.78	367.89	385.96	318.31	453.86	357.36	373.36	372.92	388.8	300.66	420.1	263.84	326.11	249.22	286.11	337.16	284.34	417.07	391.2	363.95	440.29	407.65	344.02	404.44	376.43	377.87	349.24	338.73	321.53	287.02	223.68	340.39	458.82	393.1	382.15	372.43	313.11	406.75	355.82	325.85
202169_s_at	AASDHPPT: aminoadipate-semialdehyde dehydrogenase-phosphopantetheinyl transferase	AF302110	60496	gb:AF302110.1 /DB_XREF=gi:11120434 /FEA=FLmRNA /CNT=194 /TID=Hs.64595.0 /TIER=FL+Stack /STK=40 /UG=Hs.64595 /LL=60496 /UG_GENE=AASDHPPT /DEF=Homo sapiens alpha-aminoadipic semialdehyde dehydrogenase-phosphopantetheinyl transferase mRNA, complete cds. /PROD=alpha-aminoadipic semialdehydedehydrogenase-phosphopantetheinyl transferase /FL=gb:NM_015423.1 gb:AF151838.1 gb:AF302110.1 gb:AF151057.1 gb:AF…	1921.16	1558.98	1481.41	1681.41	1633.37	1481.4	1647.76	1564.46	1726.24	1591.59	1846.63	1575.84	1615.85	1615.57	1783.47	1747.76	1683.42	1617.32	1757.44	1731.07	1726.45	1740.01	2040.38	1783.67	1542.37	1737.93	1703.2	1799.79	1502.24	1676.67	1870.26	1703.79	1640.22	1749.89	1509.93	1886.09	1544.77	1594.14	1558.73	2191.63	1793.55	1682.27	1680.47	2229.21	1793.98
202170_s_at	AASDHPPT: aminoadipate-semialdehyde dehydrogenase-phosphopantetheinyl transferase	AF151057	60496	gb:AF151057.1 /DB_XREF=gi:7106835 /FEA=FLmRNA /CNT=194 /TID=Hs.64595.0 /TIER=FL /STK=0 /UG=Hs.64595 /LL=60496 /UG_GENE=AASDHPPT /DEF=Homo sapiens HSPC223 mRNA, complete cds. /PROD=HSPC223 /FL=gb:NM_015423.1 gb:AF151838.1 gb:AF302110.1 gb:AF151057.1 gb:AF136978.1 gb:AF201943.1	1003.12	1320.51	1055.09	1155.83	1103.75	1068.57	1182.52	1090.06	1144.85	1015.98	1132.01	945.09	1050.69	980.22	932.67	1069.62	843.29	902.47	935.8	1106.48	1221.03	1203.18	1112	1351.38	1161.75	1233.79	1175.4	1240.66	1089.41	1134.54	973.45	1009.13	1039.69	1072.45	1009.79	1217.87	1330.93	1161.71	1106.33	1564.11	1321.43	1038.58	1149.09	1239.98	959.49
214829_at	AASS: aminoadipate-semialdehyde synthase	AK023446	10157	gb:AK023446.1 /DB_XREF=gi:10435383 /FEA=mRNA /CNT=18 /TID=Hs.323091.0 /TIER=ConsEnd /STK=0 /UG=Hs.323091 /UG_TITLE=Homo sapiens cDNA FLJ13384 fis, clone PLACE1001062, highly similar to Homo sapiens mRNA for lysine-ketoglutarate reductasesaccharopine dehydrogenase /DEF=Homo sapiens cDNA FLJ13384 fis, clone PLACE1001062, highly similar to Homo sapiens mRNA for lysine-ketoglutarate reductasesaccharo…	3.1	7.35	4.83	11.9	15.13	10.04	9.72	7.21	9.98	40.65	14.76	17.19	13.11	22.95	11.06	7.03	5.26	12.04	6.63	3.95	46.93	25.86	17.24	7.77	55.28	1.85	10.77	37.09	5.43	5.29	3.13	11.4	3.93	3.91	12.22	13.78	24.26	11.32	2.76	3.95	97.2	6.2	14.41	54	4.53
209165_at	AATF: apoptosis antagonizing transcription factor	AF083208	26574	gb:AF083208.1 /DB_XREF=gi:5813798 /FEA=FLmRNA /CNT=164 /TID=Hs.16178.0 /TIER=FL /STK=7 /UG=Hs.16178 /LL=26574 /UG_GENE=DED /DEF=Homo sapiens Che-1 mRNA, complete cds. /PROD=Che-1 /FL=gb:BC000591.1 gb:NM_012138.1 gb:AF083208.1	1285.55	1074.42	1052.88	1105.31	1232.17	1153.14	1015.83	1201.38	1141.09	1195.03	1149.78	1090.04	1090.43	1096.45	1210.21	1095.12	1026.97	1047.65	1170.92	1116.21	1296.81	1253.08	1265.35	1147.19	1120.99	1225.99	1093.57	1013.23	1186.29	1225.86	1293.87	1128.51	1131.84	1103.33	1201.73	1114.62	978.06	1159.3	1060.18	1206.89	1296.13	1081.81	1243.94	1209.1	1171.49
205986_at	AATK: apoptosis-associated tyrosine kinase	NM_004920	9625	gb:NM_004920.1 /DB_XREF=gi:4758641 /GEN=AATK /FEA=FLmRNA /CNT=20 /TID=Hs.128316.0 /TIER=FL /STK=7 /UG=Hs.128316 /LL=9625 /DEF=Homo sapiens apoptosis-associated tyrosine kinase (AATK), mRNA. /PROD=apoptosis-associated tyrosine kinase /FL=gb:AB014541.1 gb:NM_004920.1	40.49	23.76	20.72	28.72	30.27	29.34	29.16	31.33	27.26	27.5	36.17	26.18	35.51	24.57	21.31	34.65	11.53	30.35	24.08	28.28	21.89	17.11	18.48	19.65	7.85	39.14	18.49	24.23	19.84	24.79	22.16	10.9	34.52	26.4	20.64	46.21	24.8	41.85	36.86	24.7	36.92	13.45	15.49	15.72	20.14
1566454_at	AATK: Apoptosis-associated tyrosine kinase	AK090481	9625	gb:AK090481.1 /DB_XREF=gi:21748649 /TID=Hs2.376773.1 /CNT=1 /FEA=mRNA /TIER=ConsEnd /STK=0 /UG=Hs.376773 /UG_TITLE=Homo sapiens mRNA for FLJ00403 protein. /DEF=Homo sapiens mRNA for FLJ00403 protein.	22.9	22.88	26.2	38.4	24.37	24.93	37.03	38.99	17.08	16.45	34.06	24.7	14.86	28.66	26.37	25.52	19.05	35.51	23.64	18.48	25.26	30.32	12.68	17.91	22.54	17.01	11.38	37.73	23.23	24.06	12.5	27.14	19.8	26.21	30.25	18.8	29.85	35.1	16.27	31.42	29.72	22.82	21.89	20.94	23.72
206527_at	ABAT: 4-aminobutyrate aminotransferase	NM_000663	18	gb:NM_000663.1 /DB_XREF=gi:4501846 /GEN=ABAT /FEA=FLmRNA /CNT=11 /TID=Hs.1588.0 /TIER=FL /STK=1 /UG=Hs.1588 /LL=18 /DEF=Homo sapiens 4-aminobutyrate aminotransferase (ABAT), nuclear gene encoding mitochondrial protein, mRNA. /PROD=4-aminobutyrate aminotransferase precursor /FL=gb:L32961.1 gb:NM_000663.1	18.15	22.87	32.2	16.5	18.71	11.22	22.83	15.89	25.31	27.49	27.3	14.6	24.59	23.45	18.3	21.84	26.8	18.26	44.58	25.38	32.52	26.44	27.08	24.66	37.18	9.97	31.67	34.97	24.28	37.97	26.9	17.78	23.7	36.35	11.41	16.38	16.31	26.73	27.86	35.27	25.46	24.24	29.24	33.16	35.27
209459_s_at	ABAT: 4-aminobutyrate aminotransferase	AF237813	18	gb:AF237813.1 /DB_XREF=gi:9963907 /FEA=FLmRNA /CNT=144 /TID=Hs.283675.0 /TIER=FL+Stack /STK=50 /UG=Hs.283675 /LL=57416 /UG_GENE=NPD009 /DEF=Homo sapiens NPD009 mRNA, complete cds. /PROD=NPD009 /FL=gb:NM_020686.1 gb:AF237813.1	191.48	105.11	54.26	57.07	44.9	90.21	229.74	53.63	87.97	87.16	159.73	73.67	134.51	55.48	159.98	69.45	125.02	88.84	234.29	111.07	82.97	50.74	68.96	42.09	385.86	61.85	139.48	107.08	136.08	61.84	137.82	49.07	84.85	298.6	43.54	34.95	60.95	138.64	73.24	45.98	140.29	71.47	87.5	244.23	177.22
209460_at	ABAT: 4-aminobutyrate aminotransferase	AF237813	18	gb:AF237813.1 /DB_XREF=gi:9963907 /FEA=FLmRNA /CNT=144 /TID=Hs.283675.0 /TIER=FL+Stack /STK=50 /UG=Hs.283675 /LL=57416 /UG_GENE=NPD009 /DEF=Homo sapiens NPD009 mRNA, complete cds. /PROD=NPD009 /FL=gb:NM_020686.1 gb:AF237813.1	160.64	113.21	30.41	54.83	39.34	80.61	156.22	66.67	67.95	65.28	118.97	45.67	93.57	40.15	127.84	50.39	100.82	46.74	179.36	89.92	79.67	44.34	69.28	44.88	313.56	70.89	123.77	76.97	133.33	48.84	94	22.11	68.27	190.81	19.01	25.91	58.71	108.02	49.67	49.16	106.65	56.71	63.76	164.64	135.53
218991_at	ABC1: amplified in breast cancer 1	NM_022070	63897	gb:NM_022070.1 /DB_XREF=gi:11545780 /GEN=FLJ22087 /FEA=FLmRNA /CNT=58 /TID=Hs.17230.0 /TIER=FL+Stack /STK=30 /UG=Hs.17230 /LL=63897 /DEF=Homo sapiens hypothetical protein FLJ22087 (FLJ22087), mRNA. /PROD=hypothetical protein FLJ22087 /FL=gb:NM_022070.1	103.29	89.42	121.17	169.68	112.9	189.28	103.34	187.05	187.99	164.24	163.74	133.07	157.43	179.94	108.96	127.23	172.36	153.36	126.66	103.53	112.43	113.08	117.87	136.75	133.06	109.39	96.16	167.55	81.07	168.6	163.97	114.51	178.11	108.9	115.58	109.69	116.71	135.36	181.73	127.25	146.41	149.04	127.37	175.02	95.12
65493_at	ABC1: amplified in breast cancer 1	AA555088	63897	Cluster Incl. AA555088:nj40c05.s1 Homo sapiens cDNA, 3 end /clone=IMAGE-994952 /clone_end=3' /gb=AA555088 /gi=2325627 /ug=Hs.17230 /len=638	71.44	82.29	95.74	121.29	88.62	137.98	85.23	153.13	144.33	126.39	118.33	102.75	132.52	140.79	75.87	91.11	139.09	134.35	96.82	90.55	79.59	106.59	112.38	109.2	83.87	86.3	89.88	121.49	72.55	135.3	140.71	108.39	149.07	79.61	80.08	81.29	92.43	105.91	129.16	98.34	118.35	127.33	113.98	144.38	69.27
203504_s_at	ABCA1: ATP-binding cassette, sub-family A (ABC1), member 1	NM_005502	19	gb:NM_005502.1 /DB_XREF=gi:5915657 /GEN=ABCA1 /FEA=FLmRNA /CNT=96 /TID=Hs.211562.0 /TIER=FL /STK=4 /UG=Hs.211562 /LL=19 /DEF=Homo sapiens ATP-binding cassette, sub-family A (ABC1), member 1 (ABCA1), mRNA. /PROD=ATP-binding cassette, sub-family A member 1 /FL=gb:AF165281.1 gb:AF285167.1 gb:NM_005502.1	5.2	19.82	18.95	11.45	21.12	23.58	17.96	18.24	15.08	23.13	14.91	21.7	14.48	23.67	20.3	16.72	20.96	17.4	14.87	14.86	6.89	12.84	15.74	15.61	20.36	10.03	19.04	12.85	13.48	12.33	14.38	15.26	11.87	13.24	19.09	14.6	14.49	10.86	24.77	23.96	13.32	17.57	27.18	15.93	12.18
215869_at	ABCA1: ATP-binding cassette, sub-family A (ABC1), member 1	AK022254	19	gb:AK022254.1 /DB_XREF=gi:10433612 /FEA=mRNA /CNT=2 /TID=Hs.288451.0 /TIER=ConsEnd /STK=0 /UG=Hs.288451 /UG_TITLE=Homo sapiens cDNA FLJ12192 fis, clone MAMMA1000851 /DEF=Homo sapiens cDNA FLJ12192 fis, clone MAMMA1000851.	20.02	16.52	5.29	17.52	16.69	7.89	10.61	3.36	19.21	9.78	6.86	15.19	14.7	18.94	17.31	18.16	17.37	14.34	17.27	25.89	7.55	7.77	18.3	8.02	16.6	7.5	14.07	13.4	20.5	21.29	22.07	12.39	19.17	20.05	6.7	12.29	12.79	2.76	8.05	28.63	19.49	12.4	17.58	13.21	14.74
224110_at	ABCA10: ATP-binding cassette, sub-family A (ABC1), member 10	AF132201	10349	gb:AF132201.1 /DB_XREF=gi:11493547 /FEA=FLmRNA /CNT=2 /TID=Hs.302158.0 /TIER=FL /STK=0 /UG=Hs.302158 /DEF=Homo sapiens PRO1804 mRNA, complete cds. /PROD=PRO1804 /FL=gb:AF132201.1	23.28	42.57	23.26	16.22	14.74	33.68	28.84	16.06	42.83	37.38	20.34	11.63	40.07	23.9	23.05	15.32	11.79	16.88	22.58	20.14	27.9	14.97	33.78	15.83	53.17	19	33.17	24.66	17.45	12.06	23.31	10.71	13.32	27.41	15.35	19.55	15.82	36.6	33.01	20.47	23.74	36.07	18.29	35.64	17.53
220159_at	ABCA11: ATP-binding cassette, sub-family A (ABC1), member 11 (pseudogene)	NM_024903	79963	gb:NM_024903.1 /DB_XREF=gi:13435146 /GEN=FLJ14297 /FEA=FLmRNA /CNT=9 /TID=Hs.245043.0 /TIER=FL /STK=1 /UG=Hs.245043 /LL=79963 /DEF=Homo sapiens hypothetical protein FLJ14297 (FLJ14297), mRNA. /PROD=hypothetical protein FLJ14297 /FL=gb:NM_024903.1	68.74	81.77	45.52	67.05	94.14	61.21	84.02	54	60.86	75.57	65.74	56.37	74.03	85.61	85.81	57.87	73.05	52.03	51.79	57.9	56.48	83.34	86.34	90.91	66.33	91.21	61.58	114.25	70.34	115.75	86.04	62.33	84.64	61.95	62.11	69.06	67.89	82.64	62.05	156.82	127.85	90.21	74.02	96.99	110.85
215465_at	ABCA12: ATP-binding cassette, sub-family A (ABC1), member 12	AL080207	26154	gb:AL080207.1 /DB_XREF=gi:5262695 /GEN=DKFZp434G232 /FEA=mRNA /CNT=3 /TID=Hs.134585.0 /TIER=ConsEnd /STK=2 /UG=Hs.134585 /LL=26154 /DEF=Homo sapiens mRNA; cDNA DKFZp434G232 (from clone DKFZp434G232). /PROD=hypothetical protein	9.27	10.76	26.3	22.05	52.67	13.37	17.04	14.57	28.3	5.25	25.12	13.5	13.2	32.97	20.16	21.55	26.13	20.94	25.49	17.95	13.82	23.51	59.27	14.03	15.09	10.74	22.16	80.44	20.37	15.84	4.55	13.77	27.87	5.15	70.19	132.13	15.01	56.16	98.74	17.97	135.45	7.16	26.12	210.87	15.3
212772_s_at	ABCA2: ATP-binding cassette, sub-family A (ABC1), member 2	AL162060	20	gb:AL162060.1 /DB_XREF=gi:7328110 /GEN=DKFZp547P193 /FEA=mRNA /CNT=103 /TID=Hs.94806.0 /TIER=Stack /STK=20 /UG=Hs.94806 /LL=23153 /DEF=Homo sapiens mRNA; cDNA DKFZp547P193 (from clone DKFZp547P193); partial cds. /PROD=hypothetical protein	16.19	21.82	15.63	17.55	30.31	14.26	12.64	16.56	27.21	21.72	19.69	14.73	24.28	21.17	16.5	18.61	12.9	22.51	14.89	29.22	17.52	19.44	14.38	17.17	27.13	18.49	22.13	19.53	19.56	24.79	15.46	18.26	16.83	6.38	33.9	9.7	13.29	12.02	20.25	17.78	17.23	9.89	24.95	21.96	22.8
204343_at	ABCA3: ATP-binding cassette, sub-family A (ABC1), member 3	NM_001089	21	gb:NM_001089.1 /DB_XREF=gi:4501848 /GEN=ABCA3 /FEA=FLmRNA /CNT=84 /TID=Hs.26630.0 /TIER=FL /STK=0 /UG=Hs.26630 /LL=21 /DEF=Homo sapiens ATP-binding cassette, sub-family A (ABC1), member 3 (ABCA3), mRNA. /PROD=ATP-binding cassette, sub-family A member 3 /FL=gb:NM_001089.1 gb:U78735.1	15.78	36.12	13.87	82.05	34.59	32.47	41.5	17.7	31.92	90.85	77.91	56.15	60.76	56.91	64.15	21.6	18.16	69.9	242.06	29.38	44.14	48.48	29.76	53.67	143.28	19.86	42.17	140.06	27.38	66.34	57.8	47.54	128.08	158.82	21.2	47.84	34.29	38.18	40.81	24.03	24.53	39.16	82.23	51.23	45.23
213353_at	ABCA5: ATP-binding cassette, sub-family A (ABC1), member 5	BF693921	23461	gb:BF693921 /DB_XREF=gi:11979329 /DB_XREF=602082488F1 /CLONE=IMAGE:4246917 /FEA=EST /CNT=51 /TID=Hs.180513.0 /TIER=Stack /STK=18 /UG=Hs.180513 /LL=23461 /UG_GENE=ABCA5 /UG_TITLE=ATP-binding cassette, sub-family A (ABC1), member 5	1225.8	1062.5	846.3	601.29	539.94	740.66	783.53	607.21	826.95	809.39	650.72	456.57	736.28	867.22	1029.69	660.24	855.32	737.48	715.97	1058.15	997.94	644.2	838.03	453	1681.49	681.89	1089.47	914.64	824.79	516.88	561.26	400.33	724.74	893.27	729.38	860.73	707.02	1087.64	851.39	532.75	916.17	837.54	657.19	1061.79	845.55
241705_at	ABCA5: ATP-binding cassette, sub-family A (ABC1), member 5	AI568925	23461	gb:AI568925 /DB_XREF=gi:4532299 /DB_XREF=tq71e05.x1 /CLONE=IMAGE:2214272 /FEA=EST /CNT=7 /TID=Hs.98368.0 /TIER=ConsEnd /STK=1 /UG=Hs.98368 /UG_TITLE=ESTs, Weakly similar to KIAA0822 protein (H.sapiens)	62.68	44.16	42.83	29.85	24.86	44.51	38.98	36.35	49.53	50.18	40.33	22.45	39.79	50.82	56.79	36.35	41.11	44.85	34.92	60.5	72.18	44.66	38.81	30.42	98.2	35.74	45.35	44.81	44.89	31.04	21.68	19	43.68	43.72	37.59	43.78	29.8	50.46	41.67	31.27	50.46	44.13	26.48	64.4	56.5
217504_at	ABCA6: ATP-binding cassette, sub-family A (ABC1), member 6	AA099357	23460	gb:AA099357 /DB_XREF=gi:1645257 /DB_XREF=zk85c01.s1 /CLONE=IMAGE:489600 /FEA=EST /CNT=13 /TID=Hs.15780.0 /TIER=ConsEnd /STK=4 /UG=Hs.15780 /LL=23460 /UG_GENE=ABCA6 /UG_TITLE=ATP-binding cassette, sub-family A (ABC1), member 6	132.12	123.74	208	80.25	487.57	195.46	175.36	210.52	151.74	82.81	184.88	326.38	141.19	306.88	228.46	183.95	73.79	133.64	70.39	115.78	181.83	215.39	319.5	268.43	40.63	103.77	256.75	260.53	135.2	301.08	194.76	441.7	161.11	105.47	382.17	73.36	401.09	143.27	139.78	324.33	311.86	159.63	67.43	390.25	209.93
219577_s_at	ABCA7: ATP-binding cassette, sub-family A (ABC1), member 7	NM_019112	10347	gb:NM_019112.1 /DB_XREF=gi:9506364 /GEN=ABCA7 /FEA=FLmRNA /CNT=28 /TID=Hs.134514.0 /TIER=FL+Stack /STK=15 /UG=Hs.134514 /LL=10347 /DEF=Homo sapiens ATP-binding cassette, sub-family A (ABC1), member 7 (ABCA7), mRNA. /PROD=ATP-binding cassette, sub-family A (ABC1),member 7 /FL=gb:AF328787.1 gb:AF250238.1 gb:NM_019112.1	80.19	132.56	91.11	76.85	112.22	113.83	139.44	136.62	121.32	87.91	88.57	161.52	147.49	139.48	153.09	132.62	193.23	153.98	88.14	97.36	101.86	119.52	117.76	121.38	92.7	94.8	84.19	148.65	80.94	90.8	63.27	100.12	121.61	112.52	86.89	56.4	139.44	61.99	112.39	138.53	97.75	116.5	107.48	106.32	74.34
204719_at	ABCA8: ATP-binding cassette, sub-family A (ABC1), member 8	NM_007168	10351	gb:NM_007168.1 /DB_XREF=gi:6005700 /GEN=ABCA8 /FEA=FLmRNA /CNT=55 /TID=Hs.38095.0 /TIER=FL+Stack /STK=25 /UG=Hs.38095 /LL=10351 /DEF=Homo sapiens ATP-binding cassette, sub-family A (ABC1), member 8 (ABCA8), mRNA. /PROD=ATP-binding cassette, sub-family A member 8 /FL=gb:AB020629.1 gb:NM_007168.1	12.5	12.67	11.14	15.83	17.8	19.74	16.69	16.57	25.94	9.05	12.07	17.17	13.92	19.32	4.62	15.13	12.19	19.83	14.01	7.15	12.04	10.76	12.05	15.17	8.64	14.96	15.03	13.83	21.51	9.57	18.53	13.34	10.54	10.71	16.51	30.72	15.11	13.85	13.57	10.12	10.17	11.4	13.86	18.69	13.22
235335_at	ABCA9: ATP-binding cassette, sub-family A (ABC1), member 9	AI446543	10350	gb:AI446543 /DB_XREF=gi:4295946 /DB_XREF=tj05c08.x1 /CLONE=IMAGE:2140622 /FEA=EST /CNT=10 /TID=Hs.95511.0 /TIER=ConsEnd /STK=1 /UG=Hs.95511 /UG_TITLE=ESTs	18.95	18.03	19.69	12.74	23.25	16.43	29.72	17.93	13.62	8.39	14.58	10.68	22.78	10.49	16.86	8.51	8.2	19.89	16.2	3.66	17.07	12.11	15.12	26.55	15.52	11.3	25.12	23.25	14.71	6.06	8.72	29.26	14.02	11.74	11.59	5.76	19.92	22.42	1.94	9.29	20.25	24.42	10.45	29.19	14.39
236184_at	ABCA9: ATP-binding cassette, sub-family A (ABC1), member 9	AI798959	10350	gb:AI798959 /DB_XREF=gi:5364431 /DB_XREF=we94g10.x1 /CLONE=IMAGE:2348802 /FEA=EST /CNT=7 /TID=Hs.131686.0 /TIER=ConsEnd /STK=5 /UG=Hs.131686 /UG_TITLE=ESTs	27.27	21.86	19.2	24.26	23.3	17.99	28.1	17	19.87	19.07	25.91	19.83	26.73	19.39	20.88	24.35	16.98	25.54	19.89	17.06	20.02	5.63	31.6	22.02	18.71	19.39	35.56	25.98	26.71	22.46	14.05	23.39	13.58	19.14	21.67	21.22	14.4	20.86	19.74	29.31	24.48	34.99	19.59	28.23	19.18
239185_at	ABCA9: ATP-binding cassette, sub-family A (ABC1), member 9	AI284184	10350	gb:AI284184 /DB_XREF=gi:3922417 /DB_XREF=qi26f06.x1 /CLONE=IMAGE:1857635 /FEA=EST /CNT=6 /TID=Hs.154009.0 /TIER=ConsEnd /STK=4 /UG=Hs.154009 /UG_TITLE=ESTs, Weakly similar to KIAA0822 protein (H.sapiens)	24.01	28.82	31.09	22.76	25.26	19.64	11.82	27.21	22.68	16.04	20.26	26.27	21.91	36.34	32.28	16.64	27.15	17.87	27.73	31.2	35.96	20.68	29.27	32.82	17.42	21.61	32.03	31.55	16.44	25.28	9.89	21.81	19.83	20.14	24.81	28.47	29.63	16.95	28.8	27.64	18.6	26.97	26.16	38.97	24.09
209994_s_at	ABCB1 /// ABCB4: ATP-binding cassette, sub-family B (MDR/TAP), member 1 /// ATP-binding cassette, sub-family B (MDR/TAP), member 4	AF016535	5243 /// 5244	gb:AF016535.1 /DB_XREF=gi:2353263 /GEN=mdr1 /FEA=FLmRNA /CNT=35 /TID=Hs.21330.0 /TIER=FL /STK=7 /UG=Hs.21330 /LL=5243 /DEF=Homo sapiens P-glycoprotein (mdr1) mRNA, complete cds. /PROD=P-glycoprotein /FL=gb:AF016535.1 gb:M14758.1 gb:NM_000927.2	73.52	47.71	208.25	118.92	230.68	215.43	36.86	392.68	72.89	69.11	73.54	235.24	79.55	158.64	94.16	324.6	195.08	160.72	107.32	107.12	123.92	158.01	157.25	237.06	115.41	34.23	130.29	250.83	22.64	165.12	23.21	187.08	258.39	30	110.02	172.47	202.75	208.98	233.56	167.88	281.29	213.65	116.53	226.14	42.19
209993_at	ABCB1: ATP-binding cassette, sub-family B (MDR/TAP), member 1	AF016535	5243	gb:AF016535.1 /DB_XREF=gi:2353263 /GEN=mdr1 /FEA=FLmRNA /CNT=35 /TID=Hs.21330.0 /TIER=FL /STK=7 /UG=Hs.21330 /LL=5243 /DEF=Homo sapiens P-glycoprotein (mdr1) mRNA, complete cds. /PROD=P-glycoprotein /FL=gb:AF016535.1 gb:M14758.1 gb:NM_000927.2	19.66	15.47	49.87	35.99	61.02	65.73	10.01	137.98	24.13	17.63	10.8	38.88	20.95	23.78	30.91	99.22	97.01	74.15	39.9	27.01	42.82	41.22	33.06	46.27	56.69	8.99	17.12	87.72	8.43	32.06	7.27	36.05	68.21	4.48	31.8	108.87	31.42	59.31	21.33	64.66	145.8	79.88	37.49	82.7	10.23
243951_at	ABCB1: ATP-binding cassette, sub-family B (MDR/TAP), member 1	AA887211	5243	gb:AA887211 /DB_XREF=gi:3002319 /DB_XREF=oj53b09.s1 /CLONE=IMAGE:1502009 /FEA=EST /CNT=6 /TID=Hs.129467.0 /TIER=ConsEnd /STK=1 /UG=Hs.129467 /UG_TITLE=ESTs	30.36	27.87	33.85	22.55	47.95	30.6	24.85	41.98	28.74	41.39	40.59	40.56	30.02	25.34	21.58	39.6	26.45	36.64	41.14	30.78	27.31	23.64	32.12	44.38	17.73	51.82	27.61	41.11	22	31.52	36.85	30.53	27.87	21.35	26.51	44.27	25.51	18.37	22.95	34	32.15	30.79	27.27	29.1	42.93
223320_s_at	ABCB10: ATP-binding cassette, sub-family B (MDR/TAP), member 10	AF277184	23456	gb:AF277184.1 /DB_XREF=gi:12751097 /FEA=FLmRNA /CNT=71 /TID=Hs.1710.1 /TIER=FL /STK=0 /UG=Hs.1710 /LL=23456 /UG_GENE=ABCB10 /DEF=Homo sapiens PNAS-126 mRNA, complete cds. /PROD=PNAS-126 /FL=gb:AF216833.1 gb:NM_012089.1 gb:AF277184.1	640.92	639.21	625.72	761.65	689.16	651.6	813.07	626.54	752.79	965.36	963.24	750.65	850.83	693.18	871.92	770.54	676.13	676.68	774.56	716.07	613.94	757.76	756.05	571.94	514.93	843.46	692.56	671.21	623.77	655.34	708.13	707.14	715.58	826.15	669.32	670.97	607.14	712.13	660.02	587.76	527.04	616.35	626.86	535.49	834.39
211224_s_at	ABCB11: ATP-binding cassette, sub-family B (MDR/TAP), member 11	AF136523	8647	gb:AF136523.1 /DB_XREF=gi:4704819 /GEN=BSEP /FEA=FLmRNA /CNT=1 /TID=Hs.158316.1 /TIER=FL /STK=0 /UG=Hs.158316 /LL=8647 /DEF=Homo sapiens bile salt export pump (BSEP) mRNA, complete cds. /PROD=bile salt export pump /FL=gb:AF136523.1	9.7	32.81	11.57	19.57	12.97	11.47	24.32	26.98	24.38	17.07	22.53	6.1	16.4	6.34	10.54	3.63	22.68	6	24.05	20.43	23.21	9.2	13.85	16.7	16.17	15.09	4.79	21.83	17.32	25.79	15.38	12.5	14.13	5.95	8.52	24.95	10.21	25.15	27.56	22.57	14.67	3.92	8.55	9.16	17.08
207819_s_at	ABCB4: ATP-binding cassette, sub-family B (MDR/TAP), member 4	NM_000443	5244	gb:NM_000443.2 /DB_XREF=gi:9961253 /GEN=ABCB4 /FEA=FLmRNA /CNT=3 /TID=Hs.73812.1 /TIER=FL /STK=0 /UG=Hs.73812 /LL=5244 /DEF=Homo sapiens ATP-binding cassette, sub-family B (MDRTAP), member 4 (ABCB4), transcript variant A, mRNA. /PROD=ATP-binding cassette, subfamily B, member 4,isoform A /FL=gb:NM_000443.2 gb:M23234.1	67.84	48.28	126.91	86.79	130.15	106.21	32.47	248.23	46.59	37.62	66.84	166.71	64.01	130.65	72.84	206.27	95.7	93	60.13	61.17	88.27	103.11	95.22	169.92	89.89	34.74	114.86	133.6	14.11	111.91	24.61	143.54	201.4	15.98	89.08	79.32	145.81	149.2	165.31	113.62	110.38	111.55	83.63	162.89	44.83
1570505_at	ABCB4: ATP-binding cassette, sub-family B (MDR/TAP), member 4	BC020618	5244	gb:BC020618.1 /DB_XREF=gi:18089046 /TID=Hs2.434244.1 /CNT=1 /FEA=mRNA /TIER=ConsEnd /STK=0 /UG=Hs.434244 /UG_TITLE=Homo sapiens, Similar to ATP-binding cassette, sub-family B (MDRTAP), member 4, clone IMAGE:4767591, mRNA /DEF=Homo sapiens, Similar to ATP-binding cassette, sub-family B (MDRTAP), member 4, clone IMAGE:4767591, mRNA.	14.4	14.96	62.1	31.39	53.64	55.3	17.41	90.95	29.93	20.2	24.91	71.91	23.04	66.19	27.21	81.86	39.02	32.28	18.86	24.63	20.96	41.04	42.15	57.07	29.07	14.72	35.47	35.47	10.24	31.64	4.98	51.26	94.58	11.74	15.99	26.03	73.44	62.09	76.97	36.48	31.78	34.46	24.63	47.44	13.68
202492_at	ABCB6 /// ATG9A: ATP-binding cassette, sub-family B (MDR/TAP), member 6 /// ATG9 autophagy related 9 homolog A (S. cerevisiae)	NM_024085	10058 /// 79065	gb:NM_024085.1 /DB_XREF=gi:13129081 /GEN=FLJ22169 /FEA=FLmRNA /CNT=152 /TID=Hs.323363.0 /TIER=FL /STK=0 /UG=Hs.323363 /LL=79065 /DEF=Homo sapiens hypothetical protein FLJ22169 (FLJ22169), mRNA. /PROD=hypothetical protein FLJ22169 /FL=gb:BC001206.1 gb:NM_024085.1	103.94	101.21	91.86	102.25	101.54	99.1	100.21	101.12	94.97	87.58	86.27	119.44	102.73	91.63	90.54	102.25	95.76	116.41	105.38	105.02	109.39	100.94	98.46	106.64	104.19	92.14	129.72	90.18	95.76	92.1	85.66	96.42	92.15	99.93	91.01	93.58	111.55	94.19	104.74	87.58	99.99	86.22	103.59	97.87	81.05
203192_at	ABCB6: ATP-binding cassette, sub-family B (MDR/TAP), member 6	NM_005689	10058	gb:NM_005689.1 /DB_XREF=gi:9955962 /GEN=ABCB6 /FEA=FLmRNA /CNT=182 /TID=Hs.107911.0 /TIER=FL+Stack /STK=126 /UG=Hs.107911 /LL=10058 /DEF=Homo sapiens ATP-binding cassette, sub-family B (MDRTAP), member 6 (ABCB6), nuclear gene encoding mitochondrial protein, mRNA. /PROD=ATP-binding cassette, sub-family B, member 6 /FL=gb:AF308472.1 gb:BC000559.1 gb:AF076775.1 gb:NM_005689.1	103.39	70.63	101.51	98.55	93.89	93.15	95.61	121.57	111.59	100.35	76.48	103.44	67.45	138.4	102.7	103.81	114.48	98.6	60.02	112.23	126.54	122	116.58	112.95	103.24	82.35	84.78	114.63	60.31	103.61	54.98	99.87	91.02	64.61	62.57	81.91	122.6	109.36	102.47	109.29	123.26	116.53	90.14	132.83	73.52
209620_s_at	ABCB7: ATP-binding cassette, sub-family B (MDR/TAP), member 7	AB005289	22	gb:AB005289.1 /DB_XREF=gi:3228278 /GEN=hABC7 /FEA=FLmRNA /CNT=88 /TID=Hs.125856.0 /TIER=FL+Stack /STK=39 /UG=Hs.125856 /LL=22 /DEF=Homo sapiens mRNA for ABC transporter 7 protein, complete cds. /PROD=ABC transporter 7 protein /FL=gb:NM_004299.2 gb:AF038950.1 gb:AB005289.1 gb:AF133659.1	761.37	692.21	700.81	771.57	671.43	688	798.31	786.05	746.71	832.35	638.72	805.92	747.95	1002.74	722.44	696.34	668.8	662.51	629.41	820.36	763.35	749.45	794.12	1012.7	1024.07	827.46	836.85	741.73	846.32	745.99	716.19	766.3	657.3	738.84	856.89	582	731.95	929.28	947.95	897.22	882.59	737.12	912.53	842.82	821.95
244027_at	ABCB7: ATP-binding cassette, sub-family B (MDR/TAP), member 7	AA971386	22	gb:AA971386 /DB_XREF=gi:3146676 /DB_XREF=op80f10.s1 /CLONE=IMAGE:1583179 /FEA=EST /CNT=4 /TID=Hs.182171.0 /TIER=ConsEnd /STK=3 /UG=Hs.182171 /UG_TITLE=ESTs	9.73	6.26	16.58	13.09	11.13	12.95	7.48	16.13	13.6	20.75	12.62	12.44	16.12	18.37	7.14	12.81	20.46	16.59	12.02	9.62	7.26	10.13	12.83	25.2	12.57	11.49	8.78	11.46	8.52	9.83	6.25	15.26	10.05	10.5	10.3	9.9	11.98	11.86	19.02	17.61	10.27	14.63	15.8	13.92	15.07
206317_s_at	ABCB8: ATP-binding cassette, sub-family B (MDR/TAP), member 8	NM_007188	11194	gb:NM_007188.2 /DB_XREF=gi:9955964 /GEN=ABCB8 /FEA=FLmRNA /CNT=17 /TID=Hs.118634.0 /TIER=FL /STK=0 /UG=Hs.118634 /LL=11194 /DEF=Homo sapiens ATP-binding cassette, sub-family B (MDRTAP), member 8 (ABCB8), nuclear gene encoding mitochondrial protein, mRNA. /PROD=ATP-binding cassette, sub-family B, member 8 /FL=gb:NM_007188.2 gb:AF047690.1	25.36	20.58	17.16	20.04	17.25	11.61	17.88	17.06	17.22	18.92	21.01	19.84	14.83	18.06	20.15	18.44	14.44	21.51	22.57	16.83	22	11.89	17.59	15.85	20.97	20.14	23.43	16.85	20.96	18.77	22.05	20.54	16.27	23.52	17.86	13.84	22.43	9.71	9.81	19.03	15.01	16.85	24.69	19.91	13.85
207321_s_at	ABCB9: ATP-binding cassette, sub-family B (MDR/TAP), member 9	NM_019625	23457	gb:NM_019625.1 /DB_XREF=gi:9955965 /GEN=ABCB9 /FEA=FLmRNA /CNT=7 /TID=Hs.6129.1 /TIER=FL /STK=0 /UG=Hs.6129 /LL=23457 /DEF=Homo sapiens ATP-binding cassette, sub-family B (MDRTAP), member 9 (ABCB9), transcript variant 1, mRNA. /PROD=ATP-binding cassette, sub-family B, member 9,isoform 1 /FL=gb:AF216494.1 gb:NM_019625.1 gb:AB045381.2	8.28	19.78	30.56	9.43	16.42	9.08	8.26	11.97	16.34	17.56	8.98	12.64	17.02	16.85	11.51	15.72	5.34	26.26	10.14	14.17	8.9	7.74	14.4	6.34	10.82	10.88	18.92	4.73	5.89	13.82	11.74	13.34	13.78	6.11	15.82	21.28	16.99	18.67	16.08	18.07	15.39	8.07	12.5	12.41	2.87
214209_s_at	ABCB9: ATP-binding cassette, sub-family B (MDR/TAP), member 9	BE504895	23457	gb:BE504895 /DB_XREF=gi:9707303 /DB_XREF=hz32b07.x1 /CLONE=IMAGE:3209653 /FEA=EST /CNT=14 /TID=Hs.6129.2 /TIER=Stack /STK=12 /UG=Hs.6129 /LL=23457 /UG_GENE=ABCB9 /UG_TITLE=ATP-binding cassette, sub-family B (MDRTAP), member 9	42.04	42.74	232.2	7.58	43.22	36.28	40.36	17.9	129.29	24.6	24.56	34.34	126.88	67.17	118.49	27.77	132.2	104.36	43.78	43.13	55.14	27.51	15.99	14.83	20.03	14.68	31.68	15.75	3.6	10.66	11.04	31.85	92.99	63.26	11.53	9.98	97.21	16.12	88.45	90.12	29.79	36.12	35.25	29.74	20.38
1555323_at	ABCB9: ATP-binding cassette, sub-family B (MDR/TAP), member 9	BC017348	23457	gb:BC017348.1 /DB_XREF=gi:16878303 /TID=Hs2.6129.3 /CNT=1 /FEA=FLmRNA /TIER=FL /STK=1 /LL=23457 /UG_GENE=ABCB9 /UG=Hs.6129 /DEF=Homo sapiens, Similar to ATP-binding cassette, sub-family B (MDRTAP), member 9, clone MGC:29663 IMAGE:5014247, mRNA, complete cds. /PROD=Similar to ATP-binding cassette, sub-family B(MDRTAP), member 9 /FL=gb:BC017348.1	59.18	47.15	55.83	54.72	40.94	39.76	57.4	35.2	41.81	64.36	49.55	56.16	38.18	43.05	51.64	30.54	24.48	44.7	64.89	50.05	46.39	36.99	36.08	33.67	38.19	19.98	30.45	30.35	33.53	31.56	25.94	28.01	24.42	21.04	54	34.37	43.28	41.91	52.4	27.92	25.48	34.88	34.54	31.15	23.83
202804_at	ABCC1: ATP-binding cassette, sub-family C (CFTR/MRP), member 1	AI539710	4363	gb:AI539710 /DB_XREF=gi:4453845 /DB_XREF=tp77b05.x1 /CLONE=IMAGE:2205297 /FEA=FLmRNA /CNT=127 /TID=Hs.89433.4 /TIER=Stack /STK=38 /UG=Hs.89433 /LL=4363 /UG_GENE=ABCC1 /UG_TITLE=ATP-binding cassette, sub-family C (CFTRMRP), member 1 /FL=gb:NM_004996.2 gb:L05628.1	735.21	599.93	773.06	798.66	625.16	668.66	854.41	584.35	636.72	757.73	733.93	810.31	712.06	859.47	757.86	701.27	600.53	658.58	707.02	750.34	614.96	597.77	463.96	676.61	685.21	608.03	543.4	577.27	664.41	542.65	598.58	531	524.68	748.63	718.92	497.97	677.02	883.7	964.85	542.65	769.26	636.46	696.25	639.57	641.64
202805_s_at	ABCC1: ATP-binding cassette, sub-family C (CFTR/MRP), member 1	NM_004996	4363	gb:NM_004996.2 /DB_XREF=gi:9955961 /GEN=ABCC1 /FEA=FLmRNA /CNT=127 /TID=Hs.89433.4 /TIER=FL /STK=3 /UG=Hs.89433 /LL=4363 /DEF=Homo sapiens ATP-binding cassette, sub-family C (CFTRMRP), member 1 (ABCC1), transcript variant 1, mRNA. /PROD=ATP-binding cassette, sub-family C, member 1,isoform 1 /FL=gb:NM_004996.2 gb:L05628.1	182.92	145.7	197.43	254.13	178.18	213.01	199.58	162.47	179.59	143.9	197.05	213.22	207.46	215.32	199.05	139.9	170.67	204.15	167.68	192.78	205.01	200.3	155.96	225.94	155.76	194.38	158.71	158.93	191.42	181.21	187.78	168.05	158.71	179.07	148.52	126.28	189.69	235.74	201.82	154.7	270.82	194.03	209.01	209.93	164.28
213485_s_at	ABCC10: ATP-binding cassette, sub-family C (CFTR/MRP), member 10	AK000002	89845	gb:AK000002.1 /DB_XREF=gi:7209304 /GEN=FLJ00002 /FEA=mRNA /CNT=43 /TID=Hs.55879.1 /TIER=Stack /STK=14 /UG=Hs.55879 /LL=65989 /DEF=Homo sapiens mRNA for FLJ00002 protein, partial cds. /PROD=FLJ00002 protein	374.32	382.55	286.72	212.61	202.67	207.42	269.09	170.84	298.23	205.77	214.81	178.08	245.06	253.44	361.04	242.64	350.02	335.03	151.8	362.42	258.23	220.76	212.71	199.5	358.14	143.75	272.6	213.34	122.06	195.97	185.09	214.33	226.15	328.92	179.73	188.08	205.73	268.26	274.63	177.23	284.92	322.38	223.69	223.59	227.96
215873_x_at	ABCC10: ATP-binding cassette, sub-family C (CFTR/MRP), member 10	AK024446	89845	gb:AK024446.1 /DB_XREF=gi:10440405 /GEN=FLJ00036 /FEA=mRNA /CNT=2 /TID=Hs.55879.2 /TIER=ConsEnd /STK=0 /UG=Hs.55879 /LL=65989 /DEF=Homo sapiens mRNA for FLJ00036 protein, partial cds. /PROD=FLJ00036 protein	170.24	177	154.15	103.92	118.74	122.75	126.74	109.49	162.71	100.32	122.12	101.23	115.73	142.71	203.8	119.48	202	168.62	82.8	136.85	152.8	101.03	109.76	105.21	161.53	95.75	145.93	110.14	75.44	108	100.96	118.78	137.71	152.38	103.81	92.4	112.11	117.57	144.34	110.01	136.8	144.99	116.57	115.18	129.59
1555265_at	ABCC13: ATP-binding cassette, sub-family C (CFTR/MRP), member 13	AF418600	150000	gb:AF418600.1 /DB_XREF=gi:19851883 /GEN=ABCC13 /TID=Hs2.366575.5 /CNT=1 /FEA=FLmRNA /TIER=FL /STK=1 /LL=150000 /UG=Hs.366575 /DEF=Homo sapiens ATP-binding cassette protein C13 (ABCC13) mRNA, complete cds. /PROD=ATP-binding cassette protein C13 /FL=gb:AF418600.1	15.93	14.91	32.79	14.97	13.91	12.92	20.86	18.49	13.61	17.29	15.62	25.8	16.65	26.14	14.79	8.82	10.64	16.88	4.13	19.09	8.16	26.53	8.3	7.07	14.85	17.72	17.01	5.68	4.46	19.1	6.89	14.76	13.73	11.54	33.78	10.83	12.02	7.95	20.28	16.3	10.68	12.63	15.31	22.18	17.96
209641_s_at	ABCC3: ATP-binding cassette, sub-family C (CFTR/MRP), member 3	AF009670	8714	gb:AF009670.1 /DB_XREF=gi:4102187 /GEN=MRP3 /FEA=FLmRNA /CNT=86 /TID=Hs.90786.2 /TIER=FL /STK=0 /UG=Hs.90786 /LL=8714 /DEF=Homo sapiens multidrug resistance-associated protein homolog MRP3 (MRP3) mRNA, complete cds. /PROD=MRP3 /FL=gb:NM_003786.2 gb:AF009670.1 gb:AF104943.1 gb:AF083552.1 gb:AB010887.1 gb:AF085690.1	16.87	20.6	11.9	20.64	19.51	24.88	21.52	27.07	16.33	14.9	11.86	18.03	23.3	11.3	10.33	11.34	13.08	26.35	12.47	19.14	18.54	26.39	19.02	24.98	17.61	12.35	22.12	19.1	16.8	18.74	16.32	16.29	20.17	14.39	20.1	23.98	17.17	17.51	23.4	22.53	9.67	16.39	7.12	16.19	18.31
214979_at	ABCC3: ATP-binding cassette, sub-family C (CFTR/MRP), member 3	AK000791	8714	gb:AK000791.1 /DB_XREF=gi:7021094 /FEA=mRNA /CNT=9 /TID=Hs.298107.0 /TIER=ConsEnd /STK=0 /UG=Hs.298107 /UG_TITLE=Homo sapiens cDNA FLJ20784 fis, clone COL02880, highly similar to AF085692 Homo sapiens multidrug resistance-associated protein /DEF=Homo sapiens cDNA FLJ20784 fis, clone COL02880, highly similar to AF085692 Homo sapiens multidrug resistance-associated protein.	49.26	38.7	40.02	26.72	46.26	42.67	15.71	26.33	24.68	15.03	15.7	41.84	24.82	44.94	34.98	37.9	17.81	36.88	35.16	20.85	37.55	48.54	29.87	30.95	19.36	32	8.98	25.51	18.55	22.85	34.96	40.27	48.48	20.21	32.24	40.01	34.92	15.54	17.79	12.87	24.21	24.84	17.73	23.21	13.9
239217_x_at	ABCC3: ATP-binding cassette, sub-family C (CFTR/MRP), member 3	AI375341	8714	gb:AI375341 /DB_XREF=gi:4175331 /DB_XREF=qy30c04.x1 /CLONE=IMAGE:2013510 /FEA=EST /CNT=6 /TID=Hs.187913.0 /TIER=ConsEnd /STK=4 /UG=Hs.187913 /UG_TITLE=ESTs, Moderately similar to JE0336 canalicular multispecific organic anion transporter (H.sapiens)	31.53	42.76	28.12	29.41	24.58	26.84	36.86	33.89	32.67	28.92	35	39.47	25.82	37.42	22.69	36	22.16	42.1	17.68	29.31	26.63	38.19	31	24.65	40.82	27.96	44.12	27.02	25.83	20.87	40.66	33.1	39.16	26.92	35.4	31.13	42.45	32.5	35.7	24.54	20.82	27.75	23.78	27.61	27.07
203196_at	ABCC4: ATP-binding cassette, sub-family C (CFTR/MRP), member 4	AI948503	10257	gb:AI948503 /DB_XREF=gi:5740813 /DB_XREF=wq06f10.x1 /CLONE=IMAGE:2470507 /FEA=FLmRNA /CNT=126 /TID=Hs.139336.0 /TIER=Stack /STK=43 /UG=Hs.139336 /LL=10257 /UG_GENE=ABCC4 /UG_TITLE=ATP-binding cassette, sub-family C (CFTRMRP), member 4 /FL=gb:NM_005845.1 gb:AF071202.1	1268.36	1253.02	967.48	1144	1006.93	1055.06	1039.8	670.28	855.74	1253.28	924.39	1546.46	1214.09	1089.13	916.06	1079.55	883.53	966.83	1410.74	1155.58	1168.14	892.81	1072.38	772.61	983.19	927.58	1577.78	984.2	1215.47	839.62	1236.41	872.36	1225.81	1461.66	1169.89	652.64	1028.09	819.39	640.35	1201.97	1358.25	1054.82	1060.77	1178.31	1268.93
243928_s_at	ABCC4: ATP-binding cassette, sub-family C (CFTR/MRP), member 4	AI248055	10257	gb:AI248055 /DB_XREF=gi:3843452 /DB_XREF=qh64c02.x1 /CLONE=IMAGE:1849442 /FEA=EST /CNT=3 /TID=Hs.137263.0 /TIER=ConsEnd /STK=3 /UG=Hs.137263 /UG_TITLE=ESTs	38.26	39.58	34.71	33.09	25.49	37.32	29.42	15.69	32.28	48.66	37.13	38.99	40.94	48.43	24.85	32.85	25.69	32.1	39.91	52.72	38.94	23.42	41.02	25.08	59.23	22.27	36.3	27.69	37.4	17.86	27.48	29.7	24.32	49.58	49.72	38.05	32.15	38.66	28.43	30.53	25.61	40.38	28.46	28.29	32.85
244053_at	ABCC4: ATP-binding cassette, sub-family C (CFTR/MRP), member 4	BG222501	10257	gb:BG222501 /DB_XREF=gi:12708022 /DB_XREF=naf77b10.x1 /CLONE=IMAGE:4169827 /FEA=EST /CNT=3 /TID=Hs.246176.0 /TIER=ConsEnd /STK=3 /UG=Hs.246176 /UG_TITLE=ESTs	40.26	38.1	48.57	39.9	42.01	49.72	34.59	41.44	47.64	53.1	42.24	59.75	60.14	48.8	46.44	48.2	43.68	36.44	27.92	59.2	60.56	39.5	46.61	46.22	66.08	25.93	43.03	42.09	55.09	40.2	52.68	29.21	49.03	51.31	54.09	24.27	38.5	34.24	19.71	55.97	27.02	56.1	48.39	60.99	50.61
1554918_a_at	ABCC4: ATP-binding cassette, sub-family C (CFTR/MRP), member 4	BC041560	10257	gb:BC041560.1 /DB_XREF=gi:27371327 /TID=Hs2.139336.2 /CNT=3 /FEA=FLmRNA /TIER=FL /STK=1 /LL=10257 /UG_GENE=ABCC4 /UG=Hs.139336 /DEF=Homo sapiens, Similar to ATP-binding cassette, sub-family C (CFTRMRP), member 4, clone MGC:52221 IMAGE:5812052, mRNA, complete cds. /PROD=Similar to ATP-binding cassette, sub-family C(CFTRMRP), member 4 /FL=gb:BC041560.1	188.24	210.1	139.21	196.34	184.81	144.41	226.35	133.91	142.97	187.72	175.98	261.28	168.37	199.17	145	125.83	102.46	134.3	161.88	160.52	165.91	160.81	163.12	119.13	149.89	162.63	168.82	140.23	168.89	160.26	147.21	132.85	140.42	232.29	142.73	174.16	193.85	178.48	111.82	153.87	200.59	157.08	134.47	183.48	226.66
1555039_a_at	ABCC4: ATP-binding cassette, sub-family C (CFTR/MRP), member 4	AY133679	10257	gb:AY133679.1 /DB_XREF=gi:27447553 /GEN=ABCC4 /TID=Hs2.139336.3 /CNT=2 /FEA=FLmRNA /TIER=FL /STK=1 /LL=10257 /UG=Hs.139336 /DEF=Homo sapiens ATP-binding cassette subfamily C member 4 variant 1 (ABCC4) mRNA, complete cds, alternatively spliced. /PROD=ATP-binding cassette subfamily C member 4variant 1 /FL=gb:AY133679.1	52.84	57.42	40.18	39.91	44.13	44.91	40.29	35.5	49.87	57.11	37.27	54.65	40.52	52.31	32.89	46.81	34.47	28.67	49.83	47.09	71.53	53.26	51.84	52.24	51.31	42.68	75.67	52.07	52.36	54.97	69.1	35.48	58.52	56.37	60.21	31.58	47.93	54.58	38.39	79.22	78.77	58.17	56.07	64.38	62.85
209380_s_at	ABCC5: ATP-binding cassette, sub-family C (CFTR/MRP), member 5	AF146074	10057	gb:AF146074.1 /DB_XREF=gi:5006890 /FEA=FLmRNA /CNT=111 /TID=Hs.108660.0 /TIER=FL+Stack /STK=36 /UG=Hs.108660 /LL=10057 /UG_GENE=ABCC5 /DEF=Homo sapiens ABC protein mRNA, complete cds. /PROD=ABC protein /FL=gb:AF146074.1 gb:U83661.2 gb:NM_005688.1 gb:AF104942.1 gb:AB019002.1	78.82	77.99	70.92	79.83	76.62	106.47	97.1	99.03	87.73	69.94	108.95	106.11	95.98	95.58	87.89	84.14	102.94	86.75	119.41	66.92	80.86	87.3	118.04	85.42	106.21	91.48	78.01	116.9	91.3	100.65	111.75	88.42	108.31	92.39	78.64	101.87	77.9	105.12	70.95	133.55	145.25	91.54	100.11	114.73	98.48
226363_at	ABCC5: ATP-binding cassette, sub-family C (CFTR/MRP), member 5	BE550362	10057	gb:BE550362 /DB_XREF=gi:9792054 /DB_XREF=7a22f05.x1 /CLONE=IMAGE:3219489 /FEA=mRNA /CNT=42 /TID=Hs.34744.0 /TIER=Stack /STK=14 /UG=Hs.34744 /UG_TITLE=Homo sapiens mRNA; cDNA DKFZp547C136 (from clone DKFZp547C136)	42.63	46.71	27.75	49.08	50.31	45.56	65.52	54.54	53.07	44.42	43.23	63.86	56.12	55.69	52.73	42.81	48.13	44.79	96.59	42.54	55.62	65.06	84.63	69.52	54.17	71.68	38.52	90.47	47.68	74.71	72.69	65.19	95.7	58.52	35.31	40.01	45.85	60.78	37.24	66.25	78.52	51.67	67.95	60.57	58.99
215559_at	ABCC6: ATP-binding cassette, sub-family C (CFTR/MRP), member 6	AI074459	368	gb:AI074459 /DB_XREF=gi:3401103 /DB_XREF=oy96f06.x1 /CLONE=IMAGE:1673699 /FEA=mRNA /CNT=6 /TID=Hs.274260.2 /TIER=ConsEnd /STK=3 /UG=Hs.274260 /LL=368 /UG_GENE=ABCC6 /UG_TITLE=ATP-binding cassette, sub-family C (CFTRMRP), member 6	19.76	16.59	18	15.93	11.04	12.25	8.32	11.42	10.37	3.96	18.24	10.62	9.65	6.04	8.91	13.55	11.27	16.97	13.92	12.6	8.06	9.68	18	10.3	11.97	16.84	22.29	9.12	6.36	17.73	15.68	15.6	6.14	15.9	19.45	15.83	8.4	13.56	17.67	19.84	7.94	8.4	14.41	11.22	13.62
210246_s_at	ABCC8: ATP-binding cassette, sub-family C (CFTR/MRP), member 8	AF087138	6833	gb:AF087138.1 /DB_XREF=gi:3643189 /GEN=SUR1 /FEA=FLmRNA /CNT=31 /TID=Hs.54470.0 /TIER=FL /STK=0 /UG=Hs.54470 /LL=6833 /DEF=Homo sapiens sulfonylurea receptor 1 (SUR1) mRNA, complete cds. /PROD=sulfonylurea receptor 1 /FL=gb:NM_000352.2 gb:L78207.1 gb:AF087138.1 gb:U63421.1	19.64	25.93	12.16	21.84	24.35	26.68	18.52	22.52	13.62	26.24	19.3	22	24.79	24.24	17.32	20.5	29.97	25.85	14.49	9.86	16.22	19.73	25.68	20.28	17.57	16.34	13.16	24.81	21.79	21.48	17.62	12.51	20.47	16.42	21.31	23.1	17	34.81	18.77	9.3	17.9	12.88	17	19.6	17.14
1557374_at	ABCC9: ATP-binding cassette, sub-family C (CFTR/MRP), member 9	AK056519	10060	gb:AK056519.1 /DB_XREF=gi:16551940 /TID=Hs2.134930.1 /CNT=6 /FEA=mRNA /TIER=ConsEnd /STK=1 /UG=Hs.134930 /UG_TITLE=Homo sapiens cDNA FLJ31957 fis, clone NT2RP7007381, highly similar to Sulfonylurea receptor 2A. /DEF=Homo sapiens cDNA FLJ31957 fis, clone NT2RP7007381, highly similar to Sulfonylurea receptor 2A.	14.78	13.58	15.35	10.95	33.25	7.15	12.5	30.95	11.74	22.73	10.37	28.95	18.11	18.74	18.15	16.2	12.52	21.48	13.08	15.54	12.41	19.34	10.62	19.34	13.42	9.54	10.42	56.49	8.1	13.52	12.51	10.43	10.49	15.19	89.05	14.57	43.5	12.79	17.62	12.38	15.29	7.24	11.78	16.77	14.87
216418_at	ABCD1 /// LOC642762 /// LOC648897 /// LOC649268 /// LOC651123: ATP-binding cassette, sub-family D (ALD), member 1 /// similar to ATP-binding cassette sub-family D member 1 (Adrenoleukodystrophy protein) (ALDP) /// similar to ATP-binding cassette sub-family D member 1 (Adrenoleukodystrophy protein) (ALDP) /// similar to ATP-binding cassette sub-family D member 1 (Adrenoleukodystrophy protein) (ALD…	AL133173	215 /// 642762 /// 648897 /// 649268 /// 651123	gb:AL133173 /DB_XREF=gi:8217417 /FEA=DNA /CNT=1 /TID=Hs.287782.0 /TIER=ConsEnd /STK=0 /UG=Hs.287782 /UG_TITLE=Human DNA sequence from clone RP11-453N3 on chromosome 10 Contains the 3 end of a gene similar to ABCD1 (ATP-binding cassette, sub-family D (ALD), member 1), an EST, STSs, GSSs and CpG islands /DEF=Human DNA sequence from clone RP11-453N3 on chromosome 10 Contains the 3 end of a gene simi…	11.39	12.14	8.39	16.77	13.99	13.59	5.53	12.07	16.5	17.97	10.32	15.53	8.14	26.17	14.51	12.71	13.28	12.47	13.56	18.21	12.17	19.15	13.93	14.71	11.59	21.3	11.11	15.43	13.14	14.09	20.14	9.82	20.45	18.73	17.3	12.77	8.06	12.86	17.6	12.38	22.68	16.26	22.85	17.93	12.33
205142_x_at	ABCD1: ATP-binding cassette, sub-family D (ALD), member 1	NM_000033	215	gb:NM_000033.2 /DB_XREF=gi:7262392 /GEN=ABCD1 /FEA=FLmRNA /CNT=46 /TID=Hs.159546.0 /TIER=FL /STK=6 /UG=Hs.159546 /LL=215 /DEF=Homo sapiens ATP-binding cassette, sub-family D (ALD), member 1 (ABCD1), mRNA. /PROD=ATP-binding cassette, sub-family D (ALD), member1 /FL=gb:NM_000033.2	59.71	47.54	59.79	60.3	53.26	46.74	54.54	42.68	49.77	48.72	50.25	54.38	45	48.14	43.25	35.35	38.99	41.47	54.08	38.84	39.36	56.17	43.09	45.35	44.7	45.67	48.79	61.16	48.32	46.17	52.47	48.33	40.44	46.49	51.26	63.84	51.17	46.4	49.13	49.11	58.85	40.38	44.62	40.77	59.38
207583_at	ABCD2: ATP-binding cassette, sub-family D (ALD), member 2	NM_005164	225	gb:NM_005164.1 /DB_XREF=gi:9945307 /GEN=ABCD2 /FEA=FLmRNA /CNT=4 /TID=Hs.117852.0 /TIER=FL /STK=0 /UG=Hs.117852 /LL=225 /DEF=Homo sapiens ATP-binding cassette, sub-family D (ALD), member 2 (ABCD2), mRNA. /PROD=ATP-binding cassette, sub-family D, member 2 /FL=gb:NM_005164.1	36.8	52.06	28.76	29.6	22.88	30.02	37.36	18.93	37.84	35.8	30.55	22.51	41.79	24.35	40.28	38.25	43.85	33.48	74.14	39.23	39.69	41.56	23.21	12.57	30.08	17.12	25.12	34.5	31.1	26.72	93.44	29.08	49.79	57.02	15.2	44.09	23.28	25.46	18.3	17.75	42.24	43.87	46.08	61.4	41.64
202850_at	ABCD3: ATP-binding cassette, sub-family D (ALD), member 3	NM_002858	5825	gb:NM_002858.2 /DB_XREF=gi:10947125 /GEN=ABCD3 /FEA=FLmRNA /CNT=135 /TID=Hs.76781.0 /TIER=FL+Stack /STK=51 /UG=Hs.76781 /LL=5825 /DEF=Homo sapiens ATP-binding cassette, sub-family D (ALD), member 3 (ABCD3), mRNA. /PROD=ATP-binding cassette, sub-family D, member 3 /FL=gb:NM_002858.2 gb:M81182.1	847.37	932.8	1054.58	1179.22	1164.26	1192.82	1126.2	1066.06	1097.06	1113.96	1153.14	1151.43	1160.73	1000.18	1153.03	1118.78	1214.04	1108.88	1452.72	984.51	1061.83	1224.02	1355.83	1195.51	937.5	1276.6	1073.08	1385.07	918.97	1266.52	1258.16	1247.55	1381.58	1209.92	1059.12	1128.72	1205.4	982.25	1048.15	1173.01	1064.4	1177.6	1163.02	1699.08	1155.91
1554878_a_at	ABCD3: ATP-binding cassette, sub-family D (ALD), member 3	BC009712	5825	gb:BC009712.1 /DB_XREF=gi:16307245 /TID=Hs2.76781.2 /CNT=3 /FEA=FLmRNA /TIER=FL /STK=1 /LL=5825 /UG_GENE=ABCD3 /UG=Hs.76781 /DEF=Homo sapiens, Similar to ATP-binding cassette, sub-family D (ALD), member 3, clone MGC:9423 IMAGE:3895175, mRNA, complete cds. /PROD=Similar to ATP-binding cassette, sub-family D(ALD), member 3 /FL=gb:BC009712.1	52.88	71.47	92.55	113.56	142.5	113.72	102.09	113.43	120.69	94.89	105.46	113.53	123.35	88.29	74.2	92.46	87.24	110.04	89.92	79.77	93.34	93.69	103.11	85	62.63	119.3	81.27	111.33	71.75	134.54	158.3	142.51	129.89	117.73	70.27	156.3	88.2	72.93	65.88	123.48	139.79	103.47	88.31	160.06	120.5
203981_s_at	ABCD4: ATP-binding cassette, sub-family D (ALD), member 4	AL574660	5826	gb:AL574660 /DB_XREF=gi:12935072 /DB_XREF=AL574660 /CLONE=CS0DI065YF14 (3 prime) /FEA=FLmRNA /CNT=85 /TID=Hs.94395.4 /TIER=Stack /STK=52 /UG=Hs.94395 /LL=5826 /UG_GENE=ABCD4 /UG_TITLE=ATP-binding cassette, sub-family D (ALD), member 4 /FL=gb:AF009746.1 gb:NM_005050.1	207.94	185.22	268.21	264.61	240.63	219.03	310.11	245.58	245.69	265.66	270.14	355.9	243.71	237.41	199.69	262.84	248.96	239.43	259.66	199.74	204.27	204.79	236.01	274.72	188.27	226.4	199.99	264.98	252.65	167.22	193.33	261.83	236.75	222.13	219.66	161.8	257.59	254.73	317.79	263.21	235.28	156.73	237.57	174.8	225.35
203982_s_at	ABCD4: ATP-binding cassette, sub-family D (ALD), member 4	NM_005050	5826	gb:NM_005050.1 /DB_XREF=gi:4826957 /GEN=ABCD4 /FEA=FLmRNA /CNT=85 /TID=Hs.94395.4 /TIER=FL /STK=0 /UG=Hs.94395 /LL=5826 /DEF=Homo sapiens ATP-binding cassette, sub-family D (ALD), member 4 (ABCD4), transcript variant 1, mRNA. /PROD=ATP-binding cassette, sub-family D, member 4,isoform 1 /FL=gb:AF009746.1 gb:NM_005050.1	27.91	17.75	17.64	20.18	25.55	17.3	22.93	21.79	37.64	25.33	28.2	31.02	24.93	26.15	27.11	23.46	23.07	20.15	20.14	27.56	24.15	21.27	36.35	23.39	21.77	17.08	25.22	35.15	28.72	20.64	16.44	24.83	25.95	27.27	18.38	22.11	12.42	24.88	25.12	20.38	28.23	30.31	12.65	28.63	26.3
201872_s_at	ABCE1: ATP-binding cassette, sub-family E (OABP), member 1	AI002002	6059	gb:AI002002 /DB_XREF=gi:3202473 /DB_XREF=ot42e10.s1 /CLONE=IMAGE:1619466 /FEA=FLmRNA /CNT=215 /TID=Hs.12013.0 /TIER=Stack /STK=15 /UG=Hs.12013 /LL=6059 /UG_GENE=ABCE1 /UG_TITLE=ATP-binding cassette, sub-family E (OABP), member 1 /FL=gb:NM_002940.1	1129.74	915.76	779.51	1182.22	928.88	813.88	1052.34	999.32	1090.98	1151.38	1145.9	956.93	934.89	1003.29	1007.63	872.93	951.49	837.05	1112.41	937.57	1128.44	1097.36	1187.4	1133.8	1014.42	1134.38	942.23	906.2	1034.79	1036.79	1281.68	1158.89	1196.33	931.27	790.84	959.91	881.36	1107.52	1011.96	1176.51	1130.84	981.49	1007.33	1127.02	1243.46
201873_s_at	ABCE1: ATP-binding cassette, sub-family E (OABP), member 1	NM_002940	6059	gb:NM_002940.1 /DB_XREF=gi:4506558 /GEN=ABCE1 /FEA=FLmRNA /CNT=215 /TID=Hs.12013.0 /TIER=FL /STK=0 /UG=Hs.12013 /LL=6059 /DEF=Homo sapiens ATP-binding cassette, sub-family E (OABP), member 1 (ABCE1), mRNA. /PROD=ATP-binding cassette, sub-family E, member 1 /FL=gb:NM_002940.1	1593.19	1348.95	1357.16	1550.21	1412.55	1380.63	1417.04	1501.47	1591.75	1482.81	1543.48	1364.46	1431.47	1400.59	1384.07	1299.72	1333.35	1386.13	1682.13	1329.71	1676.55	1426.71	1581.67	1729.03	1496.82	1487.74	1378.55	1449.55	1495.19	1601.87	1563.65	1562.05	1433.8	1357.4	1350.73	1468.3	1378.81	1375.1	1382.61	1819.75	1563.69	1439.85	1426.11	1765.51	1473.97
200045_at	ABCF1: ATP-binding cassette, sub-family F (GCN20), member 1 /// ATP-binding cassette, sub-family F (GCN20), member 1	NM_001090	23	gb:NM_001090.1 /DB_XREF=gi:10947134 /GEN=ABCF1 /FEA=FLmRNA /CNT=209 /TID=Hs.9573.0 /TIER=FL /STK=2 /UG=Hs.9573 /LL=23 /DEF=Homo sapiens ATP-binding cassette, sub-family F (GCN20), member 1 (ABCF1), mRNA. /PROD=ATP-binding cassette, sub-family F, member 1 /FL=gb:AF027302.1 gb:NM_001090.1	599.18	506.54	492.87	515.92	550.09	507.92	462.6	469.4	550.89	475.09	453.83	433.27	465.31	470.47	514.26	498.23	538.05	437.02	481.66	470.21	511.15	572.46	577.31	581.94	494.79	568.94	484.5	515.87	510.23	619.73	640.73	600.51	508.81	464.91	554.19	495.16	445.58	475.09	396.29	590.04	542.1	499.59	485.4	559.31	553.17
207622_s_at	ABCF2: ATP-binding cassette, sub-family F (GCN20), member 2	NM_005692	10061	gb:NM_005692.2 /DB_XREF=gi:10947136 /GEN=ABCF2 /FEA=FLmRNA /CNT=3 /TID=Hs.153612.0 /TIER=FL /STK=0 /UG=Hs.153612 /LL=10061 /DEF=Homo sapiens ATP-binding cassette, sub-family F (GCN20), member 2 (ABCF2), mRNA. /PROD=ATP-binding cassette, sub-family F, member 2 /FL=gb:AL050291.1 gb:NM_005692.2	118.3	149.5	74.45	132.6	131.15	88.51	116.36	107.22	161.42	130.48	136.79	108.27	132.41	104.04	146.32	130.61	122.47	107.1	142.09	107.73	136.58	152.13	175.56	160.23	115.02	154.85	107.17	118.5	127.02	141.08	181.99	156.05	145.12	128.89	110.59	112.29	113.09	99	98.48	140.43	126.64	154.29	128.11	139.16	139.59
207623_at	ABCF2: ATP-binding cassette, sub-family F (GCN20), member 2	NM_005692	10061	gb:NM_005692.2 /DB_XREF=gi:10947136 /GEN=ABCF2 /FEA=FLmRNA /CNT=3 /TID=Hs.153612.0 /TIER=FL /STK=0 /UG=Hs.153612 /LL=10061 /DEF=Homo sapiens ATP-binding cassette, sub-family F (GCN20), member 2 (ABCF2), mRNA. /PROD=ATP-binding cassette, sub-family F, member 2 /FL=gb:AL050291.1 gb:NM_005692.2	23.74	27.73	22.94	27.1	34.66	35.29	30.45	27.01	22.68	20.69	27.64	26.11	49.27	20.34	23.97	27.57	18.81	27.22	25.18	26.28	29.39	23.84	24.97	25.02	42.2	20.22	25.68	26.58	26.99	20.75	24.08	20.42	28.99	17.3	44.55	19.33	26.17	36.93	17.76	36.83	20.73	21.25	18.66	23.1	26.09
209246_at	ABCF2: ATP-binding cassette, sub-family F (GCN20), member 2	AF261091	10061	gb:AF261091.1 /DB_XREF=gi:10179833 /FEA=FLmRNA /CNT=133 /TID=Hs.153612.1 /TIER=FL /STK=0 /UG=Hs.153612 /LL=10061 /UG_GENE=ABCF2 /DEF=Homo sapiens iron inhibited ABC transporter 2 mRNA, complete cds. /PROD=iron inhibited ABC transporter 2 /FL=gb:BC001661.1 gb:AF091073.1 gb:AF261092.1 gb:AF261091.1	164.54	208.18	140.74	174.31	198.03	171.4	166.49	155.04	177.74	136.43	169.21	137.17	149.44	133.72	197.55	162.52	180.68	175.58	185.18	161.2	216.05	197.94	263.38	180.24	139.02	211.48	170.82	210.6	146.82	221.23	233.38	218.22	203.02	207.09	106.5	215.45	184.65	127.84	116.48	212.62	256.99	207.21	216.18	213.36	241.78
209247_s_at	ABCF2: ATP-binding cassette, sub-family F (GCN20), member 2	BC001661	10061	gb:BC001661.1 /DB_XREF=gi:12804500 /FEA=FLmRNA /CNT=133 /TID=Hs.153612.1 /TIER=FL+Stack /STK=35 /UG=Hs.153612 /LL=10061 /UG_GENE=ABCF2 /DEF=Homo sapiens, ATP-binding cassette, sub-family F (GCN20), member 2, clone MGC:1425, mRNA, complete cds. /PROD=ATP-binding cassette, sub-family F (GCN20),member 2 /FL=gb:BC001661.1 gb:AF091073.1 gb:AF261092.1 gb:AF261091.1	379.04	312.22	236.69	359.88	354.64	331.93	372.78	340.69	365.45	334.24	371.74	284.49	353.25	329.7	391.63	388.67	418.78	338.81	382.1	304.83	368.33	403.89	502.5	415.17	273.23	360.57	332.4	304.59	301.06	402.67	371.2	330.4	363.18	396.17	309.92	323.36	301.42	278.31	279.92	352.96	311.05	352.62	354.39	458.47	356.83
214232_at	ABCF2: ATP-binding cassette, sub-family F (GCN20), member 2	AL037534	10061	gb:AL037534 /DB_XREF=gi:5866521 /DB_XREF=DKFZp564F2472_r1 /CLONE=DKFZp564F2472 /FEA=EST /CNT=18 /TID=Hs.153612.2 /TIER=Stack /STK=13 /UG=Hs.153612 /LL=10061 /UG_GENE=ABCF2 /UG_TITLE=ATP-binding cassette, sub-family F (GCN20), member 2	48.27	46.02	29.25	45.55	26.49	29.52	47.76	38.36	38.25	40.05	46.91	33.61	36.25	34.67	52.7	30.75	38.48	39.94	51.25	27.93	49.29	40.93	43.81	37.46	35.45	37.36	27.91	37.74	45.13	44.94	49.59	42.84	41.92	37.64	47.14	48.51	26.65	32.06	32.37	35.04	37.18	34.05	43.71	31.18	42.71
202394_s_at	ABCF3: ATP-binding cassette, sub-family F (GCN20), member 3	NM_018358	55324	gb:NM_018358.1 /DB_XREF=gi:8922935 /GEN=FLJ11198 /FEA=FLmRNA /CNT=179 /TID=Hs.91251.0 /TIER=FL+Stack /STK=78 /UG=Hs.91251 /LL=55324 /DEF=Homo sapiens hypothetical protein FLJ11198 (FLJ11198), mRNA. /PROD=hypothetical protein FLJ11198 /FL=gb:NM_018358.1	161	191.24	227.21	183.48	208.89	201.38	161.13	164.7	222.99	179.67	189.51	162.46	186.2	148.58	201.37	220.2	257.78	243.13	226.54	193.2	204.06	214.09	178.95	194.92	181.37	197.97	188.31	212.63	184.85	202.83	161.26	183.68	192.71	183.14	139.23	228.12	203.02	199.92	192.57	195.67	209.36	187.56	208.27	230.73	157
204567_s_at	ABCG1: ATP-binding cassette, sub-family G (WHITE), member 1	NM_004915	9619	gb:NM_004915.2 /DB_XREF=gi:8051574 /GEN=ABCG1 /FEA=FLmRNA /CNT=61 /TID=Hs.10237.0 /TIER=FL+Stack /STK=25 /UG=Hs.10237 /LL=9619 /DEF=Homo sapiens ATP-binding cassette, sub-family G (WHITE), member 1 (ABCG1), transcript variant 1, mRNA. /PROD=ATP-binding cassette sub-family G member 1isoform a /FL=gb:NM_004915.2	259.09	52.78	382.16	156.71	218.41	164.99	91.03	120.75	169.32	122.54	112.88	368.92	144.29	266.65	124.52	287.66	380.6	101.52	35.28	201.67	132.31	143.72	9.7	54.96	194.77	46.24	192.72	119.11	35.95	8.7	32.08	113.62	39.42	109.34	101.21	40.66	111.97	73.33	376.74	18.89	160.58	67.08	191.3	68.52	78.45
211113_s_at	ABCG1: ATP-binding cassette, sub-family G (WHITE), member 1	U34919	9619	gb:U34919.1 /DB_XREF=gi:1314276 /GEN=white /FEA=FLmRNA /CNT=1 /TID=Hs.10237.6 /TIER=FL /STK=0 /UG=Hs.10237 /LL=9619 /DEF=Human white homolog (white) mRNA, complete cds. /PROD=white homolog /FL=gb:U34919.1	66.87	57.28	67.24	57.48	75.3	55.02	69.74	56.03	64.21	57.84	61.78	62.3	51.45	58.28	43.23	62.9	71.74	55.15	46.94	75.05	52.09	51.85	35.65	45.33	60.13	41.63	55.76	47.38	48.5	41.82	50.34	51.78	41.88	65.09	59.5	48.52	36.53	45.77	73.04	35.96	64.08	59.2	59.51	51.82	50.2
1570432_at	ABCG1: ATP-binding cassette, sub-family G (WHITE), member 1	AF289552	9619	gb:AF289552.1 /DB_XREF=gi:18027307 /TID=Hs2.382874.1 /CNT=1 /FEA=mRNA /TIER=ConsEnd /STK=0 /UG=Hs.382874 /DEF=Homo sapiens clone pp10199 unknown mRNA. /PROD=unknown	22.92	22.47	28.15	22.96	25.45	29.21	26.1	19.57	23.38	18.25	23.31	25.88	25.58	20.92	19.12	36.44	31.21	29.34	28.93	19.87	28.52	23.73	19.04	13.14	16.62	16.64	22.95	18.77	17.2	25.19	15.24	16.02	30.72	22.22	28.14	19.39	19.14	21.96	33.75	14.78	20.26	18.12	15.67	12.46	20.86
209735_at	ABCG2: ATP-binding cassette, sub-family G (WHITE), member 2	AF098951	9429	gb:AF098951.2 /DB_XREF=gi:12414050 /GEN=BCRP /FEA=FLmRNA /CNT=72 /TID=Hs.194720.0 /TIER=FL /STK=0 /UG=Hs.194720 /LL=9429 /DEF=Homo sapiens breast cancer resistance protein (BCRP) mRNA, complete cds. /PROD=breast cancer resistance protein /FL=gb:AF098951.2 gb:AB056867.1 gb:NM_004827.1 gb:AF103796.1	38.68	48.3	41.15	39.13	28.02	44.13	39.99	32.98	44.97	28.33	41.9	45.79	29.42	39.91	36.6	37.44	36.08	35.81	38.51	40.54	28.84	41.28	40.71	24.98	24.96	36.48	41.71	31.78	32.74	27.69	35.32	43.79	43.7	44.78	43.91	33.51	34.69	25.81	34.49	30.21	21.8	29.68	36.09	34.26	35.44
207593_at	ABCG4: ATP-binding cassette, sub-family G (WHITE), member 4	NM_022169	64137	gb:NM_022169.1 /DB_XREF=gi:11545923 /GEN=WHITE2 /FEA=FLmRNA /CNT=4 /TID=Hs.126378.0 /TIER=FL /STK=3 /UG=Hs.126378 /LL=64137 /DEF=Homo sapiens putative ABC transporter (WHITE2), mRNA. /PROD=putative ABC transporter /FL=gb:NM_022169.1	11.08	17.16	14.88	29.55	21.86	17.62	7.5	21.35	24.18	14.26	20.71	13.88	18.08	23.89	21.23	20.75	21.95	13.96	13.9	23.84	16.31	14.44	16.39	22.92	11.58	11.93	22.41	19.08	29.99	24.59	24.33	23.53	31.55	14	12.13	16.69	25.79	24.57	5.16	15.49	20.35	19.51	20.85	16.47	24.67
232550_at	ABHD1: abhydrolase domain containing 1	AK001976	84696	gb:AK001976.1 /DB_XREF=gi:7023577 /FEA=mRNA /CNT=6 /TID=Hs.21148.0 /TIER=ConsEnd /STK=0 /UG=Hs.21148 /UG_TITLE=Homo sapiens cDNA FLJ11114 fis, clone PLACE1005951 /DEF=Homo sapiens cDNA FLJ11114 fis, clone PLACE1005951.	9.16	23.4	15.6	11.74	21.81	28.69	12.82	29.6	20.86	12	17.7	18.88	21.59	11.95	19.27	14.17	11.33	15.65	14.22	12.66	8.4	18.6	11.12	20.88	10.63	16.64	9.43	11.23	14.26	20.19	15.04	21.66	19.11	12.87	12.96	17.3	17.55	14.58	9.36	16.43	18.68	3.07	16.77	12.81	17.6
236461_at	ABHD1: abhydrolase domain containing 1	AI554273	84696	gb:AI554273 /DB_XREF=gi:4486636 /DB_XREF=tq05b06.x1 /CLONE=IMAGE:2207891 /FEA=EST /CNT=9 /TID=Hs.98608.0 /TIER=ConsEnd /STK=7 /UG=Hs.98608 /UG_TITLE=ESTs, Weakly similar to unknown (H.sapiens)	16.42	16.48	15.1	8.56	18.79	21.64	12.8	8.57	13.38	19.68	15.32	13.06	17.09	20.45	14.44	17.24	22.23	28.07	14.86	18	8.62	17.7	19.59	26.63	10.05	12.08	15.38	22.37	17	13.49	12.7	18.12	20.99	18.02	17.46	16.64	15.56	5.82	19.97	18.12	12.91	15.63	18.89	16.45	16.14
1560117_at	ABHD1: abhydrolase domain containing 1	BC028378	84696	gb:BC028378.1 /DB_XREF=gi:20306669 /TID=Hs2.375791.1 /CNT=4 /FEA=mRNA /TIER=ConsEnd /STK=0 /UG=Hs.375791 /UG_TITLE=Homo sapiens, clone IMAGE:4812401, mRNA, partial cds /DEF=Homo sapiens, clone IMAGE:4812401, mRNA, partial cds.	13.06	36.26	51.09	33.86	34.76	43.01	47.11	57.78	45.03	46.62	41.75	43.56	55.65	13.51	36.85	33.14	54.21	51.47	23.34	46.64	56.96	49.11	33.33	31.7	24.8	26.16	28.69	45.56	50.09	61.26	37.03	34.22	41.68	34.2	40.89	56.33	54.99	46.51	33.32	37.52	31.69	48.2	32.49	31.21	22.77
218633_x_at	ABHD10: abhydrolase domain containing 10	NM_018394	55347	gb:NM_018394.1 /DB_XREF=gi:8923000 /GEN=FLJ11342 /FEA=FLmRNA /CNT=69 /TID=Hs.266514.0 /TIER=FL /STK=0 /UG=Hs.266514 /LL=55347 /DEF=Homo sapiens hypothetical protein FLJ11342 (FLJ11342), mRNA. /PROD=hypothetical protein FLJ11342 /FL=gb:NM_018394.1	325.69	334.31	511.74	472.71	483.46	443.88	456.92	490.23	433.09	428.34	429.03	571.06	459.31	489.53	426.05	414.45	438.96	450.36	403.83	435.88	385.48	502.88	496.65	438.56	392.55	432.13	385.73	480.31	392.64	514.08	458.16	436.91	580.09	351.97	423.62	521.31	496.53	434.52	421.13	522.49	437.92	441.39	423.66	508.49	420.31
222697_s_at	ABHD10: abhydrolase domain containing 10	AI521709	55347	gb:AI521709 /DB_XREF=gi:4435844 /DB_XREF=ti82a03.x1 /CLONE=IMAGE:2138476 /FEA=FLmRNA /CNT=69 /TID=Hs.266514.0 /TIER=Stack /STK=8 /UG=Hs.266514 /LL=55347 /UG_GENE=FLJ11342 /UG_TITLE=hypothetical protein FLJ11342 /FL=gb:NM_018394.1	150.67	158.37	226.94	232.59	260.99	189.97	195.53	222.42	188.23	221	235.97	262.81	200.24	204.18	180.26	205.98	207.53	180.24	192.47	195.09	166.2	230.11	196.64	210.41	158.43	187.05	176.74	205.84	159.08	227	217.87	274.98	238.59	153.17	189.33	228.63	215.38	189.34	205.96	242.02	177.61	188.55	222.26	239.69	212.36
221927_s_at	ABHD11: abhydrolase domain containing 11	AI923458	83451	gb:AI923458 /DB_XREF=gi:5659422 /DB_XREF=wn85h04.x1 /CLONE=IMAGE:2452663 /FEA=mRNA /CNT=39 /TID=Hs.182476.0 /TIER=Stack /STK=20 /UG=Hs.182476 /UG_TITLE=Homo sapiens clone PP1226 unknown mRNA	105.41	107.99	118.71	132.87	154.2	134.88	131.85	120.4	142.05	140.09	157.79	139.1	130.7	137.45	130.69	165.36	142.43	121.68	112.04	113.23	149.06	173.52	175.7	136.93	89.81	179.05	107.37	116.91	116.27	151.65	160.2	175.47	156.74	147.71	155.25	124.44	109.57	137.49	145.67	175.48	139.92	131.64	113.2	175.01	170.3
1552470_a_at	ABHD11: abhydrolase domain containing 11	NM_148914	83451	gb:NM_148914.1 /DB_XREF=gi:23200013 /GEN=WBSCR21 /TID=Hs2.182476.1 /CNT=4 /FEA=FLmRNA /TIER=FL /STK=4 /LL=83451 /UG=Hs.182476 /DEF=Homo sapiens Williams Beuren syndrome chromosome region 21 (WBSCR21), transcript variant 3, mRNA. /PROD=Williams Beuren syndrome chromosome region 21isoform 3 /FL=gb:NM_148914.1 gb:AY053500.1	8.85	11.27	21.24	18.86	26.47	19.9	12.66	15.88	25.43	10.51	24.88	20.29	11.1	27.06	21.27	35.33	31.48	28.38	13.46	10.27	21.77	32.51	32.1	27.23	18.11	24.17	13.95	33.32	19.28	28.26	24.34	32.64	16.32	16.41	20.57	17.2	18.67	25.77	14.8	28.59	24.34	25.13	10.95	37.68	25.32
1552800_at	ABHD11: abhydrolase domain containing 11	NM_148916	83451	gb:NM_148916.1 /DB_XREF=gi:23200017 /GEN=WBSCR21 /TID=Hs2.182476.3 /CNT=7 /FEA=FLmRNA /TIER=FL /STK=2 /LL=83451 /UG=Hs.182476 /DEF=Homo sapiens Williams Beuren syndrome chromosome region 21 (WBSCR21), transcript variant 6, mRNA. /PROD=Williams Beuren syndrome chromosome region 21isoform 5 /FL=gb:NM_148916.1 gb:AF412032.1	32.28	39.78	43.78	43.71	35.44	32.48	40.87	37.91	34.38	32.72	35.56	42.87	39.64	38.57	30.63	37.61	15.23	21.92	33.81	32.33	28.86	26.92	24.51	27.08	41.46	28.33	26.78	38.6	19.69	25.12	29.47	36.03	37.09	32.75	35.34	30.61	36.1	29.4	41.96	21.43	29.93	38.66	24.33	28.1	32.07
224742_at	ABHD12: abhydrolase domain containing 12	BF570412	26090	gb:BF570412 /DB_XREF=gi:11644124 /DB_XREF=602185875T1 /CLONE=IMAGE:4310034 /FEA=mRNA /CNT=171 /TID=Hs.236522.0 /TIER=Stack /STK=83 /UG=Hs.236522 /LL=26090 /UG_GENE=DKFZP434P106 /UG_TITLE=DKFZP434P106 protein	134.14	188.82	181.09	149.38	230.12	190.83	163.67	201.49	190.96	174.75	167.23	181.93	191.73	186.61	183.4	215.36	180.37	209.01	188.19	173.98	171.95	192.81	216.91	183.54	202.4	188.35	183.55	228.82	166.42	224.62	164.66	180.25	166.72	183.85	181.38	187.69	214.76	209.8	154.46	218.8	251.39	214.09	213.5	177.08	184.07
228123_s_at	ABHD12: abhydrolase domain containing 12	AW303865	26090	gb:AW303865 /DB_XREF=gi:6713554 /DB_XREF=xr24d12.x1 /CLONE=IMAGE:2761079 /FEA=EST /CNT=23 /TID=Hs.236522.1 /TIER=Stack /STK=19 /UG=Hs.236522 /LL=26090 /UG_GENE=DKFZP434P106 /UG_TITLE=DKFZP434P106 protein	93.43	136.85	106.48	105.37	150.29	117.45	109.11	107.29	138.31	129.75	121.7	110.1	126.88	109.38	114.04	108.91	118.48	110.89	119.93	92.38	130.75	125.54	123.77	122.6	126.19	94.59	120.71	113.09	77.44	113.62	127.93	118.64	119	123.35	112.48	134.54	150.74	102.08	122.46	111.6	170.99	139.49	137.68	133.95	130.18
228124_at	ABHD12: abhydrolase domain containing 12	AW303865	26090	gb:AW303865 /DB_XREF=gi:6713554 /DB_XREF=xr24d12.x1 /CLONE=IMAGE:2761079 /FEA=EST /CNT=23 /TID=Hs.236522.1 /TIER=Stack /STK=19 /UG=Hs.236522 /LL=26090 /UG_GENE=DKFZP434P106 /UG_TITLE=DKFZP434P106 protein	44.21	130.64	56.29	75.32	125.81	74.47	83.48	40.64	109.19	98.14	103.67	89.62	62.48	76.6	47.91	42.08	87.4	35.46	85.99	34.87	97.32	74.64	95.94	96.42	91.6	56.77	152.17	87.71	59.02	86.37	94.58	129.29	86.06	141.24	102.15	111.76	152.12	70.66	90.95	102.84	145.01	141.11	125.74	142.84	108.94
234993_at	ABHD13: abhydrolase domain containing 13	BE301702	84945	gb:BE301702 /DB_XREF=gi:9185450 /DB_XREF=bb77a09.x1 /CLONE=IMAGE:3048376 /FEA=EST /CNT=28 /TID=Hs.183528.0 /TIER=ConsEnd /STK=2 /UG=Hs.183528 /UG_TITLE=ESTs, Weakly similar to YN60_YEAST HYPOTHETICAL 32.3 KDA PROTEIN IN KRE1-HXT14 INTERGENIC REGION (S.cerevisiae)	47.24	38.2	95.88	67.5	66.38	64.22	55.52	64.87	60.93	83.66	62.78	67.19	68.16	60.25	75.48	94.2	80.34	46.09	72.65	48.47	71.15	83.79	86.24	64.35	55.06	62.14	64.02	58.94	38.72	52.42	64.7	71.02	79.86	71.98	66.55	57.04	59.61	65.86	56.82	64.38	67.44	78.92	63.52	81.46	68.21
235348_at	ABHD13: abhydrolase domain containing 13	AA404347	84945	gb:AA404347 /DB_XREF=gi:2059072 /DB_XREF=zv63d10.s1 /CLONE=IMAGE:758323 /FEA=EST /CNT=10 /TID=Hs.97852.0 /TIER=ConsEnd /STK=5 /UG=Hs.97852 /UG_TITLE=ESTs	179.19	190.24	233.92	237.13	239.97	271.99	215.72	226.35	219.36	226.09	219.9	285.65	215.98	268.8	230.26	252.74	228.85	227.76	243.57	213.22	227.06	213	250.92	239.99	193.96	201.94	236.8	289.79	201.73	245.28	213.47	205.7	253.37	242.37	260.82	215.91	272.47	222.28	229.85	248.37	229.62	234.53	194.66	267.82	186.01
210006_at	ABHD14A: abhydrolase domain containing 14A	BC002571	25864	gb:BC002571.1 /DB_XREF=gi:12803488 /FEA=FLmRNA /CNT=35 /TID=Hs.92700.0 /TIER=FL /STK=1 /UG=Hs.92700 /LL=25864 /UG_GENE=DKFZP564O243 /DEF=Homo sapiens, clone MGC:2481, mRNA, complete cds. /PROD=Unknown (protein for MGC:2481) /FL=gb:BC002571.1 gb:NM_015407.1	77.1	86.18	180.72	145.08	202.59	161.02	194.97	159.74	156.12	193.28	185.94	227.03	179.7	188.1	201.97	136.7	151.65	175.73	152.63	139.19	140.77	166.14	131.27	115.12	93.92	116.17	147.02	144.8	137.16	166.38	129.07	143.37	164.99	214.42	116.46	176.87	165.97	173.64	172.39	180.3	135.71	161.2	195.09	169.2	160.36
224821_at	ABHD14B: abhydrolase domain containing 14B	AL520200	84836	gb:AL520200 /DB_XREF=gi:12783693 /DB_XREF=AL520200 /CLONE=CS0DB005YL14 (3 prime) /FEA=EST /CNT=152 /TID=Hs.79.1 /TIER=Stack /STK=74 /UG=Hs.79 /LL=95 /UG_GENE=ACY1 /UG_TITLE=aminoacylase 1	278.45	283.66	193.11	342.22	287.92	298.67	434.19	309.71	277.13	417.84	296.26	302.32	271.91	333.12	278.38	243.37	212.35	214.4	462.06	260.9	237.84	248.66	218.9	170.38	439.87	258.39	206.97	210.86	330.9	223.89	200.51	195.81	288.13	247.94	198.99	205.59	218.4	351.25	405.68	295.74	208.36	203.05	347.21	214.11	230.33
205566_at	ABHD2: abhydrolase domain containing 2	NM_007011	11057	gb:NM_007011.1 /DB_XREF=gi:5901977 /GEN=HS1-2 /FEA=FLmRNA /CNT=30 /TID=Hs.99364.0 /TIER=FL+Stack /STK=16 /UG=Hs.99364 /LL=11057 /DEF=Homo sapiens putative transmembrane protein (HS1-2), mRNA. /PROD=putative transmembrane protein /FL=gb:NM_007011.1	52.96	57.97	79.04	55.41	79.17	60.46	61.11	70.71	53.65	53.81	55.37	57.2	55.76	57.22	73.49	86.48	81.03	74.67	64.91	55.69	67.57	78.49	79.46	75.48	45.36	51.1	59.87	65.98	45.49	95.2	79.16	76.84	60.34	46.99	57.39	73.35	63.78	59.22	56.58	62.41	99.19	85.92	68.95	79.23	94.45
221815_at	ABHD2: abhydrolase domain containing 2	BE671816	11057	gb:BE671816 /DB_XREF=gi:10032446 /DB_XREF=7a47d01.x1 /CLONE=IMAGE:3221857 /FEA=EST /CNT=71 /TID=Hs.21921.0 /TIER=Stack /STK=26 /UG=Hs.21921 /UG_TITLE=ESTs, Moderately similar to AF119917 63 PRO2831 (H.sapiens)	123.96	243.37	372.27	193.79	262.62	274.18	239.09	296.2	287.03	231.07	252.77	281.28	287.23	253.73	289.33	411.29	287.12	259.29	212.02	265.34	267.68	305.26	265.68	323.44	241.12	247.7	277.76	293.44	222.72	312.28	207.2	239.64	213.69	189.31	231.97	235.55	331.29	222.49	346.16	306.6	387.68	275.05	220.26	262.21	268.4
63825_at	ABHD2: abhydrolase domain containing 2	AI557319	11057	Cluster Incl. AI557319:PT2.1_16_F08.r Homo sapiens cDNA, 3 end /clone_end=3' /gb=AI557319 /gi=4489682 /ug=Hs.21921 /len=876	155.36	222.67	417.25	201.67	302.12	295.41	259.27	317.01	333.6	250.41	253.8	293.13	288.16	301.47	290.16	441.93	316.44	279.15	226.93	274.37	278.7	340.79	292.25	342.56	265.47	267.77	269.42	316.89	254.81	340.37	244.9	280.31	215.9	207.99	262.5	261.53	326.23	257.18	363.02	338.04	418.58	265.22	243.66	317.71	313.88
225337_at	ABHD2: abhydrolase domain containing 2	AI346910	11057	gb:AI346910 /DB_XREF=gi:4084116 /DB_XREF=qp59b12.x1 /CLONE=IMAGE:1927295 /FEA=EST /CNT=101 /TID=Hs.9006.1 /TIER=Stack /STK=52 /UG=Hs.9006 /LL=9218 /UG_GENE=VAPA /UG_TITLE=VAMP (vesicle-associated membrane protein)-associated protein A (33kD)	159.86	164.69	312.51	167.42	235.99	242.6	228.18	192.04	230.89	185.5	210.63	234.54	203.22	220.1	237.6	352.55	285.76	219.35	196.45	234.65	217.45	247.89	274.72	278.37	219.75	224.24	241.54	235.18	203.42	319.75	244.87	271.47	224.59	206.36	207.82	194.02	237.14	211.22	243.82	284.73	334.81	240.64	212.52	305.86	280.54
228490_at	ABHD2: abhydrolase domain containing 2	AW292816	11057	gb:AW292816 /DB_XREF=gi:6699452 /DB_XREF=UI-H-BW0-aij-h-04-0-UI.s1 /CLONE=IMAGE:2729695 /FEA=EST /CNT=25 /TID=Hs.18948.0 /TIER=Stack /STK=18 /UG=Hs.18948 /UG_TITLE=ESTs, Highly similar to A31026 probable membrane receptor protein (H.sapiens)	92.16	79.86	142.74	85.93	139.76	115.77	104.24	99.13	92.55	88.78	88.73	92.51	99.43	95.19	115.84	148.57	136.01	121.45	94.09	109.21	116.02	140.58	126.1	180.31	88.88	99.09	103.84	121.35	71.55	156.38	115.96	117.22	110.36	91.65	94.56	104.61	103.82	79.83	108.53	113.19	159.59	135.41	118.67	130.88	132.84
213017_at	ABHD3: abhydrolase domain containing 3	AL534702	171586	gb:AL534702 /DB_XREF=gi:12798195 /DB_XREF=AL534702 /CLONE=CS0DF006YN17 (3 prime) /FEA=mRNA /CNT=83 /TID=Hs.13377.0 /TIER=Stack /STK=47 /UG=Hs.13377 /UG_TITLE=Homo sapiens clone 23649 and 23755 unknown mRNA, partial cds	867.84	592.74	1135.55	643.91	1197.39	923.16	766.81	1189.48	767.72	580.23	734.3	929.12	853.52	996.93	1083.61	1302.46	1200.28	1179.61	886.51	753.33	1067.03	1126.73	1223.08	1374.79	722.47	871.46	1019.02	1053.67	968.63	1328.4	682.72	1065.01	1090.09	663.16	937.97	907	1239.75	823.88	987.75	1238.22	925.95	1088.89	931.57	1153.16	835.38
241940_at	ABHD3: Abhydrolase domain containing 3	BF477544	171586	gb:BF477544 /DB_XREF=gi:11548371 /DB_XREF=7q98b09.x1 /CLONE=IMAGE:3706313 /FEA=EST /CNT=3 /TID=Hs.188270.0 /TIER=ConsEnd /STK=3 /UG=Hs.188270 /UG_TITLE=ESTs	22.55	31.33	32.67	15.6	28.08	21.74	22.65	21.22	26.93	13.14	18.83	27.41	24.27	26.53	26.55	36.49	20.94	32.09	37.63	27.93	44.04	28.01	33.27	54.62	32.73	37.77	41.23	30.74	26.87	52.43	19.42	26.56	14.43	26.99	28.67	17.12	47.45	25.36	33.44	40.86	20.41	44.95	34.47	33.85	35.13
218581_at	ABHD4: abhydrolase domain containing 4	NM_022060	63874	gb:NM_022060.1 /DB_XREF=gi:11545766 /GEN=FLJ12816 /FEA=FLmRNA /CNT=80 /TID=Hs.9175.0 /TIER=FL+Stack /STK=43 /UG=Hs.9175 /LL=63874 /DEF=Homo sapiens hypothetical protein FLJ12816 (FLJ12816), mRNA. /PROD=hypothetical protein FLJ12816 /FL=gb:NM_022060.1	25.4	28.39	36.01	17.37	26.74	26.15	24.5	17.05	25.27	21.34	19.62	16.98	14.54	30.93	17.78	17.5	27.85	20.73	23.43	19.48	25.67	31.6	32.59	11.93	26.06	9.25	24.39	27.57	24	31.47	13.52	7.46	12.73	12.85	21.16	22.42	26.39	13.79	23.64	15.44	23.61	25.88	25.88	31.27	14.45
242023_at	ABHD4: Abhydrolase domain containing 4	AI689225	63874	gb:AI689225 /DB_XREF=gi:4900519 /DB_XREF=tx82c01.x1 /CLONE=IMAGE:2276064 /FEA=EST /CNT=6 /TID=Hs.130232.0 /TIER=ConsEnd /STK=1 /UG=Hs.130232 /UG_TITLE=ESTs	19.25	5.93	32.36	12.98	16.6	16.81	26.17	35.46	32.95	17.07	20.16	25.85	24.79	28.71	23.25	18.79	17.68	28.21	11.98	34.28	23.43	35.05	19.47	4.56	15.72	9.5	13.38	30.49	15.65	19.1	12.9	26.14	16.46	19.89	25.81	27.56	19.25	20.18	23.57	4.4	29.74	14.44	26.62	28.33	23.64
213805_at	ABHD5: abhydrolase domain containing 5	AI692428	51099	gb:AI692428 /DB_XREF=gi:4969768 /DB_XREF=wd69c12.x1 /CLONE=IMAGE:2336854 /FEA=EST /CNT=26 /TID=Hs.184019.1 /TIER=Stack /STK=8 /UG=Hs.184019 /UG_TITLE=Homo sapiens clone 23551 mRNA sequence	33.18	33.64	55.23	31.56	39.74	46.35	41.51	50.27	46.23	39.85	53.51	42.45	46.66	60.02	50.01	63.49	39.35	37.31	53.06	33.22	51.2	49.6	58.02	55.17	50.69	30.68	47.09	62.87	38.71	71.76	33.33	74.76	58.16	31.87	67.7	43.05	71.01	36.05	38.95	52.49	43.4	41.18	53.74	86.21	39.95
213935_at	ABHD5: abhydrolase domain containing 5	AF007132	51099	gb:AF007132.1 /DB_XREF=gi:2852606 /FEA=mRNA /CNT=24 /TID=Hs.184019.0 /TIER=Stack /STK=14 /UG=Hs.184019 /UG_TITLE=Homo sapiens clone 23551 mRNA sequence /DEF=Homo sapiens clone 23551 mRNA sequence.	37.18	36.52	41.39	32.35	51.05	50.01	34.69	47.88	41.32	33.2	44.69	48.12	49.7	52.71	45.66	47.89	55.89	43.1	37.13	39.4	44.03	31.83	39.59	59.27	53.76	23.81	44.51	63.43	36.66	63.84	32.01	66.07	45.75	39.13	65.79	41.93	67.65	41.36	24.03	39.03	43.38	41.05	42.04	78.75	41.58
218739_at	ABHD5: abhydrolase domain containing 5	NM_016006	51099	gb:NM_016006.1 /DB_XREF=gi:7705770 /GEN=LOC51099 /FEA=FLmRNA /CNT=77 /TID=Hs.19385.0 /TIER=FL+Stack /STK=14 /UG=Hs.19385 /LL=51099 /DEF=Homo sapiens CGI-58 protein (LOC51099), mRNA. /PROD=CGI-58 protein /FL=gb:NM_016006.1 gb:AF151816.1	80.36	64.74	96.98	83.14	123.81	96.7	76.39	114.47	109.36	79.07	104.54	82.6	105.77	95.46	83.53	105.13	97.76	95.81	72	95.31	88.68	100.94	125.8	130.1	107.01	85.79	138.35	114.42	92.95	144.43	98.94	156.74	157.07	67.45	73.7	93.32	118.63	84.18	70.11	104.01	102.55	96.75	99.07	137.31	89.57
232862_at	ABHD5: Abhydrolase domain containing 5	AU148157	51099	gb:AU148157 /DB_XREF=gi:11009678 /DB_XREF=AU148157 /CLONE=MAMMA1002748 /FEA=mRNA /CNT=6 /TID=Hs.248767.0 /TIER=ConsEnd /STK=2 /UG=Hs.248767 /UG_TITLE=Homo sapiens cDNA FLJ12395 fis, clone MAMMA1002748	21.38	25.58	23.64	15.15	29.97	15.24	5.81	6.03	25.93	27.57	23.46	10.03	20.59	19.76	9.39	39.78	23.29	10.81	14.78	44.8	18.77	20.57	20.06	18.69	51.34	7.14	3.25	38.73	7.37	9.64	16.54	11.86	29.45	31.92	65.48	26.91	33.23	9.15	21.75	13.04	26.28	23.75	15.92	12.64	27.02
233010_at	ABHD5: Abhydrolase domain containing 5	AU158573	51099	gb:AU158573 /DB_XREF=gi:11020094 /DB_XREF=AU158573 /CLONE=PLACE3000341 /FEA=mRNA /CNT=5 /TID=Hs.288926.0 /TIER=ConsEnd /STK=1 /UG=Hs.288926 /UG_TITLE=Homo sapiens cDNA FLJ14313 fis, clone PLACE3000341	22.4	24.72	28.15	26.27	28.13	24.47	30.03	16.21	28.81	31	25.7	27.66	23.88	19.83	15.36	21.44	12.73	10.29	24.44	28.88	12.83	14.86	20.76	21.06	18.63	25.71	13.82	16.57	21.5	7.97	22.18	15.83	13.35	21.61	22.97	34.13	23.57	23.65	23.47	15.9	11.64	14.48	17.14	24.16	22.75
221552_at	ABHD6: abhydrolase domain containing 6	BC001698	57406	gb:BC001698.1 /DB_XREF=gi:12804562 /FEA=FLmRNA /CNT=110 /TID=Hs.20220.0 /TIER=FL+Stack /STK=65 /UG=Hs.20220 /LL=57406 /UG_GENE=LOC57406 /DEF=Homo sapiens, Similar to lipase protein, clone MGC:2843, mRNA, complete cds. /PROD=Similar to lipase protein /FL=gb:NM_020676.1 gb:BC001698.1	197.92	180.51	76.45	141.53	77.09	96.18	131.54	82.29	129.52	49.82	131.3	87.21	88.93	95.82	137.62	72.23	29.13	39.18	150.26	123.85	77.52	90.22	103.94	83.68	157.65	125.21	36	59.64	168.78	29.47	94.89	54.52	148.38	18.05	76.22	31.42	89.03	209.46	84.08	35.16	137.52	26.94	165.36	170.08	70.72
221679_s_at	ABHD6: abhydrolase domain containing 6	AF225418	57406	gb:AF225418.1 /DB_XREF=gi:9963838 /FEA=FLmRNA /CNT=1 /TID=Hs.20220.1 /TIER=FL /STK=0 /UG=Hs.20220 /LL=57406 /UG_GENE=LOC57406 /DEF=Homo sapiens lipase mRNA, complete cds. /PROD=lipase /FL=gb:AF225418.1	42.55	37.41	21.33	28.27	20.62	26.38	29.54	22.54	38.53	29.2	32.61	33.41	14.86	28.35	32.39	33.05	21.19	19.56	51.03	36.61	22.86	28.92	27.13	30.08	39.07	34.88	11.41	27.72	45.49	23.17	47.47	24.06	51.77	21.78	20.29	22.93	32.47	51.09	18.08	23.39	40.78	23.46	65.2	58.27	26.53
45288_at	ABHD6: abhydrolase domain containing 6	AA209239	57406	Cluster Incl. AA209239:zq85h01.r1 Homo sapiens cDNA, 5 end /clone=IMAGE-648433 /clone_end=5' /gb=AA209239 /gi=1807254 /ug=Hs.20220 /len=762	398.12	420.81	174.23	307.49	195.57	195.54	334.42	229.45	264.99	103.69	272.18	235.31	181.14	230.59	281.15	131.6	93.39	88.3	330.38	325.36	166.95	159.12	228.54	173.03	371.07	264	97.21	183.45	417.97	62.87	194.67	117.56	378.02	37.15	157.82	83.37	218.13	496.15	237.96	84.34	282.51	48.39	395.13	405.55	162.41
219101_x_at	ABHD8: abhydrolase domain containing 8	NM_024527	79575	gb:NM_024527.1 /DB_XREF=gi:13375673 /GEN=FLJ11743 /FEA=FLmRNA /CNT=46 /TID=Hs.321046.0 /TIER=FL+Stack /STK=18 /UG=Hs.321046 /LL=79575 /DEF=Homo sapiens hypothetical protein FLJ11743 (FLJ11743), mRNA. /PROD=hypothetical protein FLJ11743 /FL=gb:AK021805.1 gb:NM_024527.1	18.61	26.54	19.97	31.79	21.58	16.25	19	8.11	36.1	29.37	20.15	25.67	34.34	18.44	33.59	28.96	32.39	26.3	20.97	25.77	15.48	15.03	18.04	23.62	23.26	31.63	28.2	30.01	41.88	21.04	19.03	18.47	21.35	27.18	19.17	20.17	13.06	21.34	30.28	36.91	31.6	32.46	25.09	26.18	23.59
209027_s_at	ABI1: abl-interactor 1	BF673013	10006	gb:BF673013 /DB_XREF=gi:11946908 /DB_XREF=602152905F1 /CLONE=IMAGE:4293985 /FEA=FLmRNA /CNT=202 /TID=Hs.24752.2 /TIER=Stack /STK=9 /UG=Hs.24752 /LL=10006 /UG_GENE=SSH3BP1 /UG_TITLE=spectrin SH3 domain binding protein 1 /FL=gb:AF006516.1	1003	1216.34	1053.41	914.66	1004.5	878.67	1098.14	911.47	955.53	1012.03	1111.22	1208.32	1008.45	1158.95	1096.62	873.11	902.77	1018.27	1065.33	983.78	1023.03	952.19	1118.21	991.49	970.75	1357.53	1215.5	889.6	1093.77	901.43	907.49	924.07	1004.2	1354.17	1103.69	996.86	1209.58	1192.14	1123.23	1100.42	930.4	981.9	1002.14	986.04	1255.54
209028_s_at	ABI1: abl-interactor 1	AF006516	10006	gb:AF006516.1 /DB_XREF=gi:2245670 /FEA=FLmRNA /CNT=202 /TID=Hs.24752.2 /TIER=FL /STK=0 /UG=Hs.24752 /LL=10006 /UG_GENE=SSH3BP1 /DEF=Homo sapiens eps8 binding protein e3B1 mRNA, complete cds. /PROD=e3B1 /FL=gb:AF006516.1	982.68	1189.94	740.49	933.5	821.59	854.75	1041.19	868.63	902.77	1010.97	1007.38	1148.28	956.55	996.55	891.81	920.27	819.68	812.25	1035.01	991.38	824.15	752.6	897.3	876.56	960.78	1257.18	1111.27	856.26	1065.23	816.14	790.16	818.18	897.52	1249.53	1147.09	845.12	973.7	1054	1137.32	905.54	768.23	904.4	1021.62	793.2	1084.71
238563_at	ABI1: Abl-interactor 1	AV762916	10006	gb:AV762916 /DB_XREF=gi:10920764 /DB_XREF=AV762916 /CLONE=MDS4A03 /FEA=EST /CNT=8 /TID=Hs.207780.0 /TIER=ConsEnd /STK=0 /UG=Hs.207780 /UG_TITLE=ESTs	255.82	292.72	331.8	203.55	326.51	336.35	321.91	377.78	526.82	189.36	283.5	408.2	367.77	307.06	307.7	387.2	509.47	345.75	196.8	440.08	250.53	287.7	287.04	236.16	329.94	244.27	311.94	363.77	219.59	352.99	163.33	162.75	325.26	333.99	555.1	226.45	550.85	265.62	270.7	433.18	309.29	327.15	317.41	205.48	383.12
207268_x_at	ABI2: abl interactor 2	NM_005759	10152	gb:NM_005759.1 /DB_XREF=gi:5031576 /GEN=AIP-1 /FEA=FLmRNA /CNT=5 /TID=Hs.256315.0 /TIER=FL /STK=0 /UG=Hs.256315 /LL=10152 /DEF=Homo sapiens abl-interactor 12 (SH3-containing protein) (AIP-1), mRNA. /PROD=abl-interactor 12 (SH3-containing protein) /FL=gb:NM_005759.1 gb:U23435.1	302.71	302.36	250.01	267.94	271.86	295.85	279.24	309.19	291.99	292.37	284.64	294.47	312	319.95	259.33	267.73	267.74	236.61	264.43	319.78	283.29	284.68	290.75	229.93	405.77	267.17	311.99	288.84	331.48	280.05	326.14	280.59	250.54	325.07	251.89	222.93	313.07	338.02	301.87	292.99	296.99	279.9	295.14	275.47	262.43
209856_x_at	ABI2: abl interactor 2	U31089	10152	gb:U31089.1 /DB_XREF=gi:987264 /GEN=AblBP3 /FEA=FLmRNA /CNT=35 /TID=Hs.256315.1 /TIER=FL /STK=1 /UG=Hs.256315 /LL=10152 /DEF=Human Abl binding protein 3 (AblBP3) mRNA, complete cds. /PROD=Abl binding protein 3 /FL=gb:U31089.1 gb:BC001439.1	215.4	183.52	183.3	184.08	201.96	221.71	224.11	223.03	239	250.8	239.81	208.85	224.41	264.22	215.23	191.97	218.21	181.41	190.88	240.4	212.63	184.54	233.7	162.8	304.49	184.76	242.91	204.61	231.61	203.42	193.48	199.84	173.32	249.49	180.42	159.33	234.85	247.91	227.61	170.91	187.58	230.69	222.29	212.91	164.95
211793_s_at	ABI2: abl interactor 2	AF260261	10152	gb:AF260261.1 /DB_XREF=gi:7839523 /GEN=ABI2B /FEA=FLmRNA /CNT=4 /TID=Hs.256315.3 /TIER=FL /STK=0 /UG=Hs.256315 /LL=10152 /DEF=Homo sapiens Abl-interactor protein 2b (ABI2B) mRNA, complete cds. /PROD=Abl-interactor protein 2b /FL=gb:AF260261.1	285.13	252.97	222.22	227.05	219.52	237.92	250.24	255.58	251.93	324.9	271.07	301.29	293.53	344.2	256.81	212.51	221.49	198.98	224.03	273.39	266.64	225.68	292.03	202.16	384.69	231.78	299.16	279.49	317.73	242.45	250.08	254.45	193.96	314.8	222.29	190.93	289.05	285.43	285.58	220.64	248.27	272.38	277.91	270.62	267.92
225098_at	ABI2: abl interactor 2	BF245400	10152	gb:BF245400 /DB_XREF=gi:11159333 /DB_XREF=601863688F1 /CLONE=IMAGE:4081413 /FEA=EST /CNT=117 /TID=Hs.285728.0 /TIER=Stack /STK=14 /UG=Hs.285728 /UG_TITLE=ESTs	350.83	426.8	397.37	437.68	370.28	428.51	553.96	447.39	447.91	529.68	480.36	593.93	516.65	476.46	510.5	431.93	375.22	421.2	484.22	490.63	435.75	399.79	436.28	412.97	683.66	497.71	539.14	517.82	504.51	453.04	420.35	469.05	434.44	505.32	522.77	278.03	468.15	489.28	515.27	404.99	420.28	439.01	368.73	397.02	467.3
225112_at	ABI2: abl interactor 2	AA058571	10152	gb:AA058571 /DB_XREF=gi:1551378 /DB_XREF=zf55e03.s1 /CLONE=IMAGE:380860 /FEA=EST /CNT=117 /TID=Hs.285728.0 /TIER=Stack /STK=48 /UG=Hs.285728 /UG_TITLE=ESTs	498.77	413.73	473.06	524.74	409.74	581.2	624.46	393.19	472.55	599.84	548.38	722.62	600.7	562.62	609.88	484.06	476.78	481.39	534.52	522.27	439.34	455.18	480.89	431.27	700.18	508.94	503.17	539.64	576.31	475.32	475.64	496.01	450.06	543.09	578.56	303.22	434.81	528.97	555.16	397.43	357.86	440.07	385.74	514.79	487.24
227631_at	ABI2: Abl interactor 2	BF058849	10152	gb:BF058849 /DB_XREF=gi:10812745 /DB_XREF=7k35e01.x1 /CLONE=IMAGE:3477576 /FEA=EST /CNT=38 /TID=Hs.256315.2 /TIER=Stack /STK=37 /UG=Hs.256315 /LL=10152 /UG_GENE=AIP-1 /UG_TITLE=abl-interactor 12 (SH3-containing protein)	22.72	8.92	10.74	11.81	11.38	11.75	17.08	16.27	14.82	15.06	17.42	7.38	34.77	17.21	18.81	11.89	19.45	26.82	13.33	10.55	7.75	26.33	11.18	17.71	19.9	12.19	16.59	13.19	13.1	16.11	11.8	33.79	13.86	9.02	29.85	34.43	8.22	22.78	16.67	7.63	15.78	9.04	12.71	13.68	14
223615_at	ABI3: ABI gene family, member 3	AL136709	51225	gb:AL136709.1 /DB_XREF=gi:12052937 /GEN=DKFZp566N2024 /FEA=FLmRNA /CNT=28 /TID=Hs.130719.0 /TIER=FL /STK=2 /UG=Hs.130719 /LL=51225 /DEF=Homo sapiens mRNA; cDNA DKFZp566N2024 (from clone DKFZp566N2024); complete cds. /PROD=hypothetical protein /FL=gb:NM_016428.1 gb:AB037886.1 gb:AL136709.1	115.57	282.87	207.52	308	283.25	278.64	289.53	230.14	250.77	256.71	291.24	275.75	220.63	261.65	227.33	308.22	363.23	237.83	325.47	272.11	217.91	249.5	180.21	171.23	198.16	371.39	183.11	284.24	269.47	173.03	215.04	309.8	288.03	247.13	197.38	324.77	231.83	421.91	297.13	134.03	298.27	217	383.05	331.72	213.26
202123_s_at	ABL1: v-abl Abelson murine leukemia viral oncogene homolog 1	NM_005157	25	gb:NM_005157.2 /DB_XREF=gi:6382056 /GEN=ABL1 /FEA=FLmRNA /CNT=199 /TID=Hs.146355.1 /TIER=FL+Stack /STK=77 /UG=Hs.146355 /LL=25 /DEF=Homo sapiens v-abl Abelson murine leukemia viral oncogene homolog 1 (ABL1), transcript variant a, mRNA. /PROD=v-abl Abelson murine leukemia viral oncogenehomolog 1 isoform a /FL=gb:NM_005157.2 gb:M14752.1	807.38	868.23	668.15	632.95	875.23	837.78	678.82	843.21	851.16	537.83	887.17	703.22	796.82	841.73	887.14	1009.15	1011.67	726.88	916.28	677.5	767.66	852.76	771.41	928.06	740.22	906.2	915.43	890.83	948.37	946.99	955.69	1096.49	644.1	884.51	695.96	678.09	905.23	684.03	843.43	827.74	901.08	870.03	1040.59	516.21	1052.17
206411_s_at	ABL2: v-abl Abelson murine leukemia viral oncogene homolog 2 (arg, Abelson-related gene)	NM_007314	27	gb:NM_007314.1 /DB_XREF=gi:6382061 /GEN=ABL2 /FEA=FLmRNA /CNT=11 /TID=Hs.121521.0 /TIER=FL /STK=0 /UG=Hs.121521 /LL=27 /DEF=Homo sapiens v-abl Abelson murine leukemia viral oncogene homolog 2 (arg, Abelson-related gene) (ABL2), transcript variant b, mRNA. /PROD=v-abl Abelson murine leukemia viral oncogenehomolog 2 isoform b /FL=gb:NM_007314.1	32.95	39.59	20.48	27.81	28.34	16.52	29.77	38.46	30.45	29.55	19.27	23.16	24.19	20.76	16.36	25.75	28.15	18.97	37.22	21.22	23.89	31.24	24.01	22.33	13.96	34.87	30.01	23.53	25.79	22.24	28.71	14.6	22.22	28.37	34.09	13.82	16.4	19.5	19.3	26.79	20.04	28.35	30.28	25.02	27.66
200965_s_at	ABLIM1: actin binding LIM protein 1	NM_006720	3983	gb:NM_006720.1 /DB_XREF=gi:5921987 /GEN=ABLIM /FEA=FLmRNA /CNT=303 /TID=Hs.158203.0 /TIER=FL+Stack /STK=78 /UG=Hs.158203 /LL=3983 /DEF=Homo sapiens actin binding LIM protein 1 (ABLIM), transcript variant ABLIM-s, mRNA. /PROD=actin-binding LIM protein 1, isoform s /FL=gb:D31883.1 gb:NM_006720.1	293.18	230.81	332.38	497.01	302.06	306.36	491.88	327.97	545.99	1136.9	561.92	587.84	573.3	445.57	380.48	460.94	448.58	305.08	411.79	545.43	238.97	544.19	195.16	261.35	560.93	558.45	257.43	117.34	529.12	377.91	438.89	420.24	218.03	249.49	357.88	327.24	281.82	677.33	476.95	477.9	177.53	508.38	509.49	123.29	306.13
210461_s_at	ABLIM1: actin binding LIM protein 1	BC002448	3983	gb:BC002448.1 /DB_XREF=gi:12803266 /FEA=FLmRNA /CNT=5 /TID=Hs.158203.2 /TIER=FL /STK=0 /UG=Hs.158203 /LL=3983 /UG_GENE=ABLIM /DEF=Homo sapiens, Similar to actin binding LIM protein 1, clone MGC:1224, mRNA, complete cds. /PROD=Similar to actin binding LIM protein 1 /FL=gb:BC002448.1	155.22	188.83	148.3	206.47	152.11	157.17	185.29	201.58	301.86	308.23	255.35	216.65	260.65	224.55	224.5	271.92	270.64	184.57	206.96	257.36	195.42	372.93	167.07	174.41	260.64	248.52	176.55	209.11	262.22	196.69	273.73	256.15	244.77	228.93	135.99	181.51	172.04	219.57	197.89	232.53	207.56	233.8	215.99	220.91	265.87
236087_at	ABLIM2: actin binding LIM protein family, member 2	AI912773	84448	gb:AI912773 /DB_XREF=gi:5632628 /DB_XREF=we13e06.x1 /CLONE=IMAGE:2340994 /FEA=EST /CNT=9 /TID=Hs.62648.0 /TIER=ConsEnd /STK=2 /UG=Hs.62648 /UG_TITLE=ESTs	45.04	32.55	49.82	38.1	45.08	47.77	32.94	45.37	31.44	48.56	34.57	37.4	47.39	49.01	43.6	47.35	38.73	47.47	42.6	47.99	31.89	50.67	32.02	47.17	33.63	35.58	22.02	53.55	20.53	38.66	39.27	28.23	40.9	40.2	51.25	44.98	45.35	31.35	37.92	44.96	43.37	35.02	21.83	39.93	32.67
240434_at	ABLIM2: Actin binding LIM protein family, member 2	AW293517	84448	gb:AW293517 /DB_XREF=gi:6700153 /DB_XREF=UI-H-BI2-ahq-b-10-0-UI.s1 /CLONE=IMAGE:2727522 /FEA=EST /CNT=5 /TID=Hs.300880.0 /TIER=ConsEnd /STK=4 /UG=Hs.300880 /UG_TITLE=ESTs	28.45	39.33	36.54	22.87	19.76	28.79	31.54	32.87	28.85	34.52	18.19	23.79	38.67	28.32	16.23	36.23	15.06	26.71	9.1	44.9	21.75	36.73	20.75	45.92	25.54	42.4	46.66	38.23	16.4	30.87	40.93	32.19	26.15	30.59	47.52	41.53	20.56	13.96	40.58	23.23	46.87	31.3	25.08	36.78	35.15
242624_at	ABLIM2: actin binding LIM protein family, member 2	AI700685	84448	gb:AI700685 /DB_XREF=gi:4988585 /DB_XREF=we39d01.x1 /CLONE=IMAGE:2343457 /FEA=EST /CNT=6 /TID=Hs.162476.0 /TIER=ConsEnd /STK=2 /UG=Hs.162476 /UG_TITLE=ESTs, Weakly similar to actin-binding double-zinc-finger protein (H.sapiens)	27.92	29.09	30.95	34.44	28.17	33.15	29.35	29.35	29.58	17.83	30.47	26.34	29.15	28.2	27.32	26.74	23.55	28.5	31.12	31.98	22.45	25.44	23.17	20.45	33.54	26.26	30.03	25.55	29.49	16.14	28.06	23.22	29.16	31.91	28.95	35.84	20.06	33.61	38.87	25.43	23.14	22.2	28.18	24.99	31.5
1567622_at	ABLIM2: Actin binding LIM protein family, member 2	AJ431609	84448	gb:AJ431609.1 /DB_XREF=gi:18873710 /TID=Hs2.382614.1 /CNT=1 /FEA=mRNA /TIER=ConsEnd /STK=0 /UG=Hs.382614 /UG_TITLE=Homo sapiens mRNA adjacent to 3 end of integrated HPV16 (INT259) /DEF=Homo sapiens mRNA adjacent to 3 end of integrated HPV16 (INT259).	10.27	22.83	19.7	20.1	17.37	20.66	21.22	11.48	21.29	29.04	18.14	16.76	16.63	14.56	11.1	10.02	11.83	14.88	23.25	19.16	24.82	11.23	13.85	12.36	5.39	14.96	9.91	17.48	13.17	20.4	10.1	10.16	9.04	17.53	21.07	15.05	13.29	23.09	19.19	21.49	9.22	19.14	12.21	17.33	24.79
205730_s_at	ABLIM3: actin binding LIM protein family, member 3	NM_014945	22885	gb:NM_014945.1 /DB_XREF=gi:7662329 /GEN=KIAA0843 /FEA=FLmRNA /CNT=26 /TID=Hs.26777.0 /TIER=FL /STK=2 /UG=Hs.26777 /LL=22885 /DEF=Homo sapiens KIAA0843 protein (KIAA0843), mRNA. /PROD=KIAA0843 protein /FL=gb:NM_014945.1 gb:AB020650.1	23.19	39.23	17.11	32.54	17.32	41.01	44.81	33.03	47.45	25.75	23.91	14.54	29.79	25.61	19.01	28.59	24.46	26.44	32.44	37.49	15.67	32.9	39.5	29.66	29.39	23.21	43.78	25.96	28.35	26.04	42.08	32.24	28.51	29.14	14.94	32.91	24.67	34.79	44.86	22.72	39.17	34.2	33.34	21.99	32.89
216716_at	ABO: ABO blood group (transferase A, alpha 1-3-N-acetylgalactosaminyltransferase; transferase B, alpha 1-3-galactosyltransferase)	U15197	28	gb:U15197.1 /DB_XREF=gi:595854 /GEN=ABO /FEA=mRNA /CNT=1 /TID=Hs.113271.1 /TIER=ConsEnd /STK=0 /UG=Hs.113271 /LL=28 /UG_TITLE=ABO blood group (transferase A, alpha 1-3-N-acetylgalactosaminyltransferase; transferase B, alpha 1-3-galactosyltransferase) /DEF=Human histo-blood group ABO protein mRNA, partial 3 prime UTR sequence.	26.71	24.91	27.4	33.18	30.94	13.13	21.97	15.68	31.72	29.72	31.36	33.31	23.52	23.42	35.73	23.98	24.9	15.62	28.4	20.81	21.54	23.34	15.43	36.52	21.18	29.82	30.15	36.32	18.02	33.44	29.77	25.48	29.51	27.2	21.36	31.38	25.62	22.39	32.42	28.47	29.99	28.74	32.98	33.5	33.47
215353_at	ABP1: Amiloride binding protein 1 (amine oxidase (copper-containing))	AL080068	26	gb:AL080068.1 /DB_XREF=gi:5262475 /FEA=mRNA /CNT=4 /TID=Hs.272534.0 /TIER=ConsEnd /STK=0 /UG=Hs.272534 /UG_TITLE=Homo sapiens mRNA; cDNA DKFZp564J062 (from clone DKFZp564J062) /DEF=Homo sapiens mRNA; cDNA DKFZp564J062 (from clone DKFZp564J062).	25.87	28.23	16.27	22.8	27.13	27.04	29.01	22.35	24.8	19.18	28.05	22.28	28.28	17.53	32.34	25.31	14.78	21.31	20.36	17.14	21.75	20.13	20.89	26.66	26.68	31.85	22.47	19.42	23.21	30.51	31.1	22.09	12.69	20.16	19.5	31.55	27.75	21.95	29.93	35.21	27.8	27.03	33.97	26.9	15.2
228815_s_at	ABP1: Amiloride binding protein 1 (amine oxidase (copper-containing))	AI359215	26	gb:AI359215 /DB_XREF=gi:4110836 /DB_XREF=qy26g11.x1 /CLONE=IMAGE:2013188 /FEA=EST /CNT=23 /TID=Hs.90693.1 /TIER=Stack /STK=18 /UG=Hs.90693 /LL=26997 /UG_GENE=AP4 /UG_TITLE=zinc finger protein	22.25	18.18	33.34	18.83	24.43	21.23	24.26	24.52	25.92	24.46	19.98	27.8	15.14	22.15	20.83	16.13	17.75	20.58	30.89	17.83	15.77	14.5	26.15	16.6	27.42	16.58	16.44	24.09	23.25	21.04	18.1	17.96	26.4	29.62	23.33	22.85	12.38	25.74	13.08	15.32	19.29	23.58	21.54	15.2	17.19
229156_s_at	ABP1: Amiloride binding protein 1 (amine oxidase (copper-containing))	AI949265	26	gb:AI949265 /DB_XREF=gi:5741575 /DB_XREF=wq09d06.x1 /CLONE=IMAGE:2470763 /FEA=EST /CNT=16 /TID=Hs.105621.0 /TIER=Stack /STK=15 /UG=Hs.105621 /UG_TITLE=ESTs	18.12	24.54	9.78	13.39	14.89	16.31	14.32	6.17	22.63	15.01	19.02	12.98	12.94	18.73	18.46	18.91	12.6	17.54	24.7	15.13	23.59	17.39	25.02	17.1	22.97	18.72	22.44	14.98	19.69	24.04	26.02	16.92	20	17.2	19.28	67.48	11.1	14.69	21.88	23.55	23.86	11.73	23.68	18.09	19
229539_at	ABP1: Amiloride binding protein 1 (amine oxidase (copper-containing))	AW665395	26	gb:AW665395 /DB_XREF=gi:7457941 /DB_XREF=hi90c02.x1 /CLONE=IMAGE:2979554 /FEA=EST /CNT=20 /TID=Hs.58185.0 /TIER=Stack /STK=15 /UG=Hs.58185 /UG_TITLE=ESTs	58	53.43	68.19	57.09	73.86	74.28	67.39	58.52	61.16	59.29	55.21	72.06	70.27	55.46	61.46	68.17	66.66	79.17	62.35	77.78	65.72	66.54	64.14	49.78	60.17	61.21	71.24	70.47	70.52	66.39	47.02	67.15	76.74	67.03	66.59	59.82	59.68	65.34	65.88	60.94	53.58	65	52.07	68.12	62.47
229931_at	ABP1: Amiloride binding protein 1 (amine oxidase (copper-containing))	BE799207	26	gb:BE799207 /DB_XREF=gi:10220405 /DB_XREF=601592776F1 /CLONE=IMAGE:3946795 /FEA=EST /CNT=12 /TID=Hs.177713.0 /TIER=ConsEnd /STK=0 /UG=Hs.177713 /UG_TITLE=ESTs, Weakly similar to Z211_HUMAN ZINC FINGER PROTEIN 211 (H.sapiens)	14.72	32.12	30.1	16.95	11.06	22.06	33.54	28.1	23.14	17.96	19.91	17.87	18.61	30.19	49.02	24.73	33.43	30.81	23.43	22.35	19.55	13.62	26.7	25.85	14.26	32.74	32.99	33.82	28.75	15.14	18.84	30.38	20.09	30.11	24.04	23.94	26.54	26.07	36.34	36.43	27.98	26.46	24.98	41.33	20.52
231224_x_at	ABP1: Amiloride binding protein 1 (amine oxidase (copper-containing))	BE466158	26	gb:BE466158 /DB_XREF=gi:9511933 /DB_XREF=hz60a11.x1 /CLONE=IMAGE:3212348 /FEA=EST /CNT=19 /TID=Hs.259842.1 /TIER=Stack /STK=18 /UG=Hs.259842 /LL=51422 /UG_GENE=PRKAG2 /UG_TITLE=protein kinase, AMP-activated, gamma 2 non-catalytic subunit	14.62	18.33	25.65	19.4	19.26	20.38	9.86	15.88	16.94	24.83	15.25	16.85	25.21	18.73	27.66	17.39	17.26	26.74	26.27	24.9	24	18.66	12.09	6.61	23.65	16.61	25.05	28.2	22.15	28.75	12.81	23.77	12.64	19.77	14.38	17.23	14.89	27.03	22.7	25.15	20.31	20.22	7.62	11.89	18.98
234332_at	ABP1: Amiloride binding protein 1 (amine oxidase (copper-containing))	AK026433	26	gb:AK026433.1 /DB_XREF=gi:10439297 /FEA=mRNA /CNT=1 /TID=Hs.201589.0 /TIER=ConsEnd /STK=0 /UG=Hs.201589 /UG_TITLE=Homo sapiens cDNA: FLJ22780 fis, clone KAIA1760 /DEF=Homo sapiens cDNA: FLJ22780 fis, clone KAIA1760.	35.49	24.52	28.44	24.24	34.78	31.73	18.49	53.43	22.96	34.27	17.83	33.62	21.6	21.02	17.02	19.89	16.91	16.48	46.75	23.43	44.21	35.18	35.97	72.66	42.64	29.42	42	57.57	43.89	43.35	22.39	41	60.25	16.36	23.39	52.26	34.23	15.33	38.61	49.83	78.86	34.05	25.11	46.98	30.06
235499_at	ABP1: Amiloride binding protein 1 (amine oxidase (copper-containing))	AI660326	26	gb:AI660326 /DB_XREF=gi:4763896 /DB_XREF=we66c12.x1 /CLONE=IMAGE:2346070 /FEA=EST /CNT=11 /TID=Hs.325991.0 /TIER=ConsEnd /STK=5 /UG=Hs.325991 /UG_TITLE=ESTs, Weakly similar to A57785 finger protein ZNF133 (H.sapiens)	26.84	17.48	19.07	26.85	24.26	23.73	23.99	16.7	24.09	22.4	30.33	24.91	23.01	22.81	19.92	10.38	23.8	24.25	22.09	17.29	18.91	23.02	26.47	16.09	25.13	17.1	23.96	22.25	12.93	18.39	22.25	23.1	14.28	16.08	33.65	24.76	30.15	16.55	22	14.48	17.05	25.65	13.27	23.29	14.21
236401_at	ABP1: Amiloride binding protein 1 (amine oxidase (copper-containing))	AA514370	26	gb:AA514370 /DB_XREF=gi:2253970 /DB_XREF=nf61d03.s1 /CLONE=IMAGE:924389 /FEA=EST /CNT=6 /TID=Hs.159580.0 /TIER=ConsEnd /STK=6 /UG=Hs.159580 /UG_TITLE=ESTs	6.96	17.2	12.93	58.24	8.88	18.98	24.71	6.55	8.7	46.4	20.6	12.96	30.83	15.07	15.98	12.95	16.2	5.29	23.84	13.65	9.67	30.53	9.55	5.13	3.53	36.05	3.77	10.89	25.58	8.37	62.13	18.22	7.16	25.62	5.46	9.6	6.39	18.08	28.02	7.83	6.55	6.86	46.73	5.51	51.26
236583_at	ABP1: Amiloride binding protein 1 (amine oxidase (copper-containing))	AA286867	26	gb:AA286867 /DB_XREF=gi:1933927 /DB_XREF=zs56c05.s1 /CLONE=IMAGE:701480 /FEA=EST /CNT=6 /TID=Hs.99693.0 /TIER=ConsEnd /STK=6 /UG=Hs.99693 /UG_TITLE=ESTs	8.16	33.39	7.64	43.11	11.04	17.89	26.73	10.2	10.4	24.93	17.18	9.08	25.51	7.91	19.76	13.66	13.88	10.78	15.39	20.59	7.85	29.05	12.15	6.12	27.15	35.49	8.19	15.71	31.14	10.98	38.07	26.18	10.63	13.33	9.4	8.6	13.63	14.1	23.09	4.07	6.16	23.04	45.24	5.35	52.46
240496_at	ABP1: Amiloride binding protein 1 (amine oxidase (copper-containing))	AI652000	26	gb:AI652000 /DB_XREF=gi:4735979 /DB_XREF=wb51f07.x1 /CLONE=IMAGE:2309221 /FEA=EST /CNT=4 /TID=Hs.195048.0 /TIER=ConsEnd /STK=4 /UG=Hs.195048 /UG_TITLE=ESTs	15	21.81	13.5	18.73	17.29	21.92	15.45	31.82	11.34	16.15	13.84	24.39	17.11	18.78	20.38	8.16	25.77	11.18	11.77	19.16	11.74	18.71	26.03	27.79	19.45	22.87	20.24	28.44	16.73	9.76	25.22	22.28	8	13.29	18.12	8.87	14.72	18.56	26	19.91	23.08	16.08	12.91	18.14	20.41
241416_at	ABP1: Amiloride binding protein 1 (amine oxidase (copper-containing))	BE672607	26	gb:BE672607 /DB_XREF=gi:10033148 /DB_XREF=7b70g05.x1 /CLONE=IMAGE:3233624 /FEA=EST /CNT=5 /TID=Hs.148397.0 /TIER=ConsEnd /STK=4 /UG=Hs.148397 /UG_TITLE=ESTs	43.81	42.32	93.94	45.99	69.51	54.08	40.69	64.99	43.6	43.26	39.93	54.89	59.55	63.16	55.39	50.99	66.21	70.62	61.89	57.3	32.16	54.13	48.75	50.47	37.85	31.45	45.59	55.02	44.16	52.58	50.2	53.05	77.57	45.79	48.19	62.89	77.82	47.1	39.71	76.92	55	52.64	41.26	65.48	51.47
241795_at	ABP1: Amiloride binding protein 1 (amine oxidase (copper-containing))	AA678073	26	gb:AA678073 /DB_XREF=gi:2658595 /DB_XREF=zi12g12.s1 /CLONE=IMAGE:430630 /FEA=EST /CNT=4 /TID=Hs.129827.0 /TIER=ConsEnd /STK=3 /UG=Hs.129827 /UG_TITLE=ESTs	21.39	20.8	23.25	19.04	30.18	24.08	29.27	11.02	9.75	16.15	30.63	18.99	18.4	23.85	17.15	20.76	13.44	11.67	19.64	22.56	13.84	16.75	15.22	12.45	20.43	22.98	15.25	22.79	25.8	16	20.06	27.18	29.11	22.12	30.44	17.1	23.22	21.37	16.34	25.3	24.6	13.82	16.35	16.94	21.87
242452_at	ABP1: Amiloride binding protein 1 (amine oxidase (copper-containing))	AI683911	26	gb:AI683911 /DB_XREF=gi:4894093 /DB_XREF=tw54f08.x1 /CLONE=IMAGE:2263527 /FEA=EST /CNT=3 /TID=Hs.270027.0 /TIER=ConsEnd /STK=3 /UG=Hs.270027 /UG_TITLE=ESTs, Moderately similar to ALU1_HUMAN ALU SUBFAMILY J SEQUENCE CONTAMINATION WARNING ENTRY (H.sapiens)	35.11	23.05	70.45	34.25	28.14	47.25	39.31	23.4	44.23	38.28	35.2	51.92	40.91	29.22	72.65	30.25	60.6	52.68	47.43	53.89	34.2	41.09	35.91	38.07	33.34	41.86	33.82	53	31.09	35.34	29.1	27.09	50.99	25.37	28.46	19.59	19.83	22.87	23.76	79.74	23.83	41.17	34.78	35.66	47.99
244010_at	ABP1: Amiloride binding protein 1 (amine oxidase (copper-containing))	AI057455	26	gb:AI057455 /DB_XREF=gi:3331321 /DB_XREF=ow80c08.x1 /CLONE=IMAGE:1653134 /FEA=EST /CNT=3 /TID=Hs.269880.0 /TIER=ConsEnd /STK=3 /UG=Hs.269880 /UG_TITLE=ESTs	45.12	55.68	55.7	47.48	41.47	73.27	52.61	44.99	61.22	77.17	49.59	59.45	87.74	82.45	41.68	52.29	42.92	78.66	68.34	36.5	64.53	45.64	37.52	45.21	70.07	44.97	42.35	29.83	53.27	46.38	20.02	32.82	33.05	33.5	41.78	28.31	83.98	69.2	54.74	47.26	39.07	61.25	33.97	40.96	18.25
244036_at	ABP1: Amiloride binding protein 1 (amine oxidase (copper-containing))	BF510844	26	gb:BF510844 /DB_XREF=gi:11594142 /DB_XREF=UI-H-BI4-apo-e-07-0-UI.s1 /CLONE=IMAGE:3088212 /FEA=EST /CNT=6 /TID=Hs.148782.0 /TIER=ConsEnd /STK=2 /UG=Hs.148782 /UG_TITLE=ESTs	38.36	23.02	24.8	27.84	24.1	19.9	13.47	19.03	25.43	30.73	20.04	17.63	25.79	22.17	19.55	24.51	29.09	27.54	22.38	23.42	13.83	25.42	12.01	30.75	12.68	28.56	23.88	27.57	23.97	28.6	20.7	25.63	32.56	36.36	23.62	44.34	24.86	23.33	28.85	16.33	17.75	28.88	20.93	21.34	23.48
1557071_s_at	ABP1: Amiloride binding protein 1 (amine oxidase (copper-containing))	BQ272330	26	gb:BQ272330 /DB_XREF=gi:20497398 /DB_XREF=ij93b08.x1 /CLONE=IMAGE: 5778783 /TID=Hs2.380685.1 /CNT=17 /FEA=mRNA /TIER=ConsEnd /STK=1 /UG=Hs.380685 /UG_TITLE=Homo sapiens cDNA: FLJ22780 fis, clone KAIA1760.	49.34	34.52	47.71	37.85	47.2	42.53	33.34	55.56	32.54	26.09	40.91	60.99	45.33	55.87	45.55	63.73	53.05	80.63	75.53	53.45	97.86	58.4	60.85	134.84	119.5	37.23	85.37	108.67	83.98	86.1	37.58	71.38	72.68	42.27	69.36	62.16	74.41	55.51	74.59	86.72	109.57	99.56	100.1	73	53.42
1561868_at	ABP1: Amiloride binding protein 1 (amine oxidase (copper-containing))	AL359058	26	gb:AL359058.1 /DB_XREF=gi:8518184 /TID=Hs2.72367.1 /CNT=6 /FEA=mRNA /TIER=ConsEnd /STK=0 /UG=Hs.72367 /UG_TITLE=Homo sapiens mRNA full length insert cDNA clone EUROIMAGE 592473. /DEF=Homo sapiens mRNA full length insert cDNA clone EUROIMAGE 592473.	70.48	88.03	98.56	96.84	90.73	104.1	78.62	76.41	64.62	88.6	76.26	88.86	61.45	88.91	54.7	84.83	71.79	98.81	56.76	92.79	62.23	92.19	61.35	60.59	84.22	76.03	64.67	92.93	91.71	75.89	87.1	84.64	115.5	87.65	54	89.06	94.38	86.57	92.08	61.34	67.07	61.75	52.05	56.25	70.34
212895_s_at	ABR: active BCR-related gene	AL527773	29	gb:AL527773 /DB_XREF=gi:12791266 /DB_XREF=AL527773 /CLONE=CS0DC026YF10 (3 prime) /FEA=EST /CNT=72 /TID=Hs.118021.2 /TIER=Stack /STK=53 /UG=Hs.118021 /LL=29 /UG_GENE=ABR /UG_TITLE=active BCR-related gene	482.4	620.94	292.48	445.89	523.03	487.34	500.67	556.67	506.52	493.13	457.47	518.25	492.14	497.49	449.8	425.69	377.47	457	541.89	551.38	528.22	557.8	604.41	506.31	604.34	432.29	490.17	690.29	629.76	516.96	595.08	513.19	537.06	701.45	476.32	480.17	482.79	398.25	397.56	574.73	524.37	484.85	523.82	524.22	499.26
214671_s_at	ABR: active BCR-related gene	L19704	29	gb:L19704 /DB_XREF=gi:388302 /FEA=DNA /CNT=65 /TID=Hs.118021.3 /TIER=ConsEnd /STK=0 /UG=Hs.118021 /LL=29 /UG_GENE=ABR /UG_TITLE=active BCR-related gene /DEF=Human ABR gene, complete cds and flanking regions	24.32	27.05	26.79	18.21	25.5	27.84	20.52	23.69	28.56	19.78	29.96	17.91	29.92	28.76	28.29	27.31	22.25	23.69	25.2	26.05	23.17	25.57	28.91	23.08	46.35	28.26	30.68	31.35	28.03	36.54	48.04	44.43	30.93	36.95	29.7	13.14	20.92	18.16	18.94	38.97	37.78	33.72	25.54	60.84	36.23
1564121_at	ABR: Active BCR-related gene	AK026788	29	gb:AK026788.1 /DB_XREF=gi:10439723 /TID=Hs2.375738.1 /CNT=1 /FEA=mRNA /TIER=ConsEnd /STK=0 /UG=Hs.375738 /UG_TITLE=Homo sapiens cDNA: FLJ23135 fis, clone LNG08666. /DEF=Homo sapiens cDNA: FLJ23135 fis, clone LNG08666.	43.63	37.45	40.14	36.29	57.07	47.54	41.54	49.56	58.14	61.2	44.5	51.6	39.64	42.21	33.03	45.8	33.63	55.57	69.39	70.49	43.17	41.03	57.67	48.05	41.5	58.02	50.4	50.78	54.91	61.13	44.93	42.3	33.23	46.43	54.42	39.79	55.71	42.54	48.24	48.62	43.76	49.59	46.8	54.12	59.74
218405_at	ABT1: activator of basal transcription 1	NM_013375	29777	gb:NM_013375.1 /DB_XREF=gi:7019318 /GEN=ABT1 /FEA=FLmRNA /CNT=99 /TID=Hs.109428.0 /TIER=FL /STK=0 /UG=Hs.109428 /LL=29777 /DEF=Homo sapiens TATA-binding protein-binding protein (ABT1), mRNA. /PROD=TATA-binding protein-binding protein /FL=gb:NM_013375.1 gb:AB027258.1	239.26	248.05	311.7	340.81	320.94	302.47	260.58	337.73	355.25	269.78	301.22	288.57	266.06	375.26	328.06	363.81	348.15	335.78	290.47	266.92	351.35	377.98	330.61	342.77	294.63	281.36	309.65	337.13	362.69	337.95	323.22	345.39	351.96	286.33	276.85	290.2	276.73	253.05	280.87	336.43	305.52	308.08	396.26	354.53	295.31
226442_at	ABTB1: ankyrin repeat and BTB (POZ) domain containing 1	H06267	80325	gb:H06267 /DB_XREF=gi:869819 /DB_XREF=yl79a05.s1 /CLONE=IMAGE:44083 /FEA=EST /CNT=45 /TID=Hs.321640.0 /TIER=Stack /STK=34 /UG=Hs.321640 /UG_TITLE=ESTs, Highly similar to JC7326 bood POZ containing protein (H.sapiens)	12.72	21.63	21.59	12.65	21.1	18.23	27.36	18.2	15.54	17.04	22.51	20.27	12.13	12.28	25.57	21.51	17.12	15.37	8.23	24.1	14.91	27.37	21.58	24.76	24.89	21.67	10.79	27.74	12.51	18.59	9.41	11.13	11.78	15.51	29.13	20.61	15.14	17.22	26.95	17.86	16.59	10.35	19.01	15.59	14.87
228848_at	ABTB1: ankyrin repeat and BTB (POZ) domain containing 1	AW511257	80325	gb:AW511257 /DB_XREF=gi:7149335 /DB_XREF=hd44h05.x1 /CLONE=IMAGE:2912409 /FEA=EST /CNT=24 /TID=Hs.107812.1 /TIER=Stack /STK=10 /UG=Hs.107812 /UG_TITLE=ESTs, Highly similar to JC7326 bood POZ containing protein (H.sapiens)	10.75	4.36	16.43	10.07	15.73	9.25	16.3	12.53	13.21	20.2	12.03	19	13.03	13.83	16.56	20.55	5.37	4.34	16.23	20.76	14.95	4.44	13.27	18.14	19.55	5.41	10.36	19.66	8.27	14.55	11.18	22.04	3.31	15.93	20.54	16.11	12.68	5.14	10.07	17.28	22.97	11.06	18.77	16.12	15.89
229164_s_at	ABTB1: ankyrin repeat and BTB (POZ) domain containing 1	AI337369	80325	gb:AI337369 /DB_XREF=gi:4074296 /DB_XREF=tb99b01.x1 /CLONE=IMAGE:2062441 /FEA=EST /CNT=23 /TID=Hs.107812.2 /TIER=Stack /STK=20 /UG=Hs.107812 /UG_TITLE=ESTs, Highly similar to JC7326 bood POZ containing protein (H.sapiens)	58.48	101.39	59.4	46.19	42.07	68.46	57.91	59.92	67.2	77.34	61.7	57.65	78.7	55.21	84.86	90.22	82.38	79.25	69.51	71.61	39.24	67.45	61.36	65.15	111.17	92.69	88.44	85.02	78.88	65.47	74.62	43.96	72.96	93.84	83.67	53.68	35.26	55.12	88.17	87.35	40.88	76.05	68.84	56.25	76.57
213497_at	ABTB2: ankyrin repeat and BTB (POZ) domain containing 2	AL050374	25841	gb:AL050374.1 /DB_XREF=gi:4914579 /FEA=mRNA /CNT=47 /TID=Hs.108169.0 /TIER=Stack /STK=27 /UG=Hs.108169 /UG_TITLE=Homo sapiens mRNA; cDNA DKFZp586C1619 (from clone DKFZp586C1619) /DEF=Homo sapiens mRNA; cDNA DKFZp586C1619 (from clone DKFZp586C1619).	346.33	166.36	186.17	148.61	240.12	169.28	175.71	190.75	188.9	146.56	146.2	147.42	151.49	198.29	121.75	200.58	307.75	220.51	134.32	219.16	272.2	145.41	190.1	167.81	262.69	139.43	394.92	191.9	123.05	200.76	93	150.74	179.85	233.92	227.6	220.33	204.86	188.31	310.69	238.75	217.16	287.71	219.65	205.65	176.14
233691_at	ABTB2: Ankyrin repeat and BTB (POZ) domain containing 2	AK025359	25841	gb:AK025359.1 /DB_XREF=gi:10437860 /FEA=mRNA /CNT=2 /TID=Hs.306805.0 /TIER=ConsEnd /STK=0 /UG=Hs.306805 /UG_TITLE=Homo sapiens cDNA: FLJ21706 fis, clone COL09945 /DEF=Homo sapiens cDNA: FLJ21706 fis, clone COL09945.	27.85	8.34	32.78	12.63	14.86	13.1	5.33	10.38	13.41	7.13	9.12	8.78	14.34	17.78	8.67	16.59	24.76	23.7	4.8	10.45	47.35	11.12	10.89	10.13	18.42	9.12	23.86	16.55	9.33	12.04	6.09	11.39	5.65	5.17	12.53	19.98	24.62	6.51	22.21	31.24	17	30.61	14.15	17.04	12.87
202025_x_at	ACAA1: acetyl-Coenzyme A acyltransferase 1 (peroxisomal 3-oxoacyl-Coenzyme A thiolase)	NM_001607	30	gb:NM_001607.2 /DB_XREF=gi:6598316 /GEN=ACAA1 /FEA=FLmRNA /CNT=196 /TID=Hs.166160.0 /TIER=FL+Stack /STK=77 /UG=Hs.166160 /LL=30 /DEF=Homo sapiens acetyl-Coenzyme A acyltransferase 1 (peroxisomal 3-oxoacyl-Coenzyme A thiolase) (ACAA1), nuclear gene encoding mitochondrial protein, mRNA. /PROD=acetyl-Coenzyme A acyltransferase 1 /FL=gb:NM_001607.2 gb:BC000635.1	614.66	613.39	525.33	487.82	660.82	596.93	578.06	678.07	560.43	479.56	507.97	562.6	616.55	669.41	724.94	778.82	711.85	656.55	508.35	610.89	615.42	672.18	549.45	685.34	678.55	650.21	744.86	870.7	607.26	689.84	624.64	736.73	612.48	719.2	527.19	559.7	614.46	483.48	607.45	617.01	958.42	662.92	702.07	830.01	803.32
214274_s_at	ACAA1: acetyl-Coenzyme A acyltransferase 1 (peroxisomal 3-oxoacyl-Coenzyme A thiolase)	AI860341	30	gb:AI860341 /DB_XREF=gi:5513957 /DB_XREF=wl02a03.x1 /CLONE=IMAGE:2423692 /FEA=EST /CNT=9 /TID=Hs.200188.5 /TIER=Stack /STK=9 /UG=Hs.200188 /LL=9940 /UG_GENE=DLEC1 /UG_TITLE=deleted in lung and esophageal cancer 1	875.4	973.76	778.98	668.39	1018.64	897.05	925.35	983.78	870.18	777.36	780.09	861.93	939.81	1130.44	1173.26	1182.19	1185.53	992.21	803.93	877.99	942.78	1036.75	765.19	1161.93	1119.66	1013.96	1193.79	1414.3	1036.92	1033.17	883.29	1151.4	990.28	1183.23	761.01	869.11	993.95	884.72	880.63	952.07	1592.66	1146.33	1125.95	1350.04	1267.17
202002_at	ACAA2: acetyl-Coenzyme A acyltransferase 2 (mitochondrial 3-oxoacyl-Coenzyme A thiolase)	AW072302	10449	gb:AW072302 /DB_XREF=gi:6027300 /DB_XREF=wz98h08.x1 /CLONE=IMAGE:2566911 /FEA=FLmRNA /CNT=253 /TID=Hs.32500.0 /TIER=Stack /STK=15 /UG=Hs.32500 /LL=10449 /UG_GENE=ACAA2 /UG_TITLE=acetyl-Coenzyme A acyltransferase 2 (mitochondrial 3-oxoacyl-Coenzyme A thiolase) /FL=gb:BC001918.1 gb:NM_006111.1 gb:D16294.1	20.93	20.54	32.04	19.37	15.47	19.74	18.05	22.05	15.06	11.01	6.23	16.13	20.55	18.89	27.4	15.8	19.24	11.52	19.14	18.59	23.21	28.88	18.52	29.81	14.41	21.38	31.09	31.99	11.82	29.2	24.09	30.18	12.72	22.19	27.38	22.23	28.82	31.88	26.47	35.64	16.48	27.79	30.05	16.82	28.97
202003_s_at	ACAA2: acetyl-Coenzyme A acyltransferase 2 (mitochondrial 3-oxoacyl-Coenzyme A thiolase)	NM_006111	10449	gb:NM_006111.1 /DB_XREF=gi:5174428 /GEN=ACAA2 /FEA=FLmRNA /CNT=253 /TID=Hs.32500.0 /TIER=FL+Stack /STK=94 /UG=Hs.32500 /LL=10449 /DEF=Homo sapiens acetyl-Coenzyme A acyltransferase 2 (mitochondrial 3-oxoacyl-Coenzyme A thiolase) (ACAA2), nuclear gene encoding mitochondrial protein, mRNA. /PROD=acetyl-Coenzyme A acyltransferase 2(mitochondrial 3-oxoacyl-Coenzyme A thiolase) /FL=gb:BC001918.1 gb:NM…	1054.72	587.34	1317.12	1265.06	1348.52	1180.48	1336.37	1366.66	1193.86	1366.43	1280.33	1348.39	1325.18	1427.86	1305.99	1531.89	1430.77	1119.59	1375.86	1414.95	1145.42	1335.58	1431.06	1328.35	1269.86	1422.03	1305.96	1237.93	815.91	1686.83	1163.45	1707.9	1571	1212.8	1195.9	1281.42	1387.5	1547.84	1329.21	1441.99	1347.97	1332.33	1285.65	1284.11	1478.1
212186_at	ACACA: acetyl-Coenzyme A carboxylase alpha	BE855983	31	gb:BE855983 /DB_XREF=gi:10368561 /DB_XREF=7f85g11.x1 /CLONE=IMAGE:3303812 /FEA=FLmRNA /CNT=178 /TID=Hs.7232.0 /TIER=Stack /STK=67 /UG=Hs.7232 /LL=31 /UG_GENE=ACACA /UG_TITLE=acetyl-Coenzyme A carboxylase alpha /FL=gb:U19822.1 gb:NM_000664.1	357.32	265.43	253.03	395.04	282.06	306.51	363.15	365.05	316.19	392.88	353.38	338.66	357.49	365.27	320.09	421.41	299.7	239.55	378.74	364.06	355.3	353.77	296.93	350	315.95	347.31	333.17	269.12	341.56	335.06	418.45	302.61	251.26	270.46	218.78	243.29	314.71	351.36	243.99	346.57	350.2	337.45	329.98	247.17	366.46
214358_at	ACACA: acetyl-Coenzyme A carboxylase alpha	AW188201	31	gb:AW188201 /DB_XREF=gi:6462637 /DB_XREF=xj93f06.x1 /CLONE=IMAGE:2664803 /FEA=EST /CNT=8 /TID=Hs.7232.1 /TIER=Stack /STK=8 /UG=Hs.7232 /LL=31 /UG_GENE=ACACA /UG_TITLE=acetyl-Coenzyme A carboxylase alpha	128.72	94.21	76.28	106.79	88.85	106.78	111.73	59.82	97.04	103.37	108.13	104.04	100.05	107.09	78.3	73.06	86.4	59.03	154.09	101.98	114.45	79.52	115.91	113.39	116.83	92.31	110.15	117.11	104.44	94.66	91.71	107.01	67.73	133.79	112.86	95.34	90.03	134.77	77.79	78.81	119.08	105.34	125.11	87.67	130.47
240606_at	ACACA: Acetyl-Coenzyme A carboxylase alpha	AA682595	31	gb:AA682595 /DB_XREF=gi:2669876 /DB_XREF=zj20c09.s1 /CLONE=IMAGE:450832 /FEA=EST /CNT=4 /TID=Hs.31416.0 /TIER=ConsEnd /STK=4 /UG=Hs.31416 /UG_TITLE=ESTs	12.54	24.23	16.9	15.72	22.78	25.44	20.83	27.25	18.47	17.86	20.25	15.64	23.46	16.49	24.31	18.79	30.31	20.86	16.73	17.73	49.86	22.56	37.26	41.46	44.54	24.72	39.17	6.46	29.72	17.33	16.86	17.39	8.92	23.75	22.95	21.03	32.79	27.28	18.55	23.88	12.14	17.86	17.51	8.61	15.78
221928_at	ACACB: acetyl-Coenzyme A carboxylase beta	AI057637	32	gb:AI057637 /DB_XREF=gi:3331503 /DB_XREF=oy31h06.x1 /CLONE=IMAGE:1667483 /FEA=EST /CNT=37 /TID=Hs.234898.0 /TIER=Stack /STK=34 /UG=Hs.234898 /UG_TITLE=ESTs, Weakly similar to 2109260A B cell growth factor (H.sapiens)	24.68	25.85	34.79	29.31	40.55	21.06	26.86	33.92	37.88	50.94	30.9	43.07	32.25	31.29	30.63	27.94	27.02	41.26	30.83	32.01	38.83	22.93	23.43	21.68	25.3	17.36	27.08	25.35	22.66	21.74	17.96	23.74	16.09	19.27	29.29	25.29	35.4	28.1	39.18	19.73	21.38	22.33	18.82	21.31	23.29
43427_at	ACACB: acetyl-Coenzyme A carboxylase beta	AI970898	32	Cluster Incl. AI970898:wr21c03.x1 Homo sapiens cDNA, 3 end /clone=IMAGE-2488324 /clone_end=3' /gb=AI970898 /gi=5767724 /ug=Hs.234898 /len=382	34.87	29.41	25.66	22.53	36.18	26.02	30.36	27.27	50.28	34.66	20.39	31.11	27.61	27.64	20.89	36.2	42.28	33.53	28.39	17.91	32.01	27.16	25.53	21.09	10.25	20.97	18.68	33.9	16.12	19.59	26.26	26.69	32.22	34.42	24.33	35.49	19.96	25.65	36.47	20.28	20.39	23.72	17.07	23.33	31.97
49452_at	ACACB: acetyl-Coenzyme A carboxylase beta	AI057637	32	Cluster Incl. AI057637:oy31h06.x1 Homo sapiens cDNA, 3 end /clone=IMAGE-1667483 /clone_end=3' /gb=AI057637 /gi=3331503 /ug=Hs.21305 /len=599	4.79	15.18	14.25	11.36	22.42	9.08	24.3	14.65	12.29	10.69	21.62	20.38	21.52	14.66	10.78	22.55	9.98	15.41	8.44	15.08	18.92	7.99	10.45	16.63	8.46	15.05	14.22	15.33	14.29	20.36	9.93	8.61	7.56	8.07	5.56	30.23	12.81	30.78	7.81	18.74	15.71	12.75	10.7	18.15	20.62
1552615_at	ACACB: acetyl-Coenzyme A carboxylase beta	NM_001093	32	gb:NM_001093.1 /DB_XREF=gi:4501854 /GEN=ACACB /TID=Hs2.183857.1 /CNT=45 /FEA=FLmRNA /TIER=FL /STK=2 /LL=32 /UG=Hs.183857 /DEF=Homo sapiens acetyl-Coenzyme A carboxylase beta (ACACB), mRNA. /PROD=acetyl-Coenzyme A carboxylase beta /FL=gb:NM_001093.1 gb:U89344.1	60.06	82.02	59.31	64.12	57.8	58.11	54.78	65.99	67.43	55.59	47.23	60.06	52.32	44.54	49.2	42.59	50.48	59.07	56.42	67.81	52.07	65.11	59.47	58.87	48.28	42.88	57.98	57.43	56.39	53.98	52.58	45.21	62.25	46.52	70.92	66.57	66.29	49.54	73.62	44.42	52.99	52.41	43.66	49.64	52.8
219986_s_at	ACAD10: acyl-Coenzyme A dehydrogenase family, member 10	NM_025247	80724	gb:NM_025247.1 /DB_XREF=gi:13376863 /GEN=MGC5601 /FEA=FLmRNA /CNT=13 /TID=Hs.64211.0 /TIER=FL /STK=0 /UG=Hs.64211 /LL=80724 /DEF=Homo sapiens hypothetical protein MGC5601 (MGC5601), mRNA. /PROD=hypothetical protein MGC5601 /FL=gb:NM_025247.1 gb:BC003698.1	126.72	141.03	130.6	114.64	89.71	152.04	156.11	134.06	121.24	142.27	124.1	169.43	142.88	166.53	150.39	117.12	113.62	122.73	90.11	136.9	135.94	115.13	135.77	107.4	143.45	145.01	148.48	116.13	142.67	111	95.31	98.63	125.77	128.86	132.09	99.93	109.74	151.66	151.01	135.02	128.35	111.7	145.67	137.74	110.41
237482_s_at	ACAD10: acyl-Coenzyme A dehydrogenase family, member 10	AA826948	80724	gb:AA826948 /DB_XREF=gi:2900945 /DB_XREF=ob52e06.s1 /CLONE=IMAGE:1335010 /FEA=EST /CNT=9 /TID=Hs.198529.0 /TIER=ConsEnd /STK=2 /UG=Hs.198529 /UG_TITLE=ESTs, Weakly similar to similar to acyl-CoA dehydrogenases and epoxide hydrolases (C.elegans)	23.05	19.32	30.6	19.8	20.19	26.31	26.82	21.23	10.72	11.01	21.03	23.04	26.25	25.77	16.94	21.88	31.05	26.21	19.72	17.2	13.53	32.81	25.57	30.19	31.43	15.25	22.51	29.3	26.41	21.6	21.1	10.56	25.57	15.75	22.63	9.01	18.63	23.25	20.77	24.08	24.59	18.45	20.15	16.46	18.25
238655_at	ACAD10: acyl-Coenzyme A dehydrogenase family, member 10	AL530994	80724	gb:AL530994 /DB_XREF=gi:12794487 /DB_XREF=AL530994 /CLONE=CS0DD003YI23 (5 prime) /FEA=EST /CNT=7 /TID=Hs.279653.0 /TIER=ConsEnd /STK=0 /UG=Hs.279653 /UG_TITLE=ESTs, Weakly similar to HYES_HUMAN SOLUBLE EPOXIDE HYDROLASE (H.sapiens)	29.43	34.9	177.51	44.15	45.4	45.18	55.72	36.98	46.88	33.11	41.32	52.41	41.03	38.29	75.61	50.05	81.97	66.63	39.77	34.25	40.26	48.19	34.87	45.23	41.4	32.66	26.02	53.37	41.69	64.32	39.32	22.65	59.46	35.55	21.76	29.62	32.2	37.39	25.09	86.47	33.57	32.64	41.71	38.64	41.86
225573_at	ACAD11: acyl-Coenzyme A dehydrogenase family, member 11	AL518293	84129	gb:AL518293 /DB_XREF=gi:12781786 /DB_XREF=AL518293 /CLONE=CS0DA009YF22 (3 prime) /FEA=mRNA /CNT=85 /TID=Hs.23100.0 /TIER=Stack /STK=43 /UG=Hs.23100 /UG_TITLE=Homo sapiens cDNA FLJ12592 fis, clone NT2RM4001316, weakly similar to ACYL-COA DEHYDROGENASE, MEDIUM-CHAIN SPECIFIC PRECURSOR (EC 1.3.99.3)	452.84	303.61	302.87	314.19	289.76	286.86	417.5	325.42	301.77	352.29	260.61	309.36	351.51	537.67	351.8	300.81	379.64	387.81	268.57	328.75	345.64	341.48	329.06	316.77	520.69	317.6	468.92	472.82	375.39	308.81	412.83	320.23	324.03	425.69	154.81	354.46	360.57	476.83	429.99	309.83	412.4	388.7	500.8	509.1	398.32
221669_s_at	ACAD8: acyl-Coenzyme A dehydrogenase family, member 8	BC001964	27034	gb:BC001964.1 /DB_XREF=gi:12805020 /FEA=FLmRNA /CNT=1 /TID=Hs.14791.1 /TIER=FL /STK=0 /UG=Hs.14791 /LL=27034 /UG_GENE=ACAD8 /DEF=Homo sapiens, acyl-Coenzyme A dehydrogenase family, member 8, clone MGC:4966, mRNA, complete cds. /PROD=acyl-Coenzyme A dehydrogenase family, member 8 /FL=gb:BC001964.1	216.79	225.25	220.43	241.65	203.94	222.43	269.49	199.6	235.91	261.44	241.34	193.74	234.16	212.11	307.89	207.04	242.2	266.49	268.94	289.43	208.43	275.05	269.13	233.61	307.53	255.49	212.79	232.67	212.88	259.66	322.48	270.63	272.9	231.44	206.65	244.94	208.88	272.91	242.67	286.35	256.9	277.71	282.84	291.1	236.14
224160_s_at	ACAD9: acyl-Coenzyme A dehydrogenase family, member 9	BC001817	28976	gb:BC001817.1 /DB_XREF=gi:12804754 /FEA=FLmRNA /CNT=3 /TID=Hs.7010.1 /TIER=FL /STK=0 /UG=Hs.7010 /LL=28976 /UG_GENE=NPD002 /DEF=Homo sapiens, Similar to NPD002 protein, clone MGC:3368, mRNA, complete cds. /PROD=Similar to NPD002 protein /FL=gb:BC001817.1	319.45	320.87	352.58	359.73	357.91	377.88	363.73	365.76	384.1	372.82	365.22	351.03	313.45	358.74	377.42	384.4	376.23	325.12	348.01	359.17	324.04	421.47	444.75	417.13	279.39	458.34	330.23	321.93	306.09	428.74	392.03	408.19	409.87	366.07	319.17	363.67	383.11	341.15	324.76	443.02	341.27	382.96	385.81	340.97	386.14
239976_at	ACAD9: Acyl-Coenzyme A dehydrogenase family, member 9	AW182960	28976	gb:AW182960 /DB_XREF=gi:6451420 /DB_XREF=xj65e10.x1 /CLONE=IMAGE:2662122 /FEA=EST /CNT=4 /TID=Hs.156307.0 /TIER=ConsEnd /STK=4 /UG=Hs.156307 /UG_TITLE=ESTs	25.14	17.91	19.75	23.52	23.89	16	22.93	30.12	16.48	24.88	25.02	24.22	19.42	26.29	18.26	31.71	23.6	27.96	32.43	18.95	26.76	17.72	24.6	21.29	36.74	23.41	19.46	19.5	28.57	21.73	29.97	24.82	19.37	23.61	27.72	22.92	21.84	26.75	24.11	22.22	15.01	24.77	23.57	22.66	19.65
206069_s_at	ACADL: acyl-Coenzyme A dehydrogenase, long chain	NM_001608	33	gb:NM_001608.1 /DB_XREF=gi:4501856 /GEN=ACADL /FEA=FLmRNA /CNT=30 /TID=Hs.1209.0 /TIER=FL /STK=0 /UG=Hs.1209 /LL=33 /DEF=Homo sapiens acyl-Coenzyme A dehydrogenase, long chain (ACADL), mRNA. /PROD=acyl-Coenzyme A dehydrogenase, long chainprecursor /FL=gb:NM_001608.1 gb:M74096.1	28.23	4.03	17.86	20.34	18.22	24.1	13.56	22.12	18.67	11.36	10.78	16.23	25.08	16.75	13.16	22.51	17.81	19.08	4.04	31.44	10.12	25.95	17.67	12.73	17.93	10.87	9.27	22.1	8.21	14.88	16.8	15.38	10.33	14.52	22.7	26.97	28.2	20.89	8.62	23.06	16.48	13.83	14.99	24.29	6.65
202502_at	ACADM: acyl-Coenzyme A dehydrogenase, C-4 to C-12 straight chain	NM_000016	34	gb:NM_000016.1 /DB_XREF=gi:4557230 /GEN=ACADM /FEA=FLmRNA /CNT=137 /TID=Hs.79158.0 /TIER=FL+Stack /STK=32 /UG=Hs.79158 /LL=34 /DEF=Homo sapiens acyl-Coenzyme A dehydrogenase, C-4 to C-12 straight chain (ACADM), nuclear gene encoding mitochondrial protein, mRNA. /PROD=acyl-Coenzyme A dehydrogenase, C-4 to C-12straight chain proenzyme /FL=gb:AF251043.1 gb:NM_000016.1 gb:BC005377.1 gb:M16827.1	3624.38	3229.85	3858.65	3597.65	3197.18	3331.6	3782.6	3440.41	3289.48	3244.9	3766.6	3788.36	3444.29	3172.5	3653.46	3090.82	2967.12	3624.47	3329.14	3883.8	3267.85	3436.23	3485.17	2777.97	3518.37	3468.67	3909.74	3538.83	2013.98	3550.82	2489.17	3514.4	3184.45	3202.14	3098.46	3719.09	3911.44	3505.08	2972.2	3150.77	3147.54	3533.08	2789.87	4288.88	3072.91
202366_at	ACADS: acyl-Coenzyme A dehydrogenase, C-2 to C-3 short chain	NM_000017	35	gb:NM_000017.1 /DB_XREF=gi:4557232 /GEN=ACADS /FEA=FLmRNA /CNT=171 /TID=Hs.127610.0 /TIER=FL+Stack /STK=25 /UG=Hs.127610 /LL=35 /DEF=Homo sapiens acyl-Coenzyme A dehydrogenase, C-2 to C-3 short chain (ACADS), nuclear gene encoding mitochondrial protein, mRNA. /PROD=acyl-Coenzyme A dehydrogenase, C-2 to C-3 shortchain precursor /FL=gb:M26393.1 gb:BC004815.1 gb:NM_000017.1	208.88	172.99	224.32	201.07	210.14	214.32	187.08	232.88	187.65	174.75	185.76	295.77	230.04	254.46	227.85	219.26	232.56	239.58	240.35	202.16	147.13	247.67	114.62	178.58	180.36	114.17	211.78	243.04	121.42	147.51	155.09	255.82	207.63	233.47	263.8	217.89	302.17	172.76	196.98	194.21	227.28	164.58	152.17	230.84	214.03
205355_at	ACADSB: acyl-Coenzyme A dehydrogenase, short/branched chain	NM_001609	36	gb:NM_001609.1 /DB_XREF=gi:4501858 /GEN=ACADSB /FEA=FLmRNA /CNT=46 /TID=Hs.81934.0 /TIER=FL+Stack /STK=8 /UG=Hs.81934 /LL=36 /DEF=Homo sapiens acyl-Coenzyme A dehydrogenase, shortbranched chain (ACADSB), nuclear gene encoding mitochondrial protein, mRNA. /PROD=acyl-Coenzyme A dehydrogenase, shortbranchedchain precursor /FL=gb:U12778.1 gb:NM_001609.1	225.89	158.65	134.41	141.73	120.15	149.15	219.34	115	168.7	212.96	226.45	155.8	171.69	198.91	182.19	109.45	121.61	144.02	179.69	203.12	145.12	174.51	142.54	132.35	283.21	144.54	168.92	145.73	227.57	128.73	187.3	136.02	146.62	182.68	182.49	154.44	137.75	271.1	150.77	115.97	181.02	157.33	236.67	158.55	254.74
226030_at	ACADSB: acyl-Coenzyme A dehydrogenase, short/branched chain	BE897866	36	gb:BE897866 /DB_XREF=gi:10363759 /DB_XREF=601440537F1 /CLONE=IMAGE:3925352 /FEA=EST /CNT=111 /TID=Hs.11805.0 /TIER=Stack /STK=66 /UG=Hs.11805 /UG_TITLE=ESTs	561.82	747.79	271.77	398.48	359.85	418.11	646.49	312.28	398.7	393.8	499.16	354.45	446.01	373.5	539.67	269.85	432.77	372.76	676.99	492.56	423.32	400.28	537.22	368.02	566.3	619.18	693.93	582.7	684.49	418.85	653.18	366.58	569.25	572.35	434.06	452.88	283.9	557.38	368.42	487.11	631.23	402.97	590.96	664.43	664.16
200710_at	ACADVL: acyl-Coenzyme A dehydrogenase, very long chain	NM_000018	37	gb:NM_000018.1 /DB_XREF=gi:4557234 /GEN=ACADVL /FEA=FLmRNA /CNT=406 /TID=Hs.82208.0 /TIER=FL+Stack /STK=166 /UG=Hs.82208 /LL=37 /DEF=Homo sapiens acyl-Coenzyme A dehydrogenase, very long chain (ACADVL), nuclear gene encoding mitochondrial protein, mRNA. /PROD=acyl-Coenzyme A dehydrogenase, very long chainprecursor /FL=gb:NM_000018.1 gb:BC000399.1 gb:D43682.1	656.99	666.33	667.49	495.89	654.92	594.19	571.53	743.09	559.44	533.32	455.92	650.19	604.94	741.95	709.93	630.51	796.12	787.26	377.74	721.99	593.11	673.97	814.1	634.44	948.89	690.7	906.79	914.01	747.38	734.96	575.01	797.72	734.46	701.51	748.02	665.38	757.11	611.57	694.47	684.57	890.97	764.28	702.58	1029.96	647.99
205412_at	ACAT1: acetyl-Coenzyme A acetyltransferase 1 (acetoacetyl Coenzyme A thiolase)	NM_000019	38	gb:NM_000019.1 /DB_XREF=gi:4557236 /GEN=ACAT1 /FEA=FLmRNA /CNT=35 /TID=Hs.37.0 /TIER=FL /STK=0 /UG=Hs.37 /LL=38 /DEF=Homo sapiens acetyl-Coenzyme A acetyltransferase 1 (acetoacetyl Coenzyme A thiolase) (ACAT1), nuclear gene encoding mitochondrial protein, mRNA. /PROD=acetyl-Coenzyme A acetyltransferase 1 precursor /FL=gb:NM_000019.1	1702.35	1696.49	1594.28	1994.85	1589.73	1999.79	2108.65	1785.81	1861.82	2089.81	2121.13	1981.75	1952.63	2060.3	1797.96	1621.82	1706.86	1671.75	2052.2	1690.37	1785.97	1902.8	2177.24	1745.39	1821.94	2015.44	1618.29	1870.29	1795.97	1951.67	2203.86	2084.51	1941.48	1795.56	1258.83	2047.56	1722.73	1932.02	1570.34	2246.1	1965.9	1655.86	1992.57	1954.47	2005.08
209608_s_at	ACAT2: acetyl-Coenzyme A acetyltransferase 2 (acetoacetyl Coenzyme A thiolase)	BC000408	39	gb:BC000408.1 /DB_XREF=gi:12653278 /FEA=FLmRNA /CNT=70 /TID=Hs.278544.1 /TIER=FL+Stack /STK=43 /UG=Hs.278544 /LL=39 /UG_GENE=ACAT2 /DEF=Homo sapiens, acetyl-Coenzyme A acetyltransferase 2 (acetoacetyl Coenzyme A thiolase), clone MGC:8573, mRNA, complete cds. /PROD=acetyl-Coenzyme A acetyltransferase 2(acetoacetyl Coenzyme A thiolase) /FL=gb:BC000408.1	1570.39	1111.34	1172.4	1437.63	1346.19	1173.13	1250.84	1303	1315.37	1448	1635.23	1239.77	1314.06	1348.59	1147.37	1423.88	1278.91	963.69	1594.58	1627.1	1462.4	1184.29	890.03	1246.02	1417.55	1021.49	1468.5	1019.8	1630.45	975.44	1365.86	1240.66	1241.15	907.21	1178.62	921.16	1337.33	1187.05	792.68	1039.01	1381.47	1186.64	1458	1133.91	1230.67
202323_s_at	ACBD3: acyl-Coenzyme A binding domain containing 3	AI636775	64746	gb:AI636775 /DB_XREF=gi:4688105 /DB_XREF=ts89h01.x1 /CLONE=IMAGE:2238481 /FEA=FLmRNA /CNT=153 /TID=Hs.6831.0 /TIER=Stack /STK=11 /UG=Hs.6831 /LL=64746 /UG_GENE=GCP60 /UG_TITLE=golgi resident protein GCP60 /FL=gb:AB043587.1 gb:NM_022735.1	360.44	394.15	570.62	413.83	609.88	444.28	370.45	559.28	556.82	434.77	449.23	470.31	570.81	334.14	345.85	432.43	238.27	763.7	373.94	299.71	727.2	485.51	508.53	593.22	442.45	526.51	473.83	609.65	338.23	597.41	244.97	427.05	414.34	319.82	460.24	569.53	538.44	370.65	532.8	756.41	577.78	608.9	461.67	554.16	245.74
202324_s_at	ACBD3: acyl-Coenzyme A binding domain containing 3	NM_022735	64746	gb:NM_022735.1 /DB_XREF=gi:12232390 /GEN=GCP60 /FEA=FLmRNA /CNT=153 /TID=Hs.6831.0 /TIER=FL+Stack /STK=38 /UG=Hs.6831 /LL=64746 /DEF=Homo sapiens golgi resident protein GCP60 (GCP60), mRNA. /PROD=golgi resident protein GCP60 /FL=gb:AB043587.1 gb:NM_022735.1	669.65	509.81	1035.4	625.7	710.34	699.64	641.34	749.53	797.6	692.25	724.01	709.91	832.41	733.06	822.44	735.74	723.67	1045.15	760.43	750.22	618.29	864.72	824.02	731	672.9	642.57	813.95	747.46	569.78	844.73	638.54	714.64	827.6	605.58	541.31	750.31	751.03	770.11	704.05	864.36	686.2	842.99	760.45	1006.04	582.25
219413_at	ACBD4: acyl-Coenzyme A binding domain containing 4	NM_024722	79777	gb:NM_024722.1 /DB_XREF=gi:13376028 /GEN=FLJ13322 /FEA=FLmRNA /CNT=30 /TID=Hs.110298.0 /TIER=FL+Stack /STK=18 /UG=Hs.110298 /LL=79777 /DEF=Homo sapiens hypothetical protein FLJ13322 (FLJ13322), mRNA. /PROD=hypothetical protein FLJ13322 /FL=gb:NM_024722.1	24.68	26.89	29.02	24.95	27.99	26.32	21.18	21.41	40.6	28.24	26.01	28.85	28.29	38.93	34.73	34.65	38.05	31.26	27.1	33.57	22.87	28.58	26.18	28.33	34.46	21.39	39.76	19.07	24.36	31.94	16.38	19.27	25.22	27.79	20.6	24.43	35.42	31.17	39.78	25.03	26.69	21.8	29.72	22.35	7.6
225663_at	ACBD5: acyl-Coenzyme A binding domain containing 5	AL047650	91452	gb:AL047650 /DB_XREF=gi:4728646 /DB_XREF=DKFZp586K2021_s1 /CLONE=DKFZp586K2021 /FEA=mRNA /CNT=75 /TID=Hs.14051.0 /TIER=Stack /STK=25 /UG=Hs.14051 /UG_TITLE=Homo sapiens mRNA; cDNA DKFZp434A2417 (from clone DKFZp434A2417); partial cds	597.51	587.6	651.33	629.09	742.17	608.86	688.71	754.04	585.02	632.81	641.42	789.85	653.43	830.36	734.66	737.56	615.68	737.99	683.21	747.26	724.32	644.76	670.43	743.85	653.33	522.58	683.01	999.82	489.5	739.83	550.61	613.39	754.66	644.87	649.61	801.5	694.87	870.98	683.75	707.68	830.42	644.26	723.29	760.68	607.78
1568877_a_at	ACBD5: acyl-Coenzyme A binding domain containing 5	BC025309	91452	gb:BC025309.1 /DB_XREF=gi:19263931 /TID=Hs2.14051.4 /CNT=4 /FEA=mRNA /TIER=ConsEnd /STK=1 /LL=91452 /UG_GENE=DKFZp434A2417 /UG=Hs.14051 /UG_TITLE=endozepine-related protein precursor /DEF=Homo sapiens, clone IMAGE:5458203, mRNA.	188.44	201.81	174.38	187.5	204.42	204.18	223.41	195.61	225.23	185.89	234.77	204.72	228.81	247.47	168.13	192.8	165.99	224.83	221.34	233.95	216.84	220.03	191.55	222.08	212.55	185.57	188.14	210.87	169.47	165.67	171.6	163.92	201.12	184.75	163.11	251.31	178.41	230.37	255.94	180.28	213.72	153.41	174.38	162.27	173.22
225317_at	ACBD6: acyl-Coenzyme A binding domain containing 6	AL574669	84320	gb:AL574669 /DB_XREF=gi:12935090 /DB_XREF=AL574669 /CLONE=CS0DI065YK17 (3 prime) /FEA=EST /CNT=91 /TID=Hs.63220.0 /TIER=Stack /STK=35 /UG=Hs.63220 /UG_TITLE=ESTs, Weakly similar to NZHU endozepine (H.sapiens)	781.44	674.74	518.72	641.53	725.2	608.28	595.91	593.6	641.83	685.25	629.21	544.26	556.91	646.7	574.13	608.76	532.5	522.04	595.34	661.02	642.01	601.91	658.4	561.76	804.5	672.16	777.19	759.81	814.02	644.14	764.89	625.29	669.7	673.7	871.84	718.81	611.63	647.5	639.92	629.68	872.92	620.48	633.97	732.14	710.19
239731_at	ACBD6: Acyl-Coenzyme A binding domain containing 6	AI674685	84320	gb:AI674685 /DB_XREF=gi:4875165 /DB_XREF=wd19c03.x1 /CLONE=IMAGE:2328580 /FEA=EST /CNT=4 /TID=Hs.200141.0 /TIER=ConsEnd /STK=4 /UG=Hs.200141 /UG_TITLE=ESTs	117.54	101.23	86.04	79.5	89.37	91.17	108.57	101.12	99.17	114.64	108.29	95.47	113.31	124.15	117.75	119.15	93.16	100.65	113.46	84.44	114.81	103.69	128.05	121.16	83.84	121.51	119.32	117.39	93.35	110.46	131.44	109.39	126.97	104.48	109.08	74.18	100.73	90.34	103.03	136.41	89.15	114.84	104.13	100.97	112.39
206690_at	ACCN1: amiloride-sensitive cation channel 1, neuronal (degenerin)	NM_001094	40	gb:NM_001094.2 /DB_XREF=gi:9998943 /GEN=ACCN1 /FEA=FLmRNA /CNT=15 /TID=Hs.6517.0 /TIER=FL /STK=0 /UG=Hs.6517 /LL=40 /DEF=Homo sapiens amiloride-sensitive cation channel 1, neuronal (degenerin) (ACCN1), mRNA. /PROD=neuronal amiloride-sensitive cation channel 1 /FL=gb:U57352.1 gb:NM_001094.2 gb:U50352.1	16.4	24.73	11.17	18.81	20.03	18.79	25.4	10.55	36.8	21.71	32.22	21.17	10.75	25.73	23.14	30.01	25.48	30.03	26.24	14.49	13.25	18.98	11.76	12.39	15.51	31.05	27.19	22.96	14.81	19.48	15.46	18.47	24.06	28.98	15.93	18.16	19.79	22.53	15.55	17.04	17.47	25.09	9.57	23.68	18.44
205156_s_at	ACCN2: amiloride-sensitive cation channel 2, neuronal	NM_020039	41	gb:NM_020039.1 /DB_XREF=gi:9943845 /GEN=ACCN2 /FEA=FLmRNA /CNT=41 /TID=Hs.274361.1 /TIER=FL+Stack /STK=10 /UG=Hs.274361 /LL=41 /DEF=Homo sapiens amiloride-sensitive cation channel 2, neuronal (ACCN2), transcript variant 1, mRNA. /PROD=amiloride-sensitive cation channel 2, neuronal,isoform a /FL=gb:NM_020039.1 gb:U78180.1	39.03	54.32	32.42	50.81	33.12	37.13	44.34	36.33	36.24	29.41	39.3	36.58	28.75	26.18	31.81	29.85	32.39	26.45	30.57	27.25	15.17	28.08	22.93	34.74	28.33	29.7	44.91	29.36	33.22	24.3	36.24	22.97	33.47	45.18	34.86	42.73	24.54	28.48	37.74	27.04	32.4	26.55	31.7	30.67	38.45
37953_s_at	ACCN2: amiloride-sensitive cation channel 2, neuronal	U78181	41	Cluster Incl. U78181:Human sodium channel 2 (hBNaC2) mRNA, complete cds /cds=(229,1815) /gb=U78181 /gi=1871169 /ug=Hs.87220 /len=3785	18.49	23.22	21.99	26.53	18.39	27.58	31.32	27.79	20.91	12.31	19.49	21.76	29.32	15.63	20.23	16.74	25.43	17.6	16.9	20.14	19.52	13.42	28.31	15.13	27.57	16.08	17.71	20.07	30.81	11.06	16.77	24.31	20.86	22.24	19.43	30.45	16.39	27.29	20.59	6.66	19.48	23.31	16.67	17.53	25.34
207561_s_at	ACCN3: amiloride-sensitive cation channel 3	NM_020322	9311	gb:NM_020322.1 /DB_XREF=gi:9998947 /GEN=ACCN3 /FEA=FLmRNA /CNT=4 /TID=Hs.98547.0 /TIER=FL /STK=2 /UG=Hs.98547 /LL=9311 /DEF=Homo sapiens amiloride-sensitive cation channel 3, testis (ACCN3), transcript variant 3, mRNA. /PROD=testis amiloride-sensitive cation channel 3,isoform c /FL=gb:AF195024.1 gb:NM_020322.1	19.66	20.61	36.56	10.76	13.21	17.59	12.01	15.71	28.44	28.69	23.54	15.49	24.06	9.71	10.45	28.6	5.8	5.91	24.71	22.49	11.05	29.3	25.64	24.35	23.57	13.57	47.59	5.9	11.38	24.52	10.77	31.34	9.25	31.92	12.72	22.4	9.17	14.41	36.48	20.49	17.44	27.62	5.68	20.14	14.22
204617_s_at	ACD: adrenocortical dysplasia homolog (mouse)	NM_022914	65057	gb:NM_022914.1 /DB_XREF=gi:12597658 /GEN=24432 /FEA=FLmRNA /CNT=59 /TID=Hs.78019.0 /TIER=FL+Stack /STK=21 /UG=Hs.78019 /LL=65057 /DEF=Homo sapiens hypothetical protein 24432 (24432), mRNA. /PROD=hypothetical protein 24432 /FL=gb:NM_022914.1	348.26	334.99	459.03	406.21	536.38	501.35	479.91	483.85	442.24	437.85	463.17	542.27	393.78	290.83	463.08	526.68	538.85	453.41	347.38	460.41	467.12	599.13	599.24	521.33	519.5	652.64	267.43	452.06	489.23	676.14	477.01	586.65	542.18	415.91	574.43	469.45	459.87	597.63	454.36	396.21	469.03	438.59	547.99	446.4	486.85
219962_at	ACE2: angiotensin I converting enzyme (peptidyl-dipeptidase A) 2	NM_021804	59272	gb:NM_021804.1 /DB_XREF=gi:11225608 /GEN=ACE2 /FEA=FLmRNA /CNT=27 /TID=Hs.178098.0 /TIER=FL+Stack /STK=12 /UG=Hs.178098 /LL=59272 /DEF=Homo sapiens angiotensin I converting enzyme (peptidyl-dipeptidase A) 2 (ACE2), mRNA. /PROD=angiotensin I converting enzyme(peptidyl-dipeptidase A) 2 /FL=gb:NM_021804.1 gb:AF241254.1 gb:AB046569.1 gb:AF291820.1	34.01	5.44	7.68	8.51	15.14	15.56	15.31	19.56	14.55	26.55	8.53	17.83	11.92	9.36	18.06	7.57	10.44	11.36	9.33	24.95	8.5	8.47	9.7	19.46	17.22	13.27	29.03	1.56	21.27	14.36	10.86	8.43	10.41	12.2	19.52	6.76	5.93	20.27	19.35	25.97	23.82	23.6	26.97	9.94	19.71
222257_s_at	ACE2: angiotensin I converting enzyme (peptidyl-dipeptidase A) 2	AK026461	59272	gb:AK026461.1 /DB_XREF=gi:10439331 /FEA=mRNA /CNT=1 /TID=Hs.178098.1 /TIER=ConsEnd /STK=0 /UG=Hs.178098 /LL=59272 /UG_GENE=ACE2 /UG_TITLE=angiotensin I converting enzyme (peptidyl-dipeptidase A) 2 /DEF=Homo sapiens cDNA: FLJ22808 fis, clone KAIA2925.	13.66	15.26	14.16	8.67	12.37	26.39	15.61	20.19	5.94	16.2	17.74	17.76	14.01	15.08	8.25	20.49	13.74	7.54	12.14	15.56	14.6	21.07	11.45	8.29	13.95	9.79	12.07	6.45	13.85	13.59	13.36	9.07	12.77	10.2	18.96	8.11	11.84	15.66	16.36	20.49	15.09	13.67	13.2	7.35	9.74
220951_s_at	ACF: apobec-1 complementation factor	NM_014576	29974	gb:NM_014576.1 /DB_XREF=gi:7656852 /GEN=ACF /FEA=FLmRNA /CNT=5 /TID=Hs.8349.0 /TIER=FL /STK=0 /UG=Hs.8349 /LL=29974 /DEF=Homo sapiens Apobec-1 complementation factor; APOBEC-1 stimulating protein (ACF), mRNA. /PROD=Apobec-1 complementation factor; APOBEC-1stimulating protein /FL=gb:NM_014576.1 gb:AF209192.1 gb:AF271789.1	38.28	28.3	31.69	34.44	23.39	43.19	35.88	42.01	23.69	19.24	42.41	28.58	32.64	25.13	29.36	23.23	39.75	27.05	31.29	27.49	31.46	24.84	22.85	25	22.74	31.34	37.15	24.52	27.25	36.01	27.06	31.41	28.23	31.09	38.49	32.17	28.31	34.41	22.71	24.24	29.34	24.63	23.83	20.5	32.4
205378_s_at	ACHE: acetylcholinesterase (Yt blood group)	NM_015831	43	gb:NM_015831.1 /DB_XREF=gi:7710111 /GEN=ACHE /FEA=FLmRNA /CNT=66 /TID=Hs.154495.0 /TIER=FL /STK=1 /UG=Hs.154495 /LL=43 /DEF=Homo sapiens acetylcholinesterase (YT blood group) (ACHE), transcript variant E4-E5, mRNA. /PROD=acetylcholinesterase PI-linked form precursor /FL=gb:NM_015831.1	12.83	13.4	10.2	11.26	11.67	9.89	10.32	12.37	9.42	9.89	18.45	15.37	11.84	12.24	12.59	15.08	14.04	8.31	15.96	15.15	21.69	12.05	19.01	18.28	17.03	17.86	17.59	11.51	21.04	21.11	13.51	15.27	4.4	19.63	14.5	10.64	10.79	7	13.99	17.71	21.87	6.91	19.78	19.81	15.13
210332_at	ACHE: acetylcholinesterase (Yt blood group)	M55040	43	gb:M55040.1 /DB_XREF=gi:177974 /GEN=ACHE /FEA=FLmRNA /CNT=9 /TID=Hs.154495.2 /TIER=ConsEnd /STK=0 /UG=Hs.154495 /LL=43 /DEF=Human acetylcholinesterase (ACHE) mRNA, complete cds. /PROD=acetylcholinesterase /FL=gb:M55040.1	12.96	25.36	26.09	30.42	22.55	21.59	30.23	30.53	32.93	22.38	22.14	24.59	26.35	19.16	22.12	28.69	31.33	34.44	19.14	35.05	21.99	22.48	18.53	26.25	31.86	25.54	27.95	24.61	17.28	35.33	24.75	22.61	19.99	17.88	22.7	30.56	24.45	25.45	28.33	21.2	31.83	32.98	23.43	28.08	23.34
201715_s_at	ACIN1: apoptotic chromatin condensation inducer 1	NM_014977	22985	gb:NM_014977.1 /DB_XREF=gi:7662237 /GEN=KIAA0670 /FEA=FLmRNA /CNT=199 /TID=Hs.227133.0 /TIER=FL+Stack /STK=67 /UG=Hs.227133 /LL=22985 /DEF=Homo sapiens KIAA0670 proteinacinus (KIAA0670), mRNA. /PROD=KIAA0670 proteinacinus /FL=gb:NM_014977.1 gb:AF124726.1	325.5	320.26	317.08	321.18	327.99	349.17	298.56	373.19	292.64	313.54	330.54	330.2	312.92	247.61	366.74	322.28	348.15	338.12	311.97	286.65	336.03	344.93	475.23	460.7	367.06	447.52	410.9	401.95	407.67	469.75	428.5	393.78	346.9	380.23	363.91	264.52	338.94	312.88	310.68	475	411.22	446.24	412.57	413.84	429.61
243249_at	ACIN1: Apoptotic chromatin condensation inducer 1	AL040360	22985	gb:AL040360 /DB_XREF=gi:5409314 /DB_XREF=DKFZp434O0813_s1 /CLONE=DKFZp434O0813 /FEA=EST /CNT=4 /TID=Hs.162203.0 /TIER=ConsEnd /STK=3 /UG=Hs.162203 /UG_TITLE=ESTs, Weakly similar to alternatively spliced product using exon 13A (H.sapiens)	146.53	169.14	198.95	128.79	186.93	249.36	201.15	203.46	223.58	204.08	188.79	270.98	243.25	238.53	216.8	249.25	206.54	248.14	189.86	194.15	218.2	234.29	236.73	232.67	218.85	229.24	228.93	190.65	204.57	235.13	184.96	221.02	186.42	227.25	200.78	144.82	226.76	177.77	240.07	275.56	147.69	227.29	203.67	227.5	190.46
201127_s_at	ACLY: ATP citrate lyase	AI971281	47	gb:AI971281 /DB_XREF=gi:5768107 /DB_XREF=wr27d10.x1 /CLONE=IMAGE:2488915 /FEA=FLmRNA /CNT=270 /TID=Hs.174140.0 /TIER=Stack /STK=15 /UG=Hs.174140 /LL=47 /UG_GENE=ACLY /UG_TITLE=ATP citrate lyase /FL=gb:NM_001096.1	444.87	392.88	368.56	497.24	342.05	366.6	393.35	440.26	421.09	415.91	393.18	386.32	398.98	384.27	385.85	372.9	406.25	321.45	423.01	439.42	426.1	401.13	453.77	425.77	471.44	429.82	426.96	350.36	512.87	441.41	464.93	422.9	412.67	396.63	426.46	303.45	326.2	413.09	320.49	498.78	410.12	499.22	524.01	394.62	497.53
201128_s_at	ACLY: ATP citrate lyase	NM_001096	47	gb:NM_001096.1 /DB_XREF=gi:4501864 /GEN=ACLY /FEA=FLmRNA /CNT=270 /TID=Hs.174140.0 /TIER=FL+Stack /STK=75 /UG=Hs.174140 /LL=47 /DEF=Homo sapiens ATP citrate lyase (ACLY), mRNA. /PROD=ATP citrate lyase /FL=gb:NM_001096.1	2064.78	1628.27	1697.37	2204.2	1802.11	1846.48	1970.98	1829.09	1840.48	1791.76	1914.89	1846.18	1869.79	1788.03	1853.05	1902.04	2042.11	1652.89	2040.59	2017.36	1836.53	1790.75	1992.36	2037.84	1807.37	1865.54	2141.23	1783.36	1759.67	1948.31	1892.05	1935.02	1824.68	2000.59	1967.64	1674.62	1764.04	1849.46	1701.19	2022.11	1828.54	1993.47	2114.02	1969.53	1809.99
210337_s_at	ACLY: ATP citrate lyase	U18197	47	gb:U18197.1 /DB_XREF=gi:603073 /FEA=FLmRNA /CNT=11 /TID=Hs.174140.1 /TIER=FL /STK=0 /UG=Hs.174140 /LL=47 /UG_GENE=ACLY /DEF=Human ATP:citrate lyase mRNA, complete cds. /PROD=ATP:citrate lyase /FL=gb:U18197.1	359.88	256.62	229.08	342.07	239.73	264.09	274.74	308.7	311.13	325.83	336.11	288.59	315.63	330.02	327.2	350.43	314.73	253.93	375.18	357.27	372.41	354.39	333.19	350.37	355.79	338.4	326.76	286.46	383.88	333.6	451.77	376.25	325.02	318.78	313.94	214.68	236.15	277.83	223.88	410.49	350.85	356.79	411.66	370.35	422.28
218981_at	ACN9: ACN9 homolog (S. cerevisiae)	NM_020186	57001	gb:NM_020186.1 /DB_XREF=gi:9910179 /GEN=DC11 /FEA=FLmRNA /CNT=56 /TID=Hs.42785.0 /TIER=FL+Stack /STK=19 /UG=Hs.42785 /LL=57001 /DEF=Homo sapiens DC11 protein (DC11), mRNA. /PROD=DC11 protein /FL=gb:NM_020186.1 gb:AF201933.1	510.93	439.47	470.6	590.19	691.93	526.56	701.12	461.12	595.82	729.6	578.99	580.14	468.49	650.31	560.75	491.39	522.39	425.84	722.13	503.57	462.13	494.72	666.95	584.25	387.06	799.01	504.49	518.36	466.7	640.62	654.26	660.27	579.96	749.98	552.65	575.01	601.83	513.58	539.49	654.88	493.2	591.42	635.17	578.01	644.96
207071_s_at	ACO1 /// ANKRD15: aconitase 1, soluble /// ankyrin repeat domain 15	NM_002197	23189 /// 48	gb:NM_002197.1 /DB_XREF=gi:8659554 /GEN=ACO1 /FEA=FLmRNA /CNT=6 /TID=Hs.154721.0 /TIER=FL /STK=0 /UG=Hs.154721 /LL=48 /DEF=Homo sapiens aconitase 1, soluble (ACO1), mRNA. /PROD=aconitase 1 /FL=gb:NM_002197.1	158.71	123.23	181.57	212.6	198.28	220.05	148.66	204.84	126.34	266.64	178.76	241.74	214.31	256.88	177.24	234.23	133.59	151.21	168.27	160.83	195.55	215.22	248.55	243.83	287.94	113.46	247.92	321.43	194.3	272.37	239.47	262.32	192.4	235.33	209.62	254.19	258.04	135.63	202.32	192.17	281.78	216.93	101.65	228.56	170.05
200793_s_at	ACO2: aconitase 2, mitochondrial	NM_001098	50	gb:NM_001098.1 /DB_XREF=gi:4501866 /GEN=ACO2 /FEA=FLmRNA /CNT=367 /TID=Hs.300463.0 /TIER=FL /STK=0 /UG=Hs.300463 /LL=50 /DEF=Homo sapiens aconitase 2, mitochondrial (ACO2), nuclear gene encoding mitochondrial protein, mRNA. /PROD=aconitase 2 /FL=gb:U80040.1 gb:NM_001098.1	839.49	1000.96	874.93	951.62	929.23	935.91	851.63	947.12	955.94	772.28	925.16	930.7	903.07	932.25	1048.57	995.93	1016.8	1071.87	1004.29	963.89	1007.89	1147.53	1182.04	1096.98	1007.02	1102.89	977.25	1106.16	891.46	1075.28	1029.03	934.79	1088.87	773.83	882.6	1027.82	823.23	894.18	777.29	1052.56	1436.25	1098.28	1046.09	1138.76	835.33
214763_at	ACOT11: acyl-CoA thioesterase 11	AK023937	26027	gb:AK023937.1 /DB_XREF=gi:10436031 /FEA=mRNA /CNT=18 /TID=Hs.234786.0 /TIER=ConsEnd /STK=3 /UG=Hs.234786 /LL=26027 /UG_GENE=KIAA0707 /UG_TITLE=KIAA0707 protein /DEF=Homo sapiens cDNA FLJ13875 fis, clone THYRO1001374, weakly similar to CYTOSOLIC ACYL COENZYME A THIOESTER HYDROLASE (EC 3.1.2.2).	20.83	19.64	25.84	27.44	34.4	31.63	19.87	23.08	24.66	26.9	40.61	28.11	20.61	27.91	29.4	25.18	26.49	28.86	31.13	28.27	14.69	23.37	18.11	22.34	28.87	15.09	35.4	16.57	35.7	18.67	32.66	11.86	26.86	23.06	31.16	26.14	21	33.97	20.32	10.68	17.86	24.55	22.2	19.02	28.81
1555321_at	ACOT11: acyl-CoA thioesterase 11	BC001517	26027	gb:BC001517.1 /DB_XREF=gi:16306685 /TID=Hs2.234786.6 /CNT=1 /FEA=FLmRNA /TIER=FL /STK=1 /LL=26027 /UG_GENE=THEA /UG=Hs.234786 /DEF=Homo sapiens, clone MGC:2838 IMAGE:2966784, mRNA, complete cds. /PROD=Unknown (protein for MGC:2838) /FL=gb:BC001517.1	20.7	23.35	10.21	28.27	13.41	24.25	27.16	29.36	32.74	34.14	33.68	26.38	24.57	34.05	32.29	17.2	35.98	34.79	21.87	30.46	26.27	25.54	9.07	27.86	24.66	22.63	36.17	20.03	33.45	17.76	28.14	13.28	36.04	34.14	42.56	31.32	35.5	24.94	31.64	23.99	27.42	26.62	33.45	24.51	26.93
202982_s_at	ACOT2 /// ACOT1 /// LOC653878: acyl-CoA thioesterase 2 /// acyl-CoA thioesterase 1 /// similar to Cytosolic acyl coenzyme A thioester hydrolase, inducible (Long chain acyl-CoA thioester hydrolase) (Long chain acyl-CoA hydrolase) (CTE-I) (CTE-Ib)	NM_006821	10965 /// 641371 /// 653878	gb:NM_006821.1 /DB_XREF=gi:13375613 /GEN=ZAP128 /FEA=FLmRNA /CNT=168 /TID=Hs.299629.0 /TIER=FL+Stack /STK=97 /UG=Hs.299629 /LL=10965 /DEF=Homo sapiens peroxisomal long-chain acyl-coA thioesterase (ZAP128), mRNA. /PROD=peroxisomal long-chain acyl-coA thioesterase /FL=gb:AY005822.1 gb:NM_006821.1 gb:BC004436.1	193.62	252.34	154.16	358.52	266.71	317.17	343.61	311.76	219.48	228.05	358.62	318.03	285.69	338.43	149.14	319.47	320.52	274.72	633.83	136.38	276.18	282	231.87	318.03	244.15	61.57	118.22	364.05	109.89	253.06	214.8	355.52	467.75	265.75	190.5	349.9	294.56	215.88	293.08	249.17	359.15	213.34	324.06	490.6	325.59
229534_at	ACOT4: acyl-CoA thioesterase 4	AA046424	122970	gb:AA046424 /DB_XREF=gi:1526335 /DB_XREF=zk70e10.s1 /CLONE=IMAGE:488202 /FEA=EST /CNT=19 /TID=Hs.49433.0 /TIER=Stack /STK=8 /UG=Hs.49433 /UG_TITLE=ESTs, Weakly similar to YZ28_HUMAN HYPOTHETICAL PROTEIN ZAP128 (H.sapiens)	43.05	44.99	185.7	100.94	216.23	199.63	132.22	162.13	107.99	95.65	187.95	205.66	95.27	173.41	116.57	264.46	207.65	100.11	438.44	58.99	185.09	212.72	127.89	245.23	92.71	16.74	62.85	155.09	31.99	138.43	23.74	224.05	393.83	56.5	130.52	264.3	112.53	169.29	96.12	76.74	315.13	59.26	166.39	78.25	114.8
208002_s_at	ACOT7: acyl-CoA thioesterase 7	NM_007274	11332	gb:NM_007274.1 /DB_XREF=gi:6857796 /GEN=HBACH /FEA=FLmRNA /CNT=2 /TID=Hs.8679.0 /TIER=FL /STK=0 /UG=Hs.8679 /LL=11332 /DEF=Homo sapiens cytosolic acyl coenzyme A thioester hydrolase (HBACH), mRNA. /PROD=cytosolic acyl coenzyme A thioester hydrolase /FL=gb:U91316.1 gb:NM_007274.1	745.92	931.62	778.36	1101.02	1149.2	921.8	991.6	1031.75	907.47	1021.42	919.26	816.71	924.79	980.82	1066.33	1140.09	1086.26	673.01	1445.81	965.73	910.96	1139.04	1147.98	1111.06	763.44	1163.78	1153.84	1399.91	1020.14	1303.86	1529.9	1276.21	1334.26	933.95	912.66	912.31	904.19	978.01	746.75	1148.36	1301.77	918.92	938.83	1162	1110.21
215728_s_at	ACOT7: acyl-CoA thioesterase 7	AL031848	11332	gb:AL031848 /DB_XREF=gi:4914512 /FEA=DNA_4 /CNT=3 /TID=Hs.8679.2 /TIER=ConsEnd /STK=0 /UG=Hs.8679 /LL=11332 /UG_GENE=HBACH /UG_TITLE=cytosolic acyl coenzyme A thioester hydrolase /DEF=Human DNA sequence from clone 202O8 on chromosome 1p36.11-36.31. Contains the 5 part of a gene for a novel rat Espin LIKE protein containing Ank repeats, the gene for the ortholog of rodent HES2 (Hairy and Enhacer o…	103.14	122.08	97.48	147.64	146.32	108.77	120.83	144.52	132.14	123.98	137.73	109.74	117.33	121.3	145.87	166.64	135.41	114.08	181.23	123.31	111.88	161.97	168.93	145.1	108.09	174.17	141.06	195.4	133.92	160.6	241.56	185.6	187.35	136.92	107.81	122.94	122.25	120.86	100.58	138.84	196.85	121.89	117.96	179.92	179.94
204212_at	ACOT8: acyl-CoA thioesterase 8	NM_005469	10005	gb:NM_005469.1 /DB_XREF=gi:4885564 /GEN=PTE1 /FEA=FLmRNA /CNT=74 /TID=Hs.283476.0 /TIER=FL+Stack /STK=40 /UG=Hs.283476 /LL=10005 /DEF=Homo sapiens peroxisomal acyl-CoA thioesterase (PTE1), mRNA. /PROD=peroxisomal acyl-CoA thioesterase /FL=gb:NM_005469.1 gb:AF124264.1 gb:AF014404.1	141.64	177.96	169.88	166.82	169.08	173.36	137.23	168.66	187.31	177.94	158.73	177.79	180.83	174.08	221.34	212.89	193.84	177.34	194.28	163.7	161.09	193.73	177.2	153.23	177.34	177.14	170.86	165.3	172.52	151.76	136.3	184.46	170.56	182.81	140.13	135.63	199.97	161.09	142.31	161.41	170.26	179.71	180.1	190.56	160.88
236514_at	ACOT8: Acyl-CoA thioesterase 8	AI885067	10005	gb:AI885067 /DB_XREF=gi:5590231 /DB_XREF=wl89c05.x1 /CLONE=IMAGE:2432072 /FEA=EST /CNT=7 /TID=Hs.6511.0 /TIER=ConsEnd /STK=6 /UG=Hs.6511 /UG_TITLE=ESTs	38.48	35.02	37.4	40.12	43.06	48.06	49.29	26.64	37.01	34.95	31.7	30.46	29.58	29.89	52.29	36.74	49.66	38.89	54.66	34.82	38	42.89	42.97	25.75	30.86	39.93	34.3	32.2	24.94	43.71	42.76	35.72	46.49	47.68	21.28	38.37	40.64	33.91	34.79	36.48	49.11	46.05	44.81	41.95	46.49
221641_s_at	ACOT9: acyl-CoA thioesterase 9	AF241787	23597	gb:AF241787.1 /DB_XREF=gi:12005490 /FEA=FLmRNA /CNT=5 /TID=Hs.18625.1 /TIER=FL /STK=0 /UG=Hs.18625 /LL=23597 /UG_GENE=MT-ACT48 /DEF=Homo sapiens CGI16-iso mRNA, complete cds. /PROD=CGI16-iso /FL=gb:AF241787.1	507.86	274.69	420.31	566.27	600.92	523.34	396.46	546.85	458.03	447.56	498.63	461.81	451.11	638.31	349.06	685.48	564.33	513.65	373.26	463.81	621.95	480.68	491.84	725.75	817.51	467.56	483.79	672.8	320.84	512.05	385.61	621.35	740.27	365.28	502.44	583.77	629.69	585.6	510.15	461.45	927.86	466.58	415.85	710.6	516.05
209600_s_at	ACOX1: acyl-Coenzyme A oxidase 1, palmitoyl	S69189	51	gb:S69189.1 /DB_XREF=gi:545593 /GEN=AOX /FEA=FLmRNA /CNT=86 /TID=Hs.167835.2 /TIER=FL /STK=0 /UG=Hs.167835 /LL=51 /DEF=Homo sapiens peroxisomal acyl-coenzyme A oxidase mRNA, complete cds. /PROD=peroxisomal acyl-coenzyme A oxidase /FL=gb:U07866.1 gb:S69189.1	308.2	342.54	354.2	302.42	323.09	327.98	312.99	316.44	383.56	307.28	315.7	292.55	340.45	288.03	434.9	351.46	387.6	353.61	300.85	330.2	347.47	389.68	443.23	345.52	362.07	315.54	378.33	488.61	305.55	411.81	402.97	346.23	387.26	311.67	224.8	341.08	358.55	313.34	280.08	385.59	410.79	383.32	363.43	446.51	383.04
213501_at	ACOX1: acyl-Coenzyme A oxidase 1, palmitoyl	T62985	51	gb:T62985 /DB_XREF=gi:666642 /DB_XREF=yc15d05.s1 /CLONE=IMAGE:80745 /FEA=mRNA /CNT=34 /TID=Hs.167835.3 /TIER=Stack /STK=9 /UG=Hs.167835 /LL=51 /UG_GENE=ACOX1 /UG_TITLE=acyl-Coenzyme A oxidase 1, palmitoyl	198.16	235.23	251.07	209.48	224.16	211.86	211.99	179.3	227.01	200.8	232.94	226.5	239.05	214.1	263.56	243.69	303.98	273.34	219.73	243.31	251.89	297.27	314.98	231.09	231.93	186.21	240.81	322.87	205.52	274.09	304.46	235.5	310.38	199.55	165.77	226.72	243	210.96	180.25	261.79	291.96	258.1	241.22	359.12	259.65
227962_at	ACOX1: acyl-Coenzyme A oxidase 1, palmitoyl	BF435852	51	gb:BF435852 /DB_XREF=gi:11448167 /DB_XREF=nab42g02.x1 /CLONE=IMAGE:3268778 /FEA=EST /CNT=23 /TID=Hs.293649.0 /TIER=Stack /STK=9 /UG=Hs.293649 /UG_TITLE=ESTs	84.01	106.97	68.42	85.48	71.84	87.71	95.6	62.93	90.76	91.84	88.67	52.19	100.9	60.19	114.13	95.76	85.03	81.53	131.6	98.55	85.07	80.36	101.52	79.31	87.22	84.6	86.18	112.33	93.4	82	136.47	72.79	112.07	105.34	46.46	85.31	80.69	77.47	59.53	63.92	111.49	71.93	74.74	136.24	115.31
1556923_at	ACOX1: Acyl-Coenzyme A oxidase 1, palmitoyl	AW051321	51	gb:AW051321 /DB_XREF=gi:5913591 /DB_XREF=wy89c01.x1 /CLONE=IMAGE:2555712 /TID=Hs2.157049.1 /CNT=4 /FEA=mRNA /TIER=ConsEnd /STK=2 /UG=Hs.157049 /UG_TITLE=Homo sapiens cDNA FLJ30303 fis, clone BRACE2003269.	24.07	30.78	14.94	18.18	21.21	28.67	22.38	13.47	20.73	16.07	12.56	16.88	21.66	21.96	23.17	21.62	19.35	31.52	11.89	27.92	26.51	20.69	30	27.67	32.73	22.34	21.93	23.59	24.65	34.08	21.77	26	20.4	20.85	29.64	19.97	21.97	31.31	21.22	36.16	19.6	29.4	23.98	32.85	25.02
204241_at	ACOX3: acyl-Coenzyme A oxidase 3, pristanoyl	BF055171	8310	gb:BF055171 /DB_XREF=gi:10809067 /DB_XREF=7j75g12.x1 /CLONE=IMAGE:3392326 /FEA=FLmRNA /CNT=78 /TID=Hs.12773.0 /TIER=Stack /STK=8 /UG=Hs.12773 /LL=8310 /UG_GENE=ACOX3 /UG_TITLE=acyl-Coenzyme A oxidase 3, pristanoyl /FL=gb:NM_003501.1	240.02	173.67	174.66	213.39	180.03	194.08	159.13	121.36	200.95	176.59	188.28	155.44	201.49	134.92	196.47	144.81	191.34	169.73	159.25	218.82	170.72	199.87	177.45	171.85	217.91	143.78	140.06	237.83	218.76	190.85	192.52	157.37	182.16	228.98	239.29	164.76	151.07	181.91	146.08	116.81	195.84	230.87	188.57	249.7	177.71
204242_s_at	ACOX3: acyl-Coenzyme A oxidase 3, pristanoyl	NM_003501	8310	gb:NM_003501.1 /DB_XREF=gi:4501870 /GEN=ACOX3 /FEA=FLmRNA /CNT=78 /TID=Hs.12773.0 /TIER=FL+Stack /STK=8 /UG=Hs.12773 /LL=8310 /DEF=Homo sapiens acyl-Coenzyme A oxidase 3, pristanoyl (ACOX3), mRNA. /PROD=acyl-Coenzyme A oxidase 3, pristanoyl /FL=gb:NM_003501.1	102.32	110.27	159.37	128.82	159.9	176.72	70.45	82.13	111.81	152.82	99.29	106.67	108.84	108.64	136.02	98.47	133.69	123.03	107.64	209.31	143.35	178.6	144.96	83.72	241.53	123.22	124.34	149.65	185.79	108.28	112.26	90.97	128.91	122.57	127.42	82.09	102.59	126	113.02	73.78	128.31	138.96	114.54	207.45	95.65
243817_at	ACOX3: Acyl-Coenzyme A oxidase 3, pristanoyl	AI874267	8310	gb:AI874267 /DB_XREF=gi:5548316 /DB_XREF=tz63g06.x1 /CLONE=IMAGE:2293306 /FEA=EST /CNT=4 /TID=Hs.190060.0 /TIER=ConsEnd /STK=3 /UG=Hs.190060 /UG_TITLE=ESTs	54.41	57.63	57.28	46.52	50.32	51.44	40.68	38.81	63.78	59.01	54.29	60.41	65.7	34.98	60.28	38.87	54.09	50.13	65.75	51.27	25.5	37.46	57.4	44.4	54.31	46.77	57.58	57.03	36.63	55.57	38.6	49.45	41.44	46.75	55.14	61.42	37.29	47.8	43.29	48.57	46.83	52.17	48.9	64.19	43.67
240189_at	ACOXL: Acyl-Coenzyme A oxidase-like	BF064226	55289	gb:BF064226 /DB_XREF=gi:10823136 /DB_XREF=7j57b06.x1 /CLONE=IMAGE:3390515 /FEA=EST /CNT=4 /TID=Hs.259250.0 /TIER=ConsEnd /STK=4 /UG=Hs.259250 /UG_TITLE=ESTs, Highly similar to unnamed protein product (H.sapiens)	30.74	23	51.26	65.29	35.21	22.76	21.95	296.61	21.75	31.36	46.34	31.51	30.01	26.75	35.13	56.13	44.78	88.41	71.5	21.93	21.02	26.96	29.91	14.56	18.41	25.83	73.99	34.95	44.07	46.34	57.04	27.93	19.94	12.46	22.88	211.45	20.65	34.83	80.67	25.18	48.92	47.96	48.83	23.96	47.63
201629_s_at	ACP1: acid phosphatase 1, soluble	BE872974	52	gb:BE872974 /DB_XREF=gi:10321660 /DB_XREF=601450667F1 /CLONE=IMAGE:3854584 /FEA=FLmRNA /CNT=218 /TID=Hs.75393.0 /TIER=Stack /STK=29 /UG=Hs.75393 /LL=52 /UG_GENE=ACP1 /UG_TITLE=acid phosphatase 1, soluble /FL=gb:M83653.1 gb:NM_004300.1	697.74	708.26	767.16	774.55	838.93	805.79	729.66	845.06	942.57	913.75	854.77	807.84	853.67	986.67	880.73	847.23	858.21	755.62	893.33	830.45	960.46	892.97	997.79	901.78	819.74	939.27	823.47	905.73	997.47	908.94	877.09	873.36	900.13	824.02	716.79	780.38	873.58	627.7	698.11	1061.64	1016.25	911.72	999.66	669.73	869.96
201630_s_at	ACP1: acid phosphatase 1, soluble	NM_004300	52	gb:NM_004300.1 /DB_XREF=gi:4757713 /GEN=ACP1 /FEA=FLmRNA /CNT=218 /TID=Hs.75393.0 /TIER=FL+Stack /STK=77 /UG=Hs.75393 /LL=52 /DEF=Homo sapiens acid phosphatase 1, soluble (ACP1), transcript variant a, mRNA. /PROD=acid phosphatase 1 isoform a /FL=gb:M83653.1 gb:NM_004300.1	2375.09	2553.94	2407.43	2346.49	2282.21	2603.24	2295.26	2331.54	2768.69	2517.89	2690.89	2372.5	2607.19	2068.38	2565.47	2365	2626.89	2426.54	2994.09	2415.95	2578.32	2385.96	2359.95	2303.26	2327.3	2943.58	2271.65	2382.58	2814.46	2206.59	2759.26	2637.22	2827.73	3195.75	2507.14	2457.66	2105.73	2443.85	2616.17	2602.82	2192.24	2524.78	2544.38	2827.56	2778.72
215227_x_at	ACP1: acid phosphatase 1, soluble	BG035989	52	gb:BG035989 /DB_XREF=gi:12430674 /DB_XREF=602326204F1 /CLONE=IMAGE:4414128 /FEA=mRNA /CNT=7 /TID=Hs.75393.2 /TIER=ConsEnd /STK=0 /UG=Hs.75393 /LL=52 /UG_GENE=ACP1 /UG_TITLE=acid phosphatase 1, soluble	1776.85	1631.76	1864.38	1677.59	1927.59	1832.73	1758.62	1714.99	1959	1936.28	1923.25	1780.15	1839.92	2210.74	1800.46	1898.99	1885.55	1789.05	1945.76	2013.85	1993.58	1994.12	2008.88	1967.48	2075.99	1912.95	1980.21	1904.42	2207.35	1868.72	1915.65	1931.07	1930.22	2056.48	1862.79	1756.44	2048.88	2305.39	1832.63	2072.22	2104.87	1926.66	2051.49	2267.16	1908.56
1554808_at	ACP1: acid phosphatase 1, soluble	BC020699	52	gb:BC020699.1 /DB_XREF=gi:18088801 /TID=Hs2.75393.3 /CNT=4 /FEA=FLmRNA /TIER=FL /STK=1 /LL=52 /UG_GENE=ACP1 /UG=Hs.75393 /DEF=Homo sapiens, Similar to acid phosphatase 1, soluble, clone MGC:22453 IMAGE:4703064, mRNA, complete cds. /PROD=Similar to acid phosphatase 1, soluble /FL=gb:BC020699.1	27.08	50.96	38.29	47.86	32.99	22.89	38.74	23.79	27	53.29	44.77	34.44	38.6	26.32	25.46	19.97	37.45	37.84	38.1	41.5	36.79	28.1	30.58	32.25	27.15	40.97	37.09	35.07	21.45	24.37	20.26	34.71	30.75	33.78	40.18	31.29	38	27.42	38.34	40.87	33.25	20.4	29.04	25.93	28.67
202767_at	ACP2: acid phosphatase 2, lysosomal	NM_001610	53	gb:NM_001610.1 /DB_XREF=gi:4557009 /GEN=ACP2 /FEA=FLmRNA /CNT=142 /TID=Hs.75589.0 /TIER=FL+Stack /STK=55 /UG=Hs.75589 /LL=53 /DEF=Homo sapiens acid phosphatase 2, lysosomal (ACP2), mRNA. /PROD=lysosomal acid phosphatase 2 precursor /FL=gb:BC003160.1 gb:NM_001610.1	206.77	252.2	390.45	184.72	172.25	223.47	165.04	243.64	269.93	139.85	183.92	181.31	274.05	185.37	309.92	214.38	256.84	312.95	132.26	274.6	287.16	211.27	170.3	152.91	194.96	164.84	211.66	138.54	136.51	198.27	196.3	173.37	177.12	183.16	123.59	155.32	189.02	132.16	246.49	238.7	236.61	246.11	191.48	201.51	165.98
204638_at	ACP5: acid phosphatase 5, tartrate resistant	NM_001611	54	gb:NM_001611.2 /DB_XREF=gi:6138970 /GEN=ACP5 /FEA=FLmRNA /CNT=61 /TID=Hs.1211.0 /TIER=FL+Stack /STK=26 /UG=Hs.1211 /LL=54 /DEF=Homo sapiens acid phosphatase 5, tartrate resistant (ACP5), mRNA. /PROD=tartrate resistant acid phosphatase 5 precursor /FL=gb:J04430.1 gb:NM_001611.2	347.27	527.28	484.07	399.27	479.68	342.43	345.63	426.17	201.33	293.78	366.5	450.97	400.58	739.45	184.61	501.5	525.76	352.92	543.54	604.84	517	388.72	89.31	138.35	375.94	14.93	105.1	292.09	38.29	49.27	26.66	214.79	798.75	122.68	153.41	280.83	220.89	446.23	733.77	78.41	434.21	159.6	429.2	232.6	127.1
218795_at	ACP6: acid phosphatase 6, lysophosphatidic	NM_016361	51205	gb:NM_016361.1 /DB_XREF=gi:7705954 /GEN=LOC51205 /FEA=FLmRNA /CNT=58 /TID=Hs.15871.0 /TIER=FL+Stack /STK=24 /UG=Hs.15871 /LL=51205 /DEF=Homo sapiens LPAP for lysophosphatidic acid phosphatase (LOC51205), mRNA. /PROD=LPAP for lysophosphatidic acid phosphatase /FL=gb:NM_016361.1 gb:AB030039.2 gb:AB031478.1	185.95	158.74	124.38	129.03	180.84	132.87	165.78	147.89	180.03	174.55	142.72	116.31	180.7	167.01	174.73	114.56	136.74	124.12	172.28	199.85	148.14	145.26	179.5	169.82	196.03	120.26	210.62	209.89	194.57	150.74	162.6	119.6	135.92	190.66	164.17	135.17	159.34	221.7	224.34	203.42	225.34	95.55	227.63	95.36	187.32
226925_at	ACPL2: acid phosphatase-like 2	AW069729	92370	gb:AW069729 /DB_XREF=gi:6024727 /DB_XREF=cr51d05.x1 /CLONE=HBMSC_cr51d05 /FEA=mRNA /CNT=35 /TID=Hs.37443.0 /TIER=Stack /STK=17 /UG=Hs.37443 /UG_TITLE=Homo sapiens mRNA; cDNA DKFZp434B2119 (from clone DKFZp434B2119); partial cds	21.98	12.34	20.84	28.5	14.48	15.25	20.5	11.25	15.92	26.04	18.1	12.08	32.85	14.41	26.91	23.41	21.73	24.57	16.8	16.05	27.83	22.97	24.5	9.5	23.91	21.75	34.97	12.48	16.58	24.4	23.04	16.44	12.03	17.33	23.07	22.16	12.67	23.04	19.13	15.93	29.12	17.69	28.88	12.22	17.89
236908_at	ACPL2: Acid phosphatase-like 2	BE550429	92370	gb:BE550429 /DB_XREF=gi:9792121 /DB_XREF=7a25b09.x1 /CLONE=IMAGE:3219737 /FEA=EST /CNT=7 /TID=Hs.143905.0 /TIER=ConsEnd /STK=7 /UG=Hs.143905 /UG_TITLE=ESTs	16.01	24.59	21.39	15.98	18.78	23.64	16.16	14.23	23.15	25.29	14.92	28.71	21.64	12.34	23.29	16.91	19.46	17.87	18.53	31.35	17.11	22.59	20.86	17.74	24.33	20.05	20.44	24.91	22.77	19.32	19.66	17.7	14.22	17.28	29.18	5.29	20.61	25.27	22	25.49	22.33	26.12	20.98	21.92	21.79
204393_s_at	ACPP: acid phosphatase, prostate	NM_001099	55	gb:NM_001099.2 /DB_XREF=gi:6382063 /GEN=ACPP /FEA=FLmRNA /CNT=382 /TID=Hs.1852.0 /TIER=FL+Stack /STK=24 /UG=Hs.1852 /LL=55 /DEF=Homo sapiens acid phosphatase, prostate (ACPP), mRNA. /PROD=prostatic acid phosphatase precursor /FL=gb:NM_001099.2 gb:M24902.1 gb:M34840.1	33.22	44.45	29.72	32.8	44.41	11.28	24.9	44.69	35.12	20.53	29.14	43.43	38.09	48.65	22.69	36.84	18.42	53.33	24.88	45.68	42.62	29.32	18.28	56.05	26.89	41.86	40.34	37.88	23.45	10.58	22.15	117.88	17.22	28.02	64.36	27.41	39.11	22.42	36.23	17.53	57.81	24.4	27.76	34.19	21.62
241715_x_at	ACPT: acid phosphatase, testicular	AA861388	93650	gb:AA861388 /DB_XREF=gi:2953528 /DB_XREF=ak37c02.s1 /CLONE=IMAGE:1408130 /FEA=EST /CNT=3 /TID=Hs.293394.0 /TIER=ConsEnd /STK=3 /UG=Hs.293394 /UG_TITLE=ESTs	33.36	34.83	29.01	26.07	26.91	29.36	21.44	23.71	32.33	35.11	37.85	21.64	35.16	32.97	24.25	20.67	24.02	19.61	22.73	24.96	28.11	32.38	8.9	22.62	9.75	24.21	27.05	26.93	36.79	28.02	25.96	20.83	17.8	23.13	30.75	33.39	29.18	34.69	24.97	32.34	18.25	16.19	14.88	20.01	24.9
223717_s_at	ACRBP: acrosin binding protein	AB051833	84519	gb:AB051833.1 /DB_XREF=gi:13366085 /GEN=sp32 /FEA=FLmRNA /CNT=19 /TID=Hs.20029.0 /TIER=FL+Stack /STK=10 /UG=Hs.20029 /DEF=Homo sapiens mRNA for proacrosin binding protein sp32 precursor, complete cds. /PROD=proacrosin binding protein sp32 precursor /FL=gb:AB051833.1	37.33	41.07	80.6	74.97	77.65	48.73	49.5	55.29	60.01	78.96	65.14	50.95	53.67	59.62	57.61	53.36	67.01	38.68	55.8	49.29	61.62	60.83	47.4	27.43	51.33	43.53	35.29	40.65	53.58	51.56	47	40.6	53.28	50.31	56.52	71.76	51.66	57.87	66.95	45.84	49.29	55.12	51.2	60.16	48.24
238825_at	ACRC: acidic repeat containing	AI091533	93953	gb:AI091533 /DB_XREF=gi:3430592 /DB_XREF=oo23d05.x1 /CLONE=IMAGE:1567017 /FEA=EST /CNT=7 /TID=Hs.135167.0 /TIER=ConsEnd /STK=3 /UG=Hs.135167 /UG_TITLE=ESTs	71.6	60.71	48.19	38.77	51	39.56	65.65	67.55	34.15	47.55	44.74	63.13	39.68	80.21	56.79	77.68	69.64	74.85	51.33	60.33	77.78	47.65	77.59	98.52	75.42	49.84	74.9	79.6	60.6	68.65	67.09	59.92	59.11	58.6	47.67	38.17	78.93	76.71	57.78	61.74	54.93	86.57	93.14	84.49	70.17
206776_x_at	ACRV1: acrosomal vesicle protein 1	NM_001612	56	gb:NM_001612.2 /DB_XREF=gi:9955946 /GEN=ACRV1 /FEA=FLmRNA /CNT=14 /TID=Hs.169222.4 /TIER=FL /STK=5 /UG=Hs.169222 /LL=56 /DEF=Homo sapiens acrosomal vesicle protein 1 (ACRV1), transcript variant 1, mRNA. /PROD=acrosomal vesicle protein 1, isoform aprecursor /FL=gb:M82968.1 gb:NM_001612.2	20.24	21.19	28.66	15.93	22.33	20.67	14.18	27.02	16.64	23.07	19.48	16.83	12.13	10.15	10.39	12.02	8.96	9.98	20.22	18.18	15.28	16.8	19.96	16.63	21.42	13.22	2.8	8.98	19.96	5.38	23.05	15.08	11.57	13.15	20.92	14.55	18.03	20.39	20.21	15.06	22.48	13.47	4.89	10.96	12.18
207969_x_at	ACRV1: acrosomal vesicle protein 1	NM_020109	56	gb:NM_020109.1 /DB_XREF=gi:9955932 /GEN=ACRV1 /FEA=FLmRNA /CNT=1 /TID=Hs.169222.0 /TIER=FL /STK=0 /UG=Hs.169222 /LL=56 /DEF=Homo sapiens acrosomal vesicle protein 1 (ACRV1), transcript variant 5, mRNA. /PROD=acrosomal vesicle protein 1, isoform eprecursor /FL=gb:NM_020109.1	11.14	9.74	27.95	19.38	18.8	18.46	21.66	26.37	17.59	8.39	14.7	17.85	10.51	19.99	22.99	16.83	10.61	17.85	8.08	20	17.99	13.42	14.96	17.24	18.74	21.32	15.17	18.37	13.65	19.01	9.68	5.77	7.99	12.82	19.5	16.07	17.17	24.3	14.95	16.35	15.18	16.09	17.31	15.17	14.15
207990_x_at	ACRV1: acrosomal vesicle protein 1	NM_020114	56	gb:NM_020114.1 /DB_XREF=gi:9955942 /GEN=ACRV1 /FEA=FLmRNA /CNT=1 /TID=Hs.169222.5 /TIER=FL /STK=0 /UG=Hs.169222 /LL=56 /DEF=Homo sapiens acrosomal vesicle protein 1 (ACRV1), transcript variant 9, mRNA. /PROD=acrosomal vesicle protein 1, isoform iprecursor /FL=gb:NM_020114.1	18.93	20.86	36.55	19.56	18.57	26.73	20.27	14.29	14.52	23.48	17.81	18.13	21.74	20.52	21.89	13.31	15.11	20.71	12.91	19.88	20.97	15.39	13.3	24.29	7.64	23.4	13.64	24.12	4.05	12.09	26.52	14.9	22.75	13.86	26.7	14.32	21.07	16.08	17.52	15.2	14.27	13.24	13.38	16.24	14.88
207991_x_at	ACRV1: acrosomal vesicle protein 1	NM_020113	56	gb:NM_020113.1 /DB_XREF=gi:9955940 /GEN=ACRV1 /FEA=FLmRNA /CNT=1 /TID=Hs.169222.6 /TIER=FL /STK=0 /UG=Hs.169222 /LL=56 /DEF=Homo sapiens acrosomal vesicle protein 1 (ACRV1), transcript variant 8, mRNA. /PROD=acrosomal vesicle protein 1, isoform hprecursor /FL=gb:NM_020113.1	14.92	14.36	17.38	17.42	24.09	5.67	6.45	29.87	11.99	16.03	18.49	24.01	13.8	14.63	10.95	21.13	7.8	23.41	8.66	17.87	7.7	6.95	15.29	5.17	3.67	15.37	9.16	14.62	11.98	24.05	11.23	4.53	15.12	13.19	20.32	12.72	12.71	9.96	14.87	8.13	11.3	15.45	15.06	8.1	14.9
231137_at	ACSBG1: Acyl-CoA synthetase bubblegum family member 1	AI686126	23205	gb:AI686126 /DB_XREF=gi:4897420 /DB_XREF=tt92d08.x1 /CLONE=IMAGE:2249007 /FEA=EST /CNT=9 /TID=Hs.116413.0 /TIER=Stack /STK=9 /UG=Hs.116413 /UG_TITLE=ESTs, Highly similar to KIAA0631 protein (H.sapiens)	20.35	17.52	20.61	33.24	20.35	14.02	20.16	15.84	13.2	24	14.01	20.61	20.7	16.23	15.14	19.47	20.5	17.4	18.9	15.84	24.27	19.21	9.7	26.29	12.24	20.17	10.62	18.09	14.97	13.22	14.39	21.34	22.42	17.01	17.69	13.61	17.94	27.1	10.85	12.87	25.43	16.56	20.39	20.22	22.44
241941_at	ACSBG2: Acyl-CoA synthetase bubblegum family member 2	AA778747	81616	gb:AA778747 /DB_XREF=gi:2838078 /DB_XREF=zj37f02.s1 /CLONE=IMAGE:452475 /FEA=EST /CNT=4 /TID=Hs.193191.0 /TIER=ConsEnd /STK=3 /UG=Hs.193191 /UG_TITLE=ESTs	17.24	21.28	19.98	28.29	20.38	26.27	18.3	17.5	24.06	20.89	19.6	26.01	26.53	27.42	16.45	29.52	29.72	22.52	21.19	29.59	29.24	19.87	26.27	26.54	22.03	30.53	25.3	10.56	23.32	23.84	36.58	33.66	20.21	21.52	27.52	19.58	32.91	22.9	24.73	37.07	12.96	34.92	27.34	26.59	25.07
242966_x_at	ACSBG2: Acyl-CoA synthetase bubblegum family member 2	AW341515	81616	gb:AW341515 /DB_XREF=gi:6838141 /DB_XREF=hd10f08.x1 /CLONE=IMAGE:2909127 /FEA=EST /CNT=3 /TID=Hs.193191.1 /TIER=ConsEnd /STK=3 /UG=Hs.193191 /UG_TITLE=ESTs	37.81	35.24	52.67	33.34	37.07	46.33	47.46	38.06	45.45	52.86	43.69	53.35	32.31	49.48	34.96	51.33	48.67	39.34	63.11	47.24	43.92	50.38	46.16	36.6	36.46	55.07	42.88	37.74	41.61	52.55	53.44	55.62	40.64	50.08	48.91	37.37	42.52	39.97	43.61	42.9	32.42	47.72	55.86	36.89	55.27
201963_at	ACSL1: acyl-CoA synthetase long-chain family member 1	NM_021122	2180	gb:NM_021122.2 /DB_XREF=gi:12669906 /GEN=FACL2 /FEA=FLmRNA /CNT=226 /TID=Hs.154890.0 /TIER=FL+Stack /STK=86 /UG=Hs.154890 /LL=2180 /DEF=Homo sapiens fatty-acid-Coenzyme A ligase, long-chain 2 (FACL2), mRNA. /PROD=long-chain fatty-acid-Coenzyme A ligase 2 /FL=gb:D10040.1 gb:NM_021122.2	2127.2	1571.36	1938.44	1829.01	1792.79	1853.71	1640.91	1839.14	1610.85	1743.37	1614.58	1858.3	1874.2	2147.63	1639.9	2002.73	1405.13	1969.61	1858.13	2042.05	2041.41	1699.82	1551.37	1542.2	1676.02	1228.61	1708.52	2438.92	1834.33	1562.06	1424.35	1044.11	2172.34	1165.13	2665.59	1689.38	1575.48	1661.54	1257.15	1687.23	2362.52	1521.01	1880.51	2423.78	1335.58
207275_s_at	ACSL1: acyl-CoA synthetase long-chain family member 1	NM_001995	2180	gb:NM_001995.1 /DB_XREF=gi:4503650 /GEN=FACL1 /FEA=FLmRNA /CNT=5 /TID=Hs.278333.0 /TIER=FL /STK=0 /UG=Hs.278333 /LL=2179 /DEF=Homo sapiens fatty-acid-Coenzyme A ligase, long-chain 1 (FACL1), nuclear gene encoding mitochondrial protein, mRNA. /PROD=long-chain fatty-acid-coenzyme A ligase 1 /FL=gb:NM_001995.1 gb:L09229.1	499.15	387.45	453.99	400.23	384.5	345.41	333.29	464.18	394.67	379.69	334.92	346.07	406.82	494.37	398.66	465.37	329.12	394.67	428.47	517.41	486.51	453.59	384.64	390.72	417.84	290.27	431.2	605.5	474.56	371.3	454.55	277.53	640.59	248.53	594.15	341.26	350.9	390.74	260.17	403.19	642.23	378.67	484.79	605.88	361.36
201660_at	ACSL3: Acyl-CoA synthetase long-chain family member 3	AL525798	2181	gb:AL525798 /DB_XREF=gi:12789291 /DB_XREF=AL525798 /CLONE=CS0DC013YB08 (5 prime) /FEA=FLmRNA /CNT=252 /TID=Hs.268012.0 /TIER=Stack /STK=39 /UG=Hs.268012 /LL=2181 /UG_GENE=FACL3 /UG_TITLE=fatty-acid-Coenzyme A ligase, long-chain 3 /FL=gb:NM_004457.2 gb:AF116690.1 gb:D89053.1	279.22	202.75	185.59	275.59	185.49	225.95	329.52	204.21	254.12	296.98	302.75	265.53	237.25	257.95	200.3	359.13	315.82	204.53	363.96	318.63	332.93	277.8	212.71	298.04	299.87	282.27	170.95	146.02	328.18	171.31	204.09	280.43	189.7	241.46	156.16	224.89	217.57	280.24	197.29	196.07	229.27	318.28	309.15	163.06	266.69
201661_s_at	ACSL3: acyl-CoA synthetase long-chain family member 3	NM_004457	2181	gb:NM_004457.2 /DB_XREF=gi:12669907 /GEN=FACL3 /FEA=FLmRNA /CNT=252 /TID=Hs.268012.0 /TIER=FL+Stack /STK=21 /UG=Hs.268012 /LL=2181 /DEF=Homo sapiens fatty-acid-Coenzyme A ligase, long-chain 3 (FACL3), mRNA. /PROD=long-chain fatty-acid-Coenzyme A ligase 3 /FL=gb:NM_004457.2 gb:AF116690.1 gb:D89053.1	412.68	338.09	364.54	373.14	317.51	365.47	546.12	294.9	483.43	455.33	433.1	433.96	417.19	481.93	331.86	541.88	483.4	296.84	634.69	511.67	522.69	460.62	328.23	459.33	484.08	411.07	305.2	248.74	522.46	265.19	149.62	405.04	319.45	410.81	281.92	345.38	341.71	464.52	330.03	315.49	330.76	503.8	485.48	209.67	414.05
201662_s_at	ACSL3: acyl-CoA synthetase long-chain family member 3	D89053	2181	gb:D89053.1 /DB_XREF=gi:4165017 /FEA=FLmRNA /CNT=252 /TID=Hs.268012.0 /TIER=FL+Stack /STK=35 /UG=Hs.268012 /LL=2181 /UG_GENE=FACL3 /DEF=Homo sapiens mRNA for Acyl-CoA synthetase 3, complete cds. /PROD=Acyl-CoA synthetase 3 /FL=gb:NM_004457.2 gb:AF116690.1 gb:D89053.1	925.57	718.7	898.14	965.76	672.87	889.14	944.61	606.29	899.12	1040.01	1032.72	859.89	915.7	826.51	712.69	803.44	945.22	619.73	980.97	1144.97	876.49	763.21	575.61	583.82	728.72	675.4	669.2	440.56	857.1	523.59	345.38	670.98	563.07	1035.59	545.14	755.88	661.26	786.24	772.33	542.21	656.18	848.24	881.95	567.15	809.5
236168_at	ACSL3: Acyl-CoA synthetase long-chain family member 3	BF512846	2181	gb:BF512846 /DB_XREF=gi:11598025 /DB_XREF=UI-H-BW1-amu-f-06-0-UI.s1 /CLONE=IMAGE:3071362 /FEA=EST /CNT=7 /TID=Hs.193385.0 /TIER=ConsEnd /STK=5 /UG=Hs.193385 /UG_TITLE=ESTs	52.18	52.86	79.68	62.77	46.26	64.32	79.17	54.96	94.55	82.8	68.13	79.86	76.98	80.81	78.96	77.59	82.26	64.74	81.85	73.42	79.39	76.63	41.63	60.91	74.33	72.75	43.45	29.77	58.22	48.61	29.4	47.79	45.66	91.42	41.51	49.35	64.07	68.77	54.09	56.1	41.71	76.57	68.77	42.13	51.85
242726_at	ACSL3: Acyl-CoA synthetase long-chain family member 3	BF221850	2181	gb:BF221850 /DB_XREF=gi:11129027 /DB_XREF=7p37f06.x1 /CLONE=IMAGE:3648131 /FEA=EST /CNT=3 /TID=Hs.122365.0 /TIER=ConsEnd /STK=3 /UG=Hs.122365 /UG_TITLE=ESTs	84.74	98.77	83.82	83.86	75.99	120.2	104.66	66.62	97.6	86.57	102.03	80.69	95.15	86.43	62.21	93	99.05	103.91	83.09	94.97	67.95	97.82	69.34	64.7	92.79	74.93	99.8	75.54	92.01	76.52	95.11	95.09	85.44	102.61	69.34	84.8	93.94	86.4	87.91	78.38	74.31	70	73.43	84.34	80.14
202422_s_at	ACSL4: acyl-CoA synthetase long-chain family member 4	NM_022977	2182	gb:NM_022977.1 /DB_XREF=gi:12669908 /GEN=FACL4 /FEA=FLmRNA /CNT=145 /TID=Hs.81452.0 /TIER=FL+Stack /STK=36 /UG=Hs.81452 /LL=2182 /DEF=Homo sapiens fatty-acid-Coenzyme A ligase, long-chain 4 (FACL4), transcript variant 2, mRNA. /PROD=long-chain fatty-acid-Coenzyme A ligase 4,isoform 2 /FL=gb:NM_022977.1	1419.59	1017.12	1432.17	1106.88	1077.39	1248.95	844.56	1571.81	1018.91	714.53	1139.64	1665.13	1293.91	1604.87	1010.66	1125.8	1104.45	1449.35	1044.57	1390.27	1605.48	1154.01	961.19	1540.93	1788.45	704.72	1001.71	1762.04	1167.21	1203.38	1114.11	1296.19	1289.14	740.37	1306.43	924.24	1491.75	1124.77	802.71	1449.35	2064.95	1101.82	1179.62	1411.82	779.98
1557418_at	ACSL4: Acyl-CoA synthetase long-chain family member 4	W95007	2182	gb:W95007 /DB_XREF=gi:1424176 /DB_XREF=zh46b12.s1 /CLONE=IMAGE:415103 /TID=Hs2.269559.1 /CNT=5 /FEA=mRNA /TIER=ConsEnd /STK=1 /UG=Hs.269559 /UG_TITLE=Homo sapiens cDNA FLJ30069 fis, clone ASTRO1000096.	72.26	38.16	73.61	44.61	57.09	77.9	47.78	83	50.51	50.68	50.19	85.94	85.62	90.56	38.38	49.57	45.84	68.8	64.08	59.08	109.35	58.75	32.92	60.98	83.74	33.03	29.29	47.76	65.46	37.76	34.51	45.21	39.38	32.85	49.8	35.62	97.96	70.77	48.95	60.81	44.04	40.33	39.45	38.67	33.79
1557419_a_at	ACSL4: Acyl-CoA synthetase long-chain family member 4	W95007	2182	gb:W95007 /DB_XREF=gi:1424176 /DB_XREF=zh46b12.s1 /CLONE=IMAGE:415103 /TID=Hs2.269559.1 /CNT=5 /FEA=mRNA /TIER=ConsEnd /STK=1 /UG=Hs.269559 /UG_TITLE=Homo sapiens cDNA FLJ30069 fis, clone ASTRO1000096.	143.19	110.2	139.51	86.2	103.78	143.92	78.67	113.9	133.45	115.35	88.12	176.53	165.21	191.71	79.62	105.47	73.7	152.74	123.41	113.57	203.21	114.49	65.35	99.26	148.97	55.59	47.37	89.76	107.36	63.91	84.25	95.97	76.21	66.64	97.48	60.99	163.53	114.17	93.32	80.03	83.49	71.66	81.75	76.45	45.78
1559663_at	ACSL4: Acyl-CoA synthetase long-chain family member 4	AF090916	2182	gb:AF090916.1 /DB_XREF=gi:6690202 /TID=Hs2.375689.1 /CNT=5 /FEA=mRNA /TIER=ConsEnd /STK=0 /UG=Hs.375689 /UG_TITLE=Homo sapiens clone HQ0312 /DEF=Homo sapiens clone HQ0312.	27.23	24.21	42.94	28.84	30.69	32.58	16.53	28.89	33.87	38.32	20.77	45.58	63.72	42.82	15.8	15.46	15.54	39.09	33.65	42.91	76.01	20.63	21.38	43.48	68.57	25.81	20.4	33.88	42.33	26.34	10.85	25.82	16.87	16.46	35.84	13.93	74.8	46.73	25.77	30.88	27.16	20.94	20.54	26.11	14.8
218322_s_at	ACSL5: acyl-CoA synthetase long-chain family member 5	NM_016234	51703	gb:NM_016234.2 /DB_XREF=gi:12669912 /GEN=FACL5 /FEA=FLmRNA /CNT=132 /TID=Hs.11638.0 /TIER=FL+Stack /STK=51 /UG=Hs.11638 /LL=51703 /DEF=Homo sapiens long-chain fatty acid coenzyme A ligase 5 (FACL5), mRNA. /PROD=long-chain fatty acid coenzyme A ligase 5 /FL=gb:AB033899.1 gb:NM_016234.2	285.8	308.08	323.4	289.34	343.5	341.73	343.64	381.35	347.59	349.35	326.54	382.15	326.54	311.37	357.5	338.37	336.3	332.24	319.88	316.82	333.64	358.45	339.93	382.73	281.01	411.94	273.69	405.4	336.65	366.04	308.35	366.91	371.16	432.54	253.65	310.49	277.1	281.83	350.68	375.83	400.81	321.49	396.03	388.19	386.8
222592_s_at	ACSL5: acyl-CoA synthetase long-chain family member 5	AW173691	51703	gb:AW173691 /DB_XREF=gi:6439639 /DB_XREF=xj11b01.x1 /CLONE=IMAGE:2656873 /FEA=FLmRNA /CNT=132 /TID=Hs.11638.0 /TIER=Stack /STK=21 /UG=Hs.11638 /LL=51703 /UG_GENE=FACL5 /UG_TITLE=long-chain fatty acid coenzyme A ligase 5 /FL=gb:AB033899.1 gb:NM_016234.2	527.98	481.07	636.91	422.92	624.37	589.52	489.2	644.27	567.14	491.01	502.52	581.5	518.11	574.26	568.53	634.69	574.61	670.52	450.34	511.22	730.69	675.67	596.35	700.86	457.52	516.13	455	622.53	447.72	646.93	448.89	622.36	508.03	483.91	397.1	519.02	566.27	442.9	477.92	683.5	839.83	624.95	644.57	695.64	488.55
216409_at	ACSL6: Acyl-CoA synthetase long-chain family member 6	AL390168	23305	gb:AL390168.1 /DB_XREF=gi:9368863 /GEN=DKFZp547D104 /FEA=mRNA /CNT=1 /TID=Hs.287371.0 /TIER=ConsEnd /STK=0 /UG=Hs.287371 /LL=56972 /DEF=Homo sapiens mRNA; cDNA DKFZp547D104 (from clone DKFZp547D104). /PROD=hypothetical protein	62.32	46.7	31.86	44.7	46.02	55.71	40	53.15	60.29	44.49	39.03	44.02	71.66	50.23	27.2	48.87	56.95	83.14	67.17	62.14	57.85	52.66	37.76	40.76	40.49	48.35	76	49.26	36.63	66.24	51.71	53.27	54.33	64.56	32.07	59.66	44.04	81.33	68.57	67.35	63.72	39.04	53.46	51.19	54.43
205942_s_at	ACSM3: acyl-CoA synthetase medium-chain family member 3	NM_005622	6296	gb:NM_005622.1 /DB_XREF=gi:5032064 /GEN=SAH /FEA=FLmRNA /CNT=27 /TID=Hs.181345.0 /TIER=FL /STK=7 /UG=Hs.181345 /LL=6296 /DEF=Homo sapiens SA (rat hypertension-associated) homolog (SAH), mRNA. /PROD=SA (rat hypertension-associated) homolog /FL=gb:BC002790.1 gb:NM_005622.1	27.17	19.51	51.3	28.81	81.47	48.45	30.08	76.27	33.81	32.31	27.43	107	47.08	128.67	51	85.38	34.74	62.13	20.55	30.86	81.49	67.65	83.45	143.18	42.42	8.2	34.71	93.26	11.12	90.32	15.29	134.83	88.59	14.68	114.58	57.12	72.5	39.39	26.91	103.19	90.22	34.36	23.64	156.71	26.37
210377_at	ACSM3: acyl-CoA synthetase medium-chain family member 3	D16350	6296	gb:D16350.1 /DB_XREF=gi:471131 /GEN=SA /FEA=FLmRNA /CNT=10 /TID=Hs.181345.1 /TIER=FL /STK=0 /UG=Hs.181345 /LL=6296 /UG_TITLE=SA (rat hypertension-associated) homolog /DEF=Human SA mRNA for SA gene product, complete cds. /FL=gb:D16350.1	53.21	22.05	99.57	51.16	132.98	101.33	39.22	101.58	54.62	58.68	40.86	175.67	43.35	191.26	98.37	146.48	62.42	102.96	37.08	61.35	110.41	99.36	120.21	217.85	65.6	16.96	87.95	167.6	19.11	137.66	28.26	192.29	139.9	32.16	166.17	73.28	122.68	55.48	63.34	156.35	86.36	59.5	35.48	216.11	45.69
224882_at	ACSS1: acyl-CoA synthetase short-chain family member 1	AL035661	84532	gb:AL035661 /DB_XREF=gi:6015535 /FEA=DNA_3 /CNT=135 /TID=Hs.7218.0 /TIER=Stack /STK=48 /UG=Hs.7218 /LL=57032 /UG_GENE=LOC57032 /UG_TITLE=similar to acetyl-coenzyme A synthetase /DEF=Human DNA sequence from clone RP4-568C11 on chromosome 20p11.21-11.23. Contains the CST7 gene for cystatin F (leukocystatin), the gene for a novel protein similar to worm, plant and fly proteins, the 3 end of the gene…	204.79	325.61	524.4	381.04	465.24	386.32	427.12	548.15	378.84	470.55	373.02	605.96	519.55	538.58	369.12	408.87	445.25	589.37	494.89	416.32	340.97	475.27	336.03	534.1	228.79	314.32	177.22	309.22	341.59	401.17	303.96	406.56	396.61	378.62	547.34	247.73	387.62	510	635.96	545.41	171.46	316.96	373.84	222.34	268.67
234483_at	ACSS1: acyl-CoA synthetase short-chain family member 1	AK024424	84532	gb:AK024424.1 /DB_XREF=gi:10440356 /GEN=FLJ00013 /FEA=mRNA /CNT=1 /TID=Hs.287639.0 /TIER=ConsEnd /STK=0 /UG=Hs.287639 /DEF=Homo sapiens mRNA for FLJ00013 protein, partial cds. /PROD=FLJ00013 protein	11.9	6.98	11.06	24.34	16.62	22.71	19.9	30.19	16.72	21.68	15.37	17.07	10.84	6.25	17.86	14.93	14.13	13.72	15.94	11.6	10.99	13.23	17.04	22.97	18.14	18.55	19.4	13.13	20.66	24.44	34.45	21.22	26.44	14.8	17.25	24.1	21.36	16.11	5.19	17.95	16.17	8.38	19.44	13.23	14.94
234801_s_at	ACSS1: acyl-CoA synthetase short-chain family member 1	AK024424	84532	gb:AK024424.1 /DB_XREF=gi:10440356 /GEN=FLJ00013 /FEA=mRNA /CNT=1 /TID=Hs.287639.0 /TIER=ConsEnd /STK=0 /UG=Hs.287639 /DEF=Homo sapiens mRNA for FLJ00013 protein, partial cds. /PROD=FLJ00013 protein	14.03	19.62	13.97	16.5	12.66	18.59	15.54	23.63	17.43	17.1	14.86	20.54	26.95	18.62	21.72	25.38	22.04	29.01	26.33	11.41	17.02	18.02	11.32	26.12	6.43	9.21	10.65	15.31	19.99	15.28	7.2	17.17	10.87	12.09	12.32	14.97	26.78	23.32	15.43	22.26	5.09	10.84	15.97	11.72	12.18
235724_at	ACSS1: Acyl-CoA synthetase short-chain family member 1	AW513684	84532	gb:AW513684 /DB_XREF=gi:7151762 /DB_XREF=xo87f07.x1 /CLONE=IMAGE:2737861 /FEA=EST /CNT=9 /TID=Hs.236001.0 /TIER=ConsEnd /STK=5 /UG=Hs.236001 /UG_TITLE=ESTs, Highly similar to dJ1025A1.1 (H.sapiens)	22.64	21.74	12.36	25.98	24.23	26.35	22.29	31.63	19.8	20.86	11.41	14.19	22.76	11.45	8.64	11.58	19.27	26.74	14.33	18.1	14.32	9.48	12.03	15.53	11.72	17.58	26.24	17.64	21.05	13.27	7.08	30.44	16.05	17.18	29.88	22.94	15.04	22.9	19.12	12.91	19.66	26.26	22.42	17.75	17.35
234312_s_at	ACSS2: acyl-CoA synthetase short-chain family member 2	AK000162	55902	gb:AK000162.1 /DB_XREF=gi:7020069 /FEA=mRNA /CNT=1 /TID=Hs.14779.1 /TIER=ConsEnd /STK=0 /UG=Hs.14779 /LL=55902 /UG_GENE=LOC55902 /UG_TITLE=acetyl-CoA synthetase /DEF=Homo sapiens cDNA FLJ20155 fis, clone COL08754, highly similar to ACSA_ECOLI ACETYL-COENZYME A SYNTHETASE.	115.33	73.54	76.88	75.73	36.87	99.28	152.86	58.31	88.12	162.31	73.66	57.08	77.32	66.37	94.99	31.31	37.53	77.82	140.47	115.33	72.46	84.78	50.52	40.66	153.37	59.25	72.78	61.61	108.13	61.22	86.96	54.59	97.49	82.47	57.15	69.14	55.39	128.71	44.84	88.14	63.14	65.47	178.95	41.88	47.85
235805_at	ACSS2: Acyl-CoA synthetase short-chain family member 2	AA706922	55902	gb:AA706922 /DB_XREF=gi:2716840 /DB_XREF=zj31a08.s1 /CLONE=IMAGE:451862 /FEA=EST /CNT=10 /TID=Hs.189998.0 /TIER=ConsEnd /STK=6 /UG=Hs.189998 /UG_TITLE=ESTs	30.36	17.27	21.42	16.04	13.6	27.59	27.89	27.71	20.86	29.75	22.75	26.96	36.55	22.34	23.93	16.05	16.84	29.17	21.57	33.33	28.37	21.03	8.4	15.11	40.56	18.81	13.91	18.6	32.02	11.45	21.57	19.52	18.76	17.84	18.27	21.78	11.81	21.75	8.95	26.25	11.37	24.85	41.99	7.3	17.33
203872_at	ACTA1: actin, alpha 1, skeletal muscle	NM_001100	58	gb:NM_001100.2 /DB_XREF=gi:5016087 /GEN=ACTA1 /FEA=FLmRNA /CNT=493 /TID=Hs.1288.0 /TIER=FL /STK=0 /UG=Hs.1288 /LL=58 /DEF=Homo sapiens actin, alpha 1, skeletal muscle (ACTA1), mRNA. /PROD=alpha 1 actin precursor /FL=gb:NM_001100.2	9.45	13.95	12.42	16.91	17.13	13.88	15.46	21.86	11.96	18.98	21.64	18.78	19.94	21.49	17.3	11.49	17.71	14.5	23.74	16.28	6.4	15.46	18.37	13.54	14.37	15.89	5.59	19.58	9.17	14.24	18.57	11.31	13.1	17.48	24.24	15.77	13.9	15.39	15.54	14	2.5	15.51	22.37	15.02	16.59
200974_at	ACTA2: actin, alpha 2, smooth muscle, aorta	NM_001613	59	gb:NM_001613.1 /DB_XREF=gi:4501882 /GEN=ACTA2 /FEA=FLmRNA /CNT=478 /TID=Hs.195851.0 /TIER=FL+Stack /STK=231 /UG=Hs.195851 /LL=59 /DEF=Homo sapiens actin, alpha 2, smooth muscle, aorta (ACTA2), mRNA. /PROD=alpha 2 actin /FL=gb:J05192.1 gb:NM_001613.1	820.87	692.9	391.29	400.88	462.51	360.47	466.46	447.07	322.12	384.81	346.69	381.64	446.81	572.33	513.83	262.94	413.05	265.64	454.73	675.25	386.89	388.52	408.25	274.49	589.45	217.21	793.11	611.36	397.36	406.77	419.28	355.74	431.14	321.97	686.68	416.45	480.96	418.47	425.02	423.9	662.47	382.14	501.01	608.55	321.2
229119_s_at	ACTB /// SWS1: actin, beta /// SWIM-domain containing Srs2 interacting protein 1	BG108034	125150 /// 60	gb:BG108034 /DB_XREF=gi:12601880 /DB_XREF=602279959F1 /CLONE=IMAGE:4367606 /FEA=EST /CNT=15 /TID=Hs.20432.1 /TIER=Stack /STK=10 /UG=Hs.20432 /UG_TITLE=ESTs	108.58	132.8	111.77	171.88	276.48	163.45	96.52	154.98	87.52	82.8	95.97	192.8	85.92	191.28	138.04	167.59	118.44	154	76.94	73.21	130.07	141.77	270.48	223.13	70.84	289.13	214.69	89.81	85.84	173.97	290.61	239.11	251.34	173.36	117.3	132.76	177.89	68.88	247.63	225.51	110.38	121.46	120.79	113.45	144.8
200801_x_at	ACTB: actin, beta	NM_001101	60	gb:NM_001101.2 /DB_XREF=gi:5016088 /GEN=ACTB /FEA=FLmRNA /CNT=910 /TID=Hs.288061.0 /TIER=FL+Stack /STK=761 /UG=Hs.288061 /LL=60 /DEF=Homo sapiens actin, beta (ACTB), mRNA. /PROD=beta actin /FL=gb:BC001301.1 gb:NM_001101.2 gb:BC002409.1 gb:BC004251.1	14131.6	13310.9	14063.1	13958	14737.7	13744	12392.5	13547.9	13429.3	13137	13766.8	13600.5	13945.5	13986.8	14645.2	15458.9	14966.3	13512.3	14472.8	13321.8	14552.5	14961	14139.6	14830.9	13577.6	14680.8	13548.3	14925.8	12868.1	15435.3	15023.4	14312.4	14670.9	13557.6	12826.7	13106.9	14250.7	13070.8	13203.4	14034.3	15591.5	14648.8	14560.8	14491.2	14475.3
213867_x_at	ACTB: actin, beta	AA809056	60	gb:AA809056 /DB_XREF=gi:2878462 /DB_XREF=nw17a02.s1 /CLONE=IMAGE:1240682 /FEA=EST /CNT=19 /TID=Hs.288061.2 /TIER=Stack /STK=8 /UG=Hs.288061 /LL=60 /UG_GENE=ACTB /UG_TITLE=actin, beta	13559.6	12555.2	13529.2	13515.2	14019.7	13094.6	11993.5	12951.8	12629.9	12859	13249.2	12971.6	13246.7	13305	13904	15040.2	14136.3	13112.3	13964.6	12645.9	13713.4	14464.8	13331.6	14036.4	12984.9	13950.6	12691.2	14231.5	12082.7	14733.3	14435.7	13696.3	13934.1	12708	12206.4	12565.5	13637.4	12614.2	12467.9	13431.8	14915.8	14101.2	13595.3	13814.4	13740.1
224594_x_at	ACTB: actin, beta	AK025873	60	gb:AK025873.1 /DB_XREF=gi:10438520 /FEA=mRNA /CNT=389 /TID=Hs.180952.1 /TIER=Stack /STK=332 /UG=Hs.180952 /LL=51164 /UG_GENE=LOC51164 /UG_TITLE=dynactin 4 (p62) /DEF=Homo sapiens cDNA: FLJ22220 fis, clone HRC01643, highly similar to AF195120 Homo sapiens dynactin p62 subunit mRNA.	13476.4	12438.2	13302.4	13336.1	14019.9	12911.4	11873.3	12740	12463	12538.2	13260.8	12952.8	13139.3	13381.1	13687.8	14837.8	14162.9	12800.8	13694.6	12575.3	13661	14238.5	13350.1	13998.3	12998.3	13874.1	12537.2	14180.8	12072.6	14648.8	14238.1	13694.9	13968.6	12626.9	12091.9	12356.9	13616.7	12507.2	12462.4	13451.7	14958.3	14145.3	13491.5	13727.4	13693.3
201550_x_at	ACTG1: actin, gamma 1	NM_001614	71	gb:NM_001614.2 /DB_XREF=gi:11038618 /GEN=ACTG1 /FEA=FLmRNA /CNT=466 /TID=Hs.14376.0 /TIER=FL+Stack /STK=97 /UG=Hs.14376 /LL=71 /DEF=Homo sapiens actin, gamma 1 (ACTG1), mRNA. /PROD=actin, gamma 1 propeptide /FL=gb:BC000292.1 gb:NM_001614.2	12816.8	12155.7	13877.3	12806.4	13729.4	13450.3	12615.7	13007.6	13191.7	12883.9	13488.6	12997.5	13346.3	13535.2	13414.5	14996.2	14294.8	13690	13056	13192	13861.8	14970.2	13601.4	14175.7	13404.7	13654.9	12614	14199.9	12945.9	15239.2	14515.8	14664.4	14784.4	13519.8	12630.5	12963.8	13817.6	13128.1	12554.3	14113.3	13946.1	14454.1	13864.3	13228.9	13918.7
211970_x_at	ACTG1: actin, gamma 1	BG026805	71	gb:BG026805 /DB_XREF=gi:12414790 /DB_XREF=602294278F1 /CLONE=IMAGE:4388898 /FEA=EST /CNT=368 /TID=Hs.14376.4 /TIER=Stack /STK=271 /UG=Hs.14376 /LL=71 /UG_GENE=ACTG1 /UG_TITLE=actin, gamma 1	12280.7	11872.7	13527.5	12430.8	13257	13194.7	12029.5	12796.6	12732	11988.1	13059.7	12564.5	12861.4	12976	12908.3	14029.7	13222.7	13133.7	12176.3	12800.9	13581.2	14161.4	13072.1	13464.2	12765.2	12948	12371.5	13701.1	12330.9	14497.4	13798.1	13725.4	14039.2	12922.1	12287.2	12649	13645.5	12665.6	12131.8	13787.6	13503.9	13676.1	13186.8	12868.6	13209.9
211983_x_at	ACTG1: actin, gamma 1	BE741683	71	gb:BE741683 /DB_XREF=gi:10155675 /DB_XREF=601594740F1 /CLONE=IMAGE:3948897 /FEA=EST /CNT=337 /TID=Hs.14376.2 /TIER=Stack /STK=287 /UG=Hs.14376 /LL=71 /UG_GENE=ACTG1 /UG_TITLE=actin, gamma 1	13232	12894.5	14517.5	13716.5	14255.4	14051.1	13377.8	13975.7	13914.8	13198.3	14312.5	13775	14330	14160.2	14243.5	15426.8	15058.1	14299.5	13660	14237.8	14857.4	15696.7	14227.5	14753.2	14021.5	13968.6	13384	15196.2	13724.5	15554.8	14868.5	15353.4	15356	14015.6	13520	13878.3	14746.5	13661.3	13294.3	14803.4	14644.8	15284.7	14414.5	13836.8	14311.1
211995_x_at	ACTG1: actin, gamma 1	AL567820	71	gb:AL567820 /DB_XREF=gi:12921560 /DB_XREF=AL567820 /CLONE=CS0DF033YD24 (3 prime) /FEA=EST /CNT=308 /TID=Hs.14376.9 /TIER=Stack /STK=31 /UG=Hs.14376 /LL=71 /UG_GENE=ACTG1 /UG_TITLE=actin, gamma 1	11250.9	10556	12261.2	11317	12040	11499	10914.6	11593	11660.5	11161.5	12145.7	11482.2	11997.4	12012.1	12092	13702.4	12786	12170.6	11737.9	12206.2	12199.5	13284	11488.2	12102.1	11533.4	11573.1	11050.1	12458.1	10973.9	12862.7	12637.5	12974.4	12947.5	11428.8	10849.1	11541.7	11828.7	11197.9	10696.7	11866.2	12085.5	12356.1	11553	11185.8	12043.1
212363_x_at	ACTG1: actin, gamma 1	AU145192	71	gb:AU145192 /DB_XREF=gi:11006713 /DB_XREF=AU145192 /CLONE=HEMBA1004153 /FEA=EST /CNT=188 /TID=Hs.14376.7 /TIER=Stack /STK=8 /UG=Hs.14376 /LL=71 /UG_GENE=ACTG1 /UG_TITLE=actin, gamma 1	10682	9975.82	11615.4	10680	11280.6	10882.5	10199.5	11010.2	10860.9	10515.3	11588.8	10860.1	11499.2	11098.9	11123.9	12748.3	11983.4	11546.2	10997.4	11560.9	11464.3	12335.5	10627.6	11240.2	10837.3	10629.2	10472.5	11653.6	10341.2	11854.8	11513.2	12145.3	12261.5	10797.8	10235.9	10871.6	11335.9	10479.5	10170.9	11216.7	11486.1	11647	10955.1	10664.7	11201
212988_x_at	ACTG1: actin, gamma 1	AL515810	71	gb:AL515810 /DB_XREF=gi:12779303 /DB_XREF=AL515810 /CLONE=CS0DA001YI24 (3 prime) /FEA=EST /CNT=72 /TID=Hs.14376.3 /TIER=Stack /STK=51 /UG=Hs.14376 /LL=71 /UG_GENE=ACTG1 /UG_TITLE=actin, gamma 1	12195.9	11677.6	13156.4	12418.7	13034.2	12744	11961	12685.9	12523.5	11979.7	12801.5	12479.5	12905.7	12829.2	12488.9	14129.3	13622.1	13036.8	12257.7	12921	13137.4	14120.1	12626.2	13132.6	12477.6	12583.1	12329	13557.8	12233.6	14043.6	13498.9	13623.7	13941.5	12859.3	12041.9	12377.6	13379.1	12412.3	11823.2	13069.2	13108.2	13402.2	12756.1	12499	12982.3
213214_x_at	ACTG1: actin, gamma 1	AW190090	71	gb:AW190090 /DB_XREF=gi:6464570 /DB_XREF=xl59a03.x1 /CLONE=IMAGE:2678956 /FEA=EST /CNT=50 /TID=Hs.14376.5 /TIER=Stack /STK=38 /UG=Hs.14376 /LL=71 /UG_GENE=ACTG1 /UG_TITLE=actin, gamma 1	12681.7	12229.9	13805.6	12985.6	13754.6	13434.9	12804.9	13220.6	13135.8	12819.6	13530.5	13171.6	13449	13600.2	13421.1	14688	14125.7	13527	12758.8	13246.2	13922.7	14765.7	13384.1	13862.2	13272.7	13437	12590.5	14198.6	12870.3	14750	14065.2	14316.7	14303.6	13445.5	12701.4	12993.5	14026.5	12989.3	12529.3	13769.8	13969.2	14275	13808	13035.7	13365.8
221607_x_at	ACTG1: actin, gamma 1	BC001920	71	gb:BC001920.1 /DB_XREF=gi:12804934 /FEA=FLmRNA /CNT=20 /TID=Hs.14376.1 /TIER=FL /STK=0 /UG=Hs.14376 /LL=71 /UG_GENE=ACTG1 /DEF=Homo sapiens, actin, gamma 1, clone MGC:3728, mRNA, complete cds. /PROD=actin, gamma 1 /FL=gb:BC001920.1	12704.3	12073.5	13890.4	12988.1	13782.9	13602.7	12672	13267.7	13116.3	12721.1	13686.7	13196.4	13446.2	13597.5	13455.5	14758.4	14462.8	13785.7	13116.7	13446.7	13913.3	14864.8	13418.3	13971.4	13272.8	13332	12721.3	14228.4	12942	14996.2	14341.4	14547	14857.1	13498.4	12786.6	12846.2	13891	13031.6	12619.9	13907.9	13924.9	14400.3	13776.8	13154.1	13628.9
224585_x_at	ACTG1: actin, gamma 1	AA703939	71	gb:AA703939 /DB_XREF=gi:2713857 /DB_XREF=ag46c12.s1 /CLONE=IMAGE:1119862 /FEA=EST /CNT=359 /TID=Hs.14376.6 /TIER=Stack /STK=271 /UG=Hs.14376 /LL=71 /UG_GENE=ACTG1 /UG_TITLE=actin, gamma 1	13117.3	12610.9	13941.5	13359.6	14083.3	13568.4	12949	13755.1	13399	13025.5	13892.4	13503.9	13759.6	13916	13705.7	15103.3	14719.4	13951.6	13490.6	13893.8	14110.3	15265.4	13654.9	14161.6	13388.6	13675.7	13103.4	14464.2	13049.5	15036.2	14597.9	14912.9	15117.8	13747.8	13159.7	13357.7	14189.5	13339.3	12847.3	14203.6	14094.1	14580	13730.6	13273.4	14140.5
202274_at	ACTG2: actin, gamma 2, smooth muscle, enteric	NM_001615	72	gb:NM_001615.2 /DB_XREF=gi:11038625 /GEN=ACTG2 /FEA=FLmRNA /CNT=241 /TID=Hs.78045.0 /TIER=FL+Stack /STK=115 /UG=Hs.78045 /LL=72 /DEF=Homo sapiens actin, gamma 2, smooth muscle, enteric (ACTG2), mRNA. /PROD=actin, gamma 2 propeptide /FL=gb:NM_001615.2	35.02	28.28	21.28	22.75	22.86	29.83	32.5	26.85	18.7	32.04	27.91	23.72	27.29	17.02	20.07	19.81	18.63	9.69	27.41	22.45	23.79	12.75	25.57	23.45	20.16	34.25	19.34	28.94	16.16	34.87	38.23	21.38	26.23	21.53	24.06	32.08	27.6	20.32	18.63	21.22	24.36	29.19	28.37	26.91	22.49
202666_s_at	ACTL6A: actin-like 6A	NM_004301	86	gb:NM_004301.1 /DB_XREF=gi:4757717 /GEN=BAF53A /FEA=FLmRNA /CNT=121 /TID=Hs.274350.0 /TIER=FL+Stack /STK=43 /UG=Hs.274350 /LL=86 /DEF=Homo sapiens BAF53 (BAF53A), mRNA. /PROD=BAF53a /FL=gb:AF041474.1 gb:BC000949.2 gb:BC001391.1 gb:AL136608.1 gb:AB015907.1 gb:NM_004301.1	1091.42	794.86	1172.99	1510.95	1411.12	1175.31	1329.13	1139.71	1139.63	1320.02	1282	1325.63	1183.15	1177.52	1153.07	1254.85	1049.71	1041.05	1385.81	1123.53	1117.88	1218.17	1239.74	1316.53	889.1	1386.88	913.22	1017.47	937.78	1370.92	1497.46	1327.17	1280.78	1117.78	1252.42	1201.85	1274.16	1120.91	1092.47	1304.53	1042.05	1205.34	954.35	1132.35	1308.5
220501_at	ACTL7A: actin-like 7A	NM_006687	10881	gb:NM_006687.2 /DB_XREF=gi:11761636 /GEN=ACTL7A /FEA=FLmRNA /CNT=5 /TID=Hs.123530.0 /TIER=FL /STK=3 /UG=Hs.123530 /LL=10881 /DEF=Homo sapiens actin-like 7A (ACTL7A), mRNA. /PROD=actin-like 7A /FL=gb:NM_006687.2	21.35	12.97	8.95	9.24	21.03	15.16	20.95	13.94	13.94	8.87	17.37	8.01	20.73	14.85	4.07	14.78	21.63	11.69	19.72	17.86	16.21	4.25	11.89	6.13	10.78	10.89	10.85	13.75	10.94	8.17	6.85	20.88	10.2	13.06	13.55	16.91	18.39	23.8	17.31	10.77	13.94	12.44	14.26	7.2	21.35
208636_at	ACTN1: actinin, alpha 1	AI082078	87	gb:AI082078 /DB_XREF=gi:3418870 /DB_XREF=oz52g10.x1 /CLONE=IMAGE:1679010 /FEA=FLmRNA /CNT=458 /TID=Hs.119000.1 /TIER=Stack /STK=29 /UG=Hs.119000 /LL=87 /UG_GENE=ACTN1 /UG_TITLE=actinin, alpha 1 /FL=gb:NM_001102.2 gb:BC003576.1	67.38	39.93	217.48	310.61	906.49	448.13	20.2	908.25	153.94	103.21	142.23	523.57	295.16	786.71	186.22	929.49	80.89	232.31	8.1	46.2	145.39	201.59	1016.39	1384.9	83.09	33.42	421.45	2608.79	12.26	1486.38	204.89	1586.27	287.47	78.78	747.74	362.64	901.9	60.51	205.63	250.06	1150.46	330.8	112.04	2043.27	803.95
208637_x_at	ACTN1: actinin, alpha 1	BC003576	87	gb:BC003576.1 /DB_XREF=gi:13097755 /FEA=FLmRNA /CNT=458 /TID=Hs.119000.1 /TIER=FL+Stack /STK=85 /UG=Hs.119000 /LL=87 /UG_GENE=ACTN1 /DEF=Homo sapiens, actinin, alpha 1, clone MGC:2358, mRNA, complete cds. /PROD=actinin, alpha 1 /FL=gb:NM_001102.2 gb:BC003576.1	23.43	19.19	41.23	52.74	161.8	77.98	23.99	175.12	35.72	24.92	36.3	76.14	76.15	153.21	37.33	156.35	26.17	83.05	14.97	21.16	32.02	31.86	190.97	261.92	23.62	21	67.65	460.53	16.1	300.54	36.34	272.76	41.23	29.38	137.3	74.17	169.38	46.25	27.12	43.24	193.03	59.28	21.85	309.98	113.42
211160_x_at	ACTN1: actinin, alpha 1	M95178	87	gb:M95178.1 /DB_XREF=gi:178051 /GEN=ACTN1 /FEA=FLmRNA /CNT=1 /TID=Hs.119000.0 /TIER=FL /STK=0 /UG=Hs.119000 /LL=87 /DEF=Human non-muscle alpha-actinin mRNA, complete cds. /PROD=alpha-actinin /FL=gb:M95178.1	19.76	22.5	93.68	66.89	118	70.32	16.6	146.8	26.25	22.04	16.88	62.78	85.83	81.55	23.05	116.19	30.12	92.97	9.23	20.98	16.72	31.32	151.86	200.21	20.22	17.16	52.81	309.64	19.67	200.91	28.64	218.47	34.74	14.96	124.63	90.76	123.84	34.14	19.48	38.73	150.33	72.98	23.43	190.29	71.65
203864_s_at	ACTN2: actinin, alpha 2	NM_001103	88	gb:NM_001103.1 /DB_XREF=gi:4501892 /GEN=ACTN2 /FEA=FLmRNA /CNT=159 /TID=Hs.83672.0 /TIER=FL /STK=4 /UG=Hs.83672 /LL=88 /DEF=Homo sapiens actinin, alpha 2 (ACTN2), mRNA. /PROD=actinin, alpha 2 /FL=gb:M86406.1 gb:NM_001103.1	30.35	30.14	37.09	30.44	21.8	18.72	25.34	13.33	20.12	25.04	29.47	25.79	32.04	30.53	13.54	29.54	21.52	23.75	21.55	25.36	30.31	26.03	25.38	21.99	20.19	23.07	16.37	20.2	6.63	27.06	27.25	10.12	21.19	18.82	23.47	25.32	26.77	17.09	28.91	14.88	14.96	21.22	19.67	22.97	13.41
206891_at	ACTN3: actinin, alpha 3	NM_001104	89	gb:NM_001104.1 /DB_XREF=gi:4557240 /GEN=ACTN3 /FEA=FLmRNA /CNT=10 /TID=Hs.1216.0 /TIER=FL /STK=0 /UG=Hs.1216 /LL=89 /DEF=Homo sapiens actinin, alpha 3 (ACTN3), mRNA. /PROD=skeletal muscle specific actinin, alpha 3 /FL=gb:M86407.1 gb:NM_001104.1	34.75	26.36	31.64	44.93	36.4	33.21	29.84	44.61	33.38	31.36	39.07	46.67	31.53	35.29	31.62	23.79	18.84	29.44	31.96	27.54	26.45	29.58	35.32	37.26	28.56	21.32	38.94	42.59	36.59	37.38	29.79	34.66	45.63	35.74	28	28.17	37.57	34.5	24.87	54.72	51.91	30.43	25.96	52.44	37.83
200601_at	ACTN4: actinin, alpha 4	U48734	81	gb:U48734.1 /DB_XREF=gi:3157975 /FEA=FLmRNA /CNT=444 /TID=Hs.182485.0 /TIER=FL+Stack /STK=99 /UG=Hs.182485 /LL=81 /UG_GENE=ACTN4 /DEF=Human non-muscle alpha-actinin mRNA, complete cds. /PROD=alpha actinin /FL=gb:D89980.1 gb:U48734.1 gb:BC005033.1 gb:NM_004924.2	288.46	311.35	253.9	296.02	278.53	303.34	291.28	285.41	263.12	223.17	258.04	296.63	303.1	287.1	322.27	369.25	341.95	298.76	319.01	241.48	291.41	335.79	276.99	283.79	291.02	298.41	303.52	259.87	265.16	287.68	235.09	247.62	218.82	267.89	246.03	218.59	302.92	226.86	231.03	255.23	275.32	296.43	290.63	239.26	210.87
232058_at	ACTN4: Actinin, alpha 4	AU158358	81	gb:AU158358 /DB_XREF=gi:11019879 /DB_XREF=AU158358 /CLONE=PLACE2000115 /FEA=mRNA /CNT=16 /TID=Hs.104520.0 /TIER=ConsEnd /STK=7 /UG=Hs.104520 /UG_TITLE=Homo sapiens cDNA FLJ13694 fis, clone PLACE2000115	107.72	107.9	113.82	70.32	84.77	112.83	83.28	86.29	96.2	98.33	77.86	105.43	115.65	127.68	83.84	105.54	103.25	116.49	112.03	96.04	137.58	108.82	112.17	90.73	128.9	100.19	105.5	84.21	88.71	135.48	83.26	103.57	70.66	111.22	110.84	74.41	113.51	131.23	106.31	130	75.15	135.51	100.89	92.3	75.74
244753_at	ACTN4: Actinin, alpha 4	BF000430	81	gb:BF000430 /DB_XREF=gi:10700705 /DB_XREF=7h28h03.x1 /CLONE=IMAGE:3317333 /FEA=EST /CNT=6 /TID=Hs.243189.0 /TIER=ConsEnd /STK=0 /UG=Hs.243189 /UG_TITLE=ESTs	92.62	112.59	93.26	67.19	53.56	98.05	88.9	59.35	93.71	87.94	65.96	90.5	103.92	113.03	77.88	110.8	90.32	116.99	100.01	81.28	134.35	95.17	103.4	91.68	130.85	91.37	77.3	65.95	103.67	115.78	82.42	102.5	53.19	121.07	101.44	46.72	94.73	106.94	110.45	109.46	70.61	133.31	121.76	81.18	82.34
222230_s_at	ACTR10: actin-related protein 10 homolog (S. cerevisiae)	AK022248	55860	gb:AK022248.1 /DB_XREF=gi:10433604 /FEA=mRNA /CNT=1 /TID=Hs.274369.1 /TIER=ConsEnd /STK=0 /UG=Hs.274369 /LL=55860 /UG_GENE=HARP11 /UG_TITLE=uncharacterized hypothalamus protein HARP11 /DEF=Homo sapiens cDNA FLJ12186 fis, clone MAMMA1000824, weakly similar to ACTIN.	1052.2	1128.66	772.75	1036.98	1129.72	1007.46	999.22	1020.84	1061.82	906.9	1015.03	1078.37	970.62	1133.5	1160.67	1195.53	1114.71	1181.63	1253.72	1081.2	1032.39	1105.33	1141.66	1134.94	996.21	1060.84	1019.9	1238.13	1099.31	1043.76	948.03	1056.98	1242.93	1052.14	1125.84	1265.29	1021.3	1145.34	1143.93	982.29	1290.84	1031.79	1154.95	1329.9	958.03
200720_s_at	ACTR1A: ARP1 actin-related protein 1 homolog A, centractin alpha (yeast)	AL532341	10121	gb:AL532341 /DB_XREF=gi:12795834 /DB_XREF=AL532341 /CLONE=CS0DM014YJ21 (5 prime) /FEA=FLmRNA /CNT=466 /TID=Hs.153961.0 /TIER=Stack /STK=50 /UG=Hs.153961 /LL=10121 /UG_GENE=ACTR1A /UG_TITLE=ARP1 (actin-related protein 1, yeast) homolog A (centractin alpha) /FL=gb:NM_005736.2 gb:BC000693.1	219.91	231.52	229.94	258.29	354.09	223	211.8	263.08	258.65	228.18	243.73	227.74	203.92	260.65	270.6	316.38	298.47	247.54	396.15	266.8	251.13	296.09	341.28	316.24	252.76	357.98	291.63	351.28	287.2	389.25	345.5	349.39	267.91	234.18	212.35	245.23	300	222.65	189.58	368.6	331.86	307.1	300.08	339.04	315.25
200721_s_at	ACTR1A: ARP1 actin-related protein 1 homolog A, centractin alpha (yeast)	NM_005736	10121	gb:NM_005736.2 /DB_XREF=gi:13325058 /GEN=ACTR1A /FEA=FLmRNA /CNT=466 /TID=Hs.153961.0 /TIER=FL+Stack /STK=121 /UG=Hs.153961 /LL=10121 /DEF=Homo sapiens ARP1 (actin-related protein 1, yeast) homolog A (centractin alpha) (ACTR1A), mRNA. /PROD=actin-related protein 1A /FL=gb:NM_005736.2 gb:BC000693.1	206.24	239.57	189.13	256.26	249.28	209.4	254.4	269.65	196.9	191.37	206.64	232.1	240.99	226.32	287.47	264.88	242.07	243.6	304.74	230.83	245.47	274.92	297.48	286.55	206.06	240.52	247.66	361	230.56	310.71	270.89	220.96	268.88	231.79	205.95	212.08	236.6	177.13	190.66	252.78	297.15	242.91	225.19	305.1	254.32
236713_at	ACTR1A: ARP1 actin-related protein 1 homolog A, centractin alpha (yeast)	AI094634	10121	gb:AI094634 /DB_XREF=gi:3433610 /DB_XREF=oy61c04.s1 /CLONE=IMAGE:1670310 /FEA=EST /CNT=5 /TID=Hs.57833.0 /TIER=ConsEnd /STK=5 /UG=Hs.57833 /UG_TITLE=ESTs	18.35	10.53	18.53	18.52	16.56	15.07	12.78	25.83	12.9	21.9	17.38	7.06	23.46	4.74	5.9	14.13	4.23	12.08	17.86	12.28	12.51	5.9	9.8	10.27	20.56	16.25	22.6	12.54	12.39	17.83	9.98	10.49	12.28	19.13	10.41	15.35	17.5	16.6	14.71	5.77	14.99	9.01	9.39	14.67	15.69
202135_s_at	ACTR1B: ARP1 actin-related protein 1 homolog B, centractin beta (yeast)	NM_005735	10120	gb:NM_005735.2 /DB_XREF=gi:13325060 /GEN=ACTR1B /FEA=FLmRNA /CNT=180 /TID=Hs.2477.0 /TIER=FL+Stack /STK=86 /UG=Hs.2477 /LL=10120 /DEF=Homo sapiens ARP1 (actin-related protein 1, yeast) homolog B (centractin beta) (ACTR1B), mRNA. /PROD=actin-related protein 1B /FL=gb:BC004374.1 gb:NM_005735.2	998.14	769.08	956.7	984.3	769.63	866.61	847.97	928.69	929.72	922.59	772.42	827.53	958.45	1128.22	791.62	884.72	995.45	954.71	766.74	931.63	858.71	862.72	820.61	713.95	1303.14	731.86	986.12	892.75	862.6	792.52	761.03	871.25	836.36	873.32	1031.13	705.79	993.2	1170.38	1121.92	777.97	926.59	867.2	978.64	744.25	722.33
230945_at	ACTR1B: ARP1 actin-related protein 1 homolog B, centractin beta (yeast)	AI014551	10120	gb:AI014551 /DB_XREF=gi:3228932 /DB_XREF=ou40f06.x1 /CLONE=IMAGE:1628771 /FEA=EST /CNT=11 /TID=Hs.98791.0 /TIER=Stack /STK=9 /UG=Hs.98791 /UG_TITLE=ESTs	66.11	41.6	62.76	39.03	37.38	49.17	48.88	64.3	58.63	48.06	53.04	52.57	38.94	66.09	44.41	54.28	40.03	62.93	43.85	57.82	75.49	47.44	41.75	59.82	103.66	49.56	56.39	44.96	75.52	51.44	48.75	44.78	37.55	52.09	62.77	34.94	44.83	71.94	75.76	55.23	49.63	64.2	74.72	41.76	42.05
200727_s_at	ACTR2: ARP2 actin-related protein 2 homolog (yeast)	AA699583	10097	gb:AA699583 /DB_XREF=gi:2703730 /DB_XREF=zi42g07.s1 /CLONE=IMAGE:433500 /FEA=FLmRNA /CNT=473 /TID=Hs.42915.0 /TIER=Stack /STK=9 /UG=Hs.42915 /LL=10097 /UG_GENE=ACTR2 /UG_TITLE=ARP2 (actin-related protein 2, yeast) homolog /FL=gb:AF006082.1 gb:NM_005722.1	698.65	1362.76	874.15	798.22	744.85	596.7	801.97	870.81	924.56	841.88	924.32	904.48	1066.51	854.69	895.81	858.89	612.74	683.44	633.74	1161.64	1034.4	1119.66	1132.55	1214.54	1652.7	1294.75	916.63	915.58	1127.57	864.88	1059.37	1045.64	914.02	933.08	582.7	864.97	1268.07	746.24	804.73	1363.49	1648.6	737.85	963.29	1150.27	1224.11
200728_at	ACTR2: ARP2 actin-related protein 2 homolog (yeast)	BE566290	10097	gb:BE566290 /DB_XREF=gi:9810010 /DB_XREF=601339864F1 /CLONE=IMAGE:3682406 /FEA=FLmRNA /CNT=473 /TID=Hs.42915.0 /TIER=Stack /STK=50 /UG=Hs.42915 /LL=10097 /UG_GENE=ACTR2 /UG_TITLE=ARP2 (actin-related protein 2, yeast) homolog /FL=gb:AF006082.1 gb:NM_005722.1	6034.35	6325.87	6369.8	6207.8	5978.29	5719.74	6130.77	6190.39	6025.21	5587.19	6115.38	6180.05	6768.1	6292.24	6408.2	7004.3	6344.24	6423.39	6522.3	6845.06	6687.21	7006.98	5953.59	6286.27	6544.35	6158.65	6198.46	6789.5	6558.98	6727.78	7077.8	6713.85	7176.09	6321.79	5574.85	5838.11	6320.69	6043.18	5833.92	6309.5	6763.22	6516.91	6656.37	6263.05	6816.11
200729_s_at	ACTR2: ARP2 actin-related protein 2 homolog (yeast)	NM_005722	10097	gb:NM_005722.1 /DB_XREF=gi:5031570 /GEN=ACTR2 /FEA=FLmRNA /CNT=473 /TID=Hs.42915.0 /TIER=FL+Stack /STK=13 /UG=Hs.42915 /LL=10097 /DEF=Homo sapiens ARP2 (actin-related protein 2, yeast) homolog (ACTR2), mRNA. /PROD=ARP2 (actin-related protein 2, yeast) homolog /FL=gb:AF006082.1 gb:NM_005722.1	3710.31	4367.67	3834.29	4317.3	4132.84	4202.04	2912.32	4722.32	4513.54	4133.95	3834.14	3913.04	4149.45	3815.43	4870.75	3991.36	4224.63	3765.5	4385.11	4307.26	4843.69	5085.92	4395.78	4693.5	3954.3	4018.48	4612.8	4894.55	4084.13	4732.11	4588.32	4942.39	4077.85	3774.11	4019.09	3554.32	4216.5	4132.78	4563.23	4789.41	3182.59	4586.25	3977.18	3966.24	4344.29
234210_x_at	ACTR2: ARP2 actin-related protein 2 homolog (yeast)	AK025051	10097	gb:AK025051.1 /DB_XREF=gi:10437489 /FEA=mRNA /CNT=1 /TID=Hs.306753.0 /TIER=ConsEnd /STK=0 /UG=Hs.306753 /UG_TITLE=Homo sapiens cDNA: FLJ21398 fis, clone COL03610 /DEF=Homo sapiens cDNA: FLJ21398 fis, clone COL03610.	50.32	140.38	91.22	71.84	77.67	102.3	92.29	90.91	114.36	102.55	101.19	132.17	124.52	113.19	114.64	95.06	91.81	85.66	80.12	93.24	119.02	109.44	81.9	64.39	96.7	81.84	81.72	84.76	90.46	89.09	82.59	87.86	72.64	104.75	62.79	68.15	122.44	84.23	100	73.55	46.33	87.54	78.85	86.18	66.41
1554390_s_at	ACTR2: ARP2 actin-related protein 2 homolog (yeast)	BC036253	10097	gb:BC036253.1 /DB_XREF=gi:23272532 /TID=Hs2.393201.2 /CNT=2 /FEA=FLmRNA /TIER=FL /STK=2 /LL=10097 /UG_GENE=ACTR2 /UG=Hs.393201 /DEF=Homo sapiens, clone MGC:43532 IMAGE:5268748, mRNA, complete cds. /PROD=Unknown (protein for MGC:43532) /FL=gb:BC036253.1	728.05	1336.25	969.12	794.18	820.27	621.95	699.47	838.57	974.94	834.85	865.27	895.48	1020.65	812.83	911.87	796.43	620.92	658.16	622.14	1016.31	1022.43	1021.79	1097.45	1186.47	1559.57	1220.51	820.42	872.65	1075.26	910.24	1065.67	1065.06	869.08	851.45	546.93	860.69	1201.79	726.51	725.5	1334.16	1500.34	739.44	956.49	1156.45	1188.31
1558015_s_at	ACTR2: ARP2 actin-related protein 2 homolog (yeast)	BU175810	10097	gb:BU175810 /DB_XREF=gi:22689794 /DB_XREF=AGENCOURT_7844984 /CLONE=IMAGE:6044327 /TID=Hs2.12755.1 /CNT=23 /FEA=mRNA /TIER=ConsEnd /STK=0 /UG=Hs.12755 /UG_TITLE=Homo sapiens cDNA FLJ31019 fis, clone HLUNG2000362.	268.07	498.94	356.09	300.26	319.64	235.67	239.87	317.97	376.22	340.99	378.07	347.07	395.63	325.15	327.41	336.84	218.41	252.03	226.09	449.96	381.54	430.64	481.36	481.89	591.76	537.76	365.93	395.07	457.61	370	417.87	414.15	368.18	335.86	218.64	332.12	482.94	264.79	264.97	545.68	637.82	300.32	374.21	475	466.34
200996_at	ACTR3: ARP3 actin-related protein 3 homolog (yeast)	NM_005721	10096	gb:NM_005721.2 /DB_XREF=gi:7262289 /GEN=ACTR3 /FEA=FLmRNA /CNT=285 /TID=Hs.5321.0 /TIER=FL+Stack /STK=24 /UG=Hs.5321 /LL=10096 /DEF=Homo sapiens ARP3 (actin-related protein 3, yeast) homolog (ACTR3), mRNA. /PROD=ARP3 (actin-related protein 3, yeast) homolog /FL=gb:AF006083.1 gb:NM_005721.2	5139.28	5012.78	4994.32	4619.24	4809.32	4457.13	4698.96	5018.49	4947.78	4764.21	5323.24	4909.62	5339.83	4870.58	5121.81	5179.89	5229.67	4649.4	4984.39	5670.56	5219.69	5708.12	4873.18	4862.24	4761.21	4663.96	4400.02	5115.72	5090.65	4901.72	5553.52	5225.46	5862.01	5044.12	4296.73	4633.39	4972.28	4320.57	4158.9	5006.75	5244.88	5045.34	4739.64	4997.68	5404.05
213101_s_at	ACTR3: ARP3 actin-related protein 3 homolog (yeast)	Z78330	10096	gb:Z78330 /DB_XREF=gi:1495103 /DB_XREF=HSZ78330 /CLONE=2.49 (CEPH) /FEA=EST /CNT=68 /TID=Hs.10927.1 /TIER=Stack /STK=55 /UG=Hs.10927 /LL=80302 /UG_GENE=LOC80302 /UG_TITLE=hypothetical protein EUROIMAGE1875335	8049.51	7463.71	8318.31	7801.23	8826.91	7905.6	7195.66	8435.38	7988.74	7224.65	8209.73	7642.03	8525.66	7579.23	8444.94	9413.16	9037	8129.79	8443.14	8780.95	8561.7	9545.24	8057.73	9058.73	8215.18	7684.13	7806	8960.39	8389.67	9433.35	9531.56	9479.08	9868.39	8000.37	7326.82	8072.68	8365.01	7436.05	6511.84	8340.28	9382.43	9005.18	8305.94	8277.51	8637.38
213102_at	ACTR3: ARP3 actin-related protein 3 homolog (yeast)	Z78330	10096	gb:Z78330 /DB_XREF=gi:1495103 /DB_XREF=HSZ78330 /CLONE=2.49 (CEPH) /FEA=EST /CNT=68 /TID=Hs.10927.1 /TIER=Stack /STK=55 /UG=Hs.10927 /LL=80302 /UG_GENE=LOC80302 /UG_TITLE=hypothetical protein EUROIMAGE1875335	5913.86	5884.95	5741.13	5797.75	6054.63	5652.74	5832.28	5842.76	5715.89	5452.87	6192.24	5777.43	6230.17	5243.95	6007.94	5842.85	5887.22	5527.06	6091.87	6331.15	5713.63	6040.24	5484.19	5723.16	5411.37	5392.76	5288.26	5950.02	5887.44	5938.22	6200.96	5908.24	6263.84	6016.09	5311.3	5729.44	5582.47	5247.63	4832.4	5589.97	5952.04	5998.16	5604.29	5437.71	5942.63
1555487_a_at	ACTR3B /// LOC648792: ARP3 actin-related protein 3 homolog B (yeast) /// similar to actin-related protein 3-beta	BC015207	57180 /// 648792	gb:BC015207.1 /DB_XREF=gi:15929556 /TID=Hs2.12887.3 /CNT=1 /FEA=FLmRNA /TIER=FL /STK=1 /LL=57180 /UG_GENE=ARP3BETA /UG=Hs.12887 /DEF=Homo sapiens, Similar to actin-related protein 3-beta, clone MGC:17136 IMAGE:3916310, mRNA, complete cds. /PROD=Similar to actin-related protein 3-beta /FL=gb:BC015207.1	78.08	112.06	31.74	67.11	63.73	40.3	93.03	42.13	57.72	71.02	55.51	45.72	56.17	66.16	68.78	58.55	58.74	48.18	93.7	81.92	71.26	47.38	65.58	53.31	64.19	76.24	54.87	61.76	112.84	40.6	89.24	38.53	80.12	70.22	42.7	45.07	45.49	61.65	49.51	64.26	83.69	38.12	72.79	46.3	101.59
223874_at	ACTR3B /// LOC653857: ARP3 actin-related protein 3 homolog B (yeast) /// similar to actin-related protein 3-beta	AB039791	57180 /// 653857	gb:AB039791.1 /DB_XREF=gi:12583651 /GEN=ARP11 /FEA=FLmRNA /CNT=5 /TID=Hs.12887.1 /TIER=FL /STK=0 /UG=Hs.12887 /LL=57180 /DEF=Homo sapiens mRNA for actin-related protein Arp11, complete cds. /PROD=actin-related protein Arp11 /FL=gb:AB039791.1	57.69	81.3	68.42	67.91	76.16	76.1	82.45	73	76.34	61.68	76.36	75.93	78.58	79.1	78.83	78.42	59.51	63.22	60.54	63.22	84.38	80.25	64.51	71.39	56.49	66.97	67.09	109.09	85.39	87.93	70.08	67	66.76	68.27	70.05	80.32	82.86	64.62	55.66	78.37	93.51	80.15	53.27	94.04	77.73
218868_at	ACTR3B: ARP3 actin-related protein 3 homolog B (yeast)	NM_020445	57180	gb:NM_020445.1 /DB_XREF=gi:9966912 /GEN=ARP3BETA /FEA=FLmRNA /CNT=68 /TID=Hs.12887.0 /TIER=FL+Stack /STK=16 /UG=Hs.12887 /LL=57180 /DEF=Homo sapiens actin-related protein 3-beta (ARP3BETA), mRNA. /PROD=actin-related protein 3-beta /FL=gb:NM_020445.1 gb:AF023453.1	314.59	405.66	114.16	237.73	181.55	179.18	348.54	226.82	228.94	256.34	226.02	194.9	237.48	258.42	293.96	228.92	211.23	165.41	329.06	294	290.28	210.24	300.7	256.53	348.33	309.46	191.6	223.59	494.02	232.97	385.7	226.54	361.33	310.21	298.94	167	194.52	211.43	181.15	292.99	299.33	203.76	311.87	222.7	376.13
219623_at	ACTR5: ARP5 actin-related protein 5 homolog (yeast)	NM_024855	79913	gb:NM_024855.1 /DB_XREF=gi:13376281 /GEN=FLJ12785 /FEA=FLmRNA /CNT=31 /TID=Hs.192742.0 /TIER=FL /STK=7 /UG=Hs.192742 /LL=79913 /DEF=Homo sapiens hypothetical protein FLJ12785 (FLJ12785), mRNA. /PROD=hypothetical protein FLJ12785 /FL=gb:NM_024855.1	171.03	116.39	139.43	143.69	169.22	170.06	132.57	138.57	173.71	137.93	121.63	155.27	142.46	159.42	151.4	164.35	126.3	149.15	201.68	135.85	191.07	189.42	215.15	187.38	208.31	205.86	115.67	162.21	173.5	200.46	215.17	178.33	187.18	167.16	198.06	124.19	167.56	168.41	146.15	180.73	215.28	148.06	190.31	199.53	157.31
222147_s_at	ACTR5: ARP5 actin-related protein 5 homolog (yeast)	AL133519	79913	gb:AL133519 /DB_XREF=gi:10045268 /FEA=DNA /CNT=6 /TID=Hs.302092.0 /TIER=ConsEnd /STK=0 /UG=Hs.302092 /UG_TITLE=Human DNA sequence from clone RP11-122O1 on chromosome 20 Contains a novel gene encoding a protein orthologous to the mouse vesicular inhibitory amino acid transporter (VIAAT), a novel gene similar to the yeast actin-like protein ARP5, 3 CpG islands, ESTs. STSs and GSSs /DEF=Human DNA se…	118.01	53.73	60.74	107.2	49.01	116.82	38.61	75.13	53.68	43.96	46.98	45.54	44.44	66.56	51.59	58.17	45.38	82.39	57.95	146.99	82.31	191.34	156.26	123.63	61.39	52.21	35.17	43.2	53.82	69.03	119.3	42.82	76.35	43.2	57.95	36.61	49.29	39.63	40.22	61.06	62.48	42.46	85.57	55.21	46.19
218395_at	ACTR6: ARP6 actin-related protein 6 homolog (yeast)	NM_022496	64431	gb:NM_022496.1 /DB_XREF=gi:11968056 /GEN=FLJ13433 /FEA=FLmRNA /CNT=94 /TID=Hs.23259.0 /TIER=FL+Stack /STK=24 /UG=Hs.23259 /LL=64431 /DEF=Homo sapiens hypothetical protein FLJ13433 (FLJ13433), mRNA. /PROD=hypothetical protein FLJ13433 /FL=gb:AF212251.1 gb:AB038229.1 gb:NM_022496.1	581.68	579.84	578.82	615.31	568.38	553.68	554.13	540.65	542.41	605.86	614.79	662.13	529.69	676.51	598.16	601.77	595.79	604.67	584.63	609.31	515.32	587.8	646.15	600.85	575.2	598.89	589.86	627.45	577.29	605.92	633.21	603.32	603.64	630.49	514.67	605.88	602.28	645.72	629.41	536.31	682.44	546.47	644.78	656.82	617.18
241794_at	ACTR6: ARP6 actin-related protein 6 homolog (yeast)	AW070869	64431	gb:AW070869 /DB_XREF=gi:6025867 /DB_XREF=xa05c08.x1 /CLONE=IMAGE:2567438 /FEA=EST /CNT=6 /TID=Hs.311850.0 /TIER=ConsEnd /STK=2 /UG=Hs.311850 /UG_TITLE=ESTs, Highly similar to AF161399 1 HSPC281 (H.sapiens)	30.69	40.66	15.92	26.36	34.24	7.44	28.21	17.66	30.95	27.02	32.34	35.74	28.57	22.83	25.88	30.11	18.09	18.11	39.4	36.27	23.5	32.01	28.07	26.34	33.8	25.22	29.04	24.73	15.54	19.97	28.66	19.57	22.53	33.83	26.12	29.29	32.47	26	30.42	20.12	25.17	22.22	32.46	19.2	36
218658_s_at	ACTR8: ARP8 actin-related protein 8 homolog (yeast)	NM_022899	93973	gb:NM_022899.1 /DB_XREF=gi:12597636 /GEN=FLJ12934 /FEA=FLmRNA /CNT=67 /TID=Hs.124219.0 /TIER=FL /STK=6 /UG=Hs.124219 /LL=64920 /DEF=Homo sapiens hypothetical protein FLJ12934 (FLJ12934), mRNA. /PROD=hypothetical protein FLJ12934 /FL=gb:NM_022899.1	117.2	88.48	99.06	76.25	114.97	81.67	68.24	95.79	97.44	73.88	97.64	98.24	91.37	94.45	99.77	103.25	96.87	101.43	84.25	97.46	124.53	97.28	74.04	141.86	56.21	100.68	91.83	132.44	94.06	139.86	85.05	96.05	116.39	91.26	103.22	80.19	136.6	82.61	82.73	139.55	124.46	98.84	110.56	134.07	112.28
222707_s_at	ACTR8: ARP8 actin-related protein 8 homolog (yeast)	BF967592	93973	gb:BF967592 /DB_XREF=gi:12334795 /DB_XREF=602287455T1 /CLONE=IMAGE:4374732 /FEA=FLmRNA /CNT=67 /TID=Hs.124219.0 /TIER=Stack /STK=12 /UG=Hs.124219 /LL=64920 /UG_GENE=FLJ12934 /UG_TITLE=hypothetical protein FLJ12934 /FL=gb:NM_022899.1	289.67	349.64	276.56	233.31	310.47	272.68	256.9	277.55	312.87	213.78	267.81	277.47	253.63	309.54	312.07	310.36	288	254.8	247.32	297.59	273.59	325.86	236.27	308.04	251.39	252.4	269.44	383.19	266.38	291.56	264.66	293.29	302.36	313.11	326.59	215.83	332.43	226.03	221.51	333.49	353.37	248.4	242.07	393.72	301.24
203935_at	ACVR1: activin A receptor, type I	NM_001105	90	gb:NM_001105.2 /DB_XREF=gi:10862690 /GEN=ACVR1 /FEA=FLmRNA /CNT=97 /TID=Hs.150402.0 /TIER=FL+Stack /STK=48 /UG=Hs.150402 /LL=90 /DEF=Homo sapiens activin A receptor, type I (ACVR1), mRNA. /PROD=activin A type I receptor precursor /FL=gb:L02911.1 gb:NM_001105.2	52.82	49.19	61.86	47.72	51.72	35.19	40.28	56.75	44.68	41.38	44.48	42.33	38.04	44.51	43.39	54.9	78.45	69.67	35.72	52.11	45.73	46.54	40.61	36.94	39.1	32.77	53.58	43.15	35.44	49.38	33.03	35.86	39.41	32.77	33.51	55.91	39.26	43.62	49.39	49.62	56.49	54.64	56.29	35.71	101.44
205209_at	ACVR1B: activin A receptor, type IB	BC000254	91	gb:BC000254.1 /DB_XREF=gi:12652986 /FEA=FLmRNA /CNT=53 /TID=Hs.99954.0 /TIER=FL /STK=0 /UG=Hs.99954 /LL=91 /UG_GENE=ACVR1B /DEF=Homo sapiens, activin A receptor, type IB, clone MGC:2177, mRNA, complete cds. /PROD=activin A receptor, type IB /FL=gb:Z22536.1 gb:U14722.1 gb:NM_004302.2 gb:BC000254.1	29.76	41.61	27.22	37.74	31.82	19.55	29.74	28.15	22.67	22.78	25.47	46.59	16.51	34.98	18.08	24.55	28.4	27.17	28.71	12.73	34.78	12.04	23.11	23.14	29.69	34.4	48.28	19.94	13.84	24.22	15.95	27.81	19.26	54.7	40.98	27.23	22.28	18.76	67.34	19.86	18.98	21.63	31.93	30.63	30.46
208222_at	ACVR1B: activin A receptor, type IB	NM_020327	91	gb:NM_020327.1 /DB_XREF=gi:10862691 /GEN=ACVR1B /FEA=FLmRNA /CNT=3 /TID=Hs.99954.2 /TIER=FL /STK=0 /UG=Hs.99954 /LL=91 /DEF=Homo sapiens activin A receptor, type IB (ACVR1B), transcript variant 2, mRNA. /PROD=activin A type IB receptor, isoform b precursor /FL=gb:NM_020327.1 gb:L10125.1	20.58	26.1	24.43	37.22	22.04	29.75	42.62	47.25	24.22	20.75	25.46	28.22	29.15	29.35	22.48	24.69	18.26	23.14	21.63	18.52	15.94	24.21	23.78	21.84	20.58	19.42	23.3	22.32	17.91	18.86	20.76	22.11	22.67	27.05	27.75	20.66	28.44	30.86	30.53	14.29	14.61	17.68	17.01	20.32	18.15
213198_at	ACVR1B: activin A receptor, type IB	AL117643	91	gb:AL117643.1 /DB_XREF=gi:5912233 /FEA=mRNA /CNT=63 /TID=Hs.5288.0 /TIER=Stack /STK=47 /UG=Hs.5288 /UG_TITLE=Homo sapiens mRNA; cDNA DKFZp434M245 (from clone DKFZp434M245) /DEF=Homo sapiens mRNA; cDNA DKFZp434M245 (from clone DKFZp434M245).	36.4	16.85	43.45	18.88	103.39	23.12	25.98	52.77	30.46	30.6	36.01	118.89	20.31	40.61	26.34	49.19	62.99	18.83	8.41	12.3	18.67	31.27	45.79	18.88	44.45	94.37	158.6	14.81	21.23	113.75	21.45	107.52	17.78	29.89	43.3	42.51	47.3	12.23	88.65	38.55	8.41	41.28	42.65	20.25	49.1
239936_at	ACVR2A /// DLEU2: activin A receptor, type IIA /// deleted in lymphocytic leukemia, 2	AA126428	8847 /// 92	gb:AA126428 /DB_XREF=gi:1686068 /DB_XREF=zn84h09.s1 /CLONE=IMAGE:564929 /FEA=EST /CNT=8 /TID=Hs.192062.0 /TIER=ConsEnd /STK=1 /UG=Hs.192062 /UG_TITLE=ESTs	20.88	25.49	15.92	14.76	16.87	15.66	12.82	25.95	19.17	17.34	13.04	23.26	32.91	14.08	17.97	13.03	19.27	40.43	16.31	23.81	21.86	26.75	25.39	20.23	21.63	10.67	20.49	21.2	31.21	28.93	20.18	32.54	12.1	15.77	30.48	11.89	29.03	11.51	21.53	17.59	20.12	12.34	26.69	7.04	24.25
205327_s_at	ACVR2A: activin A receptor, type IIA	NM_001616	92	gb:NM_001616.2 /DB_XREF=gi:10862696 /GEN=ACVR2 /FEA=FLmRNA /CNT=40 /TID=Hs.26014.0 /TIER=FL+Stack /STK=13 /UG=Hs.26014 /LL=92 /DEF=Homo sapiens activin A receptor, type II (ACVR2), mRNA. /PROD=activin A type II receptor precursor /FL=gb:NM_001616.2 gb:D31770.1	70.86	56.73	50.98	79.34	59.09	77.96	64.82	39.02	48.37	61.64	64.06	52.67	54.33	46.75	41.93	50.6	41.99	48.02	54.1	47.56	50.68	40.63	55.02	43.11	50.61	42.04	61.17	57.04	74.96	51.18	85.75	40.42	38.44	58.27	89.99	70.68	45.72	59.82	56.98	52.26	48.73	45.55	58.42	46.7	56.24
228416_at	ACVR2A: activin A receptor, type IIA	AI149508	92	gb:AI149508 /DB_XREF=gi:3677977 /DB_XREF=qc66d01.x1 /CLONE=IMAGE:1714561 /FEA=EST /CNT=15 /TID=Hs.33412.0 /TIER=Stack /STK=10 /UG=Hs.33412 /UG_TITLE=ESTs	54.51	52.79	40.43	55.96	47.75	34.84	48.65	47.62	24.58	51.07	30.64	32.54	33.39	24.94	22.87	23.57	27.19	33.48	53.05	23.71	30.36	24.27	31.36	24.4	51.65	33.31	41.53	31.29	40.7	29.03	70.41	27.73	34.97	40.15	38.69	54.43	25.64	35.91	36.28	33.9	34.71	16.46	42.56	37.45	44.79
244332_at	ACVR2A: Activin A receptor, type IIA	AW974077	92	gb:AW974077 /DB_XREF=gi:8165268 /DB_XREF=EST386180 /FEA=EST /CNT=5 /TID=Hs.283349.0 /TIER=ConsEnd /STK=0 /UG=Hs.283349 /UG_TITLE=ESTs	12.49	17.61	20.59	29.04	11.57	23.1	10.27	15.58	20.85	15.2	17.31	11.25	32.03	17.93	6.44	12.44	17.37	16.49	17.21	22.29	9.27	23.34	12.34	11.15	10.77	14.6	15.61	24.83	18.52	17.69	12.56	16.15	17.58	10.81	25.74	14.25	13.5	16.32	18.93	21.65	12.23	22.64	8.09	14.12	21.63
220028_at	ACVR2B: activin A receptor, type IIB	NM_001106	93	gb:NM_001106.2 /DB_XREF=gi:10862697 /GEN=ACVR2B /FEA=FLmRNA /CNT=19 /TID=Hs.23994.0 /TIER=FL /STK=5 /UG=Hs.23994 /LL=93 /DEF=Homo sapiens activin A receptor, type IIB (ACVR2B), mRNA. /PROD=activin A type IIB receptor precursor /FL=gb:NM_001106.2	47.73	63.11	51.06	55.27	97.6	54.56	38.97	49.68	39.64	37.97	35.59	62.28	44.18	41.9	37.53	46.22	50.54	30.07	41.51	37.94	37.66	36.71	41.85	31.67	40.56	53.67	22.86	32.9	51.3	21.39	45.98	35.65	48.66	54.71	68.57	54.04	35.36	80.07	67.13	49.69	34.18	48.14	48.49	44.64	46.81
210838_s_at	ACVRL1: activin A receptor type II-like 1	L17075	94	gb:L17075.1 /DB_XREF=gi:425147 /FEA=FLmRNA /CNT=2 /TID=Hs.172670.1 /TIER=FL /STK=0 /UG=Hs.172670 /LL=94 /UG_GENE=ACVRL1 /DEF=Human TGF-b superfamily receptor type I mRNA, complete cds. /PROD=TGF-b superfamily receptor type I /FL=gb:L17075.1	31.08	52.82	26.31	50.73	40.26	67.4	47.05	36.96	21.01	39.82	51.38	30.45	58.16	25.69	38.97	21.44	33.34	22.85	22.94	26.57	34.02	23.04	21.05	28.03	32.44	28.17	45.06	31.33	49.46	21.43	47.36	38.27	43.73	40.23	42.68	51.47	40.08	42.52	61.83	24.52	20.08	60.39	21.05	15.08	23.64
202740_at	ACY1: aminoacylase 1	NM_000666	95	gb:NM_000666.1 /DB_XREF=gi:4501900 /GEN=ACY1 /FEA=FLmRNA /CNT=189 /TID=Hs.79.0 /TIER=FL+Stack /STK=58 /UG=Hs.79 /LL=95 /DEF=Homo sapiens aminoacylase 1 (ACY1), mRNA. /PROD=aminoacylase 1 /FL=gb:L07548.1 gb:BC000545.1 gb:BC003023.1 gb:D14524.1 gb:D16307.1 gb:NM_000666.1	104.56	124.5	75.96	126.5	80.55	88.37	120.28	102.14	101.93	116.05	98.19	106.61	81.05	129.05	112.91	123.4	80.23	70.84	68.57	97.73	93.42	81.67	96.88	85.95	116.66	134.82	76.09	110.01	129.4	78.16	154.12	98.81	89.19	104.27	121.51	69.23	62.83	124.55	117.35	112.68	117.04	65.51	104.5	99.84	119.02
225421_at	ACY1L2: aminoacylase 1-like 2	AI654133	135293	gb:AI654133 /DB_XREF=gi:4738112 /DB_XREF=ty62b08.x1 /CLONE=IMAGE:2283639 /FEA=EST /CNT=101 /TID=Hs.30212.2 /TIER=Stack /STK=23 /UG=Hs.30212 /LL=9318 /UG_GENE=TRIP15 /UG_TITLE=thyroid receptor interacting protein 15	407.74	314.34	611.41	921.6	768.56	459.64	784.93	498.06	667.23	1091.87	692.05	966.39	671.51	930.74	737.51	522.92	567.88	512.63	757.6	739.23	428.47	731.76	586.09	826.64	260.28	901.22	193.61	341.52	817.23	471.96	364.47	590.07	474.41	513.71	456.09	415.33	390.07	966.74	1010.92	314.19	387.7	362.29	251.54	212.94	128.41
225431_x_at	ACY1L2: aminoacylase 1-like 2	BE779764	135293	gb:BE779764 /DB_XREF=gi:10200962 /DB_XREF=601465432F1 /CLONE=IMAGE:3869022 /FEA=EST /CNT=101 /TID=Hs.30212.2 /TIER=Stack /STK=21 /UG=Hs.30212 /LL=9318 /UG_GENE=TRIP15 /UG_TITLE=thyroid receptor interacting protein 15	559.68	428.79	673.09	847.89	735.41	519.65	789.99	540.77	703.19	1006.23	750.02	893.66	692.56	802.16	708.2	601.22	587.42	584.81	872.57	748.44	548.42	737.53	510.88	686.38	368.84	754.52	321.48	424.94	701.67	491.03	459.54	569.08	528.98	573.42	567.41	522.9	470.31	821.39	968.65	386.93	428.32	457.63	388.12	381.82	368.6
229495_at	ACY1L2: Aminoacylase 1-like 2	AI809423	135293	gb:AI809423 /DB_XREF=gi:5395989 /DB_XREF=wf70d11.x1 /CLONE=IMAGE:2360949 /FEA=EST /CNT=16 /TID=Hs.192422.0 /TIER=Stack /STK=8 /UG=Hs.192422 /UG_TITLE=ESTs	16.43	7.08	24.12	10.02	17.51	4.16	12.87	13.26	15.33	12.13	5.65	14.99	15.33	2.68	6.77	14.18	11.58	11.57	17.23	14.86	18.68	15.55	15.99	9.61	12.11	7.98	18.26	7.18	11	12.17	7.6	4.45	19.17	15.17	22.73	14.28	6.65	25.84	23.74	6.42	22.92	11.36	4.4	13.93	4.86
230481_at	ACY3: aspartoacylase (aminocyclase) 3	AI393205	91703	gb:AI393205 /DB_XREF=gi:4222752 /DB_XREF=tg14b07.x1 /CLONE=IMAGE:2108725 /FEA=EST /CNT=14 /TID=Hs.126265.0 /TIER=Stack /STK=13 /UG=Hs.126265 /UG_TITLE=ESTs, Weakly similar to ACY2_HUMAN ASPARTOACYLASE (H.sapiens)	39.96	27.21	32.79	32.39	84.91	51.24	50.01	51.18	33.5	96.06	54.26	198.19	40.4	55.36	33.12	33.43	30.68	41.51	57.6	31.47	48.93	94.31	104.28	130.8	49.64	115.59	34.34	104.92	31.63	113.65	130.91	54.96	28.73	33.36	56.27	30.31	65.3	94.86	55.13	33.84	29.97	40.56	30.76	82.45	45.12
205260_s_at	ACYP1: acylphosphatase 1, erythrocyte (common) type	NM_001107	97	gb:NM_001107.1 /DB_XREF=gi:4557244 /GEN=ACYP1 /FEA=FLmRNA /CNT=40 /TID=Hs.18573.0 /TIER=FL+Stack /STK=32 /UG=Hs.18573 /LL=97 /DEF=Homo sapiens acylphosphatase 1, erythrocyte (common) type (ACYP1), mRNA. /PROD=erythrocyte acylphosphatase 1 /FL=gb:NM_001107.1	371.81	299.74	420.42	479.04	396.41	415.67	524.66	435.1	421.35	517.51	435.31	525.27	431.13	501.9	453.71	418.33	417.02	390.32	455.65	534.87	459.37	431.89	422.19	402.77	448.82	540.98	387.77	359.85	526.2	458.07	426.28	354.33	434.29	399.95	519.24	390.9	402.93	458.39	440.4	463.51	360.92	438.33	464.03	290.62	392.48
206833_s_at	ACYP2: acylphosphatase 2, muscle type	NM_001108	98	gb:NM_001108.1 /DB_XREF=gi:4557246 /GEN=ACYP2 /FEA=FLmRNA /CNT=8 /TID=Hs.331598.0 /TIER=FL /STK=0 /UG=Hs.331598 /LL=98 /DEF=Homo sapiens acylphosphatase 2, muscle type (ACYP2), mRNA. /PROD=acylphosphatase 2, muscle type /FL=gb:NM_001108.1	148.46	328.67	210.18	128.18	221.29	175.5	199.86	159.3	182.4	106.57	156.24	191.83	180.84	131.91	282.64	227.09	238.9	200.61	242.87	178.63	151.26	164.93	217.41	277.64	117.14	199.53	246	214.11	227.81	217.76	110.55	154.59	244.29	148.97	100.04	176.72	165.21	211.94	183.94	154.87	226.9	186.6	202.88	408.36	238.79
207953_at	AD7C-NTP: neuronal thread protein AD7c-NTP	AF010144	27308	gb:AF010144.1 /DB_XREF=gi:3002526 /FEA=FLmRNA /CNT=2 /TID=Hs.129735.0 /TIER=ConsEnd /STK=0 /UG=Hs.129735 /LL=27308 /UG_GENE=AD7C-NTP /DEF=Homo sapiens neuronal thread protein AD7c-NTP mRNA, complete cds. /PROD=neuronal thread protein AD7c-NTP /FL=gb:NM_014486.1 gb:AF010144.1	43.08	25.43	42.81	25.28	31.7	34.16	25.13	30.67	40.49	28.38	23.24	42.92	26.32	42.06	32.98	24.48	31.41	25.53	42.13	25.67	32.33	20.12	23.53	10.17	21.61	17.75	19.44	24.05	20.62	15.95	2.53	10.51	19.82	20.69	32.64	22.8	35.96	43.83	24.58	24.82	18.25	29.05	21.51	17.65	16.8
208014_x_at	AD7C-NTP: neuronal thread protein AD7c-NTP	NM_014486	27308	gb:NM_014486.1 /DB_XREF=gi:7656858 /GEN=AD7C-NTP /FEA=FLmRNA /CNT=2 /TID=Hs.129735.0 /TIER=FL /STK=0 /UG=Hs.129735 /LL=27308 /DEF=Homo sapiens neuronal thread protein (AD7C-NTP), mRNA. /PROD=neuronal thread protein /FL=gb:NM_014486.1 gb:AF010144.1	26.74	21.05	40.5	41.9	26.52	39.92	30.61	28.42	23.26	24.07	27.45	28.05	44.55	18.78	32.58	32.8	27.76	37.53	22.11	28.62	26.28	35.88	32.25	27.58	29.55	40.53	32.02	29.86	20.98	21.61	39.28	45.52	34.09	34.21	35.3	24.25	27.72	36.39	28.83	35.25	18.93	18.09	21.7	24.22	25.85
204639_at	ADA: adenosine deaminase	NM_000022	100	gb:NM_000022.1 /DB_XREF=gi:4557248 /GEN=ADA /FEA=FLmRNA /CNT=84 /TID=Hs.1217.0 /TIER=FL+Stack /STK=19 /UG=Hs.1217 /LL=100 /DEF=Homo sapiens adenosine deaminase (ADA), mRNA. /PROD=adenosine deaminase /FL=gb:K02567.1 gb:NM_000022.1	1562.04	1343.77	1127.77	1364.08	1315.01	827.99	660.61	1094.28	794.17	747.51	874.39	1036.95	876.76	901.91	1069.79	1080.15	1215.67	1113.34	824.53	731	796.88	919.83	1277.11	877.9	738.24	1119.31	1958.7	1703.69	1020.34	929.42	1263.73	759.75	742.02	1070.42	1049.16	1255.74	840.08	1122.33	1463.78	1106.13	1412.73	967.72	1378.19	1227.92	966.7
216705_s_at	ADA: adenosine deaminase	X02189	100	gb:X02189 /DB_XREF=gi:28358 /FEA=DNA /CNT=1 /TID=Hs.1217.1 /TIER=ConsEnd /STK=0 /UG=Hs.1217 /LL=100 /UG_GENE=ADA /UG_TITLE=adenosine deaminase /DEF=H.sapiens adenosine deaminase (ADA) gene 5 flanking region and exon 1 (and joined CDS)	551.36	522.78	378.05	475.5	456.07	287.87	194.03	400.69	317.36	271.8	318.32	336.09	257.15	342.91	374.79	402.52	413.78	387.85	293.55	306.24	301.82	319.48	472.86	350.87	295.48	442.17	757.05	611.9	355.9	344.2	489.54	322.28	293.09	326.19	319.6	445.31	319.11	353.38	483.9	402.32	505.2	347.63	517.36	452.19	389.74
241759_at	ADA: Adenosine deaminase	T82487	100	gb:T82487 /DB_XREF=gi:709689 /DB_XREF=yc82b02.s1 /CLONE=IMAGE:22400 /FEA=EST /CNT=4 /TID=Hs.106233.0 /TIER=ConsEnd /STK=3 /UG=Hs.106233 /UG_TITLE=ESTs	20.1	23.04	26.44	15.08	24.68	29.79	27.14	21.57	23.22	21.68	14.99	28.8	11.8	28	16.02	22.26	25.22	23.67	16.87	26.58	17.88	23.48	19.82	18.66	20.12	16.48	35.86	13.65	19.9	13.8	16.72	21.61	28.33	22.8	24.3	11.95	24.68	7.72	17.74	10.71	14.34	20.2	17	17	28.15
1556117_at	ADA: Adenosine deaminase	AK090842	100	gb:AK090842.1 /DB_XREF=gi:21749078 /TID=Hs2.212275.1 /CNT=7 /FEA=mRNA /TIER=ConsEnd /STK=6 /UG=Hs.212275 /UG_TITLE=Homo sapiens cDNA FLJ33523 fis, clone BRAMY2006411. /DEF=Homo sapiens cDNA FLJ33523 fis, clone BRAMY2006411.	14.17	10.94	22.19	20.87	12.02	19.49	10.61	22.66	13.11	17.12	19.52	18.63	26.18	11.78	20.29	15.97	10.35	18.59	24.85	13.46	14.62	17.51	13.53	22.17	14.12	14.48	25.17	15.76	16.46	14.75	18.92	14.03	4.77	20.11	27.55	13.05	14.63	16.96	16.69	14.79	9.49	18.45	17.99	10.76	13.06
238424_at	ADAL: adenosine deaminase-like	BE788266	161823	gb:BE788266 /DB_XREF=gi:10209451 /DB_XREF=601481944F1 /CLONE=IMAGE:3884579 /FEA=EST /CNT=14 /TID=Hs.220999.0 /TIER=ConsEnd /STK=1 /UG=Hs.220999 /UG_TITLE=ESTs, Weakly similar to coded for by C. elegans cDNA yk20f6.3 (C.elegans)	104.87	133.27	97.76	108.84	91.57	99.02	114.3	105.91	124.84	101.91	105.95	81.7	87.7	81.39	85.81	84.58	109.25	91.75	129.78	102.33	106.47	107.93	122.88	85.31	100.63	101.38	114.39	96.22	87.22	127.33	112.06	98.27	89.9	101.42	99.68	120.94	91.25	92.82	98.58	108.05	121.06	106.43	97.56	104.98	113.11
239711_at	ADAL: adenosine deaminase-like	AA993400	161823	gb:AA993400 /DB_XREF=gi:3179945 /DB_XREF=ot96a02.s1 /CLONE=IMAGE:1624586 /FEA=EST /CNT=5 /TID=Hs.161274.0 /TIER=ConsEnd /STK=4 /UG=Hs.161274 /UG_TITLE=ESTs	80.24	101.51	103.01	101.36	106.62	90.95	135.13	104.62	113.81	111.34	100.66	115.76	116.85	109.47	125.03	116.95	88.52	113.12	148.18	120.76	95.35	122.91	100.43	59.06	91.21	89.29	74.35	81.45	72.8	101.92	90.53	93.98	68.14	120.13	108.24	64.87	83.6	95.78	90.71	91.18	115.84	104	79.22	112.79	108.67
202604_x_at	ADAM10: ADAM metallopeptidase domain 10	NM_001110	102	gb:NM_001110.1 /DB_XREF=gi:4557250 /GEN=ADAM10 /FEA=FLmRNA /CNT=172 /TID=Hs.172028.0 /TIER=FL /STK=0 /UG=Hs.172028 /LL=102 /DEF=Homo sapiens a disintegrin and metalloproteinase domain 10 (ADAM10), mRNA. /PROD=a disintegrin and metalloprotease domain 10 /FL=gb:AF009615.1 gb:NM_001110.1	111.05	115.06	155.86	116.09	110.48	116.49	124.88	150.77	163.91	129.54	134.7	132.63	145.05	136.6	149.93	139.1	150.78	137	111.87	123.57	138.78	136.04	127.09	117.35	137.54	120.67	120.01	112.75	109.47	125.86	105.07	130	84.93	134.92	98.57	87.45	154.15	146.17	134.69	141.2	99.13	135.44	146.94	168.96	132.6
214895_s_at	ADAM10: ADAM metallopeptidase domain 10	AU135154	102	gb:AU135154 /DB_XREF=gi:10995693 /DB_XREF=AU135154 /CLONE=PLACE1001348 /FEA=mRNA /CNT=11 /TID=Hs.172028.1 /TIER=ConsEnd /STK=0 /UG=Hs.172028 /LL=102 /UG_GENE=ADAM10 /UG_TITLE=a disintegrin and metalloproteinase domain 10	99.87	101.35	97.43	88.49	65.89	60.97	96.68	87.91	112.34	106.51	123.08	133.6	112.75	125.94	127.38	113.79	134.35	111.71	104.96	124.82	125.06	99.59	79.74	98.15	118.06	86.11	75.29	79.68	99.96	82.47	95.04	106.18	86.88	110.86	74.73	67.9	98.68	121.69	102.94	96.29	76.85	102.87	142.88	135.74	133.67
234131_at	ADAM10: ADAM metallopeptidase domain 10	AF090948	102	gb:AF090948.1 /DB_XREF=gi:6690256 /FEA=mRNA /CNT=3 /TID=Hs.306566.0 /TIER=ConsEnd /STK=0 /UG=Hs.306566 /UG_TITLE=Homo sapiens clone HQ0709 /DEF=Homo sapiens clone HQ0709.	13.54	18.4	20.09	17.34	17.4	15.64	11.02	9.08	25.02	18.76	11.93	12.79	16.96	19.62	20.42	14.64	7.56	23.9	14.07	15.11	24.33	17.39	21.97	26.49	28.36	26.61	19.63	13.01	13.87	16.55	13.34	21.95	14.42	22.4	15.7	16.94	19.51	17.36	19.53	20.38	13.11	17.12	22.86	18.04	11.97
202952_s_at	ADAM12: ADAM metallopeptidase domain 12 (meltrin alpha)	NM_003474	8038	gb:NM_003474.2 /DB_XREF=gi:13259517 /GEN=ADAM12 /FEA=FLmRNA /CNT=282 /TID=Hs.8850.0 /TIER=FL /STK=0 /UG=Hs.8850 /LL=8038 /DEF=Homo sapiens a disintegrin and metalloproteinase domain 12 (meltrin alpha) (ADAM12), transcript variant 1, mRNA. /PROD=a disintegrin and metalloprotease domain 12 ,isoform 1 preproprotein /FL=gb:NM_003474.2 gb:AF023476.2	5.65	25.61	17.8	20.23	17.97	24.22	16.8	17.87	15.59	14.04	23.56	20.12	23.87	23.71	12.68	17.65	14.11	21.86	29.49	16.45	14.22	8.69	7.03	14.51	11.39	18.4	22.37	23.27	16.68	14.51	10.88	10.7	12.89	15.86	15.44	16.32	18.96	16.95	19.11	19.9	22.64	15.36	11.98	16.07	16
241022_at	ADAM12: ADAM metallopeptidase domain 12 (meltrin alpha)	BF112253	8038	gb:BF112253 /DB_XREF=gi:10941943 /DB_XREF=7l42g02.x1 /CLONE=IMAGE:3524162 /FEA=EST /CNT=4 /TID=Hs.25244.0 /TIER=ConsEnd /STK=4 /UG=Hs.25244 /UG_TITLE=ESTs	15.96	16.74	16	16.37	12.46	12.26	11.94	18.37	10.23	16.43	18.83	12.24	11.84	17.34	10.63	12.92	13.96	9.22	17.56	24.09	15.1	9.1	7.21	13.29	13.38	8.62	19.86	13.02	10.92	6.72	8.62	11.44	13.36	14.44	16.92	13.98	16.95	11.63	19.04	9.97	14.28	5.47	18.43	12.69	19.01
242460_at	ADAM12: ADAM metallopeptidase domain 12 (meltrin alpha)	AI034061	8038	gb:AI034061 /DB_XREF=gi:3255014 /DB_XREF=ox12a02.x1 /CLONE=IMAGE:1656074 /FEA=EST /CNT=3 /TID=Hs.102485.0 /TIER=ConsEnd /STK=3 /UG=Hs.102485 /UG_TITLE=ESTs	24.96	26.9	16.87	17.82	18.35	16.85	31.62	25.52	16.88	21.7	24.55	20.08	22.2	19.95	21.53	21.1	19.45	11.65	32.09	16.84	15.64	16.54	14.66	12.26	22.43	20.3	8.39	14.06	10.73	16.84	10.38	22.49	5.94	19.18	23.96	17.69	23.43	15.97	26.99	16.93	16.36	24.83	8.26	14.34	18.61
235886_at	ADAM15: ADAM metallopeptidase domain 15 (metargidin)	BF063214	8751	gb:BF063214 /DB_XREF=gi:10822124 /DB_XREF=7h85f05.x1 /CLONE=IMAGE:3322785 /FEA=EST /CNT=7 /TID=Hs.66099.0 /TIER=ConsEnd /STK=7 /UG=Hs.66099 /UG_TITLE=ESTs	17.21	13.63	14.33	16.08	14.38	15.2	12.64	21.49	10.64	20.98	12.23	12.63	21.06	15.04	16.88	15.65	20	17.73	14.06	19.26	13.91	11.68	22.97	7.98	14.53	16.26	14.46	7.75	12.12	7.62	26.21	14.54	11.23	23.73	8.83	14.98	13.59	23.52	18.25	14.01	11.44	12.63	16.55	14.46	13.24
1555896_a_at	ADAM15: ADAM metallopeptidase domain 15 (metargidin)	BM973999	8751	gb:BM973999 /DB_XREF=gi:19591590 /DB_XREF=UI-CF-EC1-abz-g-08-0-UI.s1 /CLONE=UI-CF-EC1-abz-g-08-0-UI /TID=Hs2.92208.2 /CNT=25 /FEA=mRNA /TIER=Stack /STK=11 /LL=8751 /UG_GENE=ADAM15 /UG=Hs.92208 /UG_TITLE=a disintegrin and metalloproteinase domain 15 (metargidin)	114.87	99.33	119.13	108.2	114.78	115.71	104.17	148.93	127.74	80.24	128.69	92.96	106.72	91.26	92.19	131.38	116.56	130.89	88.73	109.48	89.31	91.85	105.09	108.5	129.81	85.63	186.52	121.71	87.59	141.55	107.07	100.96	116.87	78.55	90.19	120.71	101.14	106.87	131.15	104.1	123.91	90.84	70.62	80.28	104.31
205745_x_at	ADAM17: ADAM metallopeptidase domain 17 (tumor necrosis factor, alpha, converting enzyme)	NM_003183	6868	gb:NM_003183.3 /DB_XREF=gi:11497003 /GEN=ADAM17 /FEA=FLmRNA /CNT=24 /TID=Hs.64311.0 /TIER=FL /STK=4 /UG=Hs.64311 /LL=6868 /DEF=Homo sapiens a disintegrin and metalloproteinase domain 17 (tumor necrosis factor, alpha, converting enzyme) (ADAM17), transcript variant 1, mRNA. /PROD=a disintegrin and metalloproteinase domain 17,isoform 1 preproprotein /FL=gb:U86755.1 gb:U92649.1 gb:NM_003183.3 gb:U69…	138.79	108.57	189.72	161.7	163.6	166.52	159.62	153.93	170.19	176.96	145.94	228.11	176.47	191.2	137.25	158.77	177.15	194.32	147.17	145.49	169.42	144.64	151.38	173.28	165.16	121.89	133.92	143.48	170.76	173.4	93.39	168.08	148.65	140.61	217.65	124.77	166.74	182.41	207.28	155.4	168.91	156.17	137.63	159.27	134.06
205746_s_at	ADAM17: ADAM metallopeptidase domain 17 (tumor necrosis factor, alpha, converting enzyme)	U86755	6868	gb:U86755.1 /DB_XREF=gi:1857672 /FEA=FLmRNA /CNT=24 /TID=Hs.64311.0 /TIER=FL /STK=0 /UG=Hs.64311 /LL=6868 /UG_GENE=ADAM17 /DEF=Human TNF-alpha converting enzyme mRNA, complete cds. /PROD=TNF-alpha converting enzyme /FL=gb:U86755.1 gb:U92649.1 gb:NM_003183.3 gb:U69611.1	87.44	79.29	76.61	86.29	62.96	50.4	77.46	82.82	72.39	91.83	85.06	89.77	80	70.13	60.22	58.88	65.58	81.08	81.32	71.47	63.99	67.55	72.71	69.56	117.47	69.36	74	78.37	96.67	76.45	77.4	58.95	63.7	73.7	88.13	59.71	60.14	59.57	74.59	77.49	82.48	70.29	71.35	75.84	83.39
207597_at	ADAM18: ADAM metallopeptidase domain 18	NM_014237	8749	gb:NM_014237.1 /DB_XREF=gi:7656860 /GEN=ADAM18 /FEA=FLmRNA /CNT=3 /TID=Hs.127930.0 /TIER=FL /STK=0 /UG=Hs.127930 /LL=8749 /DEF=Homo sapiens a disintegrin and metalloproteinase domain 18 (ADAM18), mRNA. /PROD=a disintegrin and metalloproteinase domain 18preproprotein /FL=gb:NM_014237.1	30.5	24.25	43.69	28.46	24.6	28.2	35.83	38.35	30.15	25.22	25.74	41.28	28.02	42.82	21.73	22.99	32.24	25.35	39.13	23.77	19.11	23.46	24.37	21.46	12.39	27.09	28.05	40.62	39.58	19.07	23.98	32.63	40.95	20.72	34.43	12.66	27.59	19.85	38.96	21.44	31.86	20.22	22.79	18.61	24.92
209765_at	ADAM19: ADAM metallopeptidase domain 19 (meltrin beta)	Y13786	8728	gb:Y13786.2 /DB_XREF=gi:12053590 /FEA=FLmRNA /CNT=58 /TID=Hs.278679.1 /TIER=Stack /STK=24 /UG=Hs.278679 /LL=8728 /UG_GENE=ADAM19 /DEF=Homo sapiens mRNA for meltrin-betaADAM 19 homologue. /PROD=meltrin-betaADAM 19 homologue /FL=gb:AF311317.1	668.26	467.81	593.57	224.52	248.95	340.91	320.89	215.91	344.59	115.07	238.52	235.54	625.63	216.48	415.35	125.34	482.28	475.51	1169.31	845.04	421.37	241.37	160.06	266.77	563.05	48.45	84.49	195.62	281.42	78.99	301.5	182.76	640.26	185.77	45.22	47.94	120.06	525.54	544.89	217.6	684.73	206.06	326.16	335.37	83.11
221128_at	ADAM19: ADAM metallopeptidase domain 19 (meltrin beta)	NM_023038	8728	gb:NM_023038.1 /DB_XREF=gi:12738835 /GEN=ADAM19 /FEA=FLmRNA /CNT=3 /TID=Hs.278679.0 /TIER=FL /STK=0 /UG=Hs.278679 /LL=8728 /DEF=Homo sapiens a disintegrin and metalloproteinase domain 19 (meltrin beta) (ADAM19), mRNA. /PROD=a disintegrin and metalloproteinase domain 19(meltrin beta) /FL=gb:NM_023038.1 gb:AF326918.1	33.78	19.45	23.73	28.16	18.11	23.07	24.97	27.51	31.22	26.17	35	34.96	27.94	54.84	27.09	34.02	29.76	39.36	27.38	29.02	33.26	21.05	29.16	24.11	22.43	23.95	24.05	29.77	18.03	17.86	18.06	15.38	14.78	26.78	31.51	25.88	26.77	22.81	29.6	21.49	19.99	27.36	21.86	17.37	22.16
234208_at	ADAM19: ADAM metallopeptidase domain 19 (meltrin beta)	AK025252	8728	gb:AK025252.1 /DB_XREF=gi:10437725 /FEA=mRNA /CNT=1 /TID=Hs.306789.0 /TIER=ConsEnd /STK=0 /UG=Hs.306789 /UG_TITLE=Homo sapiens cDNA: FLJ21599 fis, clone COL07193 /DEF=Homo sapiens cDNA: FLJ21599 fis, clone COL07193.	27.91	23.97	20.94	31.57	25.07	24.21	14.43	26.88	15.91	29.9	31.16	24.87	27.07	18.97	27.17	16.81	21.34	31.66	17.22	31	20.1	43.27	8.2	8.92	35.56	11.33	20.81	28.76	19.71	16.11	26.58	20.78	21.34	22	22.07	26.87	27.3	27.54	25.67	15.3	15.07	26.7	21.45	25.8	19.95
207422_at	ADAM20: ADAM metallopeptidase domain 20	NM_003814	8748	gb:NM_003814.2 /DB_XREF=gi:11497037 /GEN=ADAM20 /FEA=FLmRNA /CNT=5 /TID=Hs.177984.0 /TIER=FL /STK=0 /UG=Hs.177984 /LL=8748 /DEF=Homo sapiens a disintegrin and metalloproteinase domain 20 (ADAM20), mRNA. /PROD=a disintegrin and metalloproteinase domain 20preproprotein /FL=gb:AF029899.1 gb:NM_003814.2	18.62	16.58	23.4	42.12	23.31	21.64	35.04	24.43	25.06	29.98	25.96	35.66	24.8	33.82	22.74	18.36	18.55	27.27	33.75	17.49	22.21	35.38	33.9	31.78	16.85	27.36	22.38	18.33	17.74	28.5	27.53	37.66	28.58	23.97	30.81	22.29	24.8	13.97	23.63	26.84	22.78	27.14	21.36	25.86	33.15
207423_s_at	ADAM20: ADAM metallopeptidase domain 20	AF029899	8748	gb:AF029899.1 /DB_XREF=gi:2739134 /FEA=FLmRNA /CNT=5 /TID=Hs.177984.0 /TIER=FL /STK=1 /UG=Hs.177984 /LL=8748 /UG_GENE=ADAM20 /DEF=Homo sapiens ADAM 20 mRNA, complete cds. /PROD=ADAM 20 /FL=gb:AF029899.1 gb:NM_003814.2	11.96	19.76	12.62	20.83	25.65	20.95	16.68	16.57	8.49	12.35	14.21	8.28	11.48	17.22	5.48	8.6	12.64	8.35	12.23	16.13	18.48	18.17	13.44	9.74	6.12	15.69	13.32	14.81	18.45	16.59	6.28	20.26	10.94	9.62	19.28	15.73	17.55	9.08	12.89	19.6	17.82	13.99	12.36	10.49	13.72
207665_at	ADAM21 /// ADAM21P: ADAM metallopeptidase domain 21 /// ADAM metallopeptidase domain 21 pseudogene	NM_003813	145241 /// 8747	gb:NM_003813.1 /DB_XREF=gi:11497039 /GEN=ADAM21 /FEA=FLmRNA /CNT=5 /TID=Hs.178748.0 /TIER=FL /STK=0 /UG=Hs.178748 /LL=8747 /DEF=Homo sapiens a disintegrin and metalloproteinase domain 21 (ADAM21), mRNA. /PROD=a disintegrin and metalloproteinase domain 21preproprotein /FL=gb:NM_003813.1	15.46	17.75	18.36	25.39	25.41	8.7	21.61	1.84	8.38	20.99	14.19	13.63	9.84	15.09	14.25	15.23	24.85	13.06	19.22	19.46	15.12	15.89	20.47	11.34	30.21	15.34	22.98	13.07	20.96	36.2	11.67	17.75	10.75	12.24	22.64	19.48	23.86	13.62	15.37	18.14	19.44	7.06	24.01	14.04	13.78
206615_s_at	ADAM22: ADAM metallopeptidase domain 22	NM_021723	53616	gb:NM_021723.1 /DB_XREF=gi:11497046 /GEN=ADAM22 /FEA=FLmRNA /CNT=11 /TID=Hs.158052.1 /TIER=FL /STK=0 /UG=Hs.158052 /LL=53616 /DEF=Homo sapiens a disintegrin and metalloproteinase domain 22 (ADAM22), mRNA. /PROD=a disintegrin and metalloproteinase domain 22,isoform 1 preproprotein /FL=gb:AF155382.1 gb:NM_021723.1	12.87	24.98	18.26	28.05	37.23	23.84	28.23	32.98	14	34.13	21.74	27.63	16.41	49.01	21.68	34.6	9.91	18.73	29.09	18.84	21.03	31.6	32.37	46.49	24.88	16.56	29.07	45.19	15.42	22.3	51.09	24.51	45.39	15.08	31.2	27.03	31.39	31.07	14.86	13.14	45.52	21.44	37.05	87.54	25.09
208226_x_at	ADAM22: ADAM metallopeptidase domain 22	NM_004194	53616	gb:NM_004194.1 /DB_XREF=gi:4757721 /GEN=ADAM22 /FEA=FLmRNA /CNT=2 /TID=Hs.158052.0 /TIER=FL /STK=0 /UG=Hs.158052 /LL=53616 /DEF=Homo sapiens a disintegrin and metalloproteinase domain 22 (ADAM22), mRNA. /PROD=a disintegrin and metalloproteinase domain 22,isoform 4 preproprotein /FL=gb:NM_004194.1 gb:AB009671.1	20.61	33.58	29.39	35.25	41.44	27.48	21.57	44.64	35.38	31.19	19.81	32.51	20.66	54.16	27.21	27.8	18.33	28.16	30.77	25.32	13.61	26.62	42.18	56.08	39.39	23.32	32.37	43.21	29.14	21.25	48.54	21.55	48.05	26.17	27.27	27.22	37.08	42.41	34.14	23.33	52.06	38.63	37.59	100.01	38.24
208227_x_at	ADAM22: ADAM metallopeptidase domain 22	NM_021721	53616	gb:NM_021721.1 /DB_XREF=gi:11497042 /GEN=ADAM22 /FEA=FLmRNA /CNT=1 /TID=Hs.158052.2 /TIER=FL /STK=0 /UG=Hs.158052 /LL=53616 /DEF=Homo sapiens a disintegrin and metalloproteinase domain 22 (ADAM22), mRNA. /PROD=a disintegrin and metalloproteinase domain 22,isoform 5 preproprotein /FL=gb:NM_021721.1	38.91	45.01	45.22	44.8	43.75	34.65	35.81	58.91	29.58	41.68	41.46	47.63	38.36	64.91	49.17	49.28	17.92	34.39	46.47	37.33	43.3	50	41.9	50.83	52.69	29.06	46.53	52.73	17.16	41.52	58.51	37.86	46.78	35.91	52.7	37.53	41.33	48.28	45.56	34.26	64.08	26.65	36.97	90.72	36.5
208237_x_at	ADAM22: ADAM metallopeptidase domain 22	AF155381	53616	gb:AF155381.1 /DB_XREF=gi:8132432 /GEN=ADAM22 /FEA=FLmRNA /CNT=2 /TID=Hs.158052.3 /TIER=FL /STK=0 /UG=Hs.158052 /LL=53616 /DEF=Homo sapiens metalloprotease-like, disintegrin-like, cysteine-rich protein 2 delta (ADAM22) mRNA, alternative splice product, complete cds. /PROD=metalloprotease-like, disintegrin-like,cysteine-rich protein 2 delta /FL=gb:AF155381.1 gb:NM_021722.1	157.4	151.54	155.56	150.82	125.03	111.53	156.5	166.09	134.67	172.05	121.93	151.78	146.06	142.02	151.53	124.14	127.57	182.24	134.56	156.38	110.42	138.68	137	153.18	133.89	116.61	119.89	180.33	145.38	133.03	151.64	134.32	193.25	149.62	166.39	181.6	98.27	121.44	159.73	150.45	120.63	99.79	149.87	163.18	146.43
1555024_at	ADAM22: ADAM metallopeptidase domain 22	BC036029	53616	gb:BC036029.1 /DB_XREF=gi:23273565 /TID=Hs2.396936.1 /CNT=2 /FEA=FLmRNA /TIER=FL /STK=1 /UG=Hs.396936 /DEF=Homo sapiens, Similar to a disintegrin and metalloproteinase domain 22, clone MGC:33113 IMAGE:5278621, mRNA, complete cds. /PROD=Similar to a disintegrin and metalloproteinasedomain 22 /FL=gb:BC036029.1	15.72	18.18	11.69	11.91	17.03	30.27	15.52	10.42	16.66	5.82	16.16	19.95	10.49	14.33	12.75	16.46	13.02	13.53	14.8	18.36	15.07	14.16	12.52	11.64	16.11	16.85	8.49	12.68	16.85	17.49	12.11	8.7	13.34	12.07	17.22	20.72	17.32	20.78	28.03	12.06	7.73	13.03	8.81	20.45	17.78
206046_at	ADAM23: ADAM metallopeptidase domain 23	NM_003812	8745	gb:NM_003812.1 /DB_XREF=gi:4501912 /GEN=ADAM23 /FEA=FLmRNA /CNT=26 /TID=Hs.7164.0 /TIER=FL+Stack /STK=11 /UG=Hs.7164 /LL=8745 /DEF=Homo sapiens a disintegrin and metalloproteinase domain 23 (ADAM23), mRNA. /PROD=a disintegrin and metalloproteinase domain 23preproprotein /FL=gb:NM_003812.1 gb:AB009672.1	22.38	18.6	16.1	158.63	9.05	34.07	196.97	9.99	57.87	382.71	124.09	22.19	57.76	11.89	110.13	12.42	5.19	18.15	119.5	214.24	16.12	77.91	5.62	6.5	15.1	7.37	7.04	5.62	21.31	6.76	277.68	7.48	33.91	10.35	10.41	214.14	11.5	15.9	9.46	6.3	13.56	62.12	7.63	4.73	12.07
240143_at	ADAM23: ADAM metallopeptidase domain 23	AA721252	8745	gb:AA721252 /DB_XREF=gi:2737387 /DB_XREF=nz72d06.s1 /CLONE=IMAGE:1301003 /FEA=EST /CNT=5 /TID=Hs.291502.0 /TIER=ConsEnd /STK=4 /UG=Hs.291502 /UG_TITLE=ESTs	19.86	25.25	12.92	117.54	5.91	47.96	177.81	3.29	44.2	378.96	110.38	23.71	75.67	7.6	137.3	14.9	4.58	17.87	105.33	302.99	6.83	49.54	6.13	2.1	14.25	2.09	5.89	2.2	30.24	6.31	183.14	3.37	23.26	13.4	5.64	128.34	6.07	11.27	2.9	8.26	1.11	60.34	7.8	1	6.28
1559268_at	ADAM23: ADAM metallopeptidase domain 23	AW022638	8745	gb:AW022638 /DB_XREF=gi:5876168 /DB_XREF=df41f11.y1 /CLONE=IMAGE:2486156 /TID=Hs2.376637.1 /CNT=5 /FEA=mRNA /TIER=ConsEnd /STK=0 /UG=Hs.376637 /UG_TITLE=Homo sapiens cDNA FLJ34481 fis, clone HLUNG2004037.	41.42	37.21	48.68	41.12	29.65	42.14	49.01	30.49	26.23	66.88	58.67	48.83	43.57	32.26	29.98	41.08	32.63	34.21	51.9	48.75	47.41	41.9	32.63	34.27	43.46	41.64	39.51	41.38	31.4	27.44	59.57	28.1	34.81	39.57	41.13	41.39	26.97	23.83	46.93	34.66	15.88	26.92	19.47	36.42	32.05
241446_at	ADAM28: ADAM metallopeptidase domain 28	AA479832	10863	gb:AA479832 /DB_XREF=gi:2205718 /DB_XREF=zu43f07.r1 /CLONE=IMAGE:740773 /FEA=EST /CNT=7 /TID=Hs.293199.0 /TIER=ConsEnd /STK=0 /UG=Hs.293199 /UG_TITLE=ESTs	22.06	19.95	10.27	20.28	10.93	21.04	14.36	12.74	10.82	17.37	16.52	15.96	15.17	14.7	10.81	16.32	19.36	2.22	13.4	22.48	14.91	16.06	16.52	10.01	12.11	12.43	11.38	11.69	19.33	15.56	7.69	11.96	11.33	16.09	19.77	16.77	10.21	23.76	19.03	10.63	9.17	11.37	17.06	23.44	15.15
221446_at	ADAM30: ADAM metallopeptidase domain 30	NM_021794	11085	gb:NM_021794.1 /DB_XREF=gi:11497608 /GEN=ADAM30 /FEA=FLmRNA /CNT=4 /TID=Hs.283011.0 /TIER=FL /STK=0 /UG=Hs.283011 /LL=11085 /DEF=Homo sapiens a disintegrin and metalloproteinase domain 30 (ADAM30), transcript variant 1, mRNA. /PROD=a disintegrin and metalloproteinase domain 30,isoform 1 preproprotein /FL=gb:NM_020334.1 gb:AF171932.1 gb:AF171933.1 gb:NM_021794.1	18.81	12.76	21.07	23.62	12.98	10.03	11.53	21.05	17.22	20.96	8.22	17.35	16.88	18.65	19.13	25.73	10.04	17.23	21.45	17.34	13.75	15.36	16.27	7.83	24.76	10.57	17.66	14.03	33.12	16.09	13.66	13.79	17.91	12.01	25.7	19.51	21.09	22.96	19.88	14.45	20.52	24.67	15.06	19.9	22.8
1552266_at	ADAM32: ADAM metallopeptidase domain 32	NM_145004	203102	gb:NM_145004.1 /DB_XREF=gi:21450712 /TID=Hs2.338203.1 /CNT=38 /FEA=FLmRNA /TIER=FL+Stack /STK=15 /LL=203102 /UG_GENE=MGC26899 /UG=Hs.338203 /UG_TITLE=hypothetical protein MGC26899 /DEF=Homo sapiens a disintegrin and metalloprotease domain 32 (ADAM32), mRNA. /FL=gb:BC030698.1 gb:NM_145004.1 gb:BC030014.1 gb:BC026085.1 gb:BC028702.1 gb:BC026169.1 gb:BC034975.1	32.07	31.98	25.13	22.12	28.28	35.33	41.58	35.43	11.25	25.02	40.41	26.28	25.46	22.26	18.03	22.49	16.91	32.3	18.04	24.92	28.47	19.84	29.25	19.09	23.91	24.04	17.75	21.57	22.38	20.59	11.02	8.03	25.04	26.79	24.12	21.59	36.08	33.26	35.86	18.15	9.21	19.62	29.39	16.39	22.02
232570_s_at	ADAM33: ADAM metallopeptidase domain 33	AL356755	80332	gb:AL356755 /DB_XREF=gi:10862770 /FEA=DNA_3 /CNT=8 /TID=Hs.173716.0 /TIER=ConsEnd /STK=1 /UG=Hs.173716 /LL=80332 /UG_GENE=DJ964F7.1 /UG_TITLE=a disintegrin and metalloproteinase domain /DEF=Human DNA sequence from clone RP5-964F7 on chromosome 20 Contains the gene encoding GFR receptor alpha 4 protein (GFR4A), the 3 part of a gene for a novel protein (disintegrin and metalloproteinase), ESTs, STS…	13.84	16.33	12.06	18.42	20.12	10.87	20.29	16.36	8.83	24.2	15.82	26.21	21.54	8.82	13.3	21.57	13.47	20.11	23.92	20.84	27.93	14.35	8.93	7.73	13.38	13.97	11.24	17.78	17.44	11.6	11.76	10.23	18.67	14.01	11.43	22.43	12.81	8.14	26.73	22.42	7.43	11.26	18.5	17.06	16.16
233868_x_at	ADAM33: ADAM metallopeptidase domain 33	AL117415	80332	gb:AL117415.1 /DB_XREF=gi:5912106 /FEA=mRNA /CNT=2 /TID=Hs.173716.1 /TIER=ConsEnd /STK=0 /UG=Hs.173716 /LL=80332 /UG_GENE=DJ964F7.1 /UG_TITLE=a disintegrin and metalloproteinase domain /DEF=Homo sapiens mRNA; cDNA DKFZp434K0521 (from clone DKFZp434K0521).	34.29	15.48	34.51	11.16	15.76	16.54	14.39	26.83	24.01	26.72	19.62	27.64	23.84	41.18	21.11	28.55	3.64	16.75	13.5	20.61	27.58	11.61	23.07	20.53	15.25	14.93	17.77	13.41	17.22	9.21	21.06	19.11	2.95	8.52	17.44	11.28	22.27	8.22	30.67	6.46	9.54	9.91	17.71	12.26	5.17
217090_at	ADAM3A: ADAM metallopeptidase domain 3a (cyritestin 1)	X89655	1587	gb:X89655.1 /DB_XREF=gi:3059113 /FEA=mRNA /CNT=1 /TID=Hs.98848.1 /TIER=ConsEnd /STK=0 /UG=Hs.98848 /LL=1587 /UG_GENE=ADAM3A /UG_TITLE=a disintegrin and metalloproteinase domain 3a (cyritestin 1) /DEF=H.sapiens mRNA for cyritestin protein (clone T3).	21	16.87	26.17	22.42	15.1	18.87	20.01	24.77	21.94	16.58	25.66	17.72	19.77	20.14	19.87	15.94	12.62	27.19	18.12	22.13	18.24	21.71	13.24	15.91	16.51	15.18	24.75	16.41	23.43	22.57	12.28	17.38	18.68	18	27.63	27.19	18.25	22.84	14.4	19.34	17.75	27.84	20.11	20.94	14.83
237909_at	ADAM6: ADAM metallopeptidase domain 6	AI024595	8755	gb:AI024595 /DB_XREF=gi:3240208 /DB_XREF=ov68d07.x1 /CLONE=IMAGE:1642477 /FEA=EST /CNT=5 /TID=Hs.97508.0 /TIER=ConsEnd /STK=5 /UG=Hs.97508 /LL=8755 /UG_GENE=ADAM6 /UG_TITLE=a disintegrin and metalloproteinase domain 6	16.42	10.32	12.46	17.94	10.27	13.04	11.8	9.95	11.92	16.97	24.15	12.26	21.46	10.07	14.96	11.31	15.78	16.55	9.87	10.72	11.22	15.36	23.53	12.63	14.09	12.2	20.63	9.39	9.85	24.21	8.73	18.36	10.31	11.89	8.39	14.5	10.1	20.33	11.59	11.8	19.52	9.11	10.53	10.89	12.72
205179_s_at	ADAM8: ADAM metallopeptidase domain 8 /// ADAM metallopeptidase domain 8	AI814527	101	gb:AI814527 /DB_XREF=gi:5425742 /DB_XREF=wj74c02.x1 /CLONE=IMAGE:2408546 /FEA=FLmRNA /CNT=47 /TID=Hs.86947.0 /TIER=Stack /STK=10 /UG=Hs.86947 /LL=101 /UG_GENE=ADAM8 /UG_TITLE=a disintegrin and metalloproteinase domain 8 /FL=gb:D26579.1 gb:NM_001109.1	35.78	23.93	31.25	20.76	26.23	25.8	36.8	25.65	13.58	21.78	21.69	17.49	16.35	19.54	21.67	31.37	33.06	33.85	23.61	21.48	37.55	29.55	31.04	31.96	34.15	33.43	22.41	34	30.58	25.44	43.73	22.04	24.12	37.28	22.98	20.56	16.08	20.75	16.46	27.35	31.55	32.51	29.57	36.38	26.2
205180_s_at	ADAM8: ADAM metallopeptidase domain 8 /// ADAM metallopeptidase domain 8	NM_001109	101	gb:NM_001109.1 /DB_XREF=gi:4557252 /GEN=ADAM8 /FEA=FLmRNA /CNT=47 /TID=Hs.86947.0 /TIER=FL+Stack /STK=15 /UG=Hs.86947 /LL=101 /DEF=Homo sapiens a disintegrin and metalloproteinase domain 8 (ADAM8), mRNA. /PROD=a disintegrin and metalloproteinase domain 8precursor /FL=gb:D26579.1 gb:NM_001109.1	1379.99	896.05	731.85	617.52	900.55	851.89	864.59	822.9	929.31	753.35	620.65	806.56	963.14	1130.9	828.34	1199.25	790.74	1171.24	733.6	979.42	1169.98	913.81	1190.63	862.73	1397.93	729.94	1235.48	1157.96	1098.86	936.92	1235.86	928.06	897.84	1576.25	976.82	621.88	829.83	743.93	863.61	789.55	971.04	935.04	1233.52	1722.81	1353.52
202381_at	ADAM9: ADAM metallopeptidase domain 9 (meltrin gamma)	NM_003816	8754	gb:NM_003816.1 /DB_XREF=gi:4501914 /GEN=ADAM9 /FEA=FLmRNA /CNT=131 /TID=Hs.2442.0 /TIER=FL /STK=0 /UG=Hs.2442 /LL=8754 /DEF=Homo sapiens a disintegrin and metalloproteinase domain 9 (meltrin gamma) (ADAM9), mRNA. /PROD=a disintegrin and metalloproteinase domain 9preproprotein /FL=gb:NM_003816.1 gb:U41766.1	769.56	657.62	763.17	852.64	949.67	760.03	743.44	820.02	798.91	734.89	910.96	954.85	786.38	897.05	824.67	895.67	823.53	668.01	729.01	775.96	856.77	755.48	711.74	947.82	686.43	893.56	917.71	874.9	849.89	942.84	575.53	840.67	915.12	902.18	933.71	1010.54	958.71	766.99	809.27	727.66	927.82	876.05	835.45	717.92	647.13
1555326_a_at	ADAM9: ADAM metallopeptidase domain 9 (meltrin gamma)	AF495383	8754	gb:AF495383.1 /DB_XREF=gi:21359695 /GEN=ADAM9 /TID=Hs2.2442.2 /CNT=1 /FEA=FLmRNA /TIER=FL /STK=1 /LL=8754 /UG=Hs.2442 /DEF=Homo sapiens disintegrinmetalloproteinase domain 9 short protein precursor (ADAM9) mRNA, complete cds; alternatively spliced. /PROD=disintegrinmetalloproteinase domain 9 shortprotein precursor /FL=gb:AF495383.1	33.16	25.66	34.78	26.74	34.7	25.63	24.14	31.67	20.51	21.75	34.58	28.52	28.28	22.36	30.13	36.86	24.95	24.55	25.26	28.13	33.92	32.1	23.46	36.82	23.89	28.47	27.98	23.53	35.24	42.5	31.91	31.22	34.7	27.97	27.99	24.55	29.73	31.76	25.97	28.83	27.85	36.23	24.68	25.39	33.13
1570042_a_at	ADAM9: ADAM metallopeptidase domain 9 (meltrin gamma)	BC027996	8754	gb:BC027996.1 /DB_XREF=gi:20381384 /TID=Hs2.130633.1 /CNT=2 /FEA=mRNA /TIER=ConsEnd /STK=0 /UG=Hs.130633 /UG_TITLE=Homo sapiens, Similar to a disintegrin and metalloproteinase domain 9 (meltrin gamma), clone IMAGE:5183140, mRNA /DEF=Homo sapiens, Similar to a disintegrin and metalloproteinase domain 9 (meltrin gamma), clone IMAGE:5183140, mRNA.	19.6	13.65	21.63	22.86	17.86	20.44	19.42	16.43	8.12	15.04	15.47	14.03	13.48	13.69	12.34	21.51	13.29	12.5	17.04	9.48	14.33	14.27	21.36	9.03	21.54	17.33	15.46	14.92	13.7	17.67	8.18	11	14.46	9.89	13.75	21.25	12.64	22.4	17.1	10.52	13.01	10.17	18.84	15.25	10.08
206134_at	ADAMDEC1: ADAM-like, decysin 1	NM_014479	27299	gb:NM_014479.1 /DB_XREF=gi:7657318 /GEN=M12.219 /FEA=FLmRNA /CNT=21 /TID=Hs.145296.0 /TIER=FL+Stack /STK=14 /UG=Hs.145296 /LL=27299 /DEF=Homo sapiens disintegrin protease (M12.219), mRNA. /PROD=disintegrin protease /FL=gb:NM_014479.1	53.04	26.07	26.95	109.21	17.44	31.88	39.63	20.07	28.71	30.7	46.92	20.86	30.8	15.53	32.94	18.62	14.06	28.05	9.85	21.44	16.57	14.54	19.09	12.88	10.06	6.72	14.21	36.04	26.22	19.66	13.74	19.84	14.53	8.13	10.66	25.82	21.6	20.1	9.97	11.29	15.68	14.85	24.29	15.56	23.44
230341_x_at	ADAMTS10: ADAM metallopeptidase with thrombospondin type 1 motif, 10	AI074983	81794	gb:AI074983 /DB_XREF=gi:3401627 /DB_XREF=oy28e12.s1 /CLONE=IMAGE:1667182 /FEA=EST /CNT=14 /TID=Hs.134535.0 /TIER=Stack /STK=12 /UG=Hs.134535 /UG_TITLE=ESTs	22.28	17.68	11.06	19.58	11.78	12.59	15.43	16.21	19.69	18.89	6.73	12.07	14.18	11.63	10.23	6.39	5.83	4.78	16.84	6.45	6.7	27.02	18.49	15.44	22.1	16.82	13.15	10.48	18.8	4.86	12.67	8.21	14.96	19.75	4.57	11.49	8.8	6.82	16.54	21.74	20.59	8.91	23.61	29.46	5.68
232133_at	ADAMTS10: ADAM metallopeptidase with thrombospondin type 1 motif, 10	AF163762	81794	gb:AF163762.1 /DB_XREF=gi:11493588 /GEN=ADAMTS10 /FEA=mRNA /CNT=14 /TID=Hs.143902.0 /TIER=ConsEnd /STK=0 /UG=Hs.143902 /LL=81794 /DEF=Homo sapiens zinc metalloendopeptidase (ADAMTS10) mRNA, partial cds. /PROD=zinc metalloendopeptidase	23.49	20.69	28.83	12.2	18.11	28.86	34.81	17.9	34.02	18.08	23.62	18.02	23.93	20.59	32.36	19.24	18.84	15.24	39.03	17.15	17.04	13.49	41.84	22.9	27.97	20.95	41.07	25.54	23.69	35.42	28.4	12.7	25.46	13.21	37.15	25.09	22.34	23.47	28.13	15.44	21.3	23.15	28.76	29.03	15.77
234490_at	ADAMTS10: ADAM metallopeptidase with thrombospondin type 1 motif, 10	AK024563	81794	gb:AK024563.1 /DB_XREF=gi:10436873 /FEA=mRNA /CNT=1 /TID=Hs.293929.0 /TIER=ConsEnd /STK=0 /UG=Hs.293929 /UG_TITLE=Homo sapiens cDNA: FLJ20910 fis, clone ADSE00492 /DEF=Homo sapiens cDNA: FLJ20910 fis, clone ADSE00492.	75.79	58.74	30.51	51.77	40.52	34.46	67.38	33.62	55.11	46.17	41.62	46.57	39.97	64.54	38.27	31.98	34.91	34.63	49.34	49	16.03	33.41	40.77	31.12	45.76	36.36	42.27	30.24	42.84	32.27	56.49	15.31	41.25	36.92	48.42	38.76	18.02	28.97	79.88	27.58	38.06	29.35	47.63	27.37	48.8
221421_s_at	ADAMTS12: ADAM metallopeptidase with thrombospondin type 1 motif, 12 /// ADAM metallopeptidase with thrombospondin type 1 motif, 12	NM_030955	81792	gb:NM_030955.1 /DB_XREF=gi:13569927 /GEN=ADAMTS12 /FEA=FLmRNA /CNT=1 /TID=HsAffx.900138.1091 /TIER=FL /STK=0 /DEF=Homo sapiens a disintegrin-like and metalloprotease (reprolysin type) with thrombospondin type 1 motif, 12 (ADAMTS12), mRNA. /PROD=a disintegrin-like and metalloprotease(reprolysin type) with thrombospondin type 1 motif, 12 /FL=gb:NM_030955.1	29.53	26.58	36.42	23.9	29.28	45.94	28.66	36.64	43.27	29.46	40.26	41.28	46.6	32.92	40.5	30.15	31	41.81	33.27	33.95	18.12	37.38	28.47	21.06	30.02	37.16	27.81	25.9	34.08	20.67	44.88	33.33	43.12	52.56	42.3	52.73	32.71	65.08	32.23	17.17	19.26	14.69	28.73	30.47	37.18
223844_at	ADAMTS13: ADAM metallopeptidase with thrombospondin type 1 motif, 13	AL136809	11093	gb:AL136809.1 /DB_XREF=gi:12053128 /GEN=DKFZp434C2322 /FEA=FLmRNA /CNT=7 /TID=Hs.131433.0 /TIER=FL /STK=0 /UG=Hs.131433 /DEF=Homo sapiens mRNA; cDNA DKFZp434C2322 (from clone DKFZp434C2322); complete cds. /PROD=hypothetical protein /FL=gb:AL136809.1	30.78	42.65	35.79	45.45	21.09	25.93	33.57	30.17	23.97	30.65	35.32	31.36	41.52	30.47	43.39	44.55	41.17	35.66	26.88	29.75	31.54	34.62	27.72	36.63	42.96	35.46	51.8	33.98	32.91	42.67	20.7	32.02	33.28	29.66	41.1	21.79	34.3	37.84	34.87	44.69	24.68	32.74	34.86	37.66	37.47
238125_at	ADAMTS16: ADAM metallopeptidase with thrombospondin type 1 motif, 16	AI740544	170690	gb:AI740544 /DB_XREF=gi:5108832 /DB_XREF=wg16d12.x1 /CLONE=IMAGE:2365271 /FEA=EST /CNT=7 /TID=Hs.205299.0 /TIER=ConsEnd /STK=5 /UG=Hs.205299 /UG_TITLE=ESTs	10.81	18.42	12.06	6.79	17.33	8.88	11.24	32.83	22.06	18.91	11.15	12.18	8.33	21.84	9.87	14.9	21.66	16.06	14.77	9.52	16.59	13.73	12.98	13.37	21.04	9.65	13.62	17.19	6.85	16.39	12.87	19.13	13.7	10.1	11.97	7.05	8.14	8.42	15.07	19.28	23.03	9.82	13.55	11.84	2.73
1552725_s_at	ADAMTS17: ADAM metallopeptidase with thrombospondin type 1 motif, 17	NM_139057	170691	gb:NM_139057.1 /DB_XREF=gi:21265063 /GEN=ADAMTS17 /TID=Hs2.349970.1 /CNT=17 /FEA=FLmRNA /TIER=FL /STK=2 /LL=170691 /UG=Hs.349970 /DEF=Homo sapiens a disintegrin-like and metalloprotease (reprolysin type) with thrombospondin type 1 motif, 17 (ADAMTS17), mRNA. /PROD=a disintegrin-like and metalloprotease(reprolysin type) with thrombospondin type 1 motif, 17preproprotein /FL=gb:NM_139057.1	25.12	24.59	27.3	12.51	15.2	23.44	17.24	20.71	22.87	27.52	24.64	19.36	10.1	22.89	20.54	13.94	26.61	26.39	20.23	24.98	20.46	19.98	25.15	17.13	19.3	16.55	28.01	25.63	28.35	23.82	24.48	19.5	17.77	34.93	21.54	22.61	17.03	22.1	16.11	15.62	29.19	16.11	25.58	20.42	23.89
1552726_at	ADAMTS17: ADAM metallopeptidase with thrombospondin type 1 motif, 17	AA022668	170691	gb:AA022668 /DB_XREF=gi:1486749 /DB_XREF=ze71e08.s1 /CLONE=IMAGE:364454 /TID=Hs2.349970.1 /CNT=17 /FEA=FLmRNA /TIER=ConsEnd /STK=2 /LL=170691 /UG_GENE=ADAMTS17 /UG=Hs.349970 /UG_TITLE=a disintegrin-like and metalloprotease (reprolysin type) with thrombospondin type 1 motif, 17 /FL=gb:NM_139057.1	15.56	12.42	27.07	13.55	11.32	23.59	26.77	40.1	28.63	22.81	17.42	23.94	19.09	5.9	24.1	29.06	27.93	28.89	24.07	6.35	17.25	26.81	21.27	15.64	19.26	17.02	28.52	24.99	23.44	14.1	13.68	38.73	15.6	31.29	11.94	19.92	26.29	12.47	19.7	18.82	8.07	31.11	11.02	4.66	45.54
214913_at	ADAMTS3: ADAM metallopeptidase with thrombospondin type 1 motif, 3	AB002364	9508	gb:AB002364.1 /DB_XREF=gi:2224672 /GEN=KIAA0366 /FEA=mRNA /CNT=15 /TID=Hs.27916.0 /TIER=ConsEnd /STK=5 /UG=Hs.27916 /LL=9508 /UG_TITLE=a disintegrin-like and metalloprotease (reprolysin type) with thrombospondin type 1 motif, 3 /DEF=Human mRNA for KIAA0366 gene, partial cds.	10.6	10.43	14.11	13.73	17.14	10.96	18.62	27.05	15.13	16.97	19.6	21.31	16.19	22.12	17.31	10.89	20.72	16.88	13.95	22.76	4.45	13.17	10.55	4.24	21.13	8.45	7.63	9.16	9.83	8.63	27.93	13.86	11.04	8.29	12.27	10.48	12.85	13.77	16.95	9.61	10.56	14.76	16.66	15.67	14.43
1555380_at	ADAMTS4: ADAM metallopeptidase with thrombospondin type 1 motif, 4	BC030812	9507	gb:BC030812.1 /DB_XREF=gi:21410062 /TID=Hs2.211604.2 /CNT=1 /FEA=FLmRNA /TIER=FL /STK=1 /LL=9507 /UG_GENE=ADAMTS4 /UG=Hs.211604 /DEF=Homo sapiens, clone MGC:22414 IMAGE:4693587, mRNA, complete cds. /PROD=Unknown (protein for MGC:22414) /FL=gb:BC030812.1	51.08	45.99	32.28	43.24	38.8	39.15	30.02	63.66	49.95	41.55	35.69	38.67	37.69	42.82	29.94	47.87	26.29	41.71	58.65	44.6	37.14	32.65	48.44	39.09	34.25	25.3	38.13	42.48	29.76	37.3	30.45	31.38	45.07	43.11	43.24	41.13	27.51	31.91	34.64	38.74	39.65	43.5	44.56	29.24	37.47
220866_at	ADAMTS6: ADAM metallopeptidase with thrombospondin type 1 motif, 6	NM_014273	11174	gb:NM_014273.1 /DB_XREF=gi:7656868 /GEN=ADAMTS6 /FEA=FLmRNA /CNT=4 /TID=Hs.279874.0 /TIER=FL /STK=0 /UG=Hs.279874 /LL=11174 /DEF=Homo sapiens a disintegrin-like and metalloprotease (reprolysin type) with thrombospondin type 1 motif, 6 (ADAMTS6), mRNA. /PROD=a disintegrin and metalloprotease withthrombospondin motifs-6 preproprotein /FL=gb:NM_014273.1 gb:AF140674.1	12.47	17.08	15.31	20.09	10.83	12.94	21.71	6.16	12.27	15.09	10.74	13.19	10.65	13.3	13.06	14.53	18.86	10.21	20.29	18.78	29.55	19.09	16.17	5.63	7.59	22.07	19.67	14.5	13.03	26	13.49	11.45	14.3	12.89	22.69	24.7	16.37	8.29	14.38	10.34	19.33	14.21	13.55	12.61	8.72
237411_at	ADAMTS6: ADAM metallopeptidase with thrombospondin type 1 motif, 6	N71063	11174	gb:N71063 /DB_XREF=gi:1227643 /DB_XREF=za86a11.s1 /CLONE=IMAGE:299420 /FEA=EST /CNT=5 /TID=Hs.38173.0 /TIER=ConsEnd /STK=5 /UG=Hs.38173 /UG_TITLE=ESTs	27.66	45.64	4.95	68.4	28.16	55.51	122.35	25.6	63.31	113.78	61.63	73.27	56.57	74.01	71.46	61.99	132.03	22.72	91.22	77.65	27.68	51.23	27.44	12.21	47.25	113.24	57.87	30.2	125.02	11.94	196.37	19.85	18.82	211.39	16.98	19.96	46.8	78.64	134.46	47.26	40.2	60.6	96.94	12.72	146.42
1570351_at	ADAMTS6: ADAM metallopeptidase with thrombospondin type 1 motif, 6	BC020916	11174	gb:BC020916.1 /DB_XREF=gi:18088660 /TID=Hs2.382857.1 /CNT=2 /FEA=mRNA /TIER=ConsEnd /STK=0 /UG=Hs.382857 /UG_TITLE=Homo sapiens, clone IMAGE:4769734, mRNA /DEF=Homo sapiens, clone IMAGE:4769734, mRNA.	26.65	36.41	42.05	44.39	36.19	45.73	48.78	45.72	34.78	66.73	47.2	49.13	32.52	36.99	32.48	45.56	53.06	39.62	46.58	53.76	39.99	33.32	26.35	22.29	31.83	40.95	34.78	31.9	47.45	30.26	40.65	17.8	34.64	47.01	36.88	41.75	35.3	41.69	59.84	37.57	22.72	34.71	37.37	31.42	32.28
220705_s_at	ADAMTS7: ADAM metallopeptidase with thrombospondin type 1 motif, 7	NM_014272	11173	gb:NM_014272.1 /DB_XREF=gi:10645198 /GEN=ADAMTS7 /FEA=FLmRNA /CNT=5 /TID=Hs.284221.0 /TIER=FL /STK=0 /UG=Hs.284221 /LL=11173 /DEF=Homo sapiens a disintegrin-like and metalloprotease (reprolysin type) with thrombospondin type 1 motif, 7 (ADAMTS7), mRNA. /PROD=a disintegrin and metalloprotease withthrombospondin motifs-7 preproprotein /FL=gb:AF140675.1 gb:NM_014272.1	17.35	26.04	12.16	16.58	17.81	8.79	17.84	15.07	8.34	18.37	10.13	20.75	23.33	20.78	19.71	12.85	8.9	14.43	14.58	20.22	19.98	22.14	12.3	12.41	19.11	11.76	14.98	4.4	15.09	10.78	10.72	24.29	13.08	10.72	11.74	12.31	12.66	13.91	5.42	9.08	20.48	14.72	17.89	10.52	22.63
235649_at	ADAMTS8: ADAM metallopeptidase with thrombospondin type 1 motif, 8	AW207389	11095	gb:AW207389 /DB_XREF=gi:6506885 /DB_XREF=UI-H-BI1-afi-a-08-0-UI.s1 /CLONE=IMAGE:2721710 /FEA=EST /CNT=10 /TID=Hs.126758.0 /TIER=ConsEnd /STK=7 /UG=Hs.126758 /UG_TITLE=ESTs, Highly similar to AF175283 1 zinc metalloendopeptidase (H.sapiens)	29.72	30.84	27.54	16.09	20.75	28.19	16.69	24.19	27.62	15.24	15.58	14.31	17.12	16.9	17.6	10.71	24.11	5.76	18.7	20.12	17.95	18.01	7.87	15.24	18.38	16.34	8.8	14.72	5.6	12.32	9.49	12.66	13.42	15.94	38.41	30.47	15.07	17.52	47.48	13.23	12.51	10.1	18.94	18.38	14.45
220287_at	ADAMTS9: ADAM metallopeptidase with thrombospondin type 1 motif, 9	NM_020249	56999	gb:NM_020249.1 /DB_XREF=gi:9910121 /GEN=ADAMTS9 /FEA=FLmRNA /CNT=8 /TID=Hs.126855.0 /TIER=FL /STK=0 /UG=Hs.126855 /LL=56999 /DEF=Homo sapiens disintegrin metalloproteinase with thrombospondin repeats (ADAMTS9), mRNA. /PROD=a disintegrin and metalloproteinase withthrombospondin motifs-9 preproprotein /FL=gb:NM_020249.1 gb:AF261918.1	29.86	39.3	40.63	35.72	23.24	31.75	45.18	32.4	39.44	26.92	26.33	37.85	31.3	32.53	28.52	26.31	36.73	38.82	30.04	25.55	36.85	40.55	29.05	30.05	31.28	30.69	23.18	21.41	42.42	37.53	38.53	29.48	29.25	32.71	23.28	30.8	29.92	38.24	35.55	39.23	24.35	16.89	36.53	37.3	38.18
233785_at	ADAMTS9: ADAM metallopeptidase with thrombospondin type 1 motif, 9	AB037733	56999	gb:AB037733.1 /DB_XREF=gi:7242978 /GEN=KIAA1312 /FEA=mRNA /CNT=2 /TID=Hs.126855.1 /TIER=ConsEnd /STK=0 /UG=Hs.126855 /LL=56999 /DEF=Homo sapiens mRNA for KIAA1312 protein, partial cds. /PROD=KIAA1312 protein	38.57	29.27	28.04	22.02	35.96	31.92	31.63	45.56	20.53	33.1	28.56	33.36	37.05	23.38	26.72	25.93	28.76	33.24	36.31	32.06	27.61	30.78	25.78	26.63	22.99	17.34	37.17	24.04	20.08	16.27	28.49	18.24	30.92	26.73	45.42	26.97	27.22	28.01	36.73	28.15	31.78	28.85	15.48	24.09	22.47
1562275_at	ADAMTS9: ADAM metallopeptidase with thrombospondin type 1 motif, 9	AL832835	56999	gb:AL832835.1 /DB_XREF=gi:21733418 /TID=Hs2.201008.1 /CNT=2 /FEA=mRNA /TIER=ConsEnd /STK=0 /UG=Hs.201008 /UG_TITLE=Homo sapiens mRNA; cDNA DKFZp667P1024 (from clone DKFZp667P1024) /DEF=Homo sapiens mRNA; cDNA DKFZp667P1024 (from clone DKFZp667P1024).	34.25	24.93	28.82	27.25	31.94	26.23	20.74	33.13	27.89	26.23	30.33	29	25.86	25.92	14.53	24.51	19.12	23.52	22.14	20.46	13.92	23.92	13.81	15.78	23.89	18.85	12.96	18.68	10.87	17.67	23.27	20	29	23.53	23.69	25.82	21.74	14.99	26.61	26.15	20.62	15.28	16.06	14.13	16.79
224371_at	ADAMTSL1: ADAMTS-like 1 /// ADAMTS-like 1	AF251058	92949	gb:AF251058.1 /DB_XREF=gi:13625177 /FEA=FLmRNA /CNT=1 /TID=HsAffx.900528.842 /TIER=FL /STK=0 /DEF=Homo sapiens clone 2 thrombospondin mRNA, complete cds. /PROD=thrombospondin /FL=gb:AF251058.1	12.14	17.28	17.16	13.72	14.77	13.22	11.09	30.63	23.78	9.61	7.23	14.44	15.35	19.93	14.9	12.97	16.91	5.78	11.24	8.15	13.99	8.28	9.84	15.86	12.23	13.45	17.15	16.18	9.91	14.21	19.42	9.78	16.57	10.73	15.39	12.38	11	13.9	12.5	8.55	7.48	13.51	8.19	16.06	13.14
213974_at	ADAMTSL3: ADAMTS-like 3	AB033059	57188	gb:AB033059.1 /DB_XREF=gi:6330728 /GEN=KIAA1233 /FEA=mRNA /CNT=25 /TID=Hs.18705.0 /TIER=Stack /STK=14 /UG=Hs.18705 /LL=57188 /DEF=Homo sapiens mRNA for KIAA1233 protein, partial cds. /PROD=KIAA1233 protein	29.61	32.68	24.15	27.74	27.99	26.71	26.24	31.58	22.2	31.31	32.33	32.02	27.51	24.78	29.05	23.43	27.3	24.1	38.27	34.19	22.13	26.39	26.31	31.62	19.65	26.41	29.76	32.71	24.89	27.19	17.22	28.64	32.92	30.85	31.1	16.82	29.34	25.66	26.32	23.58	25.2	18.01	23.12	23.62	26.6
242200_at	ADAMTSL5: ADAMTS-like 5	AA505848	339366	gb:AA505848 /DB_XREF=gi:2241985 /DB_XREF=nh99c08.s1 /CLONE=IMAGE:966638 /FEA=EST /CNT=5 /TID=Hs.187093.0 /TIER=ConsEnd /STK=2 /UG=Hs.187093 /UG_TITLE=ESTs, Weakly similar to ATS6_HUMAN ADAM-TS 6 PRECURSOR (H.sapiens)	32.22	26.3	20.71	20.79	23.93	15.9	17.71	21.17	26.35	14.63	22.62	25.46	18.72	22.24	20.7	19.64	25.73	21.58	12.88	11.43	32.46	24.44	16.74	14.47	26.93	26.8	29.68	21.22	17.22	19.43	14.07	25.47	20.14	22.07	16.99	23.3	27.83	20.43	18.28	16.43	23.35	27.23	22.79	21.15	19.95
201786_s_at	ADAR: adenosine deaminase, RNA-specific	NM_001111	103	gb:NM_001111.2 /DB_XREF=gi:7669471 /GEN=ADAR /FEA=FLmRNA /CNT=207 /TID=Hs.7957.1 /TIER=FL+Stack /STK=112 /UG=Hs.7957 /LL=103 /DEF=Homo sapiens adenosine deaminase, RNA-specific (ADAR), transcript variant ADAR-a, mRNA. /PROD=adenosine deaminase, RNA-specific, isoformADAR-a /FL=gb:U18121.1 gb:U10439.1 gb:NM_001111.2	4011.13	3298.28	4158.51	3399.91	4424.47	3883.68	2843.04	4432.3	3575.45	3081.62	3834.66	4017.93	4100.56	4518.85	4191.05	4817.28	4507.49	4533.41	3205.07	4396.52	4809.56	4530.99	4298.96	4963.5	4079.22	3946.25	4723.54	4418.9	4111.84	4717.72	3436.73	4793.44	4263.58	3802.83	4482.74	3548.22	4326.4	3928.94	3813.02	4692.95	4903.13	4875.26	4368.04	4278.43	4083.29
203865_s_at	ADARB1: adenosine deaminase, RNA-specific, B1 (RED1 homolog rat)	NM_015833	104	gb:NM_015833.1 /DB_XREF=gi:7669476 /GEN=ADARB1 /FEA=FLmRNA /CNT=92 /TID=Hs.85302.0 /TIER=FL+Stack /STK=52 /UG=Hs.85302 /LL=104 /DEF=Homo sapiens adenosine deaminase, RNA-specific, B1 (homolog of rat RED1) (ADARB1), transcript variant DRABA2b, mRNA. /PROD=RNA-specific adenosine deaminase B1, isoformDRABA2b /FL=gb:U76421.1 gb:U82121.1 gb:NM_015833.1	24.77	45.28	6.03	2.16	8.54	9.41	63.16	3.59	11.83	20.1	28.43	23.88	20.72	3.25	19.92	8.72	7.74	8.34	273.16	10.71	10.92	5.21	5.41	2.62	13.61	7.3	19.43	1.61	10.52	9.83	75.67	7.73	99.35	7.83	2.07	6.04	5.67	21.31	3.86	3.85	3.28	4.43	9.49	3.82	7.88
207999_s_at	ADARB1: adenosine deaminase, RNA-specific, B1 (RED1 homolog rat)	NM_001112	104	gb:NM_001112.1 /DB_XREF=gi:4501918 /GEN=ADARB1 /FEA=FLmRNA /CNT=4 /TID=Hs.85302.2 /TIER=FL /STK=0 /UG=Hs.85302 /LL=104 /DEF=Homo sapiens adenosine deaminase, RNA-specific, B1 (homolog of rat RED1) (ADARB1), transcript variant DRADA2a, mRNA. /PROD=RNA-specific adenosine deaminase B1, isoformDRADA2a /FL=gb:U76420.1 gb:U82120.1 gb:NM_001112.1	64.19	59.05	72.64	61.14	85.19	42.65	60.35	68.64	64.1	60.75	52.66	82.8	59.77	62.29	59.68	59.56	41.15	42.47	81.59	60.4	46.7	49.29	37.67	34.45	31.1	48.67	43.18	71.36	36.41	42.61	49.92	39.71	52.45	45.37	61.46	64.13	49.05	47.79	55.31	35.65	39.84	42.45	44.9	62.49	40.82
234799_at	ADARB1: Adenosine deaminase, RNA-specific, B1 (RED1 homolog rat)	AK027227	104	gb:AK027227.1 /DB_XREF=gi:10440308 /FEA=mRNA /CNT=1 /TID=Hs.287748.0 /TIER=ConsEnd /STK=0 /UG=Hs.287748 /UG_TITLE=Homo sapiens cDNA: FLJ23574 fis, clone LNG12580 /DEF=Homo sapiens cDNA: FLJ23574 fis, clone LNG12580.	25.73	43.32	33.73	32.6	28.39	27.36	21.17	39.03	16.59	16.23	40.09	28.69	26.65	10.49	16.9	21.29	11.7	9.13	29.55	18.02	11.65	18.29	13.88	11.93	14.27	14.51	22.18	17.29	9.74	11.39	22.26	14.56	23.06	16.46	24.44	24.94	17.61	26.1	31.99	16.5	17	16.05	21.34	15.97	21.6
219384_s_at	ADAT1: adenosine deaminase, tRNA-specific 1	NM_012091	23536	gb:NM_012091.2 /DB_XREF=gi:7382475 /GEN=ADAT1 /FEA=FLmRNA /CNT=30 /TID=Hs.188661.0 /TIER=FL /STK=6 /UG=Hs.188661 /LL=23536 /DEF=Homo sapiens adenosine deaminase, tRNA-specific 1 (ADAT1), mRNA. /PROD=adenosine deaminase, tRNA-specific 1 /FL=gb:BC002758.1 gb:AF125188.1 gb:NM_012091.2	318.86	383.28	298.13	385.06	434.58	415.83	444.09	387.68	388.64	502.44	459.19	415.66	497.79	333.52	423.79	424.4	318.87	421.61	423.93	398.63	337.91	316.86	370.72	329.37	314.6	373.07	286.08	402.27	264.11	346.38	360.98	379.78	386.53	476.94	262.28	303.83	436.14	289.14	294.96	364.4	314.76	329.68	372.04	388.03	343.11
1554393_a_at	ADC: arginine decarboxylase	AY050636	113451	gb:AY050636.1 /DB_XREF=gi:15858866 /TID=Hs2.91681.2 /CNT=2 /FEA=FLmRNA /TIER=FL /STK=2 /LL=113451 /UG_GENE=ODC-p /UG=Hs.91681 /DEF=Homo sapiens ornithine decarboxylase-like protein variant 4 mRNA, complete cds, alternatively spliced. /PROD=ornithine decarboxylase-like protein variant 4 /FL=gb:AY050637.1 gb:AY050636.1	21.7	21.92	17.76	29.88	20.43	18.13	18.53	13.36	21.03	21.02	28.21	27.78	25.83	17.28	26.83	29.93	29.6	16.48	22.56	21.31	14.16	32.95	9.85	16.7	16.76	10.05	16.8	22.22	19.01	12.4	19.38	9.22	23.9	15.45	16.15	24.23	24.2	12.76	28.73	23.62	16.34	17.2	29.45	22.55	15.28
227482_at	ADCK1: aarF domain containing kinase 1	AI097656	57143	gb:AI097656 /DB_XREF=gi:3445914 /DB_XREF=qb59c02.x1 /CLONE=IMAGE:1704386 /FEA=FLmRNA /CNT=53 /TID=Hs.15251.0 /TIER=Stack /STK=33 /UG=Hs.15251 /LL=57143 /UG_GENE=LOC57143 /UG_TITLE=hypothetical protein /FL=gb:NM_020421.1	88.7	127.59	73.06	90.81	119.57	119.88	106.36	81.59	129.29	126.42	120.88	82.86	113.75	106.3	125.29	126.09	115.35	139.52	55.95	72.52	108.35	135.3	145.02	94.68	60.66	135.04	99.17	101.31	86.2	149.77	91.22	151.81	104.43	135.07	66.07	152.62	79.7	95.89	62.96	124.59	86.59	116.59	140.34	206.51	124.13
221893_s_at	ADCK2: aarF domain containing kinase 2	N32831	90956	gb:N32831 /DB_XREF=gi:1153230 /DB_XREF=yw85g05.s1 /CLONE=IMAGE:259064 /FEA=DNA_2 /CNT=43 /TID=Hs.27262.1 /TIER=Stack /STK=34 /UG=Hs.27262 /UG_TITLE=Homo sapiens clone 25110 mRNA sequence	64.43	50.35	82.25	111.07	122.47	82.26	84.85	100.54	57.91	123.88	79.33	122.15	77.67	127.88	82.71	145.55	116.22	65.1	94.77	90.81	86.02	107.28	93.92	103.83	97.24	101.48	86.4	74.07	73.74	108.71	83.64	124.15	125.25	80.19	92.97	95.94	112.91	97.11	112.67	110.41	97.75	91.59	106.81	79.36	90.72
221894_at	ADCK2: aarF domain containing kinase 2	N32831	90956	gb:N32831 /DB_XREF=gi:1153230 /DB_XREF=yw85g05.s1 /CLONE=IMAGE:259064 /FEA=DNA_2 /CNT=43 /TID=Hs.27262.1 /TIER=Stack /STK=34 /UG=Hs.27262 /UG_TITLE=Homo sapiens clone 25110 mRNA sequence	40.13	38.85	56.03	61.03	64.59	56.9	59.52	60.74	48.35	68.95	53.94	65.18	44.88	77.85	46.31	80.81	62.5	43.69	52.57	49.4	63.61	63.32	53.87	60.34	52.47	47.75	43.14	38.37	56.71	65.2	46.72	62.23	68.75	45.57	51.29	71.37	63.87	49.2	66.22	52.13	67.31	49.05	60.26	42.58	51.55
44120_at	ADCK2: aarF domain containing kinase 2	AI879381	90956	Cluster Incl. AI879381:au50b03.x1 Homo sapiens cDNA /clone=IMAGE /gb=AI879381 /gi=5553430 /ug=Hs.27262 /len=586	182.63	138.29	236.54	251.72	316.07	239.73	222.67	240.52	184.17	289.35	206.6	279.84	232.59	322.16	198.71	393.97	280.34	196.36	235.29	275.79	248.41	308.42	238.81	242.5	267.82	242.76	215.48	196.01	224.62	282.53	193.2	318.85	284.91	241.62	261.38	276.12	290.74	280.82	315.59	264.57	251.08	212.2	241.17	167.55	212.6
227324_at	ADCK4: aarF domain containing kinase 4	AI526074	79934	gb:AI526074 /DB_XREF=gi:4440192 /DB_XREF=DU3.2-7.G01.r /FEA=mRNA /CNT=39 /TID=Hs.130712.0 /TIER=Stack /STK=10 /UG=Hs.130712 /UG_TITLE=Homo sapiens clone 23929 mRNA sequence	98.02	87.92	101.22	96.72	123	111.82	129.54	100.28	89.01	106.27	87.87	93.35	88.46	129.4	94.48	104.17	92.97	85.2	80.76	108.99	107.56	102.15	101.29	106.88	96.88	90.3	100	95.97	94.35	101.43	82.32	103.18	99.59	118.41	95.52	77.75	103.83	135.18	111.69	93.43	119.13	105.48	104.81	118.65	83.86
242609_x_at	ADCK4: AarF domain containing kinase 4	AW511797	79934	gb:AW511797 /DB_XREF=gi:7149875 /DB_XREF=xu77b09.x1 /CLONE=IMAGE:2807705 /FEA=EST /CNT=3 /TID=Hs.230980.0 /TIER=ConsEnd /STK=3 /UG=Hs.230980 /UG_TITLE=ESTs	83.4	97.31	109.73	83.23	96.13	104.47	139.25	106.52	130.03	102.34	102.12	104.13	108.67	145.02	153.64	108.34	131.39	98.67	78.52	91.69	127.77	143.1	140.83	123.13	189.4	160.36	122.03	104.28	148.9	127.1	117.42	134.2	115.8	136.91	115.74	83.6	108.18	138.67	129.47	129.61	114.4	133.26	136.2	143.31	115.98
228524_at	ADCK5: aarF domain containing kinase 5	BE856488	203054	gb:BE856488 /DB_XREF=gi:10369560 /DB_XREF=7f83c02.x1 /CLONE=IMAGE:3303554 /FEA=EST /CNT=19 /TID=Hs.283374.0 /TIER=Stack /STK=12 /UG=Hs.283374 /UG_TITLE=ESTs, Weakly similar to CA15_HUMAN COLLAGEN ALPHA 1(V) CHAIN PRECURSOR (H.sapiens)	25.8	29.46	29.8	18.78	41.64	26.02	28.67	32.42	32.89	31.07	30.61	43.07	29.19	37.37	40.25	34.84	45.12	40.5	55.79	33.28	29.73	43.28	38.11	44.07	20.39	28.72	24.48	32.03	29.49	46.01	33.29	38.5	42.08	29.57	30.58	26.11	38.73	27.28	37.63	31.05	25.18	35.35	33.41	25.67	25.25
213245_at	ADCY1: adenylate cyclase 1 (brain)	AL120173	107	gb:AL120173 /DB_XREF=gi:5926072 /DB_XREF=DKFZp761C117_s1 /CLONE=DKFZp761C117 /FEA=EST /CNT=60 /TID=Hs.301663.0 /TIER=Stack /STK=19 /UG=Hs.301663 /UG_TITLE=ESTs	124.42	186.81	17.58	20.37	41.06	20.58	30.74	11.4	26.36	69.07	23.44	21.97	91.55	26.61	94.65	37.92	48.57	20.16	15.26	32.25	57.27	24.57	211.58	8.55	457.76	209.75	523.29	301.78	147.42	37	779.22	28.93	8.28	113.28	56.24	122.84	15.08	33.15	24.08	83.8	34.84	293.73	14.94	2.59	294.66
215348_at	ADCY1: adenylate cyclase 1 (brain)	L05500	107	gb:L05500.1 /DB_XREF=gi:349268 /FEA=mRNA /CNT=4 /TID=Hs.259768.0 /TIER=ConsEnd /STK=0 /UG=Hs.259768 /LL=107 /UG_GENE=ADCY1 /DEF=Human fetal brain adenylyl cyclase mRNA, 3 end. /PROD=adenylyl cyclase	51.03	54.27	59.33	32	35.98	53.83	43.37	39.29	26.86	47.03	47.86	37.2	52.37	35.67	35.35	20.73	31.43	27.86	24.93	48.97	32.09	29.33	42.06	27.61	36.76	35.98	46.96	22.88	10.63	33.89	25.04	29.16	30.6	27.56	39.95	32.1	38.91	30.64	35.32	36.74	20.45	5.53	38.13	38.6	29.27
235049_at	ADCY1: adenylate cyclase 1 (brain)	AA021120	107	gb:AA021120 /DB_XREF=gi:1484846 /DB_XREF=ze67e12.r1 /CLONE=IMAGE:364078 /FEA=EST /CNT=21 /TID=Hs.271920.0 /TIER=ConsEnd /STK=0 /UG=Hs.271920 /UG_TITLE=ESTs, Moderately similar to ALU7_HUMAN ALU SUBFAMILY SQ SEQUENCE CONTAMINATION WARNING ENTRY (H.sapiens)	52.11	76.71	4.76	13.96	17.8	5.34	9.18	8.26	12.03	21.46	11.13	8.21	43.52	11.57	35.48	17.46	12.39	10.66	7.65	15.52	22.45	10.44	94.55	3.91	200	93.03	255.46	113.48	62.32	24.32	348.22	20.13	3.58	47.85	26.6	44.41	9.33	12.61	14.66	48.08	25.54	159.37	6.26	2.33	121.43
213219_at	ADCY2: adenylate cyclase 2 (brain)	AB028983	108	gb:AB028983.1 /DB_XREF=gi:5689456 /GEN=KIAA1060 /FEA=mRNA /CNT=64 /TID=Hs.2352.0 /TIER=ConsEnd /STK=0 /UG=Hs.2352 /LL=108 /DEF=Homo sapiens mRNA for KIAA1060 protein, partial cds. /PROD=KIAA1060 protein	13.75	17.66	9.79	17.08	13.13	16.9	15.55	8.5	7.23	19.06	13.46	20.13	16.73	14.38	17.4	8.45	13.63	10.93	11.49	10.13	20.42	12.59	11.98	11.76	14.22	8.2	15.53	6.86	5.63	7.28	17.48	9.2	11.44	10.45	17.03	10.78	20.55	17.76	14.93	18.99	11.45	12.21	9.04	13.03	4.53
217687_at	ADCY2: adenylate cyclase 2 (brain)	AA224446	108	gb:AA224446 /DB_XREF=gi:1844989 /DB_XREF=zr16a03.r1 /CLONE=IMAGE:663532 /FEA=EST /CNT=5 /TID=Hs.311561.0 /TIER=ConsEnd /STK=0 /UG=Hs.311561 /UG_TITLE=ESTs, Weakly similar to CYA7_HUMAN ADENYLATE CYCLASE, TYPE VII (H.sapiens)	28.97	38.81	17.67	29.57	28.81	21.39	19.89	14.43	29.89	35.84	29.82	21.91	40.26	35.21	22.37	37.03	25.01	39.69	21.24	38.43	21.67	26.29	33.29	32.09	16.59	28.79	32.3	25.06	25.28	24.23	21.98	30.01	28.86	30.5	29.04	41.37	22.53	20.41	22.66	22.61	46.37	19.03	12.4	20.79	30.08
209320_at	ADCY3: adenylate cyclase 3	AF033861	109	gb:AF033861.1 /DB_XREF=gi:4104225 /GEN=AC-III /FEA=FLmRNA /CNT=147 /TID=Hs.8402.0 /TIER=FL /STK=0 /UG=Hs.8402 /LL=109 /DEF=Homo sapiens type III adenylyl cyclase (AC-III) mRNA, complete cds. /PROD=type III adenylyl cyclase /FL=gb:AF033861.1 gb:NM_004036.2	291.59	235.98	169.11	168.26	280.91	208.11	232.21	213.22	211.15	240.83	280.62	166.99	224.86	231.38	177.67	270.44	201.87	195.31	130.81	223.17	292.24	240.02	237.04	262.26	294.99	279.52	160.58	224.44	287.37	223.76	223.72	231.35	234.11	271	202.35	158.13	195.56	342.11	183.46	207.13	380.76	199.23	214.84	239.98	221.32
209321_s_at	ADCY3: adenylate cyclase 3	AF033861	109	gb:AF033861.1 /DB_XREF=gi:4104225 /GEN=AC-III /FEA=FLmRNA /CNT=147 /TID=Hs.8402.0 /TIER=FL /STK=0 /UG=Hs.8402 /LL=109 /DEF=Homo sapiens type III adenylyl cyclase (AC-III) mRNA, complete cds. /PROD=type III adenylyl cyclase /FL=gb:AF033861.1 gb:NM_004036.2	291.41	227.15	166.61	166.48	255.89	194.99	223.41	223.91	223.55	257.65	276.24	188.61	240.08	226.72	219.3	277.93	224.89	204.04	130.99	213.74	296.46	249.77	230.59	280.68	284.3	270.17	155.21	210.8	243.58	231.09	214.45	220.44	222.44	276.92	224.83	164.07	177.54	264.74	184.67	197.72	366.33	197	211.31	240.92	235.48
235441_at	ADCY3: Adenylate cyclase 3	BF217471	109	gb:BF217471 /DB_XREF=gi:11111057 /DB_XREF=601885958F1 /CLONE=IMAGE:4104158 /FEA=EST /CNT=12 /TID=Hs.143574.0 /TIER=ConsEnd /STK=7 /UG=Hs.143574 /UG_TITLE=ESTs, Highly similar to ADENYLATE CYCLASE, OLFACTIVE TYPE (R.norvegicus)	37.08	32.55	48.62	29.24	38.02	53.54	39.12	34.84	56.05	43.3	38.27	45.94	40.47	44.28	54.8	46.29	45	49.55	44.44	29.02	40.15	44.32	43.72	36.36	41.25	38.98	40.48	37.04	42.31	63.68	31.13	43.11	51.42	33.03	43.8	41.87	35.03	29.8	48.34	38.7	30.05	50.74	55.85	42.79	42.5
230800_at	ADCY4: adenylate cyclase 4	AV699353	196883	gb:AV699353 /DB_XREF=gi:10301324 /DB_XREF=AV699353 /CLONE=GKCDJC06 /FEA=EST /CNT=15 /TID=Hs.58043.0 /TIER=Stack /STK=11 /UG=Hs.58043 /UG_TITLE=ESTs, Weakly similar to CYA2_HUMAN ADENYLATE CYCLASE, TYPE II (H.sapiens)	14.73	12.09	10.05	20.39	10.62	44.31	21.82	20.01	6.64	20.04	19.24	13.2	29.16	27.97	4.67	10.34	16.41	3.72	20.11	20.89	23.21	12.88	16.3	10.48	21.53	20.82	16.46	26.65	27.1	6.55	17.44	8.99	26.19	11.61	31.56	26.3	16.58	31	18.15	15.49	13.56	19.85	12.48	10.47	5.37
242891_at	ADCY5: Adenylate cyclase 5	AW028615	111	gb:AW028615 /DB_XREF=gi:5887371 /DB_XREF=wv33c07.x1 /CLONE=IMAGE:2531340 /FEA=EST /CNT=5 /TID=Hs.235224.0 /TIER=ConsEnd /STK=1 /UG=Hs.235224 /UG_TITLE=ESTs, Weakly similar to CYA6_HUMAN ADENYLATE CYCLASE, TYPE VI (H.sapiens)	29.61	27.6	25.05	20.31	14.72	34.79	26.51	27.95	44.08	28.72	19.8	24.28	21.57	21.07	21.04	22.83	20.14	17.56	19.98	14.78	11.06	20.26	35.03	28.08	24.47	31.96	34.27	24.23	36.33	29.11	19.89	20.81	18.76	22.83	32.92	31.35	35.69	28.43	22.42	22.96	23.94	20.75	40.5	22.23	27.65
209195_s_at	ADCY6: adenylate cyclase 6	AF250226	112	gb:AF250226.1 /DB_XREF=gi:9049782 /FEA=FLmRNA /CNT=142 /TID=Hs.12373.1 /TIER=FL /STK=0 /UG=Hs.12373 /LL=112 /UG_GENE=ADCY6 /DEF=Homo sapiens adenylyl cyclase type VI mRNA, complete cds. /PROD=adenylyl cyclase type VI /FL=gb:AF250226.1 gb:NM_015270.2	16.5	16.49	37.6	23.38	38.08	49.62	15.9	54.46	18.05	16.31	19.95	61.82	36.57	70.92	24.86	66.75	21.61	37.8	15.31	13.48	36.07	27.17	21.76	47.97	25.84	8.69	25.01	49.19	18.56	43.04	13.66	35.62	32.62	21.67	32.35	9.99	48.97	13.81	22.54	21.12	29.29	16.74	15.04	49.14	12.15
203741_s_at	ADCY7: adenylate cyclase 7	NM_001114	113	gb:NM_001114.1 /DB_XREF=gi:4557254 /GEN=ADCY7 /FEA=FLmRNA /CNT=108 /TID=Hs.172199.0 /TIER=FL+Stack /STK=52 /UG=Hs.172199 /LL=113 /DEF=Homo sapiens adenylate cyclase 7 (ADCY7), mRNA. /PROD=adenylate cyclase 7 /FL=gb:D25538.1 gb:NM_001114.1	671.46	812.71	758.47	680.51	631.94	690.99	770.17	643.93	674.38	640.81	600.82	854.62	730.43	809.21	749.64	764.37	723.86	661.65	783.12	797.73	713.75	864.24	683.08	810.09	683.99	699.57	575.54	590.03	827.4	762.72	629.01	693.89	861.27	681	545.41	524.06	686.16	821.97	799.46	673.22	747.83	684.45	713.37	801.54	631.76
214726_x_at	ADD1: adducin 1 (alpha)	AL556041	118	gb:AL556041 /DB_XREF=gi:12898348 /DB_XREF=AL556041 /CLONE=CS0DK010YL13 (5 prime) /FEA=DNA_1 /CNT=24 /TID=Hs.183706.2 /TIER=ConsEnd /STK=0 /UG=Hs.183706 /LL=118 /UG_GENE=ADD1 /UG_TITLE=adducin 1 (alpha)	89.48	144.65	128.88	108.67	128.09	110.2	111.38	165.64	114.06	91.03	110.11	106.69	126.24	96.63	123.4	138.79	138	120.35	103.45	119.15	114.66	134.53	115.98	137.02	108.65	111.68	122.1	109.63	103.94	104.62	85.94	98.83	111.37	75.39	103.03	123.08	119.48	106	136.06	110.49	118.54	92.57	93.59	91.87	88.94
214736_s_at	ADD1: adducin 1 (alpha)	BE898639	118	gb:BE898639 /DB_XREF=gi:10365322 /DB_XREF=601681587F1 /CLONE=IMAGE:3951933 /FEA=mRNA /CNT=25 /TID=Hs.183706.1 /TIER=ConsEnd /STK=0 /UG=Hs.183706 /LL=118 /UG_GENE=ADD1 /UG_TITLE=adducin 1 (alpha)	362.47	352.15	524.78	335.47	422.87	389.24	297.96	522.79	398.88	311.94	358.05	496.84	485.4	468.81	468.07	538.02	634.04	501.6	338.82	428.76	422.75	426.39	390.05	465.42	444.84	397.56	491.97	505.1	417.94	471.18	416.05	432.84	427.46	336.51	407.32	407.55	408.52	335.18	450.59	433.5	472.88	478.17	405.51	433.42	331.17
238939_at	ADD1: Adducin 1 (alpha)	D44744	118	gb:D44744 /DB_XREF=gi:1572219 /DB_XREF=HUMSUPY157 /CLONE=182 /FEA=EST /CNT=10 /TID=Hs.247447.0 /TIER=ConsEnd /STK=0 /UG=Hs.247447 /UG_TITLE=ESTs	23.69	57.97	36.94	31.13	38.71	37.52	48.12	67.45	38.78	44.71	33.62	56.39	62.98	49.43	37.79	49.29	56.46	38.12	31.44	57.59	36.18	52.86	34.74	46.96	43.27	34.35	41.93	28.09	40.1	16.09	23.24	31.83	31.27	24.48	30.53	36.34	77.19	43.13	82.81	39.2	27.91	33.22	35.31	32.11	22.23
208030_s_at	ADD1: adducin 1 (alpha) /// adducin 1 (alpha)	NM_001119	118	gb:NM_001119.2 /DB_XREF=gi:7710113 /GEN=ADD1 /FEA=FLmRNA /CNT=1 /TID=HsAffx.900012.163 /TIER=FL /STK=0 /DEF=Homo sapiens adducin 1 (alpha) (ADD1), transcript variant 1, mRNA. /PROD=adducin 1 (alpha) isoform a /FL=gb:NM_001119.2	2077.71	2150.69	2704.36	1890.37	2367.34	2112.79	1919.1	2763.67	2243.61	1800.41	1897.39	2617.11	2574.02	2495.49	2330.78	2753.46	3089.6	2735.6	1854.09	2352.88	2212.35	2245.53	2036.38	2469.69	2287.12	1901.67	2456.79	2636.5	2044.31	2229.46	1916.55	2221.22	2382.02	1988.33	2389.83	2217.59	2393.88	1690.3	2580.41	2299.16	2370.83	2389.13	2152.46	2406.09	1729.09
206807_s_at	ADD2: adducin 2 (beta)	NM_017482	119	gb:NM_017482.1 /DB_XREF=gi:9257177 /GEN=ADD2 /FEA=FLmRNA /CNT=9 /TID=Hs.247423.0 /TIER=FL /STK=0 /UG=Hs.247423 /LL=119 /DEF=Homo sapiens adducin 2 (beta) (ADD2), transcript variant beta-2, mRNA. /PROD=adducin 2, isoform b /FL=gb:NM_017482.1	115.1	84.84	110.34	112.02	107.16	83.98	95.2	81.51	94.1	73.31	68.97	82.46	80.75	69.27	77.61	62.33	52.56	76.95	74.64	67.96	68.65	68.16	72.06	57.82	70.09	72.79	71.06	76.89	58.1	76.58	68.8	53.92	62.49	71.94	89.44	93.5	85.91	88.07	88.21	78.72	40.8	56.83	61.69	54.91	76.32
221881_s_at	ADD3 /// CLIC4: adducin 3 (gamma) /// chloride intracellular channel 4	AI638420	120 /// 25932	gb:AI638420 /DB_XREF=gi:4690654 /DB_XREF=tt31g07.x1 /CLONE=IMAGE:2242428 /FEA=EST /CNT=51 /TID=Hs.25035.1 /TIER=Stack /STK=15 /UG=Hs.25035 /LL=25932 /UG_GENE=CLIC4 /UG_TITLE=chloride intracellular channel 4	140.22	93.93	184.14	128.62	117.51	124.82	128.2	57.77	147.91	114.8	114.83	130.27	115.66	111.69	147.68	88.9	111.44	129.6	193.04	149.79	169.82	135.13	79.24	26.51	137.27	34.7	43.75	56.57	177.09	82.15	157.5	118.64	156.04	89.84	37.05	90.03	85.26	138.38	88.86	153.95	70.16	132.05	162.15	67.17	65.55
218562_s_at	ADD3 /// TMEM57: adducin 3 (gamma) /// transmembrane protein 57	NM_018202	120 /// 55219	gb:NM_018202.1 /DB_XREF=gi:8922637 /GEN=FLJ10747 /FEA=FLmRNA /CNT=79 /TID=Hs.189782.0 /TIER=FL /STK=2 /UG=Hs.189782 /LL=55219 /DEF=Homo sapiens hypothetical protein FLJ10747 (FLJ10747), mRNA. /PROD=hypothetical protein FLJ10747 /FL=gb:NM_018202.1	143.08	99.94	224.92	114.1	208.03	115.34	100.79	155.48	142.29	129.7	154.16	149.87	120.35	209.23	160.09	180.53	213.05	152.48	224.77	142.57	154.71	173.32	204.07	183.32	180.37	128.4	230.19	207.37	109.57	163.55	122.85	191.64	193.09	114.1	154.25	167.85	189.8	171.03	247.3	166.7	218.95	213.38	182.57	305.9	183.36
201034_at	ADD3: adducin 3 (gamma)	BE545756	120	gb:BE545756 /DB_XREF=gi:9774401 /DB_XREF=601076920F1 /CLONE=IMAGE:3462940 /FEA=FLmRNA /CNT=327 /TID=Hs.8110.0 /TIER=Stack /STK=95 /UG=Hs.8110 /LL=3033 /UG_GENE=HADHSC /UG_TITLE=L-3-hydroxyacyl-Coenzyme A dehydrogenase, short chain /FL=gb:BC000306.1 gb:NM_005327.1	861.31	1338.64	1762.72	1228.16	1427.35	1336.8	1448.92	1764.58	1534.86	1660.86	1378.57	2276.51	1504.69	2332.08	1353.42	2432.87	1933.98	1643.94	452.73	1168.53	1008.6	1917.16	1627.18	2125.3	607.42	2790.99	2036.01	1830.76	1123.45	2234.29	926.2	2542.81	573.17	2020.97	2009.11	1847.81	1750.33	676.01	2768.62	1926	1114.51	1789.32	1650.57	1206.37	1554.34
201752_s_at	ADD3: adducin 3 (gamma)	AI763123	120	gb:AI763123 /DB_XREF=gi:5178790 /DB_XREF=wi06f09.x1 /CLONE=IMAGE:2389481 /FEA=FLmRNA /CNT=200 /TID=Hs.324470.1 /TIER=Stack /STK=12 /UG=Hs.324470 /LL=120 /UG_GENE=ADD3 /UG_TITLE=adducin 3 (gamma) /FL=gb:NM_019903.1 gb:D67031.1	321.92	687.18	915.44	553.34	650.3	618.98	653	957.05	824.79	762.72	664	1173.7	787.72	1260.54	654.34	1204.14	991.53	824.32	193.37	600.55	529.43	1063.28	884.04	1164.47	365.85	1544.57	1097.4	925.52	591.97	1095.44	421	1261.02	266.08	816.76	1009.25	1002.08	905.01	320.05	1660.88	1081.6	555.43	841.2	751.44	487.26	760.56
201753_s_at	ADD3: adducin 3 (gamma)	NM_019903	120	gb:NM_019903.1 /DB_XREF=gi:9951926 /GEN=ADD3 /FEA=FLmRNA /CNT=200 /TID=Hs.324470.1 /TIER=FL+Stack /STK=64 /UG=Hs.324470 /LL=120 /DEF=Homo sapiens adducin 3 (gamma) (ADD3), transcript variant 2, mRNA. /PROD=adducin 3, isoform b /FL=gb:NM_019903.1 gb:D67031.1	487.55	847.25	1165.18	794.03	861	829.53	916.87	937.86	1082.81	1065.02	848.88	1506.61	975.74	1409.16	911.85	1476.8	1295.97	1071.44	259.66	666.83	583.55	1136.7	957.91	1346.15	392.59	1837.48	1368.28	1119.39	678.07	1318.04	553.94	1655.55	355.19	1293.25	1176.7	1147.6	1131.32	395.42	1921.17	1123.1	581.98	1038.04	999.74	674	1089.8
205882_x_at	ADD3: adducin 3 (gamma)	AI818488	120	gb:AI818488 /DB_XREF=gi:5437567 /DB_XREF=wk60e04.x1 /CLONE=IMAGE:2419806 /FEA=FLmRNA /CNT=21 /TID=Hs.324470.0 /TIER=Stack /STK=9 /UG=Hs.324470 /LL=120 /UG_GENE=ADD3 /UG_TITLE=adducin 3 (gamma) /FL=gb:NM_016824.1	309.17	682.23	836.19	512.33	660.31	553.68	617.88	927.55	764.51	746.2	623.43	1077.6	711.74	1206.98	615.51	1116.51	892.11	743.04	174.24	586.39	507.54	1000.61	811.31	1062.12	327.16	1444.59	1009.82	887.39	532.94	1092.07	392.56	1203.04	252.97	738.56	957.29	916.76	831.63	323.95	1543.77	934.95	518.89	789.05	681.94	453.57	709.15
239171_at	ADD3: Adducin 3 (gamma)	AA766886	120	gb:AA766886 /DB_XREF=gi:2818124 /DB_XREF=nz80b05.s1 /CLONE=IMAGE:1301745 /FEA=EST /CNT=8 /TID=Hs.222051.0 /TIER=ConsEnd /STK=4 /UG=Hs.222051 /UG_TITLE=ESTs	23.9	47.12	32	26.83	24.03	38.21	23.62	35.69	37.52	30.93	37.47	44.71	32.38	59.86	24.16	40.87	23.88	41.08	19.07	41.03	30.45	40.92	37.47	37.4	21.64	40.33	25.95	33.63	28.06	48.37	16.33	29.74	19.05	33.72	35.42	31.36	44	26.23	58.52	47.99	18.06	32.67	33.73	29.2	24.6
209122_at	ADFP: adipose differentiation-related protein	BC005127	123	gb:BC005127.1 /DB_XREF=gi:13477306 /FEA=FLmRNA /CNT=184 /TID=Hs.3416.0 /TIER=FL /STK=0 /UG=Hs.3416 /LL=123 /UG_GENE=ADFP /DEF=Homo sapiens, adipose differentiation-related protein, clone MGC:10598, mRNA, complete cds. /PROD=adipose differentiation-related protein /FL=gb:BC005127.1 gb:NM_001122.1	1095.46	939.83	887.88	2084.19	2037.62	1201.82	611.86	1926.42	1106.24	1629.45	1421.48	942.49	1160.47	1140.77	978.3	1169.67	1248.86	1121.4	1667.62	999.54	1088.43	1108.04	2266.92	1102.08	1165.41	1108.96	1250.22	4142.94	1858.07	1530.61	1835.76	981.94	994.3	1109.33	1052.51	1711.35	829.71	2464.76	764.54	2027.76	2901.81	1046.96	1940.85	1723.46	906.27
223781_x_at	ADH4: alcohol dehydrogenase 4 (class II), pi polypeptide	M15943	127	gb:M15943.1 /DB_XREF=gi:178120 /GEN=ADH4 /FEA=FLmRNA /CNT=53 /TID=Hs.1219.0 /TIER=FL /STK=0 /UG=Hs.1219 /LL=127 /UG_TITLE=alcohol dehydrogenase 4 (class II), pi polypeptide /DEF=Human class II alchohol dehydrogenase (ADH4) pi subunit mRNA, complete cds. /FL=gb:M15943.1 gb:NM_000670.2	48.71	106.34	73.6	68.05	81.8	75.92	79.66	70.05	81.38	107.07	68.5	99.56	112.93	93.13	66.54	64.58	64.65	152.88	114.97	112.95	83.64	58.69	66.85	67.81	60.88	50.06	63.02	83.82	73.07	55.82	41.38	72.81	62.07	67.91	90.5	76.79	127.53	73.77	111.3	61.84	62.33	62.6	51.32	70.28	49.12
208847_s_at	ADH5: alcohol dehydrogenase 5 (class III), chi polypeptide	M29872	128	gb:M29872.1 /DB_XREF=gi:178131 /GEN=ADH5 /FEA=FLmRNA /CNT=235 /TID=Hs.78989.0 /TIER=FL /STK=0 /UG=Hs.78989 /LL=128 /UG_TITLE=alcohol dehydrogenase 5 (class III), chi polypeptide /DEF=Human alcohol dehydrogenase class III (ADH5) mRNA, complete cds. /FL=gb:M30471.1 gb:M29872.1 gb:NM_000671.2	1510.73	1932.11	2370.93	2207.18	2423.46	2113.25	1959.9	2380.76	2150.61	2027.94	2158.68	2298.59	1986.11	2440.48	2261.33	2504.94	2247.21	2160.06	2017.09	1601.52	2015.78	2340.12	2350.98	2396.04	1693.53	2124	1903.35	2175.4	1951.59	2467.74	2015.36	2241.25	2240.74	2176.33	2192.41	1979.87	2473.22	2015.19	2108.05	2337.33	2276.35	1783.48	2128.14	2428.2	2013.93
208848_at	ADH5: alcohol dehydrogenase 5 (class III), chi polypeptide	M30471	128	gb:M30471.1 /DB_XREF=gi:178133 /GEN=ADH5 /FEA=FLmRNA /CNT=235 /TID=Hs.78989.0 /TIER=FL+Stack /STK=9 /UG=Hs.78989 /LL=128 /DEF=Human class III alcohol dehydrogenase (ADH5) chi subunit mRNA, complete cds. /PROD=alcohol dehydrogenase 3 /FL=gb:M30471.1 gb:M29872.1 gb:NM_000671.2	238.11	273.61	287.86	347.84	328.53	270.68	279.4	373.79	277.69	266.84	326.19	397.52	276.97	339.87	292.57	374.06	338.63	301.28	298.45	252.62	301.9	335.2	371.32	426.64	235.3	378.65	393.13	297.36	289.66	408.43	393.07	443.88	401.69	326.63	312.9	334.41	340.16	278.82	316.87	342.02	374.14	289.26	285.29	477.8	418.15
210505_at	ADH7: alcohol dehydrogenase 7 (class IV), mu or sigma polypeptide	U07821	131	gb:U07821.1 /DB_XREF=gi:499097 /GEN=ADH7 /FEA=FLmRNA /CNT=9 /TID=Hs.389.0 /TIER=FL /STK=0 /UG=Hs.389 /LL=131 /DEF=Human alcohol dehydrogenase (ADH7) mRNA, complete cds. /PROD=alcohol dehydrogenase /FL=gb:U07821.1 gb:NM_000673.2 gb:U09623.1 gb:L33179.1	21.76	14.94	14.27	15.23	17.1	18.43	27.71	18.1	16.48	22.59	15.14	15.75	7.01	19.18	15.56	17.73	23.53	21.09	17.1	11.98	7.54	25.29	15.69	16.38	9.08	23.91	16.37	17.86	16.81	17.39	21.78	18.04	20.32	11.54	19.85	21.77	16.33	10.46	13.87	15.94	12.37	14.22	14.14	22.57	13.33
227113_at	ADHFE1: alcohol dehydrogenase, iron containing, 1	BE048349	137872	gb:BE048349 /DB_XREF=gi:8365402 /DB_XREF=hr45h03.x1 /CLONE=IMAGE:3131477 /FEA=EST /CNT=49 /TID=Hs.184261.0 /TIER=Stack /STK=30 /UG=Hs.184261 /UG_TITLE=ESTs, Weakly similar to putative type III alcohol dehydrogenase (D.melanogaster)	36.57	37.18	35.88	31.56	50.38	38.21	30.89	36.4	22.44	26.89	32.42	38.88	30.57	26.41	31.19	44.56	30.76	21.3	32.31	40.99	19.97	19.71	25.03	29.44	25.15	26.87	33.3	26.73	22.26	31.25	35.38	24.21	29.4	32.6	43.76	33.16	21.25	26.5	60.39	41.2	30.99	22.45	29.48	25.58	38.69
217761_at	ADI1: acireductone dioxygenase 1	NM_018269	55256	gb:NM_018269.1 /DB_XREF=gi:8922761 /GEN=FLJ10913 /FEA=FLmRNA /CNT=309 /TID=Hs.64322.0 /TIER=FL+Stack /STK=36 /UG=Hs.64322 /LL=55256 /DEF=Homo sapiens hypothetical protein FLJ10913 (FLJ10913), mRNA. /PROD=hypothetical protein FLJ10913 /FL=gb:BC001467.1 gb:NM_018269.1	491.52	595.2	582.82	413.15	658	672.36	634.78	509.92	629.17	403.29	690.51	498.4	331.73	369.08	677.62	450.81	693.73	758.21	585.84	441.14	470.57	596.62	667.5	462.63	429.44	547.88	645.4	507.31	359.2	423.61	642.55	639.73	712.51	566.38	258.36	675.45	509.93	491.25	614.45	649.25	557.37	600.37	580.77	723.92	754.36
222400_s_at	ADI1: acireductone dioxygenase 1	BC001467	55256	gb:BC001467.1 /DB_XREF=gi:12655216 /FEA=FLmRNA /CNT=309 /TID=Hs.64322.0 /TIER=FL /STK=0 /UG=Hs.64322 /LL=55256 /UG_GENE=FLJ10913 /DEF=Homo sapiens, hypothetical protein FLJ10913, clone MGC:918, mRNA, complete cds. /PROD=hypothetical protein FLJ10913 /FL=gb:BC001467.1 gb:NM_018269.1	492.71	658.31	687.54	791.01	690.7	685.19	633.24	591.47	676.42	724.31	664.07	572.4	679.79	396.85	778.27	502.61	790.69	779.69	1011.01	468.05	455.94	688.39	660.69	850.79	531.11	615.38	737.31	575.82	367.42	783.03	689.11	737.97	735.58	590.21	271.33	602.64	554.85	540.47	578.21	689.8	517.39	663.88	634.96	727.32	813.89
217748_at	ADIPOR1: adiponectin receptor 1 /// adiponectin receptor 1	NM_015999	51094	gb:NM_015999.1 /DB_XREF=gi:7705760 /GEN=LOC51094 /FEA=FLmRNA /CNT=342 /TID=Hs.5298.0 /TIER=FL /STK=3 /UG=Hs.5298 /LL=51094 /DEF=Homo sapiens CGI-45 protein (LOC51094), mRNA. /PROD=CGI-45 protein /FL=gb:NM_015999.1 gb:AF151803.1	460.01	463.99	505.51	452.33	502.74	427.48	399.18	489.91	470.75	482.26	462.8	503.88	465.69	494.33	501.72	492.11	451.01	469.01	457.24	464.31	434.03	448.98	549.97	469.36	479.2	451.08	495.29	553.72	402.13	496.65	412.6	477.74	411.64	438.22	428.85	552.86	461.75	450.41	437.76	460.02	526.54	498.49	417.47	510.05	411.15
201346_at	ADIPOR2: adiponectin receptor 2	NM_024551	79602	gb:NM_024551.1 /DB_XREF=gi:13375714 /GEN=FLJ21432 /FEA=FLmRNA /CNT=285 /TID=Hs.11641.0 /TIER=FL+Stack /STK=74 /UG=Hs.11641 /LL=79602 /DEF=Homo sapiens hypothetical protein FLJ21432 (FLJ21432), mRNA. /PROD=hypothetical protein FLJ21432 /FL=gb:NM_024551.1 gb:BC004906.1	1096.93	975.45	908.05	963.4	932.3	1014.34	1062.62	1010.59	982.77	981.61	1070.9	1093.76	1033.51	1120.11	963.67	1115.73	952.81	985.9	1035.97	1098.51	1145.56	1026.08	1105.57	1084.83	974.48	1118.8	1072.72	948.55	1189.49	1011.15	1050.14	1027.86	1031.3	1042.25	1078.07	823.81	1017.48	1048.77	985.36	1203.16	1083.47	1054.87	1205.05	990.04	1057.55
204119_s_at	ADK: adenosine kinase	U90339	132	gb:U90339.1 /DB_XREF=gi:1906010 /FEA=FLmRNA /CNT=87 /TID=Hs.94382.1 /TIER=FL /STK=1 /UG=Hs.94382 /LL=132 /UG_GENE=ADK /DEF=Human adenosine kinase short form mRNA, complete cds. /PROD=adenosine kinase short form /FL=gb:U90339.1 gb:U50196.1 gb:NM_001123.1 gb:BC003568.1	686.42	1150.04	698.03	978.24	918.97	923.77	848.16	997.27	1159.98	1035.31	1031.42	864.45	978.19	821.62	1012.07	919.31	771.54	1026.72	812.56	910.82	857.85	858.47	1142.14	1016.89	813	691.89	685.92	1084.08	937.05	789.7	1391.92	1135.18	851.22	1027.29	762.44	813.19	809.63	735.02	846.53	862.59	1015.45	737.71	926.62	1241.59	1028.5
204120_s_at	ADK: adenosine kinase	NM_001123	132	gb:NM_001123.1 /DB_XREF=gi:4501942 /GEN=ADK /FEA=FLmRNA /CNT=87 /TID=Hs.94382.1 /TIER=FL /STK=6 /UG=Hs.94382 /LL=132 /DEF=Homo sapiens adenosine kinase (ADK), transcript variant ADK-short, mRNA. /PROD=adenosine kinase, isoform a /FL=gb:U90339.1 gb:U50196.1 gb:NM_001123.1 gb:BC003568.1	713.73	1048.83	667.25	949.72	786.31	951.34	982.95	940.4	966.65	990.94	1050.88	901.09	922.49	754.83	1071.4	778.8	657.75	910.74	801	856.57	754.89	733.57	1015.02	921.2	697.4	1082.73	667.92	1044.99	879.53	743.19	1312.21	973.37	762.18	1099.53	712.78	752.75	708.93	764.53	901.19	774.57	926.53	705.4	829	1197.47	998.35
239501_at	ADK: Adenosine kinase	AI079134	132	gb:AI079134 /DB_XREF=gi:3415385 /DB_XREF=oy44b07.s1 /CLONE=IMAGE:1668661 /FEA=EST /CNT=6 /TID=Hs.132903.0 /TIER=ConsEnd /STK=4 /UG=Hs.132903 /UG_TITLE=ESTs	14.45	9.61	13.95	17.52	6.91	16.27	21.17	22.11	19.53	18.84	9.59	13.74	11.25	17.46	18.13	8.77	9.1	4.51	13.57	12.64	11.55	7.21	21.08	21.99	7.36	17.39	17.99	8.1	17.91	12.29	17.7	16.39	9.72	8.63	6.65	7.66	13.61	10.43	15.05	18.42	16.3	6.99	19.29	13.13	23.43
239940_at	ADK: Adenosine kinase	BE674244	132	gb:BE674244 /DB_XREF=gi:10034785 /DB_XREF=7d77c07.x1 /CLONE=IMAGE:3278988 /FEA=EST /CNT=7 /TID=Hs.246819.0 /TIER=ConsEnd /STK=3 /UG=Hs.246819 /UG_TITLE=ESTs	28.68	50.26	34.34	46.52	56.16	50.35	26.96	60.77	43.77	36.51	45.1	38.14	37.59	37.04	37.19	49.6	31.63	45.38	29.11	37.97	32.79	39.04	41.14	41.91	34.81	43.58	50.3	43.81	44.27	54.5	42.53	47.49	48.84	37.59	33.93	35.31	54.3	44.78	60.77	43.37	43.63	34.79	42.15	46.14	52.59
1569921_at	ADK: Adenosine kinase	BC037826	132	gb:BC037826.1 /DB_XREF=gi:23138646 /TID=Hs2.405181.1 /CNT=4 /FEA=mRNA /TIER=ConsEnd /STK=0 /UG=Hs.405181 /UG_TITLE=Homo sapiens, clone IMAGE:4801098, mRNA /DEF=Homo sapiens, clone IMAGE:4801098, mRNA.	15.42	29.64	30.9	16.87	16.24	22.62	15.67	26.15	16.68	35.55	18.73	26.35	36.88	26.26	19.4	16.64	13.16	26.88	19.98	18.4	24.56	13.66	13.82	19.5	25.23	18.03	9	11.23	20.21	13.38	19.05	17.78	17.16	18.08	20.45	10.31	20.67	11.44	22.71	10.36	7.92	17.04	12.18	16.48	16.38
202912_at	ADM: adrenomedullin	NM_001124	133	gb:NM_001124.1 /DB_XREF=gi:4501944 /GEN=ADM /FEA=FLmRNA /CNT=170 /TID=Hs.394.0 /TIER=FL+Stack /STK=73 /UG=Hs.394 /LL=133 /DEF=Homo sapiens adrenomedullin (ADM), mRNA. /PROD=adrenomedullin /FL=gb:NM_001124.1 gb:D14874.1	485.53	19.38	169.81	114.09	11.71	105.31	129.12	45.65	77.41	63.54	32.65	273.63	152.42	180.41	237.76	31.68	18.48	475.65	3.86	437.81	218.44	207.58	191.27	15.77	799.11	30.63	411.2	14.32	16.85	98.66	10.04	8.96	19	127.38	17.95	73.99	79.26	143.75	335.51	195.2	35.38	233.38	32.25	12.13	47.04
220538_at	ADM2: adrenomedullin 2	NM_024866	79924	gb:NM_024866.1 /DB_XREF=gi:13376299 /GEN=FLJ21135 /FEA=FLmRNA /CNT=7 /TID=Hs.196985.0 /TIER=FL /STK=4 /UG=Hs.196985 /LL=79924 /DEF=Homo sapiens hypothetical protein FLJ21135 (FLJ21135), mRNA. /PROD=hypothetical protein FLJ21135 /FL=gb:NM_024866.1	39.06	30.55	36.02	39.84	34.59	34.44	37.9	44.25	39.6	42.41	30.36	30.36	34.24	30.98	24.82	42.02	31.63	35.76	33.21	43.57	28.19	38.92	27.28	26.78	35.38	35.77	34.18	24.78	21.91	35.57	29.04	28.57	24.94	33.55	41.05	44.09	22.63	28.2	30.08	29.24	28.28	36.96	26.52	34.95	35.6
1552440_at	ADMR: adrenomedullin receptor	BC034761	11318	gb:BC034761.1 /DB_XREF=gi:21961319 /TID=Hs2.16743.1 /CNT=9 /FEA=FLmRNA /TIER=FL /STK=4 /LL=11318 /UG_GENE=ADMR /UG=Hs.16743 /DEF=Homo sapiens, adrenomedullin receptor, clone MGC:34399 IMAGE:5185932, mRNA, complete cds. /PROD=adrenomedullin receptor /FL=gb:BC034761.1 gb:NM_007264.2	35.24	18.07	34.55	17.65	72.67	28.47	25.41	20.25	41.37	18.63	33.54	23.88	34.92	27.01	14.47	27.24	29.85	35.45	16.57	26.35	27.53	24.19	24.7	20.61	22.9	19.61	43.71	32.24	6.23	31.2	19.92	51.58	33.66	16.19	24.62	34.03	30.8	13.22	24.03	30.14	18.25	29.53	14.88	19.98	29.79
201773_at	ADNP: activity-dependent neuroprotector	NM_015339	23394	gb:NM_015339.1 /DB_XREF=gi:12229216 /GEN=ADNP /FEA=FLmRNA /CNT=219 /TID=Hs.3657.0 /TIER=FL+Stack /STK=88 /UG=Hs.3657 /LL=23394 /DEF=Homo sapiens activity-dependent neuroprotective protein (ADNP), mRNA. /PROD=activity-dependent neuroprotective protein /FL=gb:AF250860.1 gb:NM_015339.1	1756.23	1568.74	1676.07	1540.79	1498.37	1475.63	1455.28	1484.28	1507.19	1741.76	1667.05	1783.12	1702.35	1720.95	1646.54	1641.66	1400.9	1642.42	1715.18	1623.34	1681.32	1580.35	1564.82	1562.69	1568.2	1616.34	1660.73	1385.78	1734.83	1550.04	1681.15	1597.41	1521.35	1696.46	1923.98	1465.63	1734.27	1609.5	1690.99	1562.19	1443.52	1502.12	1695.03	1638.05	1570.52
222366_at	ADNP: Activity-dependent neuroprotector	W86781	23394	gb:W86781 /DB_XREF=gi:1400509 /DB_XREF=zh64a03.s1 /CLONE=IMAGE:416812 /FEA=EST /CNT=6 /TID=Hs.293736.0 /TIER=ConsEnd /STK=0 /UG=Hs.293736 /UG_TITLE=ESTs	108.16	176.12	201.31	142.41	132.47	196.81	177.09	126.6	189.97	190.72	170.65	192.11	214.95	231.26	159.54	169.37	128.23	180.78	153.44	148.31	160.37	145.92	166.38	175.67	225.47	165.39	164.99	141.88	195.5	171.05	111.68	136.6	89.88	170.39	219.98	106.13	195.59	184.46	220.56	198.37	123.18	154.27	144.96	147.58	105.57
239131_at	ADNP: Activity-dependent neuroprotector	AI304862	23394	gb:AI304862 /DB_XREF=gi:3988551 /DB_XREF=qo19f11.x1 /CLONE=IMAGE:1909005 /FEA=EST /CNT=8 /TID=Hs.12867.0 /TIER=ConsEnd /STK=4 /UG=Hs.12867 /UG_TITLE=ESTs	55.18	47.51	84.34	71.43	77.33	84.79	76.18	78.19	75.59	107.22	67.21	119.72	119.43	147.95	78.35	118.62	65.97	75.45	57.79	97.11	136.14	80.96	109.87	96.86	141.25	75.72	72.87	78.81	90.6	84.17	63.61	88.29	59.74	62.47	161.86	81.01	77.82	104.4	105	101.09	69.26	112.9	72.45	58.85	57.45
216220_s_at	ADORA1: adenosine A1 receptor	X68485	134	gb:X68485.1 /DB_XREF=gi:400449 /FEA=mRNA /CNT=2 /TID=Hs.77867.1 /TIER=ConsEnd /STK=0 /UG=Hs.77867 /LL=134 /UG_GENE=ADORA1 /DEF=H.sapiens mRNA for A1 adenosine receptor. /PROD=A1 adenosine receptor	60.64	33.27	77.73	49.62	45.6	65.49	55.26	79.69	102.51	54.23	83.02	45.43	69.92	54.57	83.62	62.06	60.19	122.94	25.8	88.29	35.99	57.16	52.41	41.95	52.71	50.33	209.33	66.22	37.63	59.21	35.73	53.4	46.09	37.93	45.44	56.93	67.29	47.33	42.9	42.62	38.22	56.54	51.77	48.46	47.93
205013_s_at	ADORA2A: adenosine A2a receptor	NM_000675	135	gb:NM_000675.2 /DB_XREF=gi:5921991 /GEN=ADORA2A /FEA=FLmRNA /CNT=46 /TID=Hs.1613.0 /TIER=FL+Stack /STK=28 /UG=Hs.1613 /LL=135 /DEF=Homo sapiens adenosine A2a receptor (ADORA2A), mRNA. /PROD=adenosine A2a receptor /FL=gb:M97370.1 gb:NM_000675.2	269.99	352.04	196.99	147.74	290.55	189.26	136.55	284.99	272.97	181.25	162.53	253.17	161.24	314.14	214.09	307.56	233.18	199.16	274.38	206.25	256.45	181.09	343.42	279.17	187.39	312.1	225.69	346.65	273.95	242.91	335.87	263.58	204.43	259.91	270.81	296.26	212	284.16	260.01	250.05	297.07	204.87	205.35	351.14	298.55
205891_at	ADORA2B: adenosine A2b receptor	NM_000676	136	gb:NM_000676.1 /DB_XREF=gi:4501950 /GEN=ADORA2B /FEA=FLmRNA /CNT=32 /TID=Hs.45743.0 /TIER=FL+Stack /STK=9 /UG=Hs.45743 /LL=136 /DEF=Homo sapiens adenosine A2b receptor (ADORA2B), mRNA. /PROD=adenosine A2b receptor /FL=gb:M97759.1 gb:NM_000676.1	17.27	7.78	14.99	33.16	145.57	19.59	11.91	45.19	6.49	13.55	16.77	88.63	12.59	97.9	7.7	130.62	16.06	6.34	8.27	10.08	14.37	13.08	50.51	73.85	10.95	57.55	89.81	10.77	7.95	12.38	109.2	30.81	106.15	16.98	46.17	14.79	14.51	6.1	127.75	45.19	16.39	40.9	18.95	16.38	32.05
237607_at	ADORA2B: Adenosine A2b receptor	AW204566	136	gb:AW204566 /DB_XREF=gi:6504038 /DB_XREF=UI-H-BI1-aec-e-12-0-UI.s1 /CLONE=IMAGE:2718838 /FEA=EST /CNT=6 /TID=Hs.167046.0 /TIER=ConsEnd /STK=6 /UG=Hs.167046 /UG_TITLE=ESTs	25	42.53	39	30.68	33.15	34.94	30.21	32.35	27.97	31.43	41.78	39.13	33.25	30.4	29.88	24.61	39.57	31.74	34.58	51.94	30.87	37.7	33.23	26.77	30.03	34.51	41.11	37.58	31.75	28.58	36.26	40.9	39.05	36.52	46.86	47.58	33.56	48.26	30.97	24.24	34.08	25.75	21.99	42.09	32.37
206171_at	ADORA3: adenosine A3 receptor	NM_000677	140	gb:NM_000677.2 /DB_XREF=gi:6031156 /GEN=ADORA3 /FEA=FLmRNA /CNT=20 /TID=Hs.258.0 /TIER=FL+Stack /STK=10 /UG=Hs.258 /LL=140 /DEF=Homo sapiens adenosine A3 receptor (ADORA3), mRNA. /PROD=adenosine A3 receptor /FL=gb:NM_000677.2 gb:L20463.1 gb:L22607.1	25.03	29.43	42.2	37.02	39.29	20.59	22.32	37.18	23.7	33.53	12.68	30.18	26.61	19.4	26.56	27.15	15.4	27.33	42.17	29.38	20.18	23.55	30	20.53	18.22	32.15	13.77	15	17.6	14.72	24.32	20.38	14.52	18.58	25.76	23.96	19.31	25.35	29.19	27.12	34.31	16.81	22.87	22.11	18.47
220980_s_at	ADPGK: ADP-dependent glucokinase /// ADP-dependent glucokinase	NM_031284	83440	gb:NM_031284.1 /DB_XREF=gi:13775193 /GEN=DKFZP434B195 /FEA=FLmRNA /CNT=1 /TID=HsAffx.900214.133 /TIER=FL /STK=0 /DEF=Homo sapiens hypothetical protein DKFZp434B195 (DKFZP434B195), mRNA. /PROD=hypothetical protein DKFZp434B195 /FL=gb:NM_031284.1	770.54	797.47	778.33	655.22	723.55	767.52	825.82	809.23	820.57	798.29	767.71	854.87	778.28	839.48	789.15	857.96	910.26	908.91	766.78	814.57	818.63	808.32	801.4	836.6	774.17	868.39	765.84	785.2	903.19	768.89	688.19	829.07	724.77	943.88	691.74	717.46	794.35	918.39	927.78	847.86	670.33	831.58	893.43	941.62	775.4
224455_s_at	ADPGK: ADP-dependent glucokinase /// ADP-dependent glucokinase	BC006112	83440	gb:BC006112.1 /DB_XREF=gi:13543939 /FEA=FLmRNA /CNT=1 /TID=HsAffx.900856.463 /TIER=FL /STK=0 /DEF=Homo sapiens, Similar to RIKEN cDNA 2610017G09 gene, clone MGC:12975, mRNA, complete cds. /PROD=Similar to RIKEN cDNA 2610017G09 gene /FL=gb:BC006112.1	87.8	98.29	86.45	73.15	65.09	72.52	86.2	95.1	101.14	109.31	91.52	94.43	96.4	119.16	103.95	107.58	87.19	95.72	92.54	93.19	94.56	87.67	117.97	113.96	80.03	99.23	82.6	82.14	122.09	86.99	108.42	108.96	81.43	89.49	66.07	80.73	95.54	96.75	107.21	122.67	79.81	101.96	114.67	121.8	121.64
207863_at	ADPRH: ADP-ribosylarginine hydrolase	NM_001125	141	gb:NM_001125.1 /DB_XREF=gi:4557262 /GEN=ADPRH /FEA=FLmRNA /CNT=3 /TID=Hs.99884.0 /TIER=FL /STK=0 /UG=Hs.99884 /LL=141 /DEF=Homo sapiens ADP-ribosylarginine hydrolase (ADPRH), mRNA. /PROD=ADP-ribosylarginine hydrolase /FL=gb:L13291.1 gb:NM_001125.1	19.45	34.06	28.31	10.74	29.61	28.35	36.09	29.96	37.12	36.43	40.68	20.41	28.17	37.08	39.24	34.95	32.91	32.02	33.71	47.77	38.22	40	35.01	39.85	43.44	35.21	32.17	55.2	40.9	36.96	34.3	28.23	33.74	38.95	24.48	31.29	27.97	44.41	40.38	39.11	38.16	43.96	53.2	35.98	42.06
228042_at	ADPRH: ADP-ribosylarginine hydrolase	N54957	141	gb:N54957 /DB_XREF=gi:1196277 /DB_XREF=yv38e02.s1 /CLONE=IMAGE:245018 /FEA=EST /CNT=39 /TID=Hs.100926.0 /TIER=Stack /STK=33 /UG=Hs.100926 /UG_TITLE=ESTs	457.41	394.17	636.42	473.67	895.93	556.09	446.6	609.54	394.94	421.13	495.8	619.98	536.88	781.43	608.54	641.39	482.01	613.56	550.7	626.83	498.35	602.47	535.43	522.94	565.83	347.44	502.86	984.43	372.18	822.68	426.14	490.44	531.76	394.85	1035.2	379.46	783.43	775.96	441.69	672.11	872.79	448.63	538.18	401.76	376.61
238505_at	ADPRH: ADP-ribosylarginine hydrolase	BF510789	141	gb:BF510789 /DB_XREF=gi:11594087 /DB_XREF=UI-H-BI4-aoh-h-10-0-UI.s1 /CLONE=IMAGE:3084931 /FEA=EST /CNT=11 /TID=Hs.300425.0 /TIER=ConsEnd /STK=2 /UG=Hs.300425 /UG_TITLE=ESTs	59.16	50.13	65.89	46.22	86.58	46.09	51.9	82.01	43.19	47.86	59.66	64.33	70.35	84.01	76.84	85.6	51.71	60.42	66.85	73.38	59.09	77.66	69.73	73.9	85.76	44.89	60.21	121	51.79	107.27	64.66	67.25	81.78	40.43	109.49	57.36	85.5	80.44	48.59	82.13	107.36	69.3	70.84	55.96	64.72
1553163_at	ADPRHL1: ADP-ribosylhydrolase like 1	NM_138430	113622	gb:NM_138430.2 /DB_XREF=gi:21702734 /GEN=ARH2 /TID=Hs2.98669.1 /CNT=13 /FEA=FLmRNA /TIER=FL /STK=1 /LL=113622 /UG=Hs.98669 /DEF=Homo sapiens ADP-ribosyl-hydrolase (ARH2), mRNA. /PROD=ADP-ribosyl-hydrolase /FL=gb:NM_138430.2	22.96	14.9	4.11	14.99	12.53	21.67	11.97	21.74	23.86	15.37	8.43	22.21	14.06	19.63	7.25	16.9	28.74	18.76	21.41	6.3	6.77	19.93	12.47	13.2	9.03	23.34	11.76	8.82	4.01	16.63	25.94	14.66	16.8	15.81	17.63	21.47	17.25	15.23	21.25	17.55	16.78	17.39	17.41	14.54	17.6
223097_at	ADPRHL2: ADP-ribosylhydrolase like 2	AF212236	54936	gb:AF212236.1 /DB_XREF=gi:13182752 /FEA=FLmRNA /CNT=144 /TID=Hs.18021.0 /TIER=FL+Stack /STK=66 /UG=Hs.18021 /LL=54936 /UG_GENE=FLJ20446 /DEF=Homo sapiens HPHase mRNA, complete cds. /PROD=HPHase /FL=gb:AF212236.1 gb:NM_017825.1	525.76	420.49	418.55	506.81	470.3	463.03	426.74	491.54	467.11	606.75	518.91	530.65	500.07	565.88	381.34	542.44	440.68	480.47	445.9	459.19	549.34	481.43	408.2	459.01	490.14	434.69	446.36	363.26	417.75	397.07	432.95	504.01	397.99	442.44	353.83	429.89	473.96	589.41	498.59	398.32	466.85	431.5	539.39	385.11	381.75
211491_at	ADRA1A: adrenergic, alpha-1A-, receptor	D32202	148	gb:D32202.1 /DB_XREF=gi:927208 /FEA=FLmRNA /CNT=1 /TID=Hs.52931.2 /TIER=FL /STK=0 /UG=Hs.52931 /LL=148 /UG_GENE=ADRA1A /DEF=Human mRNA for alpha 1C adrenergic receptor isoform 2, complete cds. /PROD=alpha 1C adrenergic receptor isoform 2 /FL=gb:D32202.1	22.5	38.79	12.73	31.73	11.83	22.35	16.41	19.14	25.54	30.34	13.43	19.16	40.41	23	11.36	26	4.29	29.05	14.48	33.81	30.04	27.83	19.08	36.25	26.87	31.33	8	32.84	28.03	25.92	22.93	29.22	11.57	24.6	29.13	17.63	17.77	9.36	20.32	25.45	16.67	38.39	21.35	29.22	33.71
209869_at	ADRA2A: adrenergic, alpha-2A-, receptor /// adrenergic, alpha-2A-, receptor	AF284095	150	gb:AF284095.1 /DB_XREF=gi:13447750 /FEA=FLmRNA /CNT=58 /TID=Hs.249159.0 /TIER=FL+Stack /STK=30 /UG=Hs.249159 /LL=150 /UG_GENE=ADRA2A /DEF=Homo sapiens alpha-2A adrenergic receptor mRNA, complete cds. /PROD=alpha-2A adrenergic receptor /FL=gb:AF284095.1 gb:NM_000681.1	17.13	15.01	17.2	8.92	12.87	16.32	6.62	24.43	10.84	6.96	14.39	17.47	15.65	11.73	6.87	8.89	19.76	1.81	15.17	11.28	9.76	20.23	10.43	17.73	18.32	18.87	17.12	6.74	10.58	16.57	15.19	8.54	11.04	11.09	20.31	17.32	9.33	14.12	14.26	6.74	17.28	6.93	11.57	11.76	13.63
208544_at	ADRA2B: adrenergic, alpha-2B-, receptor	NM_000682	151	gb:NM_000682.1 /DB_XREF=gi:4501964 /GEN=ADRA2B /FEA=FLmRNA /CNT=3 /TID=Hs.247686.0 /TIER=FL /STK=0 /UG=Hs.247686 /LL=151 /DEF=Homo sapiens adrenergic, alpha-2B-, receptor (ADRA2B), mRNA. /PROD=adrenergic, alpha-2B-, receptor /FL=gb:NM_000682.1	58.26	49.24	38.07	41.35	44.67	46.54	39.9	41.74	35.11	29.67	48.4	46.37	31.62	51.35	41.76	46.72	47.03	55.64	48.94	67.95	36.47	42.79	29.03	47.27	44.48	36.06	39.12	88.86	47.44	33.41	33.33	46.13	51.06	53.35	48.35	54.7	47.89	42.62	49.52	24.67	58.72	65.6	30.37	58.33	47.91
206128_at	ADRA2C: adrenergic, alpha-2C-, receptor	AI264306	152	gb:AI264306 /DB_XREF=gi:3872509 /DB_XREF=qi09a02.x1 /CLONE=IMAGE:1855946 /FEA=FLmRNA /CNT=23 /TID=Hs.123022.0 /TIER=Stack /STK=11 /UG=Hs.123022 /LL=152 /UG_GENE=ADRA2C /UG_TITLE=adrenergic, alpha-2C-, receptor /FL=gb:J03853.1 gb:NM_000683.1	50.82	50.92	38.44	67.64	59.43	58.56	36.58	61.42	58.72	53.75	61.44	45.35	58.96	44.7	56.84	35.51	62.42	45.39	63.35	58.67	43.96	45.12	53.25	33.11	54.83	53.62	54.56	50.48	52.61	53.3	42.74	44.35	42.13	47.91	51.43	59.9	38.12	39.86	47.58	55.06	59.28	39.32	53.55	37.64	51.41
206170_at	ADRB2: adrenergic, beta-2-, receptor, surface	NM_000024	154	gb:NM_000024.2 /DB_XREF=gi:13162366 /GEN=ADRB2 /FEA=FLmRNA /CNT=35 /TID=Hs.2551.0 /TIER=FL /STK=0 /UG=Hs.2551 /LL=154 /DEF=Homo sapiens adrenergic, beta-2-, receptor, surface (ADRB2), mRNA. /PROD=adrenergic, beta-2-, receptor, surface /FL=gb:NM_000024.2 gb:M15169.1	16.81	13.14	24.08	16.81	19.49	14.47	7.42	18.42	13.73	18.57	26.08	38.26	21.4	14.98	16.97	23.96	23.06	19.56	10.4	17.73	13.06	12.68	57.98	34.99	11.97	13.13	32.5	33.82	12.04	20.52	18.47	20.53	37.37	24.6	17.67	16.96	34.13	13.4	16.01	38.39	47.7	16.62	20.78	44.22	11.13
206812_at	ADRB3: adrenergic, beta-3-, receptor	NM_000025	155	gb:NM_000025.1 /DB_XREF=gi:4557266 /GEN=ADRB3 /FEA=FLmRNA /CNT=17 /TID=Hs.2549.0 /TIER=FL /STK=1 /UG=Hs.2549 /LL=155 /DEF=Homo sapiens adrenergic, beta-3-, receptor (ADRB3), mRNA. /PROD=adrenergic, beta-3-, receptor /FL=gb:NM_000025.1	26.12	12.33	26.33	34.64	11.37	8.37	22.34	29.75	24.14	15.83	19.36	25.66	15.92	22.13	16.23	22.58	27.18	42.64	19.83	17.65	28.68	20.1	22.14	23.21	27.58	15.04	6.04	25.7	11.76	21.49	6.71	18.24	23.81	9.71	33.01	23.57	21.64	17.19	24.47	12.24	19.85	16.4	12.02	14.01	19.15
201401_s_at	ADRBK1: adrenergic, beta, receptor kinase 1	M80776	156	gb:M80776.1 /DB_XREF=gi:179334 /GEN=receptor kinase /FEA=FLmRNA /CNT=279 /TID=Hs.83636.0 /TIER=FL /STK=0 /UG=Hs.83636 /LL=156 /DEF=Human beta-adrenergic receptor kinase 1 mRNA, complete cds. /PROD=receptor kinase /FL=gb:M80776.1 gb:NM_001619.2	21.82	21.22	32.59	35.22	44.16	24.12	34.83	31.9	33.37	39.07	29.55	34.56	31.83	50.15	46.04	47.72	34.59	31.48	35.91	35.36	30.23	50.18	57.76	60.82	52.24	33.27	38.41	51.2	37.24	59.75	33.09	50.08	34.36	44.04	48.81	32.77	35.43	37.65	35.66	49.69	35.45	50.52	46.53	30.51	35.47
38447_at	ADRBK1: adrenergic, beta, receptor kinase 1	U08438	156	Cluster Incl. U08438:Human beta-adrenergic receptor kinase (ADRBK1) gene /cds=(40,2109) /gb=U08438 /gi=2182231 /ug=Hs.83636 /len=3550	234.63	276.12	251.73	248.03	249.49	180.53	206.36	212.5	196.3	215.33	198.58	233.46	244.8	223.5	229.99	249.21	219.4	269.13	228.55	240.87	192.92	218.09	164.26	182.92	222.5	182.58	228.09	240.35	166.49	194.81	186.27	168.28	190.6	223.25	224.62	186.06	204.72	172.78	236.95	194.22	229.63	191.77	170.73	185.84	175.48
204183_s_at	ADRBK2: adrenergic, beta, receptor kinase 2	AI478542	157	gb:AI478542 /DB_XREF=gi:4371768 /DB_XREF=tm53c11.x1 /CLONE=IMAGE:2161844 /FEA=FLmRNA /CNT=78 /TID=Hs.13944.0 /TIER=Stack /STK=10 /UG=Hs.13944 /LL=157 /UG_GENE=ADRBK2 /UG_TITLE=adrenergic, beta, receptor kinase 2 /FL=gb:NM_005160.2	261.96	191.21	355.99	292.29	212.17	309.63	245.73	292.94	310.75	229.34	304.91	272.03	273.62	392.04	231.31	259.01	221.62	332.08	189.4	284.8	387.56	355	346.82	364.6	282.79	359.36	249.09	262.38	273.7	373.31	161.55	343.93	394.72	270.77	197.15	344.76	361.67	334.83	195.33	348.56	341.44	367.56	347.94	375.88	267.53
204184_s_at	ADRBK2: adrenergic, beta, receptor kinase 2	NM_005160	157	gb:NM_005160.2 /DB_XREF=gi:6138972 /GEN=ADRBK2 /FEA=FLmRNA /CNT=78 /TID=Hs.13944.0 /TIER=FL /STK=6 /UG=Hs.13944 /LL=157 /DEF=Homo sapiens adrenergic, beta, receptor kinase 2 (ADRBK2), mRNA. /PROD=beta adrenergic receptor kinase 2 /FL=gb:NM_005160.2	138.33	109.68	218.46	178.65	106.46	163.64	136.49	149.48	176.85	130.93	182.18	179.77	163.92	264.02	143.13	184.48	122.16	193.91	139.48	175.65	246.37	193.56	280.7	309.3	289.71	222.33	154.12	240.56	230.03	271.69	72.16	181.18	246.72	137.53	179.34	263.81	292.78	225.48	142.18	256.48	370.78	213.87	211.34	246.57	145.6
222048_at	ADRBK2: Adrenergic, beta, receptor kinase 2	AA536000	157	gb:AA536000 /DB_XREF=gi:2280253 /DB_XREF=nf95c09.s1 /CLONE=IMAGE:927664 /FEA=EST /CNT=16 /TID=Hs.20938.1 /TIER=Stack /STK=8 /UG=Hs.20938 /LL=5939 /UG_GENE=RBMS2 /UG_TITLE=RNA binding motif, single stranded interacting protein 2	46.04	61.54	69.74	41.44	86.61	40.04	77.44	62.39	68.78	30.8	55.88	40.17	27.71	96.22	78.69	58.71	70.25	56.88	103.74	61.47	117.52	71.21	67.88	73.87	40.23	31.65	36.97	78.68	117.17	79.56	89.68	60.4	76.42	78.12	74.07	60.34	72.64	90.49	66.34	117.26	61.62	92.34	49.56	73.59	43.59
228771_at	ADRBK2: adrenergic, beta, receptor kinase 2	AI651212	157	gb:AI651212 /DB_XREF=gi:4735191 /DB_XREF=wa98a10.x1 /CLONE=IMAGE:2304186 /FEA=EST /CNT=32 /TID=Hs.4283.0 /TIER=Stack /STK=28 /UG=Hs.4283 /UG_TITLE=ESTs	350.99	339.25	352.97	439.68	191.64	311.17	324.77	275.88	243.89	307.13	347.34	400.3	353.13	477.7	319.51	363.38	368.53	400.78	543.03	386.59	412.22	362.91	364.04	461.88	403.14	437.72	312.52	514.25	556.39	458.29	191.08	388.07	708.71	488.18	454.3	647.17	410.68	505.73	306.41	367.11	693.34	412.48	379.42	445.37	490.32
233556_at	ADRBK2: Adrenergic, beta, receptor kinase 2	BC004918	157	gb:BC004918.1 /DB_XREF=gi:13436226 /FEA=mRNA /CNT=5 /TID=Hs.332864.0 /TIER=ConsEnd /STK=0 /UG=Hs.332864 /DEF=Homo sapiens, clone IMAGE:3542716, mRNA, partial cds. /PROD=Unknown (protein for IMAGE:3542716)	17.23	17.27	17.47	27.74	16.33	21.88	22.02	23.46	29.95	19.22	20.48	30.85	15.09	21.81	27.56	15.79	21.27	22.71	21.95	20.43	18.16	21.59	19.19	14.67	13.06	14.07	11.24	20.34	20.42	22.21	13.82	21.93	24.67	13.02	21.31	20.05	13.48	22.16	29.15	17.98	13.59	15.5	16.45	19.35	19.1
243218_at	ADRBK2: Adrenergic, beta, receptor kinase 2	AI424847	157	gb:AI424847 /DB_XREF=gi:4270778 /DB_XREF=tg37f12.x1 /CLONE=IMAGE:2110991 /FEA=EST /CNT=3 /TID=Hs.161434.0 /TIER=ConsEnd /STK=3 /UG=Hs.161434 /UG_TITLE=ESTs	37.36	29.94	30.78	20.1	23.37	23.88	42.11	41.03	27.74	34.69	31.16	29.42	36.56	50.83	40.94	46.81	39.75	52.15	60.28	55.39	75.5	42.07	71.97	44.56	52.64	38.58	51.81	50.39	77.9	47.69	45.43	39.08	32.61	33.09	48.14	33.54	24.93	42.54	47.09	55.88	41.59	49.49	38.19	54.5	17.53
1557077_a_at	ADRBK2: Adrenergic, beta, receptor kinase 2	BU952437	157	gb:BU952437 /DB_XREF=gi:24204189 /DB_XREF=io74e07.x1 /CLONE=IMAGE:6132181 /TID=Hs2.153368.1 /CNT=15 /FEA=mRNA /TIER=ConsEnd /STK=1 /UG=Hs.153368 /UG_TITLE=Homo sapiens cDNA FLJ32587 fis, clone SPLEN2000402.	16.86	29.44	21.52	4.67	17.17	12.68	14.72	24.62	13.09	13.04	19.44	9.06	7.34	15.85	23.04	22.23	21.72	28.87	32.66	21.79	35.7	21.57	17.88	24.12	27.53	6.49	20.92	23.71	53.05	20.74	18.5	25.1	23.85	25.34	13.92	20.18	25.38	16.32	13.28	36.05	25.7	22.6	15.02	21.74	6.86
201281_at	ADRM1: adhesion regulating molecule 1	NM_007002	11047	gb:NM_007002.1 /DB_XREF=gi:5901959 /GEN=GP110 /FEA=FLmRNA /CNT=304 /TID=Hs.90107.0 /TIER=FL+Stack /STK=99 /UG=Hs.90107 /LL=11047 /DEF=Homo sapiens cell membrane glycoprotein, 110000M(r) (surface antigen) (GP110), mRNA. /PROD=cell membrane glycoprotein, 110000M(r) (surfaceantigen) /FL=gb:D64154.1 gb:NM_007002.1	1001.95	997.47	1153.49	1091.43	1307.34	1136.3	943.57	1056.24	1211.58	966.32	1031.18	933.77	1015.5	893.71	1146.83	1245.46	1114.4	1254.66	1247.17	986.25	1262.29	1175.68	1206.31	1173.52	1019.56	1099.2	1059.27	1199.03	973.02	1391.99	1066.41	1162.25	1105.07	867.36	895.75	1188.7	1186.51	970.74	763.09	1312.01	1360.21	1199.18	1075.91	1162.67	937.26
202144_s_at	ADSL: adenylosuccinate lyase	NM_000026	158	gb:NM_000026.1 /DB_XREF=gi:4557268 /GEN=ADSL /FEA=FLmRNA /CNT=176 /TID=Hs.75527.0 /TIER=FL /STK=4 /UG=Hs.75527 /LL=158 /DEF=Homo sapiens adenylosuccinate lyase (ADSL), mRNA. /PROD=adenylosuccinate lyase /FL=gb:AF067853.1 gb:NM_000026.1	2531.41	2401.88	2184.22	2907.45	2491.78	2472.76	2871.85	2414.63	2762.58	2654.88	2873.77	2224.63	2489.04	2448.23	2610.91	2431.54	2526.07	2348.65	2660.24	2537.69	2727.67	3019.28	3295.78	3037.97	2406.25	3130.65	2686.46	2206.31	2653.17	3015.17	3728.84	3077.46	3535.87	3085.35	2189.41	2660.43	2232.21	2701.29	2454.12	3452.94	2948.23	2829.01	2989.69	2849.85	3100.34
210250_x_at	ADSL: adenylosuccinate lyase	AF067854	158	gb:AF067854.1 /DB_XREF=gi:3211983 /GEN=ADSL /FEA=FLmRNA /CNT=14 /TID=Hs.75527.2 /TIER=FL /STK=0 /UG=Hs.75527 /LL=158 /DEF=Homo sapiens adenylosuccinate lyase (ADSL) mRNA, alternatively spliced, complete cds. /PROD=adenylosuccinate lyase /FL=gb:AF067854.1	1931.07	1829.73	1629.15	2107.38	1816.31	1649.27	1848.42	1759.88	2097.08	2015.96	2125.57	1664.96	1857.39	1674.77	1930.43	1735.77	1846.33	1772.45	1925.02	1838.83	2037.99	2231.82	2336.19	2040.77	1753.74	2276.51	1821.6	1548.89	1937.91	2063.95	2603.75	2219.4	2478.97	2115.85	1521.99	1805.86	1599.68	1837.24	1741.09	2476.65	2163.3	2028.75	1974.23	2108.36	2376.43
221761_at	ADSS: adenylosuccinate synthase	AA628948	159	gb:AA628948 /DB_XREF=gi:2541335 /DB_XREF=af28f07.s1 /CLONE=IMAGE:1032997 /FEA=FLmRNA /CNT=127 /TID=Hs.90011.0 /TIER=Stack /STK=24 /UG=Hs.90011 /LL=159 /UG_GENE=ADSS /UG_TITLE=adenylosuccinate synthase /FL=gb:NM_001126.1	788.99	739.79	804.99	877.92	674.71	703.92	832.79	816.81	816.35	919.45	974.52	816.4	826.91	826.75	870.2	832.77	952.16	857.58	819.52	1035.29	846.34	1077.26	722.25	771.38	685.47	774.59	669.53	688.29	765.29	715.77	914.62	1012.89	1031.85	741.39	715.87	838.38	753.6	860.53	867.36	665.57	664.35	680.72	904.16	768.81	981.04
238259_at	ADSSL1: Adenylosuccinate synthase like 1	AA853991	122622	gb:AA853991 /DB_XREF=gi:2941529 /DB_XREF=aj51h09.s1 /CLONE=IMAGE:1393889 /FEA=EST /CNT=7 /TID=Hs.194570.0 /TIER=ConsEnd /STK=7 /UG=Hs.194570 /UG_TITLE=ESTs	23.37	27.07	14.62	19.5	17.68	25.5	17.24	18.25	25.74	26.7	24.04	23.41	18.71	24.06	31.4	20.32	28.91	19.2	17.81	25.33	31.87	34.32	22.62	28.66	30.08	19.88	18.23	20.48	24.45	25.18	28.27	27.32	19.43	33.32	24.67	30.71	18.47	25.2	24.64	28.24	32.19	25.78	24.13	37.96	31.61
201792_at	AEBP1: AE binding protein 1	NM_001129	165	gb:NM_001129.2 /DB_XREF=gi:4755145 /GEN=AEBP1 /FEA=FLmRNA /CNT=208 /TID=Hs.118397.0 /TIER=FL+Stack /STK=78 /UG=Hs.118397 /LL=165 /DEF=Homo sapiens AE-binding protein 1 (AEBP1), mRNA. /PROD=adipocyte enhancer binding protein 1 precursor /FL=gb:AF053944.1 gb:NM_001129.2 gb:D86479.1	7.05	7.58	29.23	8.88	20.25	14.44	12.72	18.99	14.2	9.66	13.23	24.68	21.79	14.43	17.94	5.16	25.32	20.09	5.17	15.82	24.96	12.52	5.13	46.2	4.61	4.8	12.09	6.12	10.85	5.96	9.64	44.13	14.77	9.24	18.4	9.65	23.23	6.55	24.75	18.39	8.62	10.71	19.35	13.08	14.96
225889_at	AEBP2: AE binding protein 2	BF475280	121536	gb:BF475280 /DB_XREF=gi:11546107 /DB_XREF=7q19h05.x1 /CLONE=IMAGE:3698936 /FEA=mRNA /CNT=76 /TID=Hs.285833.0 /TIER=Stack /STK=15 /UG=Hs.285833 /UG_TITLE=Homo sapiens cDNA: FLJ22135 fis, clone HEP20858	1852.34	1616.13	1507.24	1600.32	1491.68	1424.17	1546.72	1348.46	1502.45	1648.71	1678.09	1296.86	1576.12	1453.41	1652.29	1381.97	1523.63	1421.72	1523.07	1651.77	1679.15	1578.63	1583.7	1457.35	1822.11	1484.42	1632.63	1606.28	1889.91	1517.79	1667.56	1318.65	1511.03	1793.98	1795.79	1424.82	1501.47	1945.87	1593.27	1404.74	1596.94	1628.49	2027.99	1785.2	1544.39
235184_at	AEBP2: AE binding protein 2	AI580966	121536	gb:AI580966 /DB_XREF=gi:4565342 /DB_XREF=tp03c01.x1 /CLONE=IMAGE:2186688 /FEA=EST /CNT=12 /TID=Hs.126497.0 /TIER=ConsEnd /STK=1 /UG=Hs.126497 /UG_TITLE=ESTs	23.29	12.78	18.07	24.25	17.23	16.33	10.45	15.19	15.13	15.25	18.1	28.71	10.49	27.73	12.34	17.6	16.43	18.19	26.51	20.83	24.13	17.59	15.58	31.61	38.01	28.35	12.17	25.66	24.57	19.69	23.92	13.47	20.41	19.3	33.54	22.02	13.89	33.14	9.97	26.62	28.61	17.64	22.69	23.32	16.98
217729_s_at	AES: amino-terminal enhancer of split	NM_001130	166	gb:NM_001130.3 /DB_XREF=gi:6382065 /GEN=AES /FEA=FLmRNA /CNT=385 /TID=Hs.244.0 /TIER=FL+Stack /STK=45 /UG=Hs.244 /LL=166 /DEF=Homo sapiens amino-terminal enhancer of split (AES), mRNA. /PROD=amino-terminal enhancer of split /FL=gb:AF072902.1 gb:NM_001130.3 gb:U04241.1	385.7	415.24	510.79	408.13	395.83	392.39	346.26	527.09	506.46	451.33	426.82	516.65	603.09	554.81	536.77	515.5	485.35	497.13	488.03	483.52	474.97	513.18	527.71	472.29	411.3	466.73	490.3	428.21	481.47	444.6	416.61	438.05	496.33	413.1	454.56	476.35	557.33	352.53	483.17	428.37	384.22	490.65	426.87	373.14	402.5
240393_at	AES: Amino-terminal enhancer of split	AI494347	166	gb:AI494347 /DB_XREF=gi:4395350 /DB_XREF=qz14b03.x1 /CLONE=IMAGE:2021453 /FEA=EST /CNT=5 /TID=Hs.173076.0 /TIER=ConsEnd /STK=4 /UG=Hs.173076 /UG_TITLE=ESTs	33.97	40.64	34.95	20.14	35.84	30.57	31.65	29.35	32.63	17.38	14.82	18.93	18.92	22.98	21.99	27.25	15.37	32.16	23.63	31.93	12.01	27.29	16.96	22.31	19.72	34.63	25.16	28.38	36.63	24.68	33.51	17.1	26.08	22.26	40.69	24.18	40.09	37.07	38.01	25.48	31.76	23.88	19.11	24.33	34.19
211973_at	AF034176 Human mRNA (Tripodis and Ragoussis) Homo sapiens cDNA clone ntcon5 contig	AW341200		gb:AW341200 /DB_XREF=gi:6837826 /DB_XREF=xz95g12.x1 /CLONE=IMAGE:2872006 /FEA=mRNA /CNT=414 /TID=Hs.188882.0 /TIER=Stack /STK=27 /UG=Hs.188882 /UG_TITLE=Homo sapiens cDNA: FLJ21862 fis, clone HEP02321, highly similar to AF052101 Homo sapiens clone 23872 mRNA sequence	46.66	83.12	56.18	55.38	54.68	88.86	52.83	65.61	49.83	46.61	60.68	56.61	69.1	87.56	58.76	73.21	57.53	62.14	53.84	56.43	66.15	63.02	61.08	65.99	69.74	98.98	61.74	63.9	65.42	66.61	41.07	74.93	56.73	69.44	71.54	73.94	67.54	67.76	71.71	76.68	75.42	58.2	59.96	73.87	61.03
212605_s_at	AF034176 Human mRNA (Tripodis and Ragoussis) Homo sapiens cDNA clone ntcon5 contig	AK025759		gb:AK025759.1 /DB_XREF=gi:10438374 /FEA=mRNA /CNT=119 /TID=Hs.323470.0 /TIER=ConsEnd /STK=2 /UG=Hs.323470 /UG_TITLE=Homo sapiens cDNA: FLJ22106 fis, clone HEP17675 /DEF=Homo sapiens cDNA: FLJ22106 fis, clone HEP17675.	321.82	491.24	279.16	354.53	361.58	445.74	384.01	375.07	486.88	439.59	463.28	439.45	439.99	429.34	384.33	368.54	325.33	391.7	458.5	390.24	356.38	367.99	368.93	335.56	332.12	500.11	260.57	381.98	409.08	343.39	452.55	412.6	434.5	445.42	411.61	345.53	414.94	361.9	371.32	414.56	372.68	313.56	369.29	411.07	402.58
212608_s_at	AF034176 Human mRNA (Tripodis and Ragoussis) Homo sapiens cDNA clone ntcon5 contig	W85912		gb:W85912 /DB_XREF=gi:1398341 /DB_XREF=zh52b12.s1 /CLONE=IMAGE:415679 /FEA=mRNA /CNT=119 /TID=Hs.323470.0 /TIER=Stack /STK=54 /UG=Hs.323470 /UG_TITLE=Homo sapiens cDNA: FLJ22106 fis, clone HEP17675	842.3	904.49	632.81	677.27	666.19	877.81	783.58	679.57	797.77	895.33	892.78	815.3	856.42	842.34	778.26	741.72	626.08	802.2	953.5	921.63	704.58	717.41	700.08	662.74	753.43	942.16	597.33	821.44	820.17	638.78	931.35	820.97	861.81	1046.12	900.79	616.93	829.74	703.89	714.83	816.66	755.67	649.67	772.19	919.27	831.83
201924_at	AFF1: AF4/FMR2 family, member 1	NM_005935	4299	gb:NM_005935.1 /DB_XREF=gi:5174572 /GEN=MLLT2 /FEA=FLmRNA /CNT=229 /TID=Hs.114765.0 /TIER=FL+Stack /STK=72 /UG=Hs.114765 /LL=4299 /DEF=Homo sapiens myeloidlymphoid or mixed-lineage leukemia (trithorax (Drosophila) homolog); translocated to, 2 (MLLT2), mRNA. /PROD=myeloidlymphoid or mixed-lineage leukemia(trithorax (Drosophila) homolog); translocated to, 2 /FL=gb:L13773.1 gb:L25050.1 gb:NM_005935.1	1745.67	1750.04	2710.73	1990.31	2274.72	2295.21	2044.75	2745.51	2105.68	2535.26	1819.9	3309.56	2558.24	3300.55	2519.88	2911.71	2714.77	3177.47	1583.29	2251.23	2247.32	2350.7	2086.56	3078.94	2135.8	2393.35	2802.6	2541.85	2140.12	2278.04	1293.35	2287.21	1832.43	3133.33	3015.71	1549.64	2668.06	2431.3	3147.76	2945.44	2354.59	2422	2453.17	2560.1	2191.5
211826_s_at	AFF1: AF4/FMR2 family, member 1	L22179	4299	gb:L22179.1 /DB_XREF=gi:347376 /FEA=FLmRNA /CNT=1 /TID=Hs.114765.1 /TIER=FL /STK=0 /UG=Hs.114765 /LL=4299 /UG_GENE=MLLT2 /DEF=Human MLL-AF4 der(11) fusion protein mRNA, complete cds. /PROD=MLL-AF4 der(11) fusion protein /FL=gb:L22179.1	28.52	25.5	50.99	28.53	39.13	22.01	24.16	45.9	41.37	26.83	19.02	39.24	54.01	51.83	35.87	41.63	27.45	49.35	19.1	36.68	33.68	37.78	31.12	49.88	29.55	38.1	33.88	24.23	31.23	29.95	20.13	44.87	17.5	32.05	45.96	40.68	31.82	40.15	52.36	42.29	31.15	24.21	27.99	22.68	25.17
215451_s_at	AFF1: AF4/FMR2 family, member 1	BF575588	4299	gb:BF575588 /DB_XREF=gi:11649222 /DB_XREF=602133573F1 /CLONE=IMAGE:4288435 /FEA=DNA /CNT=3 /TID=Hs.114765.2 /TIER=ConsEnd /STK=0 /UG=Hs.114765 /LL=4299 /UG_GENE=MLLT2 /UG_TITLE=myeloidlymphoid or mixed-lineage leukemia (trithorax (Drosophila) homolog); translocated to, 2	16.99	22.42	24.76	17.48	16.94	19.74	12.86	23.87	27.72	12.24	12.75	21.96	24.79	28.91	21.25	14.47	26.86	18.19	7.8	17.84	26.93	28.51	26.83	24.24	17.03	13.93	14.38	16.37	11.49	11.26	14.82	7.33	9.53	12.68	21.62	24.2	29.39	14.7	29.25	27.28	19.83	12.43	10.87	15.34	9.68
237006_at	AFF1: AF4/FMR2 family, member 1	AA703523	4299	gb:AA703523 /DB_XREF=gi:2713441 /DB_XREF=zj12h12.s1 /CLONE=IMAGE:450119 /FEA=EST /CNT=7 /TID=Hs.24128.0 /TIER=ConsEnd /STK=7 /UG=Hs.24128 /UG_TITLE=ESTs	184.6	166.58	246.46	131.16	220.75	225.52	225.01	336.09	185.95	199.95	134.68	387.75	263.07	459.6	298.37	314.48	282.09	407.56	146.02	223.34	246.37	255.85	262.47	365.73	262.25	239.42	198.13	269.98	236.09	268.2	101.09	233.68	157.74	257.22	339.92	119.67	309.93	244.74	347.54	373.78	175.02	300.01	250.67	274.95	217.58
237383_at	AFF1: AF4/FMR2 family, member 1	AI768144	4299	gb:AI768144 /DB_XREF=gi:5234653 /DB_XREF=wg81f06.x1 /CLONE=IMAGE:2371523 /FEA=EST /CNT=8 /TID=Hs.29178.0 /TIER=ConsEnd /STK=6 /UG=Hs.29178 /UG_TITLE=ESTs	150.94	197.06	265.46	113.22	199.84	249.74	170.22	219.54	214.32	272.86	148.63	308.11	307.11	370.24	273.65	212.34	226.15	488.27	131.45	232.43	307.35	239.79	248.55	300.01	297.65	232.87	213.03	225.79	202.12	263.95	59.81	203.32	102.58	333.09	300.32	120.6	263.07	229.04	323.05	465.48	150.68	334.08	293	232.56	135.6
239167_at	AFF1: AF4/FMR2 family, member 1	H86858	4299	gb:H86858 /DB_XREF=gi:1068437 /DB_XREF=ys72d05.r1 /CLONE=IMAGE:220329 /FEA=EST /CNT=7 /TID=Hs.132909.0 /TIER=ConsEnd /STK=0 /UG=Hs.132909 /UG_TITLE=ESTs	49.84	76.6	107.64	54.61	88.46	120.69	93.16	125.78	94.13	82.37	60.93	157.18	102.83	208.5	117.43	131.52	90.46	161.11	72.29	90.74	128.54	98.45	99.14	163.38	99.16	111.41	86.85	110.69	95.14	99.67	28	80.32	56.09	86.29	153.79	55.98	146.65	103.05	161.55	166.74	72.46	107.89	88.92	84.34	51.4
239661_at	AFF1: AF4/FMR2 family, member 1	BE044089	4299	gb:BE044089 /DB_XREF=gi:8361142 /DB_XREF=ho37b04.x1 /CLONE=IMAGE:3039535 /FEA=EST /CNT=5 /TID=Hs.60049.0 /TIER=ConsEnd /STK=4 /UG=Hs.60049 /UG_TITLE=ESTs	25.05	46.75	54.64	27.64	41.86	69.79	34.65	53.5	49.32	53.56	29.58	77.79	72.87	105.59	54.87	71.68	48.71	98.01	31.58	53.13	80.32	60.58	70.39	109.27	67.38	70.55	52.83	65.24	65.27	67.37	13.84	85.97	29.5	62.61	97.37	25.57	80.1	59.6	89.95	103.23	48.7	91.23	56.44	57.54	41.45
1566195_at	AFF1: AF4/FMR2 family, member 1	AL833105	4299	gb:AL833105.1 /DB_XREF=gi:21733696 /TID=Hs2.376914.1 /CNT=2 /FEA=mRNA /TIER=ConsEnd /STK=0 /UG=Hs.376914 /UG_TITLE=Homo sapiens mRNA; cDNA DKFZp313O2015 (from clone DKFZp313O2015) /DEF=Homo sapiens mRNA; cDNA DKFZp313O2015 (from clone DKFZp313O2015).	91.86	71.87	88.65	91.28	69.37	94.59	57.35	90.6	40.9	83.15	71.05	89.62	99.01	62.64	59.71	78.47	103.95	89.93	129.13	76.02	49.6	65.77	40.98	56.3	63.24	54.81	78.29	78.98	53.1	62.94	66.79	80.27	72.24	77.54	78.36	75.21	81.22	65.87	86.19	63.91	81.03	42.84	70.85	70.75	45.36
206105_at	AFF2: AF4/FMR2 family, member 2	NM_002025	2334	gb:NM_002025.1 /DB_XREF=gi:4503766 /GEN=FMR2 /FEA=FLmRNA /CNT=38 /TID=Hs.54472.0 /TIER=FL /STK=4 /UG=Hs.54472 /LL=2334 /DEF=Homo sapiens fragile X mental retardation 2 (FMR2), mRNA. /PROD=fragile X mental retardation 2 /FL=gb:U48436.1 gb:NM_002025.1	18.1	5.96	23.23	11.51	6.45	18.63	13.98	9.49	20.73	13.91	3.69	23.9	13.79	22.22	19.01	16.54	19.56	12.93	11.66	10.82	18.6	15.46	14.67	11.41	15.54	13.49	15.29	13.16	9.69	14.53	2.18	16.45	18.86	18.41	13.56	14.4	17.66	19.67	8.69	5.98	8.85	12.78	16.27	9.76	12.06
1565034_s_at	AFF3 /// MLL: AF4/FMR2 family, member 3 /// myeloid/lymphoid or mixed-lineage leukemia (trithorax homolog, Drosophila)	AF422798	3899 /// 4297	gb:AF422798.1 /DB_XREF=gi:16326627 /TID=Hs2.406233.4 /CNT=1 /FEA=mRNA /TIER=ConsEnd /STK=0 /UG=Hs.406233 /UG_TITLE=Homo sapiens MLLLAF4 fusion protein mRNA, partial cds /DEF=Homo sapiens MLLLAF4 fusion protein mRNA, partial cds.	23.03	18.89	13.73	17.24	12.74	6.65	28.15	14.14	22.03	12.37	27.59	7.66	42.45	13.71	20.58	11.82	12.69	11.84	14.52	5.42	11.48	19.96	15.77	8.4	9.35	15.7	17.2	10.97	26.12	6.29	63.21	12.4	10.87	25.96	15.82	16.89	7.77	13.76	15.29	21.49	13.64	7.21	15.72	18.15	5.84
242179_s_at	AFF3 /// TSPAN16: AF4/FMR2 family, member 3 /// tetraspanin 16	AI688554	26526 /// 3899	gb:AI688554 /DB_XREF=gi:4899848 /DB_XREF=wd39f02.x1 /CLONE=IMAGE:2330523 /FEA=EST /CNT=6 /TID=Hs.164901.0 /TIER=ConsEnd /STK=0 /UG=Hs.164901 /UG_TITLE=ESTs, Highly similar to TM4B_HUMAN TETRASPANIN TM4-B (H.sapiens)	24.42	21.89	27.56	23.74	28.67	25.36	21	22.01	18.64	25.29	17.7	19.29	17.25	14.23	23.34	23.65	25.11	15.16	13.8	21.08	20.69	15.19	10.81	18.67	23.4	17.84	12.67	24.29	24.81	23.23	19.46	21.73	17.2	18.37	27.58	12.95	21.07	23.59	23.17	22.45	16.52	23.46	25.04	20.88	24.01
227198_at	AFF3: AF4/FMR2 family, member 3	AW085505	3899	gb:AW085505 /DB_XREF=gi:6040657 /DB_XREF=wy66c12.x1 /CLONE=IMAGE:2553526 /FEA=EST /CNT=34 /TID=Hs.125019.0 /TIER=Stack /STK=8 /UG=Hs.125019 /UG_TITLE=ESTs, Highly similar to KIAA0886 protein (H.sapiens)	110.19	166.04	12.83	106.93	6.35	102.52	243.12	6.75	158.79	99.24	185.85	34.05	563.74	79.97	56.44	4.68	8.52	28.17	40.06	20.25	46.82	63.01	159.66	13.15	35.07	61.81	8.65	8.68	174.63	7.58	450.83	7.85	12.83	151.63	4.35	5.96	3.91	19.25	11.06	78.03	43.61	29.09	71.24	3.64	41.44
232948_at	AFF3: AF4/FMR2 family, member 3	AU147218	3899	gb:AU147218 /DB_XREF=gi:11008739 /DB_XREF=AU147218 /CLONE=MAMMA1000025 /FEA=mRNA /CNT=6 /TID=Hs.297369.0 /TIER=ConsEnd /STK=1 /UG=Hs.297369 /UG_TITLE=Homo sapiens cDNA FLJ12111 fis, clone MAMMA1000025	59.17	45.29	42.06	37.71	39.01	33.82	34.88	50.86	36.88	53.58	24.23	20.82	64.06	26.21	29.56	15.47	31.18	57.9	35.11	33.41	50.37	22.88	41.44	38.71	26.73	45.06	35.28	31.86	33.16	40.63	26.08	34.24	25.07	17.94	39.15	48.87	39.62	34.23	32.03	42.79	25.11	33.65	34.25	35.67	28.31
233154_at	AFF3: AF4/FMR2 family, member 3	AK022197	3899	gb:AK022197.1 /DB_XREF=gi:10433541 /FEA=mRNA /CNT=3 /TID=Hs.130581.0 /TIER=ConsEnd /STK=0 /UG=Hs.130581 /UG_TITLE=Homo sapiens cDNA FLJ12135 fis, clone MAMMA1000307 /DEF=Homo sapiens cDNA FLJ12135 fis, clone MAMMA1000307.	12.76	17.59	12.36	13.39	8.63	13.91	22.94	15.17	23.65	14.33	11.94	12.77	31.17	16.1	13.32	11.14	5.82	9.97	11.27	12.76	16.56	12.25	21.11	11.96	19.21	16.3	9.83	11.89	23.41	11.72	22.9	15.59	19.95	14.26	8.22	10	10.45	15.84	10.69	19.05	12.57	13.05	11.29	11.9	16.26
241577_at	AFF3: AF4/FMR2 family, member 3	AI732794	3899	gb:AI732794 /DB_XREF=gi:5053907 /DB_XREF=ab14h11.x5 /CLONE=IMAGE:840837 /FEA=EST /CNT=7 /TID=Hs.191721.0 /TIER=ConsEnd /STK=3 /UG=Hs.191721 /UG_TITLE=ESTs	13.02	23.42	16.9	23.47	8.13	34	30.77	12.76	24.7	15.24	26.62	9.04	69.77	11.33	16.07	6.17	7.28	19.51	11.79	12.95	26.82	17.51	30.48	15.85	18.75	25.55	10.27	11.92	23.51	7.05	36.51	15.49	9.22	22.35	13.52	13.85	12.54	21.33	13.42	21.4	14.1	9.99	10.04	13.94	12.52
244696_at	AFF3: AF4/FMR2 family, member 3	AI033582	3899	gb:AI033582 /DB_XREF=gi:3254535 /DB_XREF=ox13b09.x1 /CLONE=IMAGE:1656185 /FEA=EST /CNT=5 /TID=Hs.220585.0 /TIER=ConsEnd /STK=1 /UG=Hs.220585 /UG_TITLE=ESTs	45.92	61.25	30.29	40.68	22.27	42.01	43.83	33.32	36.97	33.64	47.7	39.08	118.26	43.16	33.73	17.23	22.65	37.73	28.22	26.14	29.21	23.93	45.98	35.3	41.1	59.41	29.57	24.23	62.96	22.73	67.32	35.57	14.54	55.73	45.16	26.48	28.17	40.2	25.99	39.12	22.91	26.43	35.09	20	35.55
219199_at	AFF4: AF4/FMR2 family, member 4	NM_014423	27125	gb:NM_014423.1 /DB_XREF=gi:7656878 /GEN=AF5Q31 /FEA=FLmRNA /CNT=48 /TID=Hs.231967.0 /TIER=FL /STK=0 /UG=Hs.231967 /LL=27125 /DEF=Homo sapiens ALL1 fused gene from 5q31 (AF5Q31), mRNA. /PROD=ALL1 fused gene from 5q31 /FL=gb:NM_014423.1 gb:AF197927.1	33.05	14.97	31.59	34.99	48.95	34.09	60.49	61.03	64.69	50.78	44.11	45.64	41.01	43.87	48.67	46.28	41.27	29.93	24.65	36.06	47.53	53.69	27.52	51.71	37.22	9.42	12.51	23.04	31.33	49.91	56.4	66.73	41.39	24.11	39.13	21.12	35.02	51.2	28.97	45.12	39.4	59.98	43.92	26.48	46.25
225229_at	AFF4: AF4/FMR2 family, member 4	AL044396	27125	gb:AL044396 /DB_XREF=gi:5432618 /DB_XREF=DKFZp434D202_s1 /CLONE=DKFZp434D202 /FEA=EST /CNT=90 /TID=Hs.11637.0 /TIER=Stack /STK=32 /UG=Hs.11637 /UG_TITLE=ESTs	589.67	533.34	648.22	519.61	530.18	533.37	525.72	453.99	483.08	599.08	546.03	627.11	591.65	524.46	531.31	506.71	481.61	531.11	563.97	552.36	526.45	408.52	459.84	506.06	655.63	452.25	602.74	521.45	414.86	465.96	436.43	487.52	410.18	510	459.07	524.35	543.5	501.89	603.89	446.58	642.39	526.29	513.98	503.69	564.65
232864_s_at	AFF4: AF4/FMR2 family, member 4	N59653	27125	gb:N59653 /DB_XREF=gi:1203543 /DB_XREF=yv74h02.s1 /CLONE=IMAGE:248499 /FEA=mRNA /CNT=5 /TID=Hs.231967.1 /TIER=ConsEnd /STK=1 /UG=Hs.231967 /LL=27125 /UG_GENE=AF5Q31 /UG_TITLE=ALL1 fused gene from 5q31	28.75	29.33	14.52	15.19	19.93	28.34	18.11	21.38	24.63	23.98	22.18	34.44	23.71	31.11	27.1	25.08	25.12	26.98	16.95	23.55	30.13	24.45	25.78	31.85	35.57	17.16	31.35	26.37	19.72	16.33	20.66	15.73	22.62	21.88	22.96	23.36	18.25	22.31	31.85	25.3	25.88	31.23	32.24	29.58	30.78
232865_at	AFF4: AF4/FMR2 family, member 4	N59653	27125	gb:N59653 /DB_XREF=gi:1203543 /DB_XREF=yv74h02.s1 /CLONE=IMAGE:248499 /FEA=mRNA /CNT=5 /TID=Hs.231967.1 /TIER=ConsEnd /STK=1 /UG=Hs.231967 /LL=27125 /UG_GENE=AF5Q31 /UG_TITLE=ALL1 fused gene from 5q31	132.26	123.52	133.87	94.28	99.35	118.96	95.55	135.4	114.23	113.25	107.36	128.84	116.05	148.6	151.56	131.42	113.89	96.27	95.95	116.5	138.79	112.21	123.99	118.59	177.27	102.51	102.73	123.56	102.84	104.13	95.04	89.16	105.93	125.31	114.44	67.73	113.82	93.24	136.41	136.47	146.68	131.23	118.56	151.58	112.32
1555436_a_at	AFF4: AF4/FMR2 family, member 4	BC025700	27125	gb:BC025700.1 /DB_XREF=gi:19343928 /TID=Hs2.231967.2 /CNT=1 /FEA=FLmRNA /TIER=FL /STK=1 /LL=27125 /UG_GENE=AF5Q31 /UG=Hs.231967 /DEF=Homo sapiens, Similar to ALL1 fused gene from 5q31, clone MGC:34372 IMAGE:5221893, mRNA, complete cds. /PROD=Similar to ALL1 fused gene from 5q31 /FL=gb:BC025700.1	26.72	35.61	34.05	30.69	19.03	19.7	24.94	36.04	39.61	37.15	32.4	33.63	39.1	40.62	39.71	40.39	36.9	27.29	28.18	34.03	42.18	53.47	39.23	48.62	65.22	42.15	47.23	35.73	38.83	20.82	36.15	41.57	27.08	33.37	30.64	33.36	38.95	38.55	48.2	43.06	48.53	29.5	27.97	44.87	31.44
236250_at	AFG3L1: AFG3 ATPase family gene 3-like 1 (S. cerevisiae)	AI859065	172	gb:AI859065 /DB_XREF=gi:5512681 /DB_XREF=wl66d11.x1 /CLONE=IMAGE:2429877 /FEA=EST /CNT=9 /TID=Hs.16808.0 /TIER=ConsEnd /STK=1 /UG=Hs.16808 /UG_TITLE=ESTs, Weakly similar to FtsH homolog (H.sapiens)	88.4	79.51	91.84	96.92	99.66	134.58	110.59	76.85	138.25	119.59	107.93	120.77	118.1	108.44	114.99	100.44	124.04	100.15	131.38	94.75	111.3	117.87	140.5	118.35	104.05	133.75	77.02	53.91	92.59	121.37	151.53	127.97	105.24	124.74	85.18	85.47	85.22	127.59	102.4	144.37	81.95	113.46	112.53	100.23	109.15
1552287_s_at	AFG3L1: AFG3 ATPase family gene 3-like 1 (S. cerevisiae)	NM_001132	172	gb:NM_001132.1 /DB_XREF=gi:27477067 /GEN=AFG3L1 /TID=Hs2.337620.1 /CNT=31 /FEA=FLmRNA /TIER=FL+Stack /STK=10 /LL=172 /UG=Hs.337620 /DEF=Homo sapiens AFG3 ATPase family gene 3-like 1 (yeast) (AFG3L1), mRNA. /PROD=AFG3 ATPase family gene 3-like 1 /FL=gb:NM_001132.1	415.31	395.53	361.8	369.15	395.95	473.42	473.95	407.03	410.83	359.56	419.57	540.14	427.72	477.71	316.51	430.05	471.95	464.72	401.41	425.92	486.53	458.95	462.16	469.2	380.68	502.06	325.77	335.71	459.11	506.89	451.73	496.38	436.45	547.04	407.6	325.42	415.31	383.78	390.63	611.76	328.89	451.89	416.83	448.89	494.17
202486_at	AFG3L2: AFG3 ATPase family gene 3-like 2 (yeast)	NM_006796	10939	gb:NM_006796.1 /DB_XREF=gi:5802969 /GEN=AFG3L2 /FEA=FLmRNA /CNT=132 /TID=Hs.29385.0 /TIER=FL+Stack /STK=12 /UG=Hs.29385 /LL=10939 /DEF=Homo sapiens AFG3 (ATPase family gene 3, yeast)-like 2 (AFG3L2), nuclear gene encoding mitochondrial protein, mRNA. /PROD=AFG3-like 2 /FL=gb:NM_006796.1	523.24	495.99	439.92	552.61	480.51	500.6	536.96	548.32	556.37	555.25	544.61	483.12	527.31	501.38	476.79	510.58	451.09	445.43	562.48	453.47	572.98	559.14	576.24	533.73	541.81	535.03	509.94	472.66	449.84	526.18	609.78	546.55	591.85	476.24	498.35	515.59	502.18	513.17	450.87	583.02	571.9	468.12	535.2	507.71	537.31
232919_at	AFG3L2: AFG3 ATPase family gene 3-like 2 (yeast)	AU147380	10939	gb:AU147380 /DB_XREF=gi:11008901 /DB_XREF=AU147380 /CLONE=MAMMA1000522 /FEA=mRNA /CNT=6 /TID=Hs.287495.0 /TIER=ConsEnd /STK=2 /UG=Hs.287495 /UG_TITLE=Homo sapiens cDNA FLJ12158 fis, clone MAMMA1000522	101.88	75.49	81.97	64.93	71.15	83.8	74.44	78.98	72.93	87.84	77.45	84.15	91.76	107.75	77.53	90.86	81.53	76.43	71.73	63.27	89.67	86.43	75.55	72.79	66.78	62.26	64.55	54.82	66.53	65.58	84.71	83.25	73.12	103.93	79.94	56.99	67.42	68.18	66.8	81.49	65.09	72.44	69.35	90.74	67.76
1557820_at	AFG3L2: AFG3 ATPase family gene 3-like 2 (yeast)	AA905788	10939	gb:AA905788 /DB_XREF=gi:3040911 /DB_XREF=oj81h09.s1 /CLONE=IMAGE:1504769 /TID=Hs2.416822.1 /CNT=3 /FEA=mRNA /TIER=ConsEnd /STK=1 /UG=Hs.416822 /UG_TITLE=Human HepG2 3 region MboI cDNA, clone hmd2c02m3.	2399.78	2225.45	2155.52	2432.16	2255.65	2536.06	2413.72	2291.91	2532.79	2487.38	2679.71	2196.99	2355.46	2274.79	2312.35	2375.77	2313.45	2281.65	2500.91	2168.57	2621.98	2536.12	2661.82	2695.06	2438.18	2698.41	2524.8	2428.03	2238.04	2432.67	2825.56	2828.02	2932.63	2449.76	2355.3	2345.84	2342.79	2495.82	2289.46	2798.34	2679.52	2305.72	2441.31	2625.04	2771.63
240318_at	AFMID: Arylformamidase	AA810483	125061	gb:AA810483 /DB_XREF=gi:2875755 /DB_XREF=ob89b11.s1 /CLONE=IMAGE:1338525 /FEA=EST /CNT=4 /TID=Hs.118346.0 /TIER=ConsEnd /STK=4 /UG=Hs.118346 /UG_TITLE=ESTs	45.3	41.75	43.32	79.25	53.81	45.32	47.25	39.54	59.97	68.14	41.02	46.99	48.04	48.84	36.16	35.77	41.63	28.79	49.81	60.24	38.83	62.75	47.91	36.86	57.07	46.36	41.71	38.7	21.53	69.64	33.81	41.4	44.54	36.59	36.14	55.91	38.12	89.29	51.85	44.91	48.15	43.96	43.46	36.91	36.66
204694_at	AFP: alpha-fetoprotein	NM_001134	174	gb:NM_001134.1 /DB_XREF=gi:4501988 /GEN=AFP /FEA=FLmRNA /CNT=473 /TID=Hs.155421.0 /TIER=FL+Stack /STK=222 /UG=Hs.155421 /LL=174 /DEF=Homo sapiens alpha-fetoprotein (AFP), mRNA. /PROD=alpha-fetoprotein /FL=gb:NM_001134.1 gb:J00077.1	40.01	28.46	25.43	22.71	33.74	15.95	19.47	30.16	13.05	20.12	8.7	14.42	37.95	13.93	19.37	7.6	11.79	40.67	9.37	9.14	22.32	18.36	26.79	14.37	30.44	13.32	10.86	15.24	15.72	11.01	7.58	14.72	7.78	13.62	18.12	41.8	23.07	22.97	10.87	11.41	28.79	11.75	21.17	5.7	15.17
239175_at	AFTIPHILIN: Aftiphilin protein	AW203986	54812	gb:AW203986 /DB_XREF=gi:6503458 /DB_XREF=UI-H-BI1-aeu-f-12-0-UI.s1 /CLONE=IMAGE:2720782 /FEA=EST /CNT=6 /TID=Hs.213003.0 /TIER=ConsEnd /STK=4 /UG=Hs.213003 /UG_TITLE=ESTs	235.8	275.94	217.7	150.96	169.66	233.4	169.07	198.89	218.24	179.79	173.76	258.29	249.26	255.89	199.43	195.54	201.32	308.27	199.67	216.31	317.12	171.88	234.9	241.88	325.57	201.52	216.22	244.77	239.25	228.96	115.72	157.88	160.32	180.67	293.06	115.15	250.03	207.36	313.65	251.02	192.09	236.1	274	174.09	124.84
244312_at	AFTIPHILIN: Aftiphilin protein	AW195572	54812	gb:AW195572 /DB_XREF=gi:6474720 /DB_XREF=xn84c09.x1 /CLONE=IMAGE:2701168 /FEA=EST /CNT=5 /TID=Hs.278305.0 /TIER=ConsEnd /STK=3 /UG=Hs.278305 /UG_TITLE=ESTs, Weakly similar to putative p150 (H.sapiens)	154.59	155.84	172.91	98.08	86.54	148.97	126.73	113.32	129.05	140.11	123.92	174.71	154.31	176.61	167.12	155.03	119.96	142.11	151.21	168.53	176.86	122.89	148.92	153.32	220.08	110.83	133.54	106.42	118.89	100.48	69.37	131.8	93.16	128.08	173.46	87.36	157.87	213.07	140.46	152.4	116.76	157.97	145.78	133.98	127.8
217939_s_at	AFTPH: aftiphilin	NM_017657	54812	gb:NM_017657.1 /DB_XREF=gi:8923087 /GEN=FLJ20080 /FEA=FLmRNA /CNT=180 /TID=Hs.7942.0 /TIER=FL+Stack /STK=60 /UG=Hs.7942 /LL=54812 /DEF=Homo sapiens hypothetical protein FLJ20080 (FLJ20080), mRNA. /PROD=hypothetical protein FLJ20080 /FL=gb:NM_017657.1	1048.9	959.19	1236.87	850.43	844.33	959.73	917.65	1093.35	984.19	925.2	863.09	1175.56	993.12	1205.33	1170.47	1156.77	1001.19	1106.31	918.94	1165.46	1121.18	1123.48	1101.3	996.24	1352.9	795.33	1135.9	1050.97	906.45	884.43	657.28	976.25	977.02	863.68	1073.88	884.22	1145.94	1167.63	985.21	1024.52	1289.9	1075.98	1096.2	1030.22	825.77
222472_at	AFTPH: aftiphilin	BF055271	54812	gb:BF055271 /DB_XREF=gi:10809167 /DB_XREF=7j77e07.x1 /CLONE=IMAGE:3392484 /FEA=FLmRNA /CNT=180 /TID=Hs.7942.0 /TIER=Stack /STK=13 /UG=Hs.7942 /LL=54812 /UG_GENE=FLJ20080 /UG_TITLE=hypothetical protein FLJ20080 /FL=gb:NM_017657.1	1443.31	1394.46	1594.31	1176.68	1222.13	1322.75	1337.71	1352.86	1338.64	1293.56	1265.94	1601.35	1473.03	1691.83	1557.33	1524.5	1421.38	1568.28	1315.92	1597.69	1446.57	1458.35	1417.04	1280.91	1560.51	943.33	1386.44	1409.08	1183.82	1097.47	772.48	1229.04	1279.08	1157.26	1501.14	1260.67	1620.93	1461.32	1325.99	1234.1	1621.78	1475.44	1420.78	1395.35	1010.25
204332_s_at	AGA: aspartylglucosaminidase	M64073	175	gb:M64073.1 /DB_XREF=gi:183329 /FEA=FLmRNA /CNT=84 /TID=Hs.207776.0 /TIER=FL+Stack /STK=18 /UG=Hs.207776 /LL=175 /UG_GENE=AGA /DEF=Human glycosylasparaginase mRNA, complete cds. /PROD=glycosylasparaginase /FL=gb:M64073.1 gb:NM_000027.1	282.47	282.34	549.32	391.54	541.4	434.91	525.01	399.93	540.65	405.66	398.9	433.11	601.34	478.55	414.7	390.6	437.35	560.69	353.25	499.67	339.87	595.21	613.2	509.71	427.77	417.03	408.11	467.08	369.76	638.39	419.7	509.77	489.07	529.86	380.3	646	431.05	451.65	468.03	610.34	517.34	531.61	504.46	571.65	437.97
204333_s_at	AGA: aspartylglucosaminidase	NM_000027	175	gb:NM_000027.1 /DB_XREF=gi:4557272 /GEN=AGA /FEA=FLmRNA /CNT=84 /TID=Hs.207776.0 /TIER=FL+Stack /STK=16 /UG=Hs.207776 /LL=175 /DEF=Homo sapiens aspartylglucosaminidase (AGA), mRNA. /PROD=aspartylglucosaminidase precursor /FL=gb:M64073.1 gb:NM_000027.1	106.89	88.12	174.49	134.13	155.81	135.29	182.26	143.66	164.26	110.75	145.4	127.84	138.89	177.08	161.21	172.04	166.36	162.45	127.33	156.72	129.33	216.95	207.24	204.36	98.55	114.58	117.08	163.49	109.62	244.64	123.57	150.78	202.36	147.18	116.18	272.02	150.69	124.65	161.88	200.24	182.51	171.2	170.66	217.22	156.48
216064_s_at	AGA: aspartylglucosaminidase	W27131	175	gb:W27131 /DB_XREF=gi:1306665 /DB_XREF=22h11 /FEA=mRNA /CNT=4 /TID=Hs.207776.1 /TIER=ConsEnd /STK=0 /UG=Hs.207776 /LL=175 /UG_GENE=AGA /UG_TITLE=aspartylglucosaminidase	127.08	137.06	255.04	194.54	235.21	208.22	213.85	197.37	253.58	215.79	183.56	196.01	294.15	218.94	185.78	210.74	205.54	266.49	183.81	221.7	169.15	285.48	312.44	284.23	202.38	185.27	198.45	218.69	172.68	328.18	192.45	213.08	235.04	259.13	177.75	301.32	212.48	197.37	221.61	287.51	253.02	274.57	252.69	271.58	206.7
220390_at	AGBL2: ATP/GTP binding protein-like 2	NM_024783	79841	gb:NM_024783.1 /DB_XREF=gi:13376143 /GEN=FLJ23598 /FEA=FLmRNA /CNT=6 /TID=Hs.147377.0 /TIER=FL /STK=0 /UG=Hs.147377 /LL=79841 /DEF=Homo sapiens hypothetical protein FLJ23598 (FLJ23598), mRNA. /PROD=hypothetical protein FLJ23598 /FL=gb:NM_024783.1	26.49	34.03	13.58	16.4	24.85	28.54	42.14	17.17	25.71	21.49	41.51	14.32	33.75	26.59	30.07	15.98	38.45	27.89	23.5	29.19	30.33	31.1	37.23	21.32	55.66	33.46	58.41	41.68	41.47	22.85	29.45	11.62	33.69	51.53	10.07	16.9	29.04	30.23	15.48	23.39	47.15	30.25	31.66	44.63	43.67
220649_at	AGBL3: ATP/GTP binding protein-like 3	NM_024856	340351	gb:NM_024856.1 /DB_XREF=gi:13399323 /GEN=FLJ12983 /FEA=FLmRNA /CNT=5 /TID=Hs.192757.0 /TIER=FL /STK=2 /UG=Hs.192757 /LL=79914 /DEF=Homo sapiens hypothetical protein FLJ12983 (FLJ12983), mRNA. /PROD=hypothetical protein FLJ12983 /FL=gb:NM_024856.1	20.3	30.71	20.04	23.83	11.7	16.42	12.41	35.09	15.48	11.23	13.82	26.46	25.77	65.76	33.25	26.86	12.04	44.91	22.75	27.08	15.27	31.76	22.08	29.46	10.36	29.83	24.19	30.67	25.24	21.92	14.66	18.76	22.01	13.36	23.39	29.09	38.24	43.11	43.09	16.86	9.71	14.35	16.07	27.6	17.32
232395_x_at	AGBL3: ATP/GTP binding protein-like 3	AI674787	340351	gb:AI674787 /DB_XREF=gi:4875267 /DB_XREF=wd20d08.x1 /CLONE=IMAGE:2328687 /FEA=mRNA /CNT=9 /TID=Hs.196342.0 /TIER=ConsEnd /STK=5 /UG=Hs.196342 /UG_TITLE=Homo sapiens cDNA FLJ11779 fis, clone HEMBA1005921	161.42	147.74	191.14	168.17	188.19	152.52	193.89	217.03	145.48	196.27	142.8	238.21	201.47	321.11	231.11	213.03	204.22	213.33	262.2	247.97	185.31	155.31	191.39	206.56	256.04	164.65	196.99	282.58	216.8	156.87	143.98	169.89	260.42	174.46	316.22	133.26	237.16	227.69	262.9	207.05	185.03	152.29	158.64	248.22	134.86
207692_s_at	AGC1 /// LOC649366: aggrecan 1 (chondroitin sulfate proteoglycan 1, large aggregating proteoglycan, antigen identified by monoclonal antibody A0122) /// similar to aggrecan 1 isoform 2 precursor	NM_001135	176 /// 649366	gb:NM_001135.1 /DB_XREF=gi:4501990 /GEN=AGC1 /FEA=FLmRNA /CNT=3 /TID=Hs.2159.1 /TIER=FL /STK=0 /UG=Hs.2159 /LL=176 /DEF=Homo sapiens aggrecan 1 (chondroitin sulfate proteoglycan 1, large aggregating proteoglycan, antigen identified by monoclonal antibody A0122) (AGC1), transcript variant 1, mRNA. /PROD=aggrecan 1, isoform 1 precursor /FL=gb:M55172.1 gb:NM_001135.1	36.83	24.77	18.7	35.28	32.1	21.37	23.98	24.84	23.63	30.43	28.41	31.91	28.62	38.18	35.44	29.5	27.88	32.07	24.71	24.53	26.86	28.88	31.81	27.51	23.55	34.24	30.5	41.41	21.97	39.03	26.9	32.9	22.08	29	22.54	32.26	28.84	29.78	35.95	38.71	32.41	22.16	35.34	17.49	21.21
205679_x_at	AGC1: aggrecan 1 (chondroitin sulfate proteoglycan 1, large aggregating proteoglycan, antigen identified by monoclonal antibody A0122)	NM_013227	176	gb:NM_013227.1 /DB_XREF=gi:6995993 /GEN=AGC1 /FEA=FLmRNA /CNT=33 /TID=Hs.2159.0 /TIER=FL /STK=5 /UG=Hs.2159 /LL=176 /DEF=Homo sapiens aggrecan 1 (chondroitin sulfate proteoglycan 1, large aggregating proteoglycan, antigen identified by monoclonal antibody A0122) (AGC1), transcript variant 2, mRNA. /PROD=aggrecan 1, isoform 2 precursor /FL=gb:NM_013227.1	32.72	20.61	29.84	38.63	33.1	23.52	27.78	30.33	20.42	29.43	24.2	35.71	32.16	34.08	35.25	37.51	26.95	31.15	30.94	28.27	40.82	26.77	26.29	34.75	29.42	25.52	29.52	49.94	25.51	33.02	28.66	22.01	34.21	19.99	19.6	40.11	26.31	35.84	34.38	32.96	45.1	36.66	24.37	29.5	36.95
217161_x_at	AGC1: aggrecan 1 (chondroitin sulfate proteoglycan 1, large aggregating proteoglycan, antigen identified by monoclonal antibody A0122)	X17406	176	gb:X17406.1 /DB_XREF=gi:30248 /FEA=mRNA /CNT=1 /TID=Hs.2159.2 /TIER=ConsEnd /STK=0 /UG=Hs.2159 /LL=176 /UG_GENE=AGC1 /DEF=Human mRNA for cartilage specific proteoglycan. /PROD=cartilage specific proteoglycan (600 AA)	32.82	31.73	31.99	22.44	27.19	28.99	21.31	37.59	24.01	30.46	22.49	29.62	31.4	33.61	27.15	31.77	24.3	30.18	32.57	27.01	37.82	20.7	37.09	32.73	26.4	21.37	25.42	37.9	19.66	34.56	33.73	34.89	32.77	21.26	31.87	22.48	30.92	16.84	36.86	41.12	49.06	27.38	28.13	36.69	29.22
1554950_at	AGC1: aggrecan 1 (chondroitin sulfate proteoglycan 1, large aggregating proteoglycan, antigen identified by monoclonal antibody A0122)	BC036445	176	gb:BC036445.1 /DB_XREF=gi:22209082 /TID=Hs2.407150.1 /CNT=5 /FEA=FLmRNA /TIER=FL /STK=1 /UG=Hs.407150 /DEF=Homo sapiens, Similar to aggrecan 1 (chondroitin sulfate proteoglycan 1, large aggregating proteoglycan, antigen identified by monoclonal antibody A0122), clone MGC:26414 IMAGE:4823544, mRNA, complete cds. /PROD=Similar to aggrecan 1 (chondroitin sulfateproteoglycan 1, large aggregating prot…	9.4	17.79	11.35	13.71	10.6	21.17	17.17	11.19	12.11	11.29	12.42	11.12	20.35	12.63	7.56	13.81	12.89	20.39	16.62	13.33	5.66	18.23	8.01	8.62	13.99	12.62	31.7	19.26	7.53	8.93	10.98	9.65	9.64	11.05	17.38	7.81	8.47	11.12	9.11	10.04	8.91	8.02	10.75	10.61	7.22
210081_at	AGER: advanced glycosylation end product-specific receptor	AB036432	177	gb:AB036432.1 /DB_XREF=gi:6691625 /GEN=RAGE /FEA=FLmRNA /CNT=52 /TID=Hs.184.0 /TIER=FL /STK=0 /UG=Hs.184 /LL=177 /DEF=Homo sapiens RAGE mRNA for advanced glycation endproducts receptor, complete cds. /PROD=advanced glycation endproducts receptor /FL=gb:NM_001136.1 gb:AB036432.1	80.67	68.11	63.7	72.96	43.79	66.46	68.72	58.71	50.4	62.11	66.3	66.51	60.93	59.1	61.23	59.48	50.88	57.67	54.54	56.09	75.03	65.15	42.3	51.77	66.3	58.45	66.08	47.3	64.02	58.64	69.32	70.4	87.41	72.27	68.42	68.43	57.98	56.6	76.13	70.16	53.32	63.34	72.14	66.47	59.8
217046_s_at	AGER: advanced glycosylation end product-specific receptor	AJ133822	177	gb:AJ133822.1 /DB_XREF=gi:4877290 /GEN=RAGEsec /FEA=mRNA /CNT=1 /TID=Hs.184.1 /TIER=ConsEnd /STK=0 /UG=Hs.184 /LL=177 /DEF=Homo sapiens mRNA for receptor for Advanced Glycation End Product, secreted isoform (RAGEsec gene). /PROD=receptor for Advanced Glycation End Products	20.07	17.89	23.71	10.93	17.85	15.7	10.92	16.66	13.88	18.49	13.84	16.89	14.67	28.11	26.4	19.34	12.97	25.29	21.52	12.92	16.8	25.2	19.27	22.81	24.66	20.28	23.41	23.07	31.86	17.21	14.13	24.76	20.44	25.74	18.75	9.6	18.52	23.14	21.52	17.68	20.65	22.78	26.52	21.43	16.15
208042_at	AGGF1: angiogenic factor with G patch and FHA domains 1	NM_013303	55109	gb:NM_013303.1 /DB_XREF=gi:9558744 /GEN=HSU84971 /FEA=FLmRNA /CNT=2 /TID=Hs.104530.0 /TIER=FL /STK=0 /UG=Hs.104530 /LL=29905 /DEF=Homo sapiens fetal hypothetical protein (HSU84971), mRNA. /PROD=fetal hypothetical protein /FL=gb:U84971.1 gb:NM_013303.1	145.88	300.34	273.72	183.29	194.28	224.01	182.88	265.81	291.2	245.73	225.67	224.17	260.55	270.76	250.53	226.66	196.85	219.88	167.03	222.21	273.64	267.16	317.79	313.95	426.91	320.6	340.29	277.08	279.73	257.15	179.66	225.22	195.13	178.71	223.6	275.56	352.63	212.2	299.25	384.32	414.7	263.24	241.36	254.89	196.1
210710_at	AGGF1: angiogenic factor with G patch and FHA domains 1	BC002828	55109	gb:BC002828.1 /DB_XREF=gi:12803960 /FEA=FLmRNA /CNT=4 /TID=Hs.306986.0 /TIER=FL /STK=0 /UG=Hs.306986 /DEF=Homo sapiens, Similar to fetal hypothetical protein, clone MGC:3843, mRNA, complete cds. /PROD=Similar to fetal hypothetical protein /FL=gb:BC002828.1	20.4	21.81	32.1	30.25	36.9	31.24	19.87	30.79	39.51	24.14	28.9	35.15	27.77	30.44	37.95	44.42	32.63	26.56	32.66	21.24	32.83	35.33	24.6	28.09	22.68	36.88	32.6	20.87	25.89	32.06	46.36	42.57	32.07	31.21	28.73	34.98	27.52	31.32	24.2	30.16	30.71	39.21	24.48	43.46	35.53
218534_s_at	AGGF1: angiogenic factor with G patch and FHA domains 1	NM_018046	55109	gb:NM_018046.1 /DB_XREF=gi:8922325 /GEN=FLJ10283 /FEA=FLmRNA /CNT=85 /TID=Hs.284216.0 /TIER=FL+Stack /STK=8 /UG=Hs.284216 /LL=55109 /DEF=Homo sapiens hypothetical protein FLJ10283 (FLJ10283), mRNA. /PROD=hypothetical protein FLJ10283 /FL=gb:NM_018046.1	392.78	339.69	381.08	353.03	360.32	337.89	424.96	377.8	347.88	377.18	423.06	411.82	392.43	417.87	427.79	375.35	428.52	375.97	332.66	416.27	400.85	401.78	417.38	398.56	398.97	404.79	377.12	401.45	373.73	413.96	352.21	413.19	414.9	371.05	315.29	383.85	418.53	404.67	352.35	400.74	547.41	434.51	403.35	460.16	431.28
222661_at	AGGF1: angiogenic factor with G patch and FHA domains 1	AA528017	55109	gb:AA528017 /DB_XREF=gi:2270086 /DB_XREF=nh90f09.s1 /CLONE=IMAGE:965801 /FEA=FLmRNA /CNT=85 /TID=Hs.284216.0 /TIER=Stack /STK=18 /UG=Hs.284216 /LL=55109 /UG_GENE=FLJ10283 /UG_TITLE=hypothetical protein FLJ10283 /FL=gb:NM_018046.1	556.29	444.39	597.79	534.28	538.84	576.16	549.04	496.25	628.06	568.82	636.41	536.76	653.96	639.42	529.45	551.06	658.99	583.24	559.5	596.16	636	581.61	496.43	490.48	699.13	604.79	536.59	514.56	667.5	552.05	656.97	658.31	593.28	664.23	527.42	501.08	565.03	591.68	606.91	587.23	706.94	607.18	622.69	644.95	579.96
203566_s_at	AGL: amylo-1, 6-glucosidase, 4-alpha-glucanotransferase (glycogen debranching enzyme, glycogen storage disease type III)	NM_000645	178	gb:NM_000645.1 /DB_XREF=gi:4557282 /GEN=AGL /FEA=FLmRNA /CNT=95 /TID=Hs.904.0 /TIER=FL+Stack /STK=30 /UG=Hs.904 /LL=178 /DEF=Homo sapiens amylo-1,6-glucosidase, 4-alpha-glucanotransferase (glycogen debranching enzyme, glycogen storage disease type III) (AGL), transcript variant 5, mRNA. /PROD=amylo-1,6-glucosidase,4-alpha-glucanotransferase isoform 2 /FL=gb:M85168.1 gb:NM_000645.1	1397.52	1096.96	1096.23	1258.7	1315.91	1178.33	1214.44	1036.8	1178.12	1372.22	1217.44	1317.99	1299.79	1424.34	1247.45	1309.64	1280.97	1120.5	1618.1	1211.77	1231.66	1186.19	1157.03	1115.19	1133.52	1132.81	1300.1	1252.1	1067.28	1175.2	1355.26	1139.15	1135.05	1360.13	1167.11	1220.68	1202.58	1210.5	1235.63	1111.96	1582.98	1244.06	1187.74	1400.2	1343.31
219792_at	AGMAT: agmatine ureohydrolase (agmatinase)	NM_024758	79814	gb:NM_024758.1 /DB_XREF=gi:13376094 /GEN=FLJ23384 /FEA=FLmRNA /CNT=29 /TID=Hs.127305.0 /TIER=FL /STK=0 /UG=Hs.127305 /LL=79814 /DEF=Homo sapiens hypothetical protein FLJ23384 (FLJ23384), mRNA. /PROD=hypothetical protein FLJ23384 /FL=gb:BC005090.1 gb:NM_024758.1	11.57	19.15	17.61	9.74	21.28	17.1	16.47	14.5	9.29	16.7	11.09	17.08	23.29	11.99	15.48	18.32	17.94	23.48	12.39	21.21	16.2	17.13	16	8.57	13.15	11.9	14.56	10.5	18.62	12.41	13.78	27.57	12.2	11.85	22.22	10.47	15.52	10.94	19.2	10.73	20.13	17.95	11.04	17.75	14.12
222930_s_at	AGMAT: agmatine ureohydrolase (agmatinase)	BC005090	79814	gb:BC005090.1 /DB_XREF=gi:13477244 /FEA=FLmRNA /CNT=29 /TID=Hs.127305.0 /TIER=FL /STK=1 /UG=Hs.127305 /LL=79814 /UG_GENE=FLJ23384 /DEF=Homo sapiens, hypothetical protein FLJ23384, clone MGC:13078, mRNA, complete cds. /PROD=hypothetical protein FLJ23384 /FL=gb:BC005090.1 gb:NM_024758.1	80.82	58.25	147.14	110.14	108.87	146.89	109.08	127.18	141.18	153.82	117.3	132.21	123.47	142.55	118.23	87.65	88.75	127.54	103.49	122.47	108.75	127.57	109.19	146.21	84.23	64.37	61.8	82.16	63.16	71.34	55.27	130.12	157.15	60.91	106.24	59.53	113.66	96.55	109.36	126.89	126.56	78.55	70.71	250.78	77.85
215535_s_at	AGPAT1: 1-acylglycerol-3-phosphate O-acyltransferase 1 (lysophosphatidic acid acyltransferase, alpha)	AF007145	10554	gb:AF007145.1 /DB_XREF=gi:2852622 /FEA=mRNA /CNT=3 /TID=Hs.240534.2 /TIER=ConsEnd /STK=0 /UG=Hs.240534 /LL=10554 /UG_GENE=AGPAT1 /DEF=Homo sapiens clone 23552 unknown mRNA, partial cds. /PROD=unknown	140.23	151.96	170.24	204.34	220.14	188.25	185.85	209.56	235.3	181.93	181.63	209.92	208.21	181.97	217.85	218.13	242.47	225.25	203.12	175.48	175.97	237.72	220.05	197.84	189.11	146.42	196.72	215.53	202.67	218.03	178.67	192.52	214.63	199.21	152.84	201.52	221.1	193.52	176.33	205.48	261.62	220.83	190.27	166.67	154.23
32836_at	AGPAT1: 1-acylglycerol-3-phosphate O-acyltransferase 1 (lysophosphatidic acid acyltransferase, alpha)	U56417	10554	Cluster Incl. U56417:Human lysophosphatidic acid acyltransferase-alpha mRNA, complete cds /cds=(318,1169) /gb=U56417 /gi=2155237 /ug=Hs.209119 /len=2232	202.18	203.73	177.12	198.67	196.06	206.34	180.97	198.89	215.31	181.99	194.28	213.52	219	192.75	195.55	180.18	214.89	224.16	200.6	179.49	162.05	180.39	180.78	169.37	154.37	170.1	173.94	178.4	163.05	170.23	174.9	132.56	163.65	193.07	140.92	191.72	187.23	169.79	207.75	181.59	199.27	173.1	158.58	156.3	137.96
210678_s_at	AGPAT2: 1-acylglycerol-3-phosphate O-acyltransferase 2 (lysophosphatidic acid acyltransferase, beta)	U56418	10555	gb:U56418.1 /DB_XREF=gi:2155239 /FEA=FLmRNA /CNT=5 /TID=Hs.209119.1 /TIER=FL /STK=0 /UG=Hs.209119 /LL=10555 /UG_GENE=AGPAT2 /DEF=Human lysophosphatidic acid acyltransferase-beta mRNA, complete cds. /PROD=lysophosphatidic acid acyltransferase-beta /FL=gb:U56418.1	25.12	26.24	49.85	55.9	63.89	59.19	40.31	50.03	47.33	57.45	45.45	53.7	58.34	53.67	44.16	69.74	35.41	43.84	56.67	53.82	44.18	57.23	51.01	58.09	57.33	39.91	46.78	44.2	41.69	56.55	36.77	73.48	64.92	52.4	52.14	43.53	51.24	41.56	46.39	60.01	48.92	48.64	49.12	30.99	48.79
32837_at	AGPAT2: 1-acylglycerol-3-phosphate O-acyltransferase 2 (lysophosphatidic acid acyltransferase, beta)	U56418	10555	Cluster Incl. U56418:Human lysophosphatidic acid acyltransferase-beta mRNA, complete cds /cds=(39,875) /gb=U56418 /gi=2155239 /ug=Hs.209119 /len=1356	64.62	72.8	88.5	75.31	68.02	74.01	66.72	73.31	54.95	81.14	61.11	100.42	65.11	72.96	55.71	79.15	47.5	49.65	77.13	59.1	69.49	70.42	59.17	66.25	61.29	53.9	51.44	68.43	62.78	77.53	63.2	83.31	72.33	62.44	61.59	64.67	61.09	60.16	97.21	72.93	74.12	61.84	66.5	43.56	53.33
223182_s_at	AGPAT3 /// LOC653101: 1-acylglycerol-3-phosphate O-acyltransferase 3 /// similar to 1-acylglycerol-3-phosphate O-acyltransferase 3	AI337300	56894 /// 653101	gb:AI337300 /DB_XREF=gi:4074227 /DB_XREF=tb98a03.x1 /CLONE=IMAGE:2062348 /FEA=FLmRNA /CNT=121 /TID=Hs.284123.0 /TIER=Stack /STK=13 /UG=Hs.284123 /UG_TITLE=Homo sapiens, clone MGC:4604, mRNA, complete cds /FL=gb:BC004219.1	270.49	440.2	228.82	174.02	272.54	266.08	292.74	250.26	233.12	232.11	250.24	237.75	283.93	250.73	316.95	304.39	274.58	303.19	465.43	218.41	281.14	229.07	271.39	349.2	239.03	254.02	362.87	298.71	485.59	308.11	211.28	235.61	307.47	281.4	366.57	270.19	329.35	290.93	263.16	336.38	344.81	264.01	273.25	340.52	299.42
223183_at	AGPAT3 /// LOC653101: 1-acylglycerol-3-phosphate O-acyltransferase 3 /// similar to 1-acylglycerol-3-phosphate O-acyltransferase 3	AI928403	56894 /// 653101	gb:AI928403 /DB_XREF=gi:5664367 /DB_XREF=wo96h04.x1 /CLONE=IMAGE:2463223 /FEA=FLmRNA /CNT=121 /TID=Hs.284123.0 /TIER=Stack /STK=32 /UG=Hs.284123 /UG_TITLE=Homo sapiens, clone MGC:4604, mRNA, complete cds /FL=gb:BC004219.1	128.15	183.99	77.32	55.14	94.43	72.73	110.08	81.02	101.13	58.01	64.59	104.4	92.87	104.54	152.82	147.15	122.43	96.49	260.8	97.61	101.29	95.07	129.23	164.57	87.51	101.51	168.9	138.42	226.33	141	99.36	103.62	164.32	75.6	139.08	100.35	84.19	90.04	102.58	129.28	149.63	105.95	103.72	181.53	145.26
223184_s_at	AGPAT3 /// LOC653101: 1-acylglycerol-3-phosphate O-acyltransferase 3 /// similar to 1-acylglycerol-3-phosphate O-acyltransferase 3	BC004219	56894 /// 653101	gb:BC004219.1 /DB_XREF=gi:13278926 /FEA=FLmRNA /CNT=121 /TID=Hs.284123.0 /TIER=FL+Stack /STK=27 /UG=Hs.284123 /DEF=Homo sapiens, clone MGC:4604, mRNA, complete cds. /PROD=Unknown (protein for MGC:4604) /FL=gb:BC004219.1	452.7	630.73	437.04	339.47	403.3	433	379.43	448.3	409.27	372.68	416.31	392.25	505.79	376.42	524.13	510.87	424.84	471.32	717.57	394.11	439.96	416.86	386.26	484.56	390.21	376.42	553.47	456.23	696.45	468.28	429.69	428.59	579.07	435.8	600.78	368.47	537.41	472.91	376.76	473.59	557.98	403.89	404.69	628.85	572.15
225440_at	AGPAT3 /// LOC653101: 1-acylglycerol-3-phosphate O-acyltransferase 3 /// similar to 1-acylglycerol-3-phosphate O-acyltransferase 3	BE737251	56894 /// 653101	gb:BE737251 /DB_XREF=gi:10151243 /DB_XREF=601305801F1 /CLONE=IMAGE:3640200 /FEA=mRNA /CNT=126 /TID=Hs.173138.0 /TIER=Stack /STK=48 /UG=Hs.173138 /UG_TITLE=Homo sapiens cDNA: FLJ22482 fis, clone HRC10859, highly similar to IRO180147 Homo sapiens mRNA full length insert cDNA clone EUROIMAGE 180147	724.68	635.73	531.17	605.61	575.45	591.38	632.25	576.76	661.97	632.39	634.12	712.65	564.88	774.52	556.87	735.14	578.99	651.16	539.8	474.31	734.28	596.64	683.92	708.88	595.7	848.67	637.36	533.8	682.99	641.17	518.14	677.91	672.5	774.15	835.53	563.55	839.3	754.59	802.89	737.22	951.1	705.08	684.71	769.46	585.75
219723_x_at	AGPAT3: 1-acylglycerol-3-phosphate O-acyltransferase 3	NM_020132	56894	gb:NM_020132.1 /DB_XREF=gi:9910393 /GEN=LPAAT-gamma1 /FEA=FLmRNA /CNT=25 /TID=Hs.324020.0 /TIER=FL /STK=0 /UG=Hs.324020 /LL=56894 /DEF=Homo sapiens lysophosphatidic acid acyltransferase-gamma1 (LPAAT-gamma1), mRNA. /PROD=lysophosphatidic acid acyltransferase-gamma1 /FL=gb:NM_020132.1 gb:AF156774.1	47.42	68.57	52.43	49.96	57.18	41.19	34.98	38.63	58.09	55.1	53.29	53.72	47.52	70.93	45.71	53.79	40.53	35.68	52.69	36.28	77.65	67.46	69.04	72.23	55.48	60.14	55.45	44.88	62.65	61.24	33.54	57.28	49.92	66.83	58.56	44.11	98.19	91.14	92.95	85.73	94.65	50.38	56.82	67.9	37.42
224282_s_at	AGPAT3: 1-acylglycerol-3-phosphate O-acyltransferase 3	AB040138	56894	gb:AB040138.1 /DB_XREF=gi:11611540 /GEN=AGPAT3 /FEA=FLmRNA /CNT=1 /TID=Hs.324020.2 /TIER=FL /STK=0 /UG=Hs.324020 /LL=56894 /DEF=Homo sapiens AGPAT3 mRNA for 1-acylglycerol-3-phosphate O-acyltransferase 3, complete cds. /PROD=1-acylglycerol-3-phosphate O-acyltransferase 3 /FL=gb:AB040138.1	50.71	70.63	68.09	45.92	53.77	48.36	49.41	41.6	52.99	55.41	56.13	48.35	51.23	77.56	46.87	62.71	47.43	62.14	42.44	48.69	73.87	53.59	72.88	75.59	59.06	72.88	55.71	34.94	63.66	53.04	30.12	39.69	50.14	59.87	66.27	50.94	98.81	87.29	90.32	72.99	102.69	49.57	54.47	62.39	50.13
1562852_at	AGPAT3: 1-acylglycerol-3-phosphate O-acyltransferase 3	BC036639	56894	gb:BC036639.1 /DB_XREF=gi:22477265 /TID=Hs2.382170.1 /CNT=2 /FEA=mRNA /TIER=ConsEnd /STK=0 /UG=Hs.382170 /UG_TITLE=Homo sapiens, clone IMAGE:5440917, mRNA /DEF=Homo sapiens, clone IMAGE:5440917, mRNA.	422.65	347.48	315.51	299.29	312.56	274.53	259.07	435.8	408.81	317.12	249.4	227.26	286.54	274.3	246.3	224.27	236.46	378.99	246.15	401.05	232.94	274.12	293.59	246.16	291.45	306.98	370.05	331.31	277.95	293.07	369.92	306.07	259.53	279.86	350.1	329.08	314.22	236.58	370.35	300.14	307.75	305.58	259.41	224.55	274.38
1562853_x_at	AGPAT3: 1-acylglycerol-3-phosphate O-acyltransferase 3	BC036639	56894	gb:BC036639.1 /DB_XREF=gi:22477265 /TID=Hs2.382170.1 /CNT=2 /FEA=mRNA /TIER=ConsEnd /STK=0 /UG=Hs.382170 /UG_TITLE=Homo sapiens, clone IMAGE:5440917, mRNA /DEF=Homo sapiens, clone IMAGE:5440917, mRNA.	35.22	37.57	26.77	33.83	28.86	33.78	41.29	22.83	28.38	36.26	23.28	35.62	33.79	35.32	29.67	30.53	31.56	30.28	26.4	20.42	35.16	36.2	34.25	27.53	38.92	32.36	30.57	26.26	47.04	32.72	16.64	31.73	22.66	35.49	43.31	28.86	21.38	43.71	36.93	34.16	24.2	40.59	35.22	20.73	23.12
219693_at	AGPAT4: 1-acylglycerol-3-phosphate O-acyltransferase 4 (lysophosphatidic acid acyltransferase, delta)	NM_020133	56895	gb:NM_020133.1 /DB_XREF=gi:9910391 /GEN=LPAAT-delta /FEA=FLmRNA /CNT=28 /TID=Hs.7869.0 /TIER=FL+Stack /STK=14 /UG=Hs.7869 /LL=56895 /DEF=Homo sapiens lysophosphatidic acid acyltransferase-delta (LPAAT-delta), mRNA. /PROD=lysophosphatidic acid acyltransferase-delta /FL=gb:NM_020133.1 gb:AF156776.1	86.43	38.11	38.24	59.71	32.66	23.19	44.4	22.36	43.58	42.54	25.93	40.25	37.56	36.27	39.98	66.54	34.45	44.39	45.86	36.39	50.18	23.26	29.46	39.53	48.72	38.14	31.38	34.16	37.66	41.88	40.12	27.4	45.78	56.67	42.69	20.49	43.47	38.26	33.98	41.83	55.37	48.15	21.41	32	27.83
228667_at	AGPAT4: 1-acylglycerol-3-phosphate O-acyltransferase 4 (lysophosphatidic acid acyltransferase, delta)	AI733330	56895	gb:AI733330 /DB_XREF=gi:5054443 /DB_XREF=op21b06.x5 /CLONE=IMAGE:1576307 /FEA=mRNA /CNT=31 /TID=Hs.127958.0 /TIER=Stack /STK=12 /UG=Hs.127958 /UG_TITLE=Homo sapiens mRNA; cDNA DKFZp434M038 (from clone DKFZp434M038)	53.7	20.81	25.43	35.15	34.46	28.94	28.26	16.79	33.93	24.65	27.42	30.74	37.63	37.56	30.06	51.79	24.45	34.17	24.38	16.9	30.1	18.76	29.26	31.01	22.54	38.99	26	41	40.18	25.38	56.69	9.11	32.49	52.2	34.61	33.78	41.25	23	14.77	36.87	51.36	35.59	17.18	20.69	26.07
218096_at	AGPAT5: 1-acylglycerol-3-phosphate O-acyltransferase 5 (lysophosphatidic acid acyltransferase, epsilon)	NM_018361	55326	gb:NM_018361.1 /DB_XREF=gi:8922941 /GEN=FLJ11210 /FEA=FLmRNA /CNT=144 /TID=Hs.27842.0 /TIER=FL+Stack /STK=19 /UG=Hs.27842 /LL=55326 /DEF=Homo sapiens hypothetical protein FLJ11210 (FLJ11210), mRNA. /PROD=hypothetical protein FLJ11210 /FL=gb:NM_018361.1	3270.55	3840.92	2143.75	4138.87	2138.61	2928.38	4005.71	2793.91	3576.89	3710.15	3646.68	3013.68	3516.6	3098.9	3411.08	2186.27	2442.46	2504.89	4103.37	3340.92	2841.83	2614.43	3072.52	2521.78	3356.58	3317.54	3779.97	3260.15	3932.02	2038.15	3768.12	2503.48	3373	4328.43	2122.67	2369.87	2163.92	5058.08	4366.13	2651.95	3553.49	2654.83	3706.07	3264.6	3896.42
232007_at	AGPAT5: 1-acylglycerol-3-phosphate O-acyltransferase 5 (lysophosphatidic acid acyltransferase, epsilon)	AU145356	55326	gb:AU145356 /DB_XREF=gi:11006877 /DB_XREF=AU145356 /CLONE=HEMBA1004610 /FEA=mRNA /CNT=15 /TID=Hs.281895.0 /TIER=ConsEnd /STK=4 /UG=Hs.281895 /UG_TITLE=Homo sapiens cDNA FLJ11660 fis, clone HEMBA1004610	478.32	577.88	255.12	609.64	266.7	329.7	613.07	345.16	368.36	480.34	409.36	423.01	383.23	473.34	422.5	288.06	327.15	325.15	678.87	491.38	333.74	275.82	361.11	331.25	520.05	459.54	506.87	494.9	717.13	247.94	418.7	281.68	429.3	634.91	379.83	267.72	226.86	842.46	793.91	268.82	420.36	271.29	385.41	374.72	497.06
224776_at	AGPAT6: 1-acylglycerol-3-phosphate O-acyltransferase 6 (lysophosphatidic acid acyltransferase, zeta)	BF513102	137964	gb:BF513102 /DB_XREF=gi:11598281 /DB_XREF=UI-H-BW1-amn-e-08-0-UI.s1 /CLONE=IMAGE:3070551 /FEA=EST /CNT=147 /TID=Hs.25664.1 /TIER=Stack /STK=54 /UG=Hs.25664 /LL=10263 /UG_GENE=DOC-1R /UG_TITLE=tumor suppressor deleted in oral cancer-related 1	362.38	304.34	412.14	316.83	396.61	349.81	334.91	311.21	410.61	373.96	340.01	362.98	354.62	441.29	303.86	395.9	358.62	377.3	307.79	312.4	383.4	334.48	274.77	289.63	295.97	276.26	316.39	306.74	312.17	301.59	301.82	311.86	305.76	337.82	250.6	401.36	363.24	396.75	384	303.1	320.88	271.6	297.66	335.51	333.56
236743_at	AGPAT6: 1-acylglycerol-3-phosphate O-acyltransferase 6 (lysophosphatidic acid acyltransferase, zeta)	AW070433	137964	gb:AW070433 /DB_XREF=gi:6025431 /DB_XREF=xa11b07.x1 /CLONE=IMAGE:2567989 /FEA=EST /CNT=10 /TID=Hs.191969.0 /TIER=ConsEnd /STK=5 /UG=Hs.191969 /UG_TITLE=ESTs	26.31	12.95	17.82	14.23	9.31	12.8	14.51	14.9	7.44	10.48	16.15	18.77	21.18	9.2	10.54	16.27	20.5	28.96	6.34	11.75	9.72	9.56	14.22	19.76	12.78	14.98	10.41	24.46	16.97	11.3	14.73	12.87	9.28	13.71	31.87	13.23	22.35	13.75	15.97	32.78	17.01	1.91	15.75	6.73	10.19
213078_x_at	AGPAT7: 1-acylglycerol-3-phosphate O-acyltransferase 7 (lysophosphatidic acid acyltransferase, eta)	AI889513	254531	gb:AI889513 /DB_XREF=gi:5594677 /DB_XREF=wn05e06.x1 /CLONE=IMAGE:2444578 /FEA=mRNA /CNT=73 /TID=Hs.168694.0 /TIER=Stack /STK=51 /UG=Hs.168694 /UG_TITLE=Homo sapiens clone 23763 unknown mRNA, partial cds	60.79	84.13	76.14	104.31	78.72	85.76	101.74	92.38	104.03	101.11	85.27	107.18	92.47	111.87	125.41	124.71	129.11	90.42	78.55	95.23	90.34	122.85	118.4	98.2	88.31	120.92	104.97	105.91	85.4	126.75	106.96	90.37	93.1	187.95	70.97	85.89	94.93	161.04	98.43	119.45	115.38	129.22	126.79	124.25	126.91
215409_at	AGPAT7: 1-acylglycerol-3-phosphate O-acyltransferase 7 (lysophosphatidic acid acyltransferase, eta)	BG255923	254531	gb:BG255923 /DB_XREF=gi:12765739 /DB_XREF=602367576F1 /CLONE=IMAGE:4475586 /FEA=mRNA /CNT=6 /TID=Hs.321149.0 /TIER=ConsEnd /STK=0 /UG=Hs.321149 /LL=57227 /UG_GENE=FLJ10257 /UG_TITLE=hypothetical protein FLJ10257	19.98	17.76	15.49	19.47	25.59	25.61	29.1	39.8	27.44	38.75	24.57	35.73	24.17	32.51	39.16	36.52	27.46	23.44	14.16	31.19	31.88	24.67	35.1	27.15	39	42.41	24.98	23.65	14.1	49.94	27.45	29.74	23.73	42.62	24.99	24.61	22.4	35.32	24.38	29.06	26.36	26.01	36.43	34.84	39.07
40472_at	AGPAT7: 1-acylglycerol-3-phosphate O-acyltransferase 7 (lysophosphatidic acid acyltransferase, eta)	AF007155	254531	Cluster Incl. AF007155:Homo sapiens clone 23763 unknown mRNA, partial cds /cds=(0,314) /gb=AF007155 /gi=2852635 /ug=Hs.168694 /len=1369	53.24	69.56	87.47	110.16	82.67	99.7	119.41	98.12	120.01	104.4	90.4	122.07	90.84	138.79	134.77	131.87	109	108.78	92.96	90.63	89.91	109.67	162.45	114.85	117.49	136.38	120.94	108.13	86.04	143.71	95.27	97.15	83.5	187.34	73.24	97.86	87.6	174.83	107.53	123.26	137.03	140.38	138.03	126.29	122.56
239609_s_at	AGPAT7: 1-acylglycerol-3-phosphate O-acyltransferase 7 (lysophosphatidic acid acyltransferase, eta)	AA702500	254531	gb:AA702500 /DB_XREF=gi:2705613 /DB_XREF=zi91d11.s1 /CLONE=IMAGE:448149 /FEA=EST /CNT=4 /TID=Hs.190640.0 /TIER=ConsEnd /STK=4 /UG=Hs.190640 /UG_TITLE=ESTs	26.8	28.64	23.9	28.69	35.03	17.13	26.09	29.07	33.71	20.48	16.69	32.34	27.48	41.93	38.4	29.76	27.74	33.33	35.08	24.28	25.59	36.32	52.51	41.48	65.51	46.76	45.45	39.61	31.83	42.78	18.36	34.89	30.22	46	62.41	13.7	38.28	44.72	28.5	64.12	61.65	60.2	47.08	39.73	30.98
205401_at	AGPS: alkylglycerone phosphate synthase	NM_003659	8540	gb:NM_003659.1 /DB_XREF=gi:4501992 /GEN=AGPS /FEA=FLmRNA /CNT=35 /TID=Hs.22580.0 /TIER=FL /STK=7 /UG=Hs.22580 /LL=8540 /DEF=Homo sapiens alkylglycerone phosphate synthase (AGPS), mRNA. /PROD=alkylglycerone phosphate synthase precursor /FL=gb:NM_003659.1	250.41	152.86	230.13	244.79	246.27	208.61	238.87	255.46	299.77	303.52	296.68	267.71	223.74	286.95	280.95	284	323.89	236.65	236.31	268.47	264.42	383.15	331.38	304.49	239.13	299.48	242.99	199.45	210.21	317.43	338.34	380.21	273.97	206.75	169.32	255.4	281.97	252.56	244.64	333.38	234.21	295.46	310.16	341.21	344.91
225113_at	AGPS: Alkylglycerone phosphate synthase	BF688144	8540	gb:BF688144 /DB_XREF=gi:11973552 /DB_XREF=602067379F1 /CLONE=IMAGE:4066386 /FEA=mRNA /CNT=114 /TID=Hs.331666.0 /TIER=Stack /STK=27 /UG=Hs.331666 /UG_TITLE=Homo sapiens mRNA; cDNA DKFZp762O2215 (from clone DKFZp762O2215)	196.36	139.7	197.74	235.48	196.72	212.07	253.58	195.36	207.6	256.07	220.13	236.47	232.25	223.37	257.06	235.97	271.26	192.77	244.32	188.09	239.22	314.74	260.34	250.78	177.46	226.63	175.35	191.52	180.22	276.02	247.88	270.92	262.75	172.88	176.83	217.19	226.72	215.25	225.33	234.83	147.07	215.11	294.43	240.47	226.41
225114_at	AGPS: alkylglycerone phosphate synthase	AA127674	8540	gb:AA127674 /DB_XREF=gi:1686962 /DB_XREF=zk92b04.s1 /CLONE=IMAGE:490255 /FEA=mRNA /CNT=114 /TID=Hs.331666.0 /TIER=Stack /STK=20 /UG=Hs.331666 /UG_TITLE=Homo sapiens mRNA; cDNA DKFZp762O2215 (from clone DKFZp762O2215)	472.09	302.65	501.34	503.64	563.15	531.14	517.25	468.92	518.89	592.46	581.05	595.17	502.49	469.76	562.25	506.67	558.07	436.93	449.02	498.46	477.84	634.35	505.69	517.36	354.8	576.48	460.5	422.63	341.36	576.58	506.56	616	487.7	452.13	428.54	583.67	509.24	403.19	542.44	519.17	446.47	469.34	495.17	582.55	614.87
212283_at	AGRIN: agrin	AI424797	375790	gb:AI424797 /DB_XREF=gi:4270728 /DB_XREF=tg49b04.x1 /CLONE=IMAGE:2112079 /FEA=mRNA /CNT=182 /TID=Hs.273330.1 /TIER=Stack /STK=25 /UG=Hs.273330 /UG_TITLE=Homo sapiens, clone IMAGE:3506210, mRNA, partial cds	55.15	32.79	31.32	21.86	35.58	44.44	34.66	49.01	39.24	26.39	32.53	30.13	21.35	22.29	28.55	28.25	20.25	39.95	26.76	49.59	24.02	29.27	44.96	29.36	50.75	30.75	44.54	35.51	45.72	39.63	28.2	26.2	27.36	33.08	15.87	54.82	29.26	54.34	29.22	40.61	43.03	35.33	28.95	27.13	31.33
212285_s_at	AGRIN: agrin	AW008051	375790	gb:AW008051 /DB_XREF=gi:5856829 /DB_XREF=wv48h10.x1 /CLONE=IMAGE:2532835 /FEA=mRNA /CNT=182 /TID=Hs.273330.1 /TIER=Stack /STK=53 /UG=Hs.273330 /UG_TITLE=Homo sapiens, clone IMAGE:3506210, mRNA, partial cds	78.19	33.83	66.37	67.19	76.55	68.89	33.18	91.01	49.94	58.56	51.17	132.43	73.72	136.2	60.09	95.9	53.13	69.68	47.43	54.93	110.12	59.54	83.15	90.22	101.6	33.38	92.09	81.3	52.7	77.6	40.21	71.93	70.79	49.27	105.74	35.25	94.58	47.02	81.51	75.56	104.17	36.49	67.51	84.49	41.36
217410_at	AGRIN: agrin	AK021586	375790	gb:AK021586.1 /DB_XREF=gi:10432794 /FEA=mRNA /CNT=1 /TID=Hs.273330.2 /TIER=ConsEnd /STK=0 /UG=Hs.273330 /UG_TITLE=Homo sapiens, clone IMAGE:3506210, mRNA, partial cds /DEF=Homo sapiens cDNA FLJ11524 fis, clone HEMBA1002547, highly similar to Homo sapiens agrin precursor mRNA.	34.64	31.47	29.32	27.48	30.36	29.63	26.44	33.58	24.53	21.51	18.36	28.47	27.08	30.95	31.4	28.52	27.62	23.65	28.49	17.81	33.35	24.54	33.73	25.23	33.26	38.29	26.36	31.89	25.93	25.24	23.02	30.26	12.74	28.45	24.41	30.41	29.47	24.71	25.78	30.87	27.97	26.98	34.56	36.21	28.06
217419_x_at	AGRIN: agrin	AK021586	375790	gb:AK021586.1 /DB_XREF=gi:10432794 /FEA=mRNA /CNT=1 /TID=Hs.273330.2 /TIER=ConsEnd /STK=0 /UG=Hs.273330 /UG_TITLE=Homo sapiens, clone IMAGE:3506210, mRNA, partial cds /DEF=Homo sapiens cDNA FLJ11524 fis, clone HEMBA1002547, highly similar to Homo sapiens agrin precursor mRNA.	68.68	32.82	82.99	71.84	98.04	65.22	35.38	108.42	38.85	52.41	54.49	153.2	63.49	146.4	54.25	86.95	72.37	96.36	40.21	52.35	104.16	65.16	74.13	86.23	76.15	33.9	90.49	94.41	30.5	84.99	18.89	84.29	63.02	55.55	119.79	61.8	86.62	51.16	74.8	81.91	96.51	57.58	50.71	84.7	42.79
202834_at	AGT: angiotensinogen (serpin peptidase inhibitor, clade A, member 8)	NM_000029	183	gb:NM_000029.1 /DB_XREF=gi:4557286 /GEN=SERPINA8 /FEA=FLmRNA /CNT=359 /TID=Hs.3697.0 /TIER=FL+Stack /STK=41 /UG=Hs.3697 /LL=183 /DEF=Homo sapiens serine (or cysteine) proteinase inhibitor, clade A (alpha-1 antiproteinase, antitrypsin), member 8 (SERPINA8), mRNA. /PROD=angiotensinogen precursor /FL=gb:K02215.1 gb:NM_000029.1	29.01	30.07	34.67	20.13	38.12	29.94	23.89	22.42	16.18	35.61	34.04	36.1	35.45	30.68	30.4	30.82	43.05	23.13	27.61	23.99	25.38	34.32	23.23	24.01	31	20.68	38.2	32.36	27.07	38.13	25.38	22.31	30.34	29.26	25.5	32.17	23.93	22.79	22.04	26.45	23.93	29.81	27.23	33.89	35.84
204499_at	AGTPBP1: ATP/GTP binding protein 1	AB028958	23287	gb:AB028958.1 /DB_XREF=gi:5689406 /GEN=KIAA1035 /FEA=FLmRNA /CNT=77 /TID=Hs.21542.0 /TIER=ConsEnd /STK=6 /UG=Hs.21542 /LL=23287 /DEF=Homo sapiens mRNA for KIAA1035 protein, partial cds. /PROD=KIAA1035 protein /FL=gb:NM_015239.1	58.22	51.93	27.27	57.15	28.05	32.47	57.96	40.79	43.38	46.66	57.49	43.09	25.15	40.75	41.39	47.17	44.41	33.59	61.25	38.93	36.2	45.37	41.18	40.7	65.79	41.84	39.96	34.49	68.08	45.46	49.77	47.66	56.23	53.78	50.87	38.81	37.13	54.77	42.25	37.92	55.13	32.37	58.03	44.6	69.95
204500_s_at	AGTPBP1: ATP/GTP binding protein 1	NM_015239	23287	gb:NM_015239.1 /DB_XREF=gi:7662451 /GEN=KIAA1035 /FEA=FLmRNA /CNT=77 /TID=Hs.21542.0 /TIER=FL+Stack /STK=12 /UG=Hs.21542 /LL=23287 /DEF=Homo sapiens KIAA1035 protein (KIAA1035), mRNA. /PROD=KIAA1035 protein /FL=gb:NM_015239.1	586.72	502.94	387.32	572.08	405.24	442.02	547.68	387.12	492.58	639.48	573.23	543.76	437.12	624.96	472.82	458.88	498.69	388.69	482.29	417.82	464.54	378.95	428.09	399.99	698.38	541.7	552.8	397.63	671.43	383.3	500.9	481.95	446.86	587.62	545.49	451.16	440.28	601.25	621.9	438.55	536.43	490.09	600.04	540.04	758.89
242008_at	AGTPBP1: ATP/GTP binding protein 1	BE350312	23287	gb:BE350312 /DB_XREF=gi:9262165 /DB_XREF=ht13b05.x1 /CLONE=IMAGE:3146577 /FEA=EST /CNT=4 /TID=Hs.232048.0 /TIER=ConsEnd /STK=3 /UG=Hs.232048 /UG_TITLE=ESTs	231.6	239.68	152.11	161.58	146.81	208.56	191.85	139.38	233.56	245.26	213.61	185.42	216.68	273.78	184.72	195.04	195.95	231.09	184.98	167.15	219.69	168.38	200.18	189.09	307.97	203.21	145.07	124.88	258.47	147.87	137.48	175.93	161.15	207.01	209.62	133.76	195.17	209.1	223.72	195.19	138.3	188.76	174.65	186.05	192.87
207293_s_at	AGTR2: angiotensin II receptor, type 2	U16957	186	gb:U16957.1 /DB_XREF=gi:595934 /FEA=FLmRNA /CNT=11 /TID=Hs.3110.0 /TIER=FL /STK=0 /UG=Hs.3110 /LL=186 /UG_GENE=AGTR2 /DEF=Human angiotensin II type 2 receptor mRNA, complete cds. /PROD=angiotensin II type 2 receptor /FL=gb:NM_000686.2 gb:U16957.1	36.63	13.02	10.65	13.02	19.53	18.34	5.48	23.66	10.52	14.85	22.4	17.32	12.63	21.22	19.14	14.29	19.34	23.64	6.63	16.63	17.67	16.76	14.62	13.99	17.58	14.94	17.36	30.05	18.17	19.43	12.8	18.98	21.76	21.89	26.36	15.39	10.95	11.23	12.77	9.73	28.34	16.05	24.82	14.11	15.37
207294_at	AGTR2: angiotensin II receptor, type 2	NM_000686	186	gb:NM_000686.2 /DB_XREF=gi:6715584 /GEN=AGTR2 /FEA=FLmRNA /CNT=11 /TID=Hs.3110.0 /TIER=FL /STK=0 /UG=Hs.3110 /LL=186 /DEF=Homo sapiens angiotensin receptor 2 (AGTR2), mRNA. /PROD=angiotensin receptor 2 /FL=gb:NM_000686.2 gb:U16957.1	19.24	10.46	8.43	16.65	18.29	17.1	19.16	9.64	11.77	13.87	19.61	51.25	18.71	26.4	14.83	18.74	19.95	13.15	9.82	19.88	17.31	14.49	6.67	15.13	13.44	6.45	15.04	13.73	14.2	7.2	7.68	15.45	10.72	19.49	67.86	15.6	21.18	18.48	9.16	17.73	12.72	11.43	12.43	11.42	10.69
225059_at	AGTRAP: angiotensin II receptor-associated protein	BE875567	57085	gb:BE875567 /DB_XREF=gi:10324343 /DB_XREF=601487005F1 /CLONE=IMAGE:3889608 /FEA=FLmRNA /CNT=114 /TID=Hs.12854.0 /TIER=Stack /STK=56 /UG=Hs.12854 /LL=57085 /UG_GENE=ATRAP /UG_TITLE=angiotensin II, type I receptor-associated protein /FL=gb:NM_020350.1 gb:AF165187.1	67.06	81.92	79.52	103.56	86.81	113.46	87.6	137.86	85.15	88.42	102.67	116.9	100.01	103.04	79.74	86.99	89.97	88.37	68.81	86.75	94.57	75	92.47	107.84	77.29	83.02	73.84	118.91	66.35	96.36	74.04	98.77	78.76	75.36	84.96	68.18	86.41	81	108.88	104.23	76.94	77.87	86.9	86.8	100.64
1555736_a_at	AGTRAP: angiotensin II receptor-associated protein	AF165187	57085	gb:AF165187.1 /DB_XREF=gi:9621815 /TID=Hs2.12854.2 /CNT=1 /FEA=FLmRNA /TIER=FL /STK=1 /LL=57085 /UG_GENE=AGTRAP /UG=Hs.12854 /DEF=Homo sapiens ATRAP mRNA, complete cds. /PROD=ATRAP /FL=gb:AF165187.1	276.21	279.18	198.89	240.43	194.01	203.94	295.84	242.42	208.75	278.97	237.44	264.31	224.1	171.43	214.32	130.33	176.92	198.96	191.8	197.83	130.72	139.98	153.27	150.97	142.92	192.14	201.75	168.04	159.53	147.98	163.48	160.33	122.17	209.31	254.75	212.56	133.39	189.19	283.4	117.17	163.84	151.71	150.6	161.82	232.85
210326_at	AGXT: alanine-glyoxylate aminotransferase (oxalosis I; hyperoxaluria I; glycolicaciduria; serine-pyruvate aminotransferase)	D13368	189	gb:D13368.1 /DB_XREF=gi:219432 /GEN=AGXT /FEA=FLmRNA /CNT=19 /TID=Hs.144567.0 /TIER=FL /STK=0 /UG=Hs.144567 /LL=189 /DEF=Human mRNA for alanine:glyoxylate aminotransferase, complete cds. /PROD=alanine:glyoxylate aminotransferase /FL=gb:D13368.1 gb:NM_000030.1	14.57	28.65	17.84	16.33	21.15	32.81	18.05	10.31	21.02	20.7	21.13	30.43	19.39	14.73	10.04	22.64	19.42	23.07	11.26	22.89	15.43	11.72	16.4	13.41	11.62	8.35	24.24	17.9	11.14	20.54	15.06	25.07	14.65	24.47	20.16	20.19	17.85	38.33	22.8	12.9	18.37	16.18	6.93	12.25	18.02
229229_at	AGXT2: alanine-glyoxylate aminotransferase 2	AJ292204	64902	gb:AJ292204.1 /DB_XREF=gi:12406972 /GEN=AGXT2 /FEA=mRNA /CNT=42 /TID=Hs.193228.0 /TIER=Stack /STK=13 /UG=Hs.193228 /DEF=Homo sapiens mRNA for alanine-glyoxylate aminotransferase 2 (AGXT2 gene). /PROD=alanine-glyoxylate aminotransferase 2	3.28	18.17	35.9	28.82	23.47	20.15	22.47	22.66	15.19	29.13	19.79	26.25	25.05	13.88	13.95	20.68	20.17	18.48	25.12	13.85	31.78	20.61	26	23.46	13.34	16.46	24.23	27.42	13.36	20.42	14.13	7.07	16.56	17.73	26.08	27.6	32.83	19.64	29.61	16.32	20.29	23.6	3.24	15.84	10.19
226519_s_at	AGXT2L2: alanine-glyoxylate aminotransferase 2-like 2	AL561859	85007	gb:AL561859 /DB_XREF=gi:12909708 /DB_XREF=AL561859 /CLONE=CS0DB005YP02 (3 prime) /FEA=EST /CNT=47 /TID=Hs.315054.0 /TIER=Stack /STK=32 /UG=Hs.315054 /UG_TITLE=Homo sapiens cDNA FLJ13408 fis, clone PLACE1001672, weakly similar to PROBABLE AMINOTRANSFERASE T01B11.2 (EC 2.6.1.-)	203.03	209.88	249.85	157.35	154.89	200.21	178.46	231.44	167.26	195.86	167.43	244.01	263.52	242.53	208.97	199.38	178.95	303.27	104.89	216.62	199.11	123.5	140.79	174.87	248.12	139.18	214.65	194.8	236.53	144.61	77.13	162.66	135.27	216.11	169.97	156.82	196.22	236.2	323.43	200.07	215.29	180.51	206.31	174.59	162.43
226783_at	AGXT2L2: alanine-glyoxylate aminotransferase 2-like 2	AI762154	85007	gb:AI762154 /DB_XREF=gi:5177821 /DB_XREF=wh90e02.x1 /CLONE=IMAGE:2388026 /FEA=mRNA /CNT=44 /TID=Hs.54982.0 /TIER=Stack /STK=19 /UG=Hs.54982 /UG_TITLE=Homo sapiens cDNA FLJ14014 fis, clone HEMBA1000290	151.69	231.22	174.87	128.52	163.21	151.25	168.5	200.24	196.41	156.55	160.92	214.84	239.24	198.52	229.34	201.81	211.88	275.57	126.79	206.28	232.65	197.74	200.98	212.18	305.66	190.74	215.24	186.93	242.5	188.58	103	158.78	143.6	211.55	209.04	141.95	193.96	181.55	234.1	263.28	209.56	195.88	237.35	179.68	151.58
232488_at	AGXT2L2: alanine-glyoxylate aminotransferase 2-like 2	AK023470	85007	gb:AK023470.1 /DB_XREF=gi:10435414 /FEA=mRNA /CNT=6 /TID=Hs.315054.1 /TIER=ConsEnd /STK=0 /UG=Hs.315054 /UG_TITLE=Homo sapiens cDNA FLJ13408 fis, clone PLACE1001672, weakly similar to PROBABLE AMINOTRANSFERASE T01B11.2 (EC 2.6.1.-) /DEF=Homo sapiens cDNA FLJ13408 fis, clone PLACE1001672, weakly similar to PROBABLE AMINOTRANSFERASE T01B11.2 (EC 2.6.1.-).	130.17	147.04	127.92	104.02	98.18	119.62	124.91	160.62	145.67	125.75	117.77	139.37	136.71	142.94	119.09	127.16	121.46	176.3	105.01	135.67	133.18	110.77	104.14	102.42	154.49	94.72	122.37	99.88	152.16	85.28	75.25	89.89	95.39	128.24	142.12	118.71	104.42	147.53	174.42	108.53	126.91	121.13	128.82	101.85	104.47
214766_s_at	AHCTF1: AT hook containing transcription factor 1	AL080144	25909	gb:AL080144.1 /DB_XREF=gi:5262592 /GEN=DKFZp434N093 /FEA=mRNA /CNT=20 /TID=Hs.33363.1 /TIER=ConsEnd /STK=0 /UG=Hs.33363 /LL=25909 /DEF=Homo sapiens mRNA; cDNA DKFZp434N093 (from clone DKFZp434N093); partial cds. /PROD=hypothetical protein	443.46	361.61	371.31	383.34	396.33	386.78	437.36	389.06	428.77	450.9	419.21	441.05	407.75	399.15	500.84	356.23	381.45	377.21	450.43	424.59	435.46	485.49	453.84	445.62	436.22	480.04	396.88	373.58	449.11	459.96	382.77	394.34	393.82	357.76	462.44	379.25	362.58	409.67	374.04	438.19	351.54	436.81	435.48	509.88	421.81
226115_at	AHCTF1: AT hook containing transcription factor 1	AI138934	25909	gb:AI138934 /DB_XREF=gi:3644906 /DB_XREF=qc56h09.x1 /CLONE=IMAGE:1713665 /FEA=EST /CNT=65 /TID=Hs.33363.0 /TIER=ConsEnd /STK=1 /UG=Hs.33363 /LL=25909 /UG_GENE=DKFZP434N093 /UG_TITLE=DKFZP434N093 protein	322.97	250.39	256.21	343.71	237.26	230.25	285.29	234.21	273.27	268.17	292.02	265.52	257.5	258.02	293.61	285.19	262.69	250.37	277.02	262.03	325.33	317	292.14	281.6	326.82	285.27	259.59	290.86	306.62	312.31	327.69	287.09	281.81	252.4	304.51	270.02	220.44	297.97	209.74	256.85	288.69	276.92	263.46	396.1	306.88
1560224_at	AHCTF1: AT hook containing transcription factor 1	BF327463	25909	gb:BF327463 /DB_XREF=gi:11298211 /DB_XREF=QV4-BN0090-070600-249-d06 /TID=Hs2.433190.1 /CNT=4 /FEA=mRNA /TIER=ConsEnd /STK=0 /LL=282597 /UG_GENE=ELYS-like /UG=Hs.433190 /UG_TITLE=ELYS-like	15.2	16.72	14.87	15.6	19.31	22.08	9.79	15.39	16.24	12.29	15.11	24.1	25.01	14.69	13.14	10.78	14.41	15.1	5.96	9.79	16.28	12.63	10.68	11.28	12.74	10.95	15.66	11.4	12.03	9.52	12.54	19.38	13.83	19	19.21	16.5	11.07	22.85	12.8	9.65	10.38	19.38	15.56	16.35	12.69
200903_s_at	AHCY: S-adenosylhomocysteine hydrolase	NM_000687	191	gb:NM_000687.1 /DB_XREF=gi:9951914 /GEN=AHCY /FEA=FLmRNA /CNT=476 /TID=Hs.172673.0 /TIER=FL+Stack /STK=148 /UG=Hs.172673 /LL=191 /DEF=Homo sapiens S-adenosylhomocysteine hydrolase (AHCY), mRNA. /PROD=S-adenosylhomocysteine hydrolase /FL=gb:NM_000687.1 gb:M61832.1	1815.98	1737.24	1362.44	2058.3	1498.55	1635.78	2096.84	1328.99	1935.42	2188.66	1879.86	1452.43	1761.54	1721.18	1476.06	1424.5	1425.12	1498.92	2203.52	1640.3	1454.71	1789.53	1618.02	1414.73	1797.28	1739.56	1411.49	1070.63	1894.81	1366.53	1672.89	1568.92	1678.84	1648.04	1430.88	1471.73	1364.71	2150.63	1747.27	1550.92	1338.1	1188.68	1771.48	1305.84	1769.21
200848_at	AHCYL1: S-adenosylhomocysteine hydrolase-like 1	AA479488	10768	gb:AA479488 /DB_XREF=gi:2208044 /DB_XREF=zv21c09.s1 /CLONE=IMAGE:754288 /FEA=FLmRNA /CNT=358 /TID=Hs.4113.0 /TIER=Stack /STK=22 /UG=Hs.4113 /LL=10768 /UG_GENE=AHCYL1 /UG_TITLE=S-adenosylhomocysteine hydrolase-like 1 /FL=gb:U82761.1 gb:NM_006621.1	830.74	969.06	923.75	1070.06	830.34	985.68	845.22	921.21	939.56	1068.73	914.77	1067.82	1040.34	1255.48	956.22	911.58	790.43	810.94	938.51	1098.59	962.68	953.35	1151.33	981.32	1645.23	984.59	952.83	1126.48	1011.29	886.3	816.05	1014.8	764.7	841.53	1281.33	675.64	1047.31	941.01	1028.29	902.38	986.11	853.68	1084.66	834.43	718.76
200849_s_at	AHCYL1: S-adenosylhomocysteine hydrolase-like 1	AI589266	10768	gb:AI589266 /DB_XREF=gi:4598314 /DB_XREF=tr58c06.x2 /CLONE=IMAGE:2222506 /FEA=FLmRNA /CNT=358 /TID=Hs.4113.0 /TIER=Stack /STK=21 /UG=Hs.4113 /LL=10768 /UG_GENE=AHCYL1 /UG_TITLE=S-adenosylhomocysteine hydrolase-like 1 /FL=gb:U82761.1 gb:NM_006621.1	1419.87	1481.93	1538.38	1777.3	1354.46	1596.92	1725.59	1484.71	1581.65	1573.35	1422.04	1692.05	1501.51	1866.28	1821.87	1479	1582.2	1557.08	1540.41	1761.24	1399.24	1609.19	1574.02	1501.93	2270.88	1381.08	1435.09	1623.01	1739.81	1490.65	1292.85	1768.46	1376.53	1429.16	1899.21	1124.37	1533.57	1747.66	1548.5	1332.04	1476.61	1349.01	1731.48	1296.84	1264.8
200850_s_at	AHCYL1: S-adenosylhomocysteine hydrolase-like 1	NM_006621	10768	gb:NM_006621.1 /DB_XREF=gi:5729723 /GEN=AHCYL1 /FEA=FLmRNA /CNT=358 /TID=Hs.4113.0 /TIER=FL+Stack /STK=95 /UG=Hs.4113 /LL=10768 /DEF=Homo sapiens S-adenosylhomocysteine hydrolase-like 1 (AHCYL1), mRNA. /PROD=S-adenosylhomocysteine hydrolase-like 1 /FL=gb:U82761.1 gb:NM_006621.1	1231.47	1080.96	1217.19	1263.79	985.68	1109.37	1166.58	1139.25	1197.9	1222.41	1102.38	1324.49	1230.59	1447.32	1300.1	1148.64	1108.2	1194.01	1156.64	1395.65	1134.85	1236.27	1191.66	1133.85	1822.43	1146.8	1148.34	1277.29	1206.11	1107.28	1148.69	1289.44	1091.57	1104.36	1412.59	837.74	1122.2	1188.14	1250.28	1060.41	1147.19	1015.68	1319.86	1073.96	1070.75
205002_at	AHDC1: AT hook, DNA binding motif, containing 1	NM_015699	27245	gb:NM_015699.1 /DB_XREF=gi:7661559 /GEN=DJ159A19.3 /FEA=FLmRNA /CNT=44 /TID=Hs.10700.0 /TIER=FL /STK=4 /UG=Hs.10700 /LL=27245 /DEF=Homo sapiens hypothetical protein (DJ159A19.3), mRNA. /PROD=hypothetical protein /FL=gb:BC002677.1 gb:NM_015699.1 gb:U79259.1	180.43	166.96	168.59	203.05	211.22	204.98	191.31	231.52	171.18	163.82	166.17	240.56	186.17	201.69	170.42	128.38	130.73	175.24	172.36	155.32	128.93	144.23	161.54	213.74	208.59	116.09	122.02	285.15	172.17	145.83	127.6	176.52	156.48	119.58	183.65	144.18	162.31	183.23	240.59	138.5	246.17	135.85	124.61	152.94	168.55
234162_at	AHDC1: AT hook, DNA binding motif, containing 1	AK026294	27245	gb:AK026294.1 /DB_XREF=gi:10439110 /FEA=mRNA /CNT=2 /TID=Hs.306839.0 /TIER=ConsEnd /STK=0 /UG=Hs.306839 /UG_TITLE=Homo sapiens cDNA: FLJ22641 fis, clone HSI06942 /DEF=Homo sapiens cDNA: FLJ22641 fis, clone HSI06942.	11.8	17.62	16.68	20.52	12.16	8.11	19.61	17.59	7.41	12.7	17.15	15.48	11.17	14.81	16.73	9.37	20.1	11.03	17.54	13.88	16.7	11.01	18.44	19.93	13.73	12.28	14.17	10.93	9.72	14.47	11.99	15.22	21.98	13.23	16.06	13.67	19.77	13.09	14.32	12.36	15.18	10.97	7.94	11.47	8.06
243793_at	AHDC1: AT hook, DNA binding motif, containing 1	AW205753	27245	gb:AW205753 /DB_XREF=gi:6505307 /DB_XREF=UI-H-BI1-afv-g-06-0-UI.s1 /CLONE=IMAGE:2723147 /FEA=EST /CNT=6 /TID=Hs.124979.0 /TIER=ConsEnd /STK=2 /UG=Hs.124979 /UG_TITLE=ESTs	26.8	3.9	21.22	16.65	12.99	10.17	4.79	23.76	25.83	16.91	14.9	8.71	22.62	10.85	12.42	6.35	15.4	15.22	6.72	6.12	6.72	4.56	8.59	18.9	21.7	13.31	5.9	16.98	8.72	9.97	10.91	14.77	18.58	6.23	6.22	15.77	13.24	8.19	10.77	34.13	13.23	17.99	19.83	14.36	9.93
220841_s_at	AHI1: Abelson helper integration site 1	NM_017651	54806	gb:NM_017651.1 /DB_XREF=gi:8923074 /GEN=FLJ20069 /FEA=FLmRNA /CNT=4 /TID=Hs.273294.0 /TIER=FL /STK=0 /UG=Hs.273294 /LL=54806 /DEF=Homo sapiens hypothetical protein FLJ20069 (FLJ20069), mRNA. /PROD=hypothetical protein FLJ20069 /FL=gb:NM_017651.1	93.27	32.49	53.63	130.08	55.49	88.19	76.23	85.86	64.2	95.27	102.81	90.22	92.38	79.21	23.72	72.5	87.32	65.91	18.63	61.68	96.84	59.71	34.68	67.78	183.93	79.08	77.18	66.16	61.84	74	62.94	85.14	32.63	83	51.54	75.59	76.66	88.4	84.78	72.21	71.58	76.67	71.5	28.07	58.36
220842_at	AHI1: Abelson helper integration site 1	NM_017651	54806	gb:NM_017651.1 /DB_XREF=gi:8923074 /GEN=FLJ20069 /FEA=FLmRNA /CNT=4 /TID=Hs.273294.0 /TIER=FL /STK=0 /UG=Hs.273294 /LL=54806 /DEF=Homo sapiens hypothetical protein FLJ20069 (FLJ20069), mRNA. /PROD=hypothetical protein FLJ20069 /FL=gb:NM_017651.1	22.37	11.13	11.41	36.07	23.81	28.97	25.7	16.95	25.23	23.46	23.57	24.72	22.17	25.39	14.61	17.8	26.92	23.47	1	14.14	13.94	23.25	11.52	27.56	46.91	19.32	15.38	16.6	17.9	28.72	23.25	18.66	8.71	17.25	18.8	26.05	11.19	32.57	21.28	19.4	26.76	24.82	22.43	8.93	22.66
221569_at	AHI1: Abelson helper integration site 1	AL136797	54806	gb:AL136797.1 /DB_XREF=gi:12053106 /GEN=DKFZp434N031 /FEA=FLmRNA /CNT=72 /TID=Hs.273294.1 /TIER=FL+Stack /STK=22 /UG=Hs.273294 /LL=54806 /DEF=Homo sapiens mRNA; cDNA DKFZp434N031 (from clone DKFZp434N031); complete cds. /PROD=hypothetical protein /FL=gb:AL136797.1	236.66	135.93	123.33	122.78	250.87	184.79	110.15	192.58	274.5	222.64	146.37	148.73	165.28	159.65	62.27	96.99	140.65	208.87	55.83	211	135.97	127.1	145.84	113.85	176.2	84.61	169.95	184.22	155.8	174.98	143.57	173.84	99.41	202.55	116.61	189.93	218.86	127.45	237.05	98.51	147.77	229.61	124.32	63.72	119
244699_at	AHI1: Abelson helper integration site 1	AV658469	54806	gb:AV658469 /DB_XREF=gi:9879483 /DB_XREF=AV658469 /CLONE=GLCFMG11 /FEA=EST /CNT=6 /TID=Hs.188646.0 /TIER=ConsEnd /STK=0 /UG=Hs.188646 /UG_TITLE=ESTs, Weakly similar to ALU1_HUMAN ALU SUBFAMILY J SEQUENCE CONTAMINATION WARNING ENTRY (H.sapiens)	27.49	5.35	47.06	65.07	47.1	71.99	51.4	62.21	45.9	69.51	75.04	82.67	72.65	68.95	16.66	51.75	77.83	64.94	2.5	25.78	77.95	50.72	22.55	59.14	110.2	45.13	47.07	55.94	47.5	54.78	27.31	43.48	20.59	60.79	37.36	48.51	42.01	65.96	74.91	35.68	33.92	54.36	50.88	13.29	46.13
211986_at	AHNAK: AHNAK nucleoprotein (desmoyokin)	BG287862	79026	gb:BG287862 /DB_XREF=gi:13042118 /DB_XREF=602387619F1 /CLONE=IMAGE:4516588 /FEA=mRNA /CNT=261 /TID=Hs.301417.0 /TIER=Stack /STK=80 /UG=Hs.301417 /LL=195 /UG_GENE=AHNAK /UG_TITLE=AHNAK nucleoprotein (desmoyokin)	131.84	141.78	108.15	75.55	38.82	90.89	108.08	33.46	199.51	23.21	20.08	82.06	136.53	107.34	190.11	77.07	58.63	169.44	225.1	79.39	191.09	83.67	150.03	106.86	134.34	21.1	54.68	273.91	32.31	110.1	40.44	26.63	548.82	196.77	29.32	249.42	83.91	40.75	17.81	87.1	364.05	92.2	182.33	491.76	76.86
[truncated: 37,941 more rows]
[truncated: 41 more columns]
