# Supplementary material for: Machine learning-based microarray analyses indicate low-expression genes might collectively influence PAH disease
Source: PLoS Comput Biol. 2019 Aug 12;15(8):e1007264. doi: 10.1371/journal.pcbi.1007264 (PMC6705875; doi:10.1371/journal.pcbi.1007264)
Supplement: S2 Appendix — (ZIP) [file pcbi.1007264.s002.zip › Data2/LB-allsamples-AtLeastOneLarger_256_Gene_Number_11164.xls]

## Sheet: Sheet1
probe set	gene	Accession	EntrezGene	Description	D-65-GM12332	D-66-GM12329A	D-67-GM12048	D-68-GM13117	D-69-GM07037A	D-70-GM13123	D-71-GM13116	D-72-GM13112	D-73-GM07014A	D-74-GM13128	D-75-GM13119	D-76-GM13114A	D-77-GM13118	D-78-GM12234A	D-79-GM12047	D-80-GM07031	D-81-GM07003	D-82-GM13124	D-83-GM12058C	D-84-GM12057A	D-85-GM07434	D-86-GM10850	A-02-PPH65KG185	A-03-PPH71TH184	A-04-PPH16LW1444	A-06-PPH140CL1402	A-07-PPH138SJ305	A-08-PPH61ST160	A-09-PPH37JM24	A-11-PPH124PC921	A-15-PPH95RS238	A-16-PPH86AC232	A-18-PPH30HB628	A-22-PPH64DB158	A-34-PPH29SM264	A-39-PPH52BM106	A-53-PPH14AH1727	A-58-PPH28KM1518	A-64-PPH14BN723	B-01-PPH05SM39	B-05-PPH127VW1976	B-10-PPH80NN1873	B-12-PPH108OB2031	B-13-PPH55RC128	B-14-PPH35PP1938
36888_at	Cluster Incl. AB020648:Homo sapiens mRNA for KIAA0841 protein, partial cds /cds=(0,1925) /gb=AB020648 /gi=4240170 /ug=Hs.7426 /len=4283	AB020648		Cluster Incl. AB020648:Homo sapiens mRNA for KIAA0841 protein, partial cds /cds=(0,1925) /gb=AB020648 /gi=4240170 /ug=Hs.7426 /len=4283	265.27	233.6	296.87	297.57	281.7	310	273.68	280.74	279.04	358.12	324.52	318.68	305.42	275.86	264.04	278.91	235.51	270.08	230.7	284.6	277.12	282.37	213.15	205.38	244.84	290.27	236.74	206.29	237.92	238.4	262.14	301.39	203.86	248.13	300.41	217.95	280.22	282.21	293.82	234.1	188.84	230.01	217.78	178.99	218.6
214768_x_at	(clone TR1.6VL) anti-thyroid peroxidase monoclonal autoantibody IgK chain, V region	BG540628		gb:BG540628 /DB_XREF=gi:13532861 /DB_XREF=602570501F1 /CLONE=IMAGE:4694688 /FEA=DNA /CNT=105 /TID=Hs.323936.0 /TIER=ConsEnd /STK=0 /UG=Hs.323936 /UG_TITLE=Human active IgK chain from GM 607, V-kappa-2 region	42.46	24.88	87.95	25.77	20.32	600.64	23.99	1141.69	36.63	22.85	725.72	5304.55	1426.8	151.76	89.64	55.36	734.62	3200.04	576.91	832.48	91.7	5689.09	235.02	37.59	58.98	39.51	25.23	4875.61	7.42	71.03	48.03	63.1	35.67	25.84	24.41	18.45	162.39	33.56	1238.41	17.15	46.33	166.14	478.51	46.53	65.82
231839_at	2'-PDE: 2'-phosphodiesterase	BF675750	201626	gb:BF675750 /DB_XREF=gi:11949645 /DB_XREF=602083661F1 /CLONE=IMAGE:4247919 /FEA=mRNA /CNT=43 /TID=Hs.151293.0 /TIER=ConsEnd /STK=0 /UG=Hs.151293 /UG_TITLE=Homo sapiens cDNA FLJ10664 fis, clone NT2RP2006196	923.84	790.45	843.01	809.96	826.32	841.18	732.38	696.71	859.11	789.23	848.8	750.37	861.21	726.12	812.88	732.27	751.88	879.49	868.4	819.64	984.46	918.11	755.33	858.56	780.63	816.51	810.54	716.26	771.66	891.28	811.05	1007.75	856.03	848.18	694.08	897.72	754.25	898.29	711.29	765.01	850.01	893.62	998.88	840.55	874.36
229670_at	5.5 kb mRNA upregulated in retinoic acid treated HL-60 neutrophilic cells	BF056369		gb:BF056369 /DB_XREF=gi:10810265 /DB_XREF=7k04d01.x1 /CLONE=IMAGE:3443353 /FEA=EST /CNT=15 /TID=Hs.180284.0 /TIER=Stack /STK=14 /UG=Hs.180284 /UG_TITLE=ESTs	324.69	788.2	408.98	564.69	436.58	439.49	659.31	622.08	365.82	515.91	483.62	587.7	571.29	589.68	654.64	543.25	470.3	575.81	435.12	547.88	307.96	502.06	463.79	565.47	380.57	652.06	361.98	700.41	829.73	450.3	586.38	314.58	573.5	422.63	356.19	491.32	355.44	583.57	536.21	477.6	423.9	477.14	431.54	486.42	499.25
211337_s_at	76P: gamma tubulin ring complex protein (76p gene)	BC000966	27229	gb:BC000966.2 /DB_XREF=gi:12803021 /FEA=FLmRNA /CNT=1 /TID=Hs.20621.0 /TIER=FL /STK=0 /UG=Hs.20621 /LL=27229 /UG_GENE=76P /DEF=Homo sapiens, Similar to gamma tubulin ring complex protein (76p gene), clone MGC:4930, mRNA, complete cds. /PROD=Similar to gamma tubulin ring complex protein(76p gene) /FL=gb:BC000966.2	206.95	176.85	209.64	262.43	241.01	217.93	241.55	273.41	273.88	292.58	227.88	265.65	196.78	346.5	263.24	282.43	248.7	193.46	307.4	227.02	244.46	299.45	293.31	361.7	290.17	309.88	234.53	180.7	253.04	299.99	314.23	275.81	233.57	207.83	238.32	248.67	298.31	260.41	271.93	272.31	239.59	262.36	275.37	214.67	279.11
218434_s_at	AACS: acetoacetyl-CoA synthetase	NM_023928	65985	gb:NM_023928.1 /DB_XREF=gi:12965198 /GEN=FLJ12389 /FEA=FLmRNA /CNT=95 /TID=Hs.239758.0 /TIER=FL+Stack /STK=37 /UG=Hs.239758 /LL=65985 /DEF=Homo sapiens hypothetical protein FLJ12389 similar to acetoacetyl-CoA synthetase (FLJ12389), mRNA. /PROD=hypothetical protein FLJ12389 similar toacetoacetyl-CoA synthetase /FL=gb:NM_023928.1	634.99	484.02	615.07	526.16	601.41	702.69	840.72	725.22	715.35	768.36	887.91	688.19	767.64	839.1	798.52	779.6	661.9	623.03	617.4	702.68	665.25	594.9	723.66	609.25	719.26	543.37	835.25	764.06	692.83	594.77	591.29	717.97	544.38	756.16	704.61	746.38	786.06	800.85	592.64	461.99	601	644.54	745.76	869.01	807.45
205434_s_at	AAK1: AP2 associated kinase 1	AW451954	22848	gb:AW451954 /DB_XREF=gi:6992730 /DB_XREF=UI-H-BI3-alt-h-06-0-UI.s1 /CLONE=IMAGE:3068771 /FEA=FLmRNA /CNT=42 /TID=Hs.135941.0 /TIER=Stack /STK=8 /UG=Hs.135941 /LL=22848 /UG_GENE=KIAA1048 /UG_TITLE=KIAA1048 protein /FL=gb:AB028971.1 gb:NM_014911.1	460.46	598.3	632.59	422.73	693.89	636.95	417.44	640.21	464.72	359.24	391.58	648.8	639.55	755.36	621.76	627.16	721.03	736.66	538.76	522.73	485.58	663.71	532.45	609.31	512.86	405.85	484.75	783.76	489.73	640.65	371.2	617.07	484.49	497.46	620.13	440.57	608.52	294	509.78	599.18	550.83	568.74	405.38	600.08	486.96
225522_at	AAK1: AP2 associated kinase 1	AW628987	22848	gb:AW628987 /DB_XREF=gi:7375777 /DB_XREF=hi46a11.x1 /CLONE=IMAGE:2975324 /FEA=EST /CNT=75 /TID=Hs.44526.0 /TIER=Stack /STK=33 /UG=Hs.44526 /UG_TITLE=ESTs, Weakly similar to ALU8_HUMAN ALU SUBFAMILY SX SEQUENCE CONTAMINATION WARNING ENTRY (H.sapiens)	748.66	977.17	1061.66	656.72	1137.05	895.59	690.14	1032.6	859.22	568.98	609.38	991.81	977.57	1234.3	1090.73	1169.39	1074.34	1089.98	879.41	950.93	868.3	1127.46	922.51	1113.08	999.91	715.88	971.32	1427.04	924.93	1178.82	819.28	1360.9	851.06	986.34	1117.73	796.67	996.1	487.59	791.35	1029.41	1011.87	1014.92	736.83	1360.61	893.57
201511_at	AAMP: angio-associated, migratory cell protein	NM_001087	14	gb:NM_001087.1 /DB_XREF=gi:4557228 /GEN=AAMP /FEA=FLmRNA /CNT=254 /TID=Hs.83347.0 /TIER=FL+Stack /STK=67 /UG=Hs.83347 /LL=14 /DEF=Homo sapiens angio-associated, migratory cell protein (AAMP), mRNA. /PROD=angio-associated, migratory cell protein /FL=gb:M95627.1 gb:NM_001087.1	224	265.7	215.6	223.59	262.22	255.25	266.62	231.46	242.95	254.51	288.93	232.5	254.41	214.49	234.54	247.86	257.14	276.41	323.75	238.26	278.98	285.52	223	263.93	261.62	255.64	253.22	267.83	353.78	225.94	253.45	270.03	315.21	284.21	211.3	280.77	265.67	299.64	234.11	212.58	281.07	220.17	244.82	312.75	258.73
201000_at	AARS: alanyl-tRNA synthetase	NM_001605	16	gb:NM_001605.1 /DB_XREF=gi:4501840 /GEN=AARS /FEA=FLmRNA /CNT=322 /TID=Hs.75102.0 /TIER=FL+Stack /STK=59 /UG=Hs.75102 /LL=16 /DEF=Homo sapiens alanyl-tRNA synthetase (AARS), mRNA. /PROD=alanyl-tRNA synthetase /FL=gb:D32050.1 gb:NM_001605.1	2036.78	1372.94	3074.93	2031.27	1877.77	2270.09	1827.96	1956.32	2252.64	1807.72	2075.27	1813.33	2085.2	2103.19	2093.27	2542.7	2485.58	2528.45	1654.32	2299.62	2392.55	2498.54	1915.34	2137.79	2905.56	1898.51	2086.97	1690.9	1732.04	2485.96	1792.18	2209.58	1746.28	1498.65	2139.16	2156.22	2272.19	2519.89	1913.4	2114.09	1770.6	2484.21	2241.27	1975.53	1576.25
222064_s_at	AARSD1: alanyl-tRNA synthetase domain containing 1	AI093187	80755	gb:AI093187 /DB_XREF=gi:3432163 /DB_XREF=qa98b04.x1 /CLONE=IMAGE:1694767 /FEA=EST /CNT=10 /TID=Hs.317403.1 /TIER=Stack /STK=9 /UG=Hs.317403 /LL=80755 /UG_GENE=MGC2744 /UG_TITLE=hypothetical protein MGC2744	239.11	253.56	231.53	278.49	258.92	265.47	294.05	233.05	345.61	243.13	241.67	199.83	224.09	241.58	286.97	242.93	266.9	254.43	303.59	234.94	242.68	338.21	293.47	281.05	238.47	293.43	225.34	241.15	268.95	305.82	349.75	303.77	316.11	277.16	226.46	259.05	243.02	278.32	237.24	276.78	293.23	248.64	292.34	292.02	327.06
235435_at	AASDH: 2-aminoadipic 6-semialdehyde dehydrogenase	BF433048	132949	gb:BF433048 /DB_XREF=gi:11445211 /DB_XREF=7n24c06.x1 /CLONE=IMAGE:3565450 /FEA=EST /CNT=16 /TID=Hs.12622.0 /TIER=ConsEnd /STK=6 /UG=Hs.12622 /UG_TITLE=ESTs, Highly similar to AF161436 1 HSPC318 (H.sapiens)	246	340.88	320.1	349.14	367.09	344.78	367.89	385.96	318.31	453.86	357.36	373.36	372.92	388.8	300.66	420.1	263.84	326.11	249.22	286.11	337.16	284.34	417.07	391.2	363.95	440.29	407.65	344.02	404.44	376.43	377.87	349.24	338.73	321.53	287.02	223.68	340.39	458.82	393.1	382.15	372.43	313.11	406.75	355.82	325.85
202169_s_at	AASDHPPT: aminoadipate-semialdehyde dehydrogenase-phosphopantetheinyl transferase	AF302110	60496	gb:AF302110.1 /DB_XREF=gi:11120434 /FEA=FLmRNA /CNT=194 /TID=Hs.64595.0 /TIER=FL+Stack /STK=40 /UG=Hs.64595 /LL=60496 /UG_GENE=AASDHPPT /DEF=Homo sapiens alpha-aminoadipic semialdehyde dehydrogenase-phosphopantetheinyl transferase mRNA, complete cds. /PROD=alpha-aminoadipic semialdehydedehydrogenase-phosphopantetheinyl transferase /FL=gb:NM_015423.1 gb:AF151838.1 gb:AF302110.1 gb:AF151057.1 gb:AF…	1921.16	1558.98	1481.41	1681.41	1633.37	1481.4	1647.76	1564.46	1726.24	1591.59	1846.63	1575.84	1615.85	1615.57	1783.47	1747.76	1683.42	1617.32	1757.44	1731.07	1726.45	1740.01	2040.38	1783.67	1542.37	1737.93	1703.2	1799.79	1502.24	1676.67	1870.26	1703.79	1640.22	1749.89	1509.93	1886.09	1544.77	1594.14	1558.73	2191.63	1793.55	1682.27	1680.47	2229.21	1793.98
202170_s_at	AASDHPPT: aminoadipate-semialdehyde dehydrogenase-phosphopantetheinyl transferase	AF151057	60496	gb:AF151057.1 /DB_XREF=gi:7106835 /FEA=FLmRNA /CNT=194 /TID=Hs.64595.0 /TIER=FL /STK=0 /UG=Hs.64595 /LL=60496 /UG_GENE=AASDHPPT /DEF=Homo sapiens HSPC223 mRNA, complete cds. /PROD=HSPC223 /FL=gb:NM_015423.1 gb:AF151838.1 gb:AF302110.1 gb:AF151057.1 gb:AF136978.1 gb:AF201943.1	1003.12	1320.51	1055.09	1155.83	1103.75	1068.57	1182.52	1090.06	1144.85	1015.98	1132.01	945.09	1050.69	980.22	932.67	1069.62	843.29	902.47	935.8	1106.48	1221.03	1203.18	1112	1351.38	1161.75	1233.79	1175.4	1240.66	1089.41	1134.54	973.45	1009.13	1039.69	1072.45	1009.79	1217.87	1330.93	1161.71	1106.33	1564.11	1321.43	1038.58	1149.09	1239.98	959.49
209165_at	AATF: apoptosis antagonizing transcription factor	AF083208	26574	gb:AF083208.1 /DB_XREF=gi:5813798 /FEA=FLmRNA /CNT=164 /TID=Hs.16178.0 /TIER=FL /STK=7 /UG=Hs.16178 /LL=26574 /UG_GENE=DED /DEF=Homo sapiens Che-1 mRNA, complete cds. /PROD=Che-1 /FL=gb:BC000591.1 gb:NM_012138.1 gb:AF083208.1	1285.55	1074.42	1052.88	1105.31	1232.17	1153.14	1015.83	1201.38	1141.09	1195.03	1149.78	1090.04	1090.43	1096.45	1210.21	1095.12	1026.97	1047.65	1170.92	1116.21	1296.81	1253.08	1265.35	1147.19	1120.99	1225.99	1093.57	1013.23	1186.29	1225.86	1293.87	1128.51	1131.84	1103.33	1201.73	1114.62	978.06	1159.3	1060.18	1206.89	1296.13	1081.81	1243.94	1209.1	1171.49
213353_at	ABCA5: ATP-binding cassette, sub-family A (ABC1), member 5	BF693921	23461	gb:BF693921 /DB_XREF=gi:11979329 /DB_XREF=602082488F1 /CLONE=IMAGE:4246917 /FEA=EST /CNT=51 /TID=Hs.180513.0 /TIER=Stack /STK=18 /UG=Hs.180513 /LL=23461 /UG_GENE=ABCA5 /UG_TITLE=ATP-binding cassette, sub-family A (ABC1), member 5	1225.8	1062.5	846.3	601.29	539.94	740.66	783.53	607.21	826.95	809.39	650.72	456.57	736.28	867.22	1029.69	660.24	855.32	737.48	715.97	1058.15	997.94	644.2	838.03	453	1681.49	681.89	1089.47	914.64	824.79	516.88	561.26	400.33	724.74	893.27	729.38	860.73	707.02	1087.64	851.39	532.75	916.17	837.54	657.19	1061.79	845.55
223320_s_at	ABCB10: ATP-binding cassette, sub-family B (MDR/TAP), member 10	AF277184	23456	gb:AF277184.1 /DB_XREF=gi:12751097 /FEA=FLmRNA /CNT=71 /TID=Hs.1710.1 /TIER=FL /STK=0 /UG=Hs.1710 /LL=23456 /UG_GENE=ABCB10 /DEF=Homo sapiens PNAS-126 mRNA, complete cds. /PROD=PNAS-126 /FL=gb:AF216833.1 gb:NM_012089.1 gb:AF277184.1	640.92	639.21	625.72	761.65	689.16	651.6	813.07	626.54	752.79	965.36	963.24	750.65	850.83	693.18	871.92	770.54	676.13	676.68	774.56	716.07	613.94	757.76	756.05	571.94	514.93	843.46	692.56	671.21	623.77	655.34	708.13	707.14	715.58	826.15	669.32	670.97	607.14	712.13	660.02	587.76	527.04	616.35	626.86	535.49	834.39
209620_s_at	ABCB7: ATP-binding cassette, sub-family B (MDR/TAP), member 7	AB005289	22	gb:AB005289.1 /DB_XREF=gi:3228278 /GEN=hABC7 /FEA=FLmRNA /CNT=88 /TID=Hs.125856.0 /TIER=FL+Stack /STK=39 /UG=Hs.125856 /LL=22 /DEF=Homo sapiens mRNA for ABC transporter 7 protein, complete cds. /PROD=ABC transporter 7 protein /FL=gb:NM_004299.2 gb:AF038950.1 gb:AB005289.1 gb:AF133659.1	761.37	692.21	700.81	771.57	671.43	688	798.31	786.05	746.71	832.35	638.72	805.92	747.95	1002.74	722.44	696.34	668.8	662.51	629.41	820.36	763.35	749.45	794.12	1012.7	1024.07	827.46	836.85	741.73	846.32	745.99	716.19	766.3	657.3	738.84	856.89	582	731.95	929.28	947.95	897.22	882.59	737.12	912.53	842.82	821.95
202804_at	ABCC1: ATP-binding cassette, sub-family C (CFTR/MRP), member 1	AI539710	4363	gb:AI539710 /DB_XREF=gi:4453845 /DB_XREF=tp77b05.x1 /CLONE=IMAGE:2205297 /FEA=FLmRNA /CNT=127 /TID=Hs.89433.4 /TIER=Stack /STK=38 /UG=Hs.89433 /LL=4363 /UG_GENE=ABCC1 /UG_TITLE=ATP-binding cassette, sub-family C (CFTRMRP), member 1 /FL=gb:NM_004996.2 gb:L05628.1	735.21	599.93	773.06	798.66	625.16	668.66	854.41	584.35	636.72	757.73	733.93	810.31	712.06	859.47	757.86	701.27	600.53	658.58	707.02	750.34	614.96	597.77	463.96	676.61	685.21	608.03	543.4	577.27	664.41	542.65	598.58	531	524.68	748.63	718.92	497.97	677.02	883.7	964.85	542.65	769.26	636.46	696.25	639.57	641.64
213485_s_at	ABCC10: ATP-binding cassette, sub-family C (CFTR/MRP), member 10	AK000002	89845	gb:AK000002.1 /DB_XREF=gi:7209304 /GEN=FLJ00002 /FEA=mRNA /CNT=43 /TID=Hs.55879.1 /TIER=Stack /STK=14 /UG=Hs.55879 /LL=65989 /DEF=Homo sapiens mRNA for FLJ00002 protein, partial cds. /PROD=FLJ00002 protein	374.32	382.55	286.72	212.61	202.67	207.42	269.09	170.84	298.23	205.77	214.81	178.08	245.06	253.44	361.04	242.64	350.02	335.03	151.8	362.42	258.23	220.76	212.71	199.5	358.14	143.75	272.6	213.34	122.06	195.97	185.09	214.33	226.15	328.92	179.73	188.08	205.73	268.26	274.63	177.23	284.92	322.38	223.69	223.59	227.96
203196_at	ABCC4: ATP-binding cassette, sub-family C (CFTR/MRP), member 4	AI948503	10257	gb:AI948503 /DB_XREF=gi:5740813 /DB_XREF=wq06f10.x1 /CLONE=IMAGE:2470507 /FEA=FLmRNA /CNT=126 /TID=Hs.139336.0 /TIER=Stack /STK=43 /UG=Hs.139336 /LL=10257 /UG_GENE=ABCC4 /UG_TITLE=ATP-binding cassette, sub-family C (CFTRMRP), member 4 /FL=gb:NM_005845.1 gb:AF071202.1	1268.36	1253.02	967.48	1144	1006.93	1055.06	1039.8	670.28	855.74	1253.28	924.39	1546.46	1214.09	1089.13	916.06	1079.55	883.53	966.83	1410.74	1155.58	1168.14	892.81	1072.38	772.61	983.19	927.58	1577.78	984.2	1215.47	839.62	1236.41	872.36	1225.81	1461.66	1169.89	652.64	1028.09	819.39	640.35	1201.97	1358.25	1054.82	1060.77	1178.31	1268.93
202850_at	ABCD3: ATP-binding cassette, sub-family D (ALD), member 3	NM_002858	5825	gb:NM_002858.2 /DB_XREF=gi:10947125 /GEN=ABCD3 /FEA=FLmRNA /CNT=135 /TID=Hs.76781.0 /TIER=FL+Stack /STK=51 /UG=Hs.76781 /LL=5825 /DEF=Homo sapiens ATP-binding cassette, sub-family D (ALD), member 3 (ABCD3), mRNA. /PROD=ATP-binding cassette, sub-family D, member 3 /FL=gb:NM_002858.2 gb:M81182.1	847.37	932.8	1054.58	1179.22	1164.26	1192.82	1126.2	1066.06	1097.06	1113.96	1153.14	1151.43	1160.73	1000.18	1153.03	1118.78	1214.04	1108.88	1452.72	984.51	1061.83	1224.02	1355.83	1195.51	937.5	1276.6	1073.08	1385.07	918.97	1266.52	1258.16	1247.55	1381.58	1209.92	1059.12	1128.72	1205.4	982.25	1048.15	1173.01	1064.4	1177.6	1163.02	1699.08	1155.91
201872_s_at	ABCE1: ATP-binding cassette, sub-family E (OABP), member 1	AI002002	6059	gb:AI002002 /DB_XREF=gi:3202473 /DB_XREF=ot42e10.s1 /CLONE=IMAGE:1619466 /FEA=FLmRNA /CNT=215 /TID=Hs.12013.0 /TIER=Stack /STK=15 /UG=Hs.12013 /LL=6059 /UG_GENE=ABCE1 /UG_TITLE=ATP-binding cassette, sub-family E (OABP), member 1 /FL=gb:NM_002940.1	1129.74	915.76	779.51	1182.22	928.88	813.88	1052.34	999.32	1090.98	1151.38	1145.9	956.93	934.89	1003.29	1007.63	872.93	951.49	837.05	1112.41	937.57	1128.44	1097.36	1187.4	1133.8	1014.42	1134.38	942.23	906.2	1034.79	1036.79	1281.68	1158.89	1196.33	931.27	790.84	959.91	881.36	1107.52	1011.96	1176.51	1130.84	981.49	1007.33	1127.02	1243.46
201873_s_at	ABCE1: ATP-binding cassette, sub-family E (OABP), member 1	NM_002940	6059	gb:NM_002940.1 /DB_XREF=gi:4506558 /GEN=ABCE1 /FEA=FLmRNA /CNT=215 /TID=Hs.12013.0 /TIER=FL /STK=0 /UG=Hs.12013 /LL=6059 /DEF=Homo sapiens ATP-binding cassette, sub-family E (OABP), member 1 (ABCE1), mRNA. /PROD=ATP-binding cassette, sub-family E, member 1 /FL=gb:NM_002940.1	1593.19	1348.95	1357.16	1550.21	1412.55	1380.63	1417.04	1501.47	1591.75	1482.81	1543.48	1364.46	1431.47	1400.59	1384.07	1299.72	1333.35	1386.13	1682.13	1329.71	1676.55	1426.71	1581.67	1729.03	1496.82	1487.74	1378.55	1449.55	1495.19	1601.87	1563.65	1562.05	1433.8	1357.4	1350.73	1468.3	1378.81	1375.1	1382.61	1819.75	1563.69	1439.85	1426.11	1765.51	1473.97
200045_at	ABCF1: ATP-binding cassette, sub-family F (GCN20), member 1 /// ATP-binding cassette, sub-family F (GCN20), member 1	NM_001090	23	gb:NM_001090.1 /DB_XREF=gi:10947134 /GEN=ABCF1 /FEA=FLmRNA /CNT=209 /TID=Hs.9573.0 /TIER=FL /STK=2 /UG=Hs.9573 /LL=23 /DEF=Homo sapiens ATP-binding cassette, sub-family F (GCN20), member 1 (ABCF1), mRNA. /PROD=ATP-binding cassette, sub-family F, member 1 /FL=gb:AF027302.1 gb:NM_001090.1	599.18	506.54	492.87	515.92	550.09	507.92	462.6	469.4	550.89	475.09	453.83	433.27	465.31	470.47	514.26	498.23	538.05	437.02	481.66	470.21	511.15	572.46	577.31	581.94	494.79	568.94	484.5	515.87	510.23	619.73	640.73	600.51	508.81	464.91	554.19	495.16	445.58	475.09	396.29	590.04	542.1	499.59	485.4	559.31	553.17
209247_s_at	ABCF2: ATP-binding cassette, sub-family F (GCN20), member 2	BC001661	10061	gb:BC001661.1 /DB_XREF=gi:12804500 /FEA=FLmRNA /CNT=133 /TID=Hs.153612.1 /TIER=FL+Stack /STK=35 /UG=Hs.153612 /LL=10061 /UG_GENE=ABCF2 /DEF=Homo sapiens, ATP-binding cassette, sub-family F (GCN20), member 2, clone MGC:1425, mRNA, complete cds. /PROD=ATP-binding cassette, sub-family F (GCN20),member 2 /FL=gb:BC001661.1 gb:AF091073.1 gb:AF261092.1 gb:AF261091.1	379.04	312.22	236.69	359.88	354.64	331.93	372.78	340.69	365.45	334.24	371.74	284.49	353.25	329.7	391.63	388.67	418.78	338.81	382.1	304.83	368.33	403.89	502.5	415.17	273.23	360.57	332.4	304.59	301.06	402.67	371.2	330.4	363.18	396.17	309.92	323.36	301.42	278.31	279.92	352.96	311.05	352.62	354.39	458.47	356.83
218633_x_at	ABHD10: abhydrolase domain containing 10	NM_018394	55347	gb:NM_018394.1 /DB_XREF=gi:8923000 /GEN=FLJ11342 /FEA=FLmRNA /CNT=69 /TID=Hs.266514.0 /TIER=FL /STK=0 /UG=Hs.266514 /LL=55347 /DEF=Homo sapiens hypothetical protein FLJ11342 (FLJ11342), mRNA. /PROD=hypothetical protein FLJ11342 /FL=gb:NM_018394.1	325.69	334.31	511.74	472.71	483.46	443.88	456.92	490.23	433.09	428.34	429.03	571.06	459.31	489.53	426.05	414.45	438.96	450.36	403.83	435.88	385.48	502.88	496.65	438.56	392.55	432.13	385.73	480.31	392.64	514.08	458.16	436.91	580.09	351.97	423.62	521.31	496.53	434.52	421.13	522.49	437.92	441.39	423.66	508.49	420.31
224821_at	ABHD14B: abhydrolase domain containing 14B	AL520200	84836	gb:AL520200 /DB_XREF=gi:12783693 /DB_XREF=AL520200 /CLONE=CS0DB005YL14 (3 prime) /FEA=EST /CNT=152 /TID=Hs.79.1 /TIER=Stack /STK=74 /UG=Hs.79 /LL=95 /UG_GENE=ACY1 /UG_TITLE=aminoacylase 1	278.45	283.66	193.11	342.22	287.92	298.67	434.19	309.71	277.13	417.84	296.26	302.32	271.91	333.12	278.38	243.37	212.35	214.4	462.06	260.9	237.84	248.66	218.9	170.38	439.87	258.39	206.97	210.86	330.9	223.89	200.51	195.81	288.13	247.94	198.99	205.59	218.4	351.25	405.68	295.74	208.36	203.05	347.21	214.11	230.33
221815_at	ABHD2: abhydrolase domain containing 2	BE671816	11057	gb:BE671816 /DB_XREF=gi:10032446 /DB_XREF=7a47d01.x1 /CLONE=IMAGE:3221857 /FEA=EST /CNT=71 /TID=Hs.21921.0 /TIER=Stack /STK=26 /UG=Hs.21921 /UG_TITLE=ESTs, Moderately similar to AF119917 63 PRO2831 (H.sapiens)	123.96	243.37	372.27	193.79	262.62	274.18	239.09	296.2	287.03	231.07	252.77	281.28	287.23	253.73	289.33	411.29	287.12	259.29	212.02	265.34	267.68	305.26	265.68	323.44	241.12	247.7	277.76	293.44	222.72	312.28	207.2	239.64	213.69	189.31	231.97	235.55	331.29	222.49	346.16	306.6	387.68	275.05	220.26	262.21	268.4
63825_at	ABHD2: abhydrolase domain containing 2	AI557319	11057	Cluster Incl. AI557319:PT2.1_16_F08.r Homo sapiens cDNA, 3 end /clone_end=3' /gb=AI557319 /gi=4489682 /ug=Hs.21921 /len=876	155.36	222.67	417.25	201.67	302.12	295.41	259.27	317.01	333.6	250.41	253.8	293.13	288.16	301.47	290.16	441.93	316.44	279.15	226.93	274.37	278.7	340.79	292.25	342.56	265.47	267.77	269.42	316.89	254.81	340.37	244.9	280.31	215.9	207.99	262.5	261.53	326.23	257.18	363.02	338.04	418.58	265.22	243.66	317.71	313.88
225337_at	ABHD2: abhydrolase domain containing 2	AI346910	11057	gb:AI346910 /DB_XREF=gi:4084116 /DB_XREF=qp59b12.x1 /CLONE=IMAGE:1927295 /FEA=EST /CNT=101 /TID=Hs.9006.1 /TIER=Stack /STK=52 /UG=Hs.9006 /LL=9218 /UG_GENE=VAPA /UG_TITLE=VAMP (vesicle-associated membrane protein)-associated protein A (33kD)	159.86	164.69	312.51	167.42	235.99	242.6	228.18	192.04	230.89	185.5	210.63	234.54	203.22	220.1	237.6	352.55	285.76	219.35	196.45	234.65	217.45	247.89	274.72	278.37	219.75	224.24	241.54	235.18	203.42	319.75	244.87	271.47	224.59	206.36	207.82	194.02	237.14	211.22	243.82	284.73	334.81	240.64	212.52	305.86	280.54
213017_at	ABHD3: abhydrolase domain containing 3	AL534702	171586	gb:AL534702 /DB_XREF=gi:12798195 /DB_XREF=AL534702 /CLONE=CS0DF006YN17 (3 prime) /FEA=mRNA /CNT=83 /TID=Hs.13377.0 /TIER=Stack /STK=47 /UG=Hs.13377 /UG_TITLE=Homo sapiens clone 23649 and 23755 unknown mRNA, partial cds	867.84	592.74	1135.55	643.91	1197.39	923.16	766.81	1189.48	767.72	580.23	734.3	929.12	853.52	996.93	1083.61	1302.46	1200.28	1179.61	886.51	753.33	1067.03	1126.73	1223.08	1374.79	722.47	871.46	1019.02	1053.67	968.63	1328.4	682.72	1065.01	1090.09	663.16	937.97	907	1239.75	823.88	987.75	1238.22	925.95	1088.89	931.57	1153.16	835.38
45288_at	ABHD6: abhydrolase domain containing 6	AA209239	57406	Cluster Incl. AA209239:zq85h01.r1 Homo sapiens cDNA, 5 end /clone=IMAGE-648433 /clone_end=5' /gb=AA209239 /gi=1807254 /ug=Hs.20220 /len=762	398.12	420.81	174.23	307.49	195.57	195.54	334.42	229.45	264.99	103.69	272.18	235.31	181.14	230.59	281.15	131.6	93.39	88.3	330.38	325.36	166.95	159.12	228.54	173.03	371.07	264	97.21	183.45	417.97	62.87	194.67	117.56	378.02	37.15	157.82	83.37	218.13	496.15	237.96	84.34	282.51	48.39	395.13	405.55	162.41
209027_s_at	ABI1: abl-interactor 1	BF673013	10006	gb:BF673013 /DB_XREF=gi:11946908 /DB_XREF=602152905F1 /CLONE=IMAGE:4293985 /FEA=FLmRNA /CNT=202 /TID=Hs.24752.2 /TIER=Stack /STK=9 /UG=Hs.24752 /LL=10006 /UG_GENE=SSH3BP1 /UG_TITLE=spectrin SH3 domain binding protein 1 /FL=gb:AF006516.1	1003	1216.34	1053.41	914.66	1004.5	878.67	1098.14	911.47	955.53	1012.03	1111.22	1208.32	1008.45	1158.95	1096.62	873.11	902.77	1018.27	1065.33	983.78	1023.03	952.19	1118.21	991.49	970.75	1357.53	1215.5	889.6	1093.77	901.43	907.49	924.07	1004.2	1354.17	1103.69	996.86	1209.58	1192.14	1123.23	1100.42	930.4	981.9	1002.14	986.04	1255.54
209028_s_at	ABI1: abl-interactor 1	AF006516	10006	gb:AF006516.1 /DB_XREF=gi:2245670 /FEA=FLmRNA /CNT=202 /TID=Hs.24752.2 /TIER=FL /STK=0 /UG=Hs.24752 /LL=10006 /UG_GENE=SSH3BP1 /DEF=Homo sapiens eps8 binding protein e3B1 mRNA, complete cds. /PROD=e3B1 /FL=gb:AF006516.1	982.68	1189.94	740.49	933.5	821.59	854.75	1041.19	868.63	902.77	1010.97	1007.38	1148.28	956.55	996.55	891.81	920.27	819.68	812.25	1035.01	991.38	824.15	752.6	897.3	876.56	960.78	1257.18	1111.27	856.26	1065.23	816.14	790.16	818.18	897.52	1249.53	1147.09	845.12	973.7	1054	1137.32	905.54	768.23	904.4	1021.62	793.2	1084.71
238563_at	ABI1: Abl-interactor 1	AV762916	10006	gb:AV762916 /DB_XREF=gi:10920764 /DB_XREF=AV762916 /CLONE=MDS4A03 /FEA=EST /CNT=8 /TID=Hs.207780.0 /TIER=ConsEnd /STK=0 /UG=Hs.207780 /UG_TITLE=ESTs	255.82	292.72	331.8	203.55	326.51	336.35	321.91	377.78	526.82	189.36	283.5	408.2	367.77	307.06	307.7	387.2	509.47	345.75	196.8	440.08	250.53	287.7	287.04	236.16	329.94	244.27	311.94	363.77	219.59	352.99	163.33	162.75	325.26	333.99	555.1	226.45	550.85	265.62	270.7	433.18	309.29	327.15	317.41	205.48	383.12
207268_x_at	ABI2: abl interactor 2	NM_005759	10152	gb:NM_005759.1 /DB_XREF=gi:5031576 /GEN=AIP-1 /FEA=FLmRNA /CNT=5 /TID=Hs.256315.0 /TIER=FL /STK=0 /UG=Hs.256315 /LL=10152 /DEF=Homo sapiens abl-interactor 12 (SH3-containing protein) (AIP-1), mRNA. /PROD=abl-interactor 12 (SH3-containing protein) /FL=gb:NM_005759.1 gb:U23435.1	302.71	302.36	250.01	267.94	271.86	295.85	279.24	309.19	291.99	292.37	284.64	294.47	312	319.95	259.33	267.73	267.74	236.61	264.43	319.78	283.29	284.68	290.75	229.93	405.77	267.17	311.99	288.84	331.48	280.05	326.14	280.59	250.54	325.07	251.89	222.93	313.07	338.02	301.87	292.99	296.99	279.9	295.14	275.47	262.43
211793_s_at	ABI2: abl interactor 2	AF260261	10152	gb:AF260261.1 /DB_XREF=gi:7839523 /GEN=ABI2B /FEA=FLmRNA /CNT=4 /TID=Hs.256315.3 /TIER=FL /STK=0 /UG=Hs.256315 /LL=10152 /DEF=Homo sapiens Abl-interactor protein 2b (ABI2B) mRNA, complete cds. /PROD=Abl-interactor protein 2b /FL=gb:AF260261.1	285.13	252.97	222.22	227.05	219.52	237.92	250.24	255.58	251.93	324.9	271.07	301.29	293.53	344.2	256.81	212.51	221.49	198.98	224.03	273.39	266.64	225.68	292.03	202.16	384.69	231.78	299.16	279.49	317.73	242.45	250.08	254.45	193.96	314.8	222.29	190.93	289.05	285.43	285.58	220.64	248.27	272.38	277.91	270.62	267.92
225098_at	ABI2: abl interactor 2	BF245400	10152	gb:BF245400 /DB_XREF=gi:11159333 /DB_XREF=601863688F1 /CLONE=IMAGE:4081413 /FEA=EST /CNT=117 /TID=Hs.285728.0 /TIER=Stack /STK=14 /UG=Hs.285728 /UG_TITLE=ESTs	350.83	426.8	397.37	437.68	370.28	428.51	553.96	447.39	447.91	529.68	480.36	593.93	516.65	476.46	510.5	431.93	375.22	421.2	484.22	490.63	435.75	399.79	436.28	412.97	683.66	497.71	539.14	517.82	504.51	453.04	420.35	469.05	434.44	505.32	522.77	278.03	468.15	489.28	515.27	404.99	420.28	439.01	368.73	397.02	467.3
225112_at	ABI2: abl interactor 2	AA058571	10152	gb:AA058571 /DB_XREF=gi:1551378 /DB_XREF=zf55e03.s1 /CLONE=IMAGE:380860 /FEA=EST /CNT=117 /TID=Hs.285728.0 /TIER=Stack /STK=48 /UG=Hs.285728 /UG_TITLE=ESTs	498.77	413.73	473.06	524.74	409.74	581.2	624.46	393.19	472.55	599.84	548.38	722.62	600.7	562.62	609.88	484.06	476.78	481.39	534.52	522.27	439.34	455.18	480.89	431.27	700.18	508.94	503.17	539.64	576.31	475.32	475.64	496.01	450.06	543.09	578.56	303.22	434.81	528.97	555.16	397.43	357.86	440.07	385.74	514.79	487.24
223615_at	ABI3: ABI gene family, member 3	AL136709	51225	gb:AL136709.1 /DB_XREF=gi:12052937 /GEN=DKFZp566N2024 /FEA=FLmRNA /CNT=28 /TID=Hs.130719.0 /TIER=FL /STK=2 /UG=Hs.130719 /LL=51225 /DEF=Homo sapiens mRNA; cDNA DKFZp566N2024 (from clone DKFZp566N2024); complete cds. /PROD=hypothetical protein /FL=gb:NM_016428.1 gb:AB037886.1 gb:AL136709.1	115.57	282.87	207.52	308	283.25	278.64	289.53	230.14	250.77	256.71	291.24	275.75	220.63	261.65	227.33	308.22	363.23	237.83	325.47	272.11	217.91	249.5	180.21	171.23	198.16	371.39	183.11	284.24	269.47	173.03	215.04	309.8	288.03	247.13	197.38	324.77	231.83	421.91	297.13	134.03	298.27	217	383.05	331.72	213.26
202123_s_at	ABL1: v-abl Abelson murine leukemia viral oncogene homolog 1	NM_005157	25	gb:NM_005157.2 /DB_XREF=gi:6382056 /GEN=ABL1 /FEA=FLmRNA /CNT=199 /TID=Hs.146355.1 /TIER=FL+Stack /STK=77 /UG=Hs.146355 /LL=25 /DEF=Homo sapiens v-abl Abelson murine leukemia viral oncogene homolog 1 (ABL1), transcript variant a, mRNA. /PROD=v-abl Abelson murine leukemia viral oncogenehomolog 1 isoform a /FL=gb:NM_005157.2 gb:M14752.1	807.38	868.23	668.15	632.95	875.23	837.78	678.82	843.21	851.16	537.83	887.17	703.22	796.82	841.73	887.14	1009.15	1011.67	726.88	916.28	677.5	767.66	852.76	771.41	928.06	740.22	906.2	915.43	890.83	948.37	946.99	955.69	1096.49	644.1	884.51	695.96	678.09	905.23	684.03	843.43	827.74	901.08	870.03	1040.59	516.21	1052.17
200965_s_at	ABLIM1: actin binding LIM protein 1	NM_006720	3983	gb:NM_006720.1 /DB_XREF=gi:5921987 /GEN=ABLIM /FEA=FLmRNA /CNT=303 /TID=Hs.158203.0 /TIER=FL+Stack /STK=78 /UG=Hs.158203 /LL=3983 /DEF=Homo sapiens actin binding LIM protein 1 (ABLIM), transcript variant ABLIM-s, mRNA. /PROD=actin-binding LIM protein 1, isoform s /FL=gb:D31883.1 gb:NM_006720.1	293.18	230.81	332.38	497.01	302.06	306.36	491.88	327.97	545.99	1136.9	561.92	587.84	573.3	445.57	380.48	460.94	448.58	305.08	411.79	545.43	238.97	544.19	195.16	261.35	560.93	558.45	257.43	117.34	529.12	377.91	438.89	420.24	218.03	249.49	357.88	327.24	281.82	677.33	476.95	477.9	177.53	508.38	509.49	123.29	306.13
212895_s_at	ABR: active BCR-related gene	AL527773	29	gb:AL527773 /DB_XREF=gi:12791266 /DB_XREF=AL527773 /CLONE=CS0DC026YF10 (3 prime) /FEA=EST /CNT=72 /TID=Hs.118021.2 /TIER=Stack /STK=53 /UG=Hs.118021 /LL=29 /UG_GENE=ABR /UG_TITLE=active BCR-related gene	482.4	620.94	292.48	445.89	523.03	487.34	500.67	556.67	506.52	493.13	457.47	518.25	492.14	497.49	449.8	425.69	377.47	457	541.89	551.38	528.22	557.8	604.41	506.31	604.34	432.29	490.17	690.29	629.76	516.96	595.08	513.19	537.06	701.45	476.32	480.17	482.79	398.25	397.56	574.73	524.37	484.85	523.82	524.22	499.26
218405_at	ABT1: activator of basal transcription 1	NM_013375	29777	gb:NM_013375.1 /DB_XREF=gi:7019318 /GEN=ABT1 /FEA=FLmRNA /CNT=99 /TID=Hs.109428.0 /TIER=FL /STK=0 /UG=Hs.109428 /LL=29777 /DEF=Homo sapiens TATA-binding protein-binding protein (ABT1), mRNA. /PROD=TATA-binding protein-binding protein /FL=gb:NM_013375.1 gb:AB027258.1	239.26	248.05	311.7	340.81	320.94	302.47	260.58	337.73	355.25	269.78	301.22	288.57	266.06	375.26	328.06	363.81	348.15	335.78	290.47	266.92	351.35	377.98	330.61	342.77	294.63	281.36	309.65	337.13	362.69	337.95	323.22	345.39	351.96	286.33	276.85	290.2	276.73	253.05	280.87	336.43	305.52	308.08	396.26	354.53	295.31
202025_x_at	ACAA1: acetyl-Coenzyme A acyltransferase 1 (peroxisomal 3-oxoacyl-Coenzyme A thiolase)	NM_001607	30	gb:NM_001607.2 /DB_XREF=gi:6598316 /GEN=ACAA1 /FEA=FLmRNA /CNT=196 /TID=Hs.166160.0 /TIER=FL+Stack /STK=77 /UG=Hs.166160 /LL=30 /DEF=Homo sapiens acetyl-Coenzyme A acyltransferase 1 (peroxisomal 3-oxoacyl-Coenzyme A thiolase) (ACAA1), nuclear gene encoding mitochondrial protein, mRNA. /PROD=acetyl-Coenzyme A acyltransferase 1 /FL=gb:NM_001607.2 gb:BC000635.1	614.66	613.39	525.33	487.82	660.82	596.93	578.06	678.07	560.43	479.56	507.97	562.6	616.55	669.41	724.94	778.82	711.85	656.55	508.35	610.89	615.42	672.18	549.45	685.34	678.55	650.21	744.86	870.7	607.26	689.84	624.64	736.73	612.48	719.2	527.19	559.7	614.46	483.48	607.45	617.01	958.42	662.92	702.07	830.01	803.32
214274_s_at	ACAA1: acetyl-Coenzyme A acyltransferase 1 (peroxisomal 3-oxoacyl-Coenzyme A thiolase)	AI860341	30	gb:AI860341 /DB_XREF=gi:5513957 /DB_XREF=wl02a03.x1 /CLONE=IMAGE:2423692 /FEA=EST /CNT=9 /TID=Hs.200188.5 /TIER=Stack /STK=9 /UG=Hs.200188 /LL=9940 /UG_GENE=DLEC1 /UG_TITLE=deleted in lung and esophageal cancer 1	875.4	973.76	778.98	668.39	1018.64	897.05	925.35	983.78	870.18	777.36	780.09	861.93	939.81	1130.44	1173.26	1182.19	1185.53	992.21	803.93	877.99	942.78	1036.75	765.19	1161.93	1119.66	1013.96	1193.79	1414.3	1036.92	1033.17	883.29	1151.4	990.28	1183.23	761.01	869.11	993.95	884.72	880.63	952.07	1592.66	1146.33	1125.95	1350.04	1267.17
202003_s_at	ACAA2: acetyl-Coenzyme A acyltransferase 2 (mitochondrial 3-oxoacyl-Coenzyme A thiolase)	NM_006111	10449	gb:NM_006111.1 /DB_XREF=gi:5174428 /GEN=ACAA2 /FEA=FLmRNA /CNT=253 /TID=Hs.32500.0 /TIER=FL+Stack /STK=94 /UG=Hs.32500 /LL=10449 /DEF=Homo sapiens acetyl-Coenzyme A acyltransferase 2 (mitochondrial 3-oxoacyl-Coenzyme A thiolase) (ACAA2), nuclear gene encoding mitochondrial protein, mRNA. /PROD=acetyl-Coenzyme A acyltransferase 2(mitochondrial 3-oxoacyl-Coenzyme A thiolase) /FL=gb:BC001918.1 gb:NM…	1054.72	587.34	1317.12	1265.06	1348.52	1180.48	1336.37	1366.66	1193.86	1366.43	1280.33	1348.39	1325.18	1427.86	1305.99	1531.89	1430.77	1119.59	1375.86	1414.95	1145.42	1335.58	1431.06	1328.35	1269.86	1422.03	1305.96	1237.93	815.91	1686.83	1163.45	1707.9	1571	1212.8	1195.9	1281.42	1387.5	1547.84	1329.21	1441.99	1347.97	1332.33	1285.65	1284.11	1478.1
212186_at	ACACA: acetyl-Coenzyme A carboxylase alpha	BE855983	31	gb:BE855983 /DB_XREF=gi:10368561 /DB_XREF=7f85g11.x1 /CLONE=IMAGE:3303812 /FEA=FLmRNA /CNT=178 /TID=Hs.7232.0 /TIER=Stack /STK=67 /UG=Hs.7232 /LL=31 /UG_GENE=ACACA /UG_TITLE=acetyl-Coenzyme A carboxylase alpha /FL=gb:U19822.1 gb:NM_000664.1	357.32	265.43	253.03	395.04	282.06	306.51	363.15	365.05	316.19	392.88	353.38	338.66	357.49	365.27	320.09	421.41	299.7	239.55	378.74	364.06	355.3	353.77	296.93	350	315.95	347.31	333.17	269.12	341.56	335.06	418.45	302.61	251.26	270.46	218.78	243.29	314.71	351.36	243.99	346.57	350.2	337.45	329.98	247.17	366.46
225573_at	ACAD11: acyl-Coenzyme A dehydrogenase family, member 11	AL518293	84129	gb:AL518293 /DB_XREF=gi:12781786 /DB_XREF=AL518293 /CLONE=CS0DA009YF22 (3 prime) /FEA=mRNA /CNT=85 /TID=Hs.23100.0 /TIER=Stack /STK=43 /UG=Hs.23100 /UG_TITLE=Homo sapiens cDNA FLJ12592 fis, clone NT2RM4001316, weakly similar to ACYL-COA DEHYDROGENASE, MEDIUM-CHAIN SPECIFIC PRECURSOR (EC 1.3.99.3)	452.84	303.61	302.87	314.19	289.76	286.86	417.5	325.42	301.77	352.29	260.61	309.36	351.51	537.67	351.8	300.81	379.64	387.81	268.57	328.75	345.64	341.48	329.06	316.77	520.69	317.6	468.92	472.82	375.39	308.81	412.83	320.23	324.03	425.69	154.81	354.46	360.57	476.83	429.99	309.83	412.4	388.7	500.8	509.1	398.32
221669_s_at	ACAD8: acyl-Coenzyme A dehydrogenase family, member 8	BC001964	27034	gb:BC001964.1 /DB_XREF=gi:12805020 /FEA=FLmRNA /CNT=1 /TID=Hs.14791.1 /TIER=FL /STK=0 /UG=Hs.14791 /LL=27034 /UG_GENE=ACAD8 /DEF=Homo sapiens, acyl-Coenzyme A dehydrogenase family, member 8, clone MGC:4966, mRNA, complete cds. /PROD=acyl-Coenzyme A dehydrogenase family, member 8 /FL=gb:BC001964.1	216.79	225.25	220.43	241.65	203.94	222.43	269.49	199.6	235.91	261.44	241.34	193.74	234.16	212.11	307.89	207.04	242.2	266.49	268.94	289.43	208.43	275.05	269.13	233.61	307.53	255.49	212.79	232.67	212.88	259.66	322.48	270.63	272.9	231.44	206.65	244.94	208.88	272.91	242.67	286.35	256.9	277.71	282.84	291.1	236.14
224160_s_at	ACAD9: acyl-Coenzyme A dehydrogenase family, member 9	BC001817	28976	gb:BC001817.1 /DB_XREF=gi:12804754 /FEA=FLmRNA /CNT=3 /TID=Hs.7010.1 /TIER=FL /STK=0 /UG=Hs.7010 /LL=28976 /UG_GENE=NPD002 /DEF=Homo sapiens, Similar to NPD002 protein, clone MGC:3368, mRNA, complete cds. /PROD=Similar to NPD002 protein /FL=gb:BC001817.1	319.45	320.87	352.58	359.73	357.91	377.88	363.73	365.76	384.1	372.82	365.22	351.03	313.45	358.74	377.42	384.4	376.23	325.12	348.01	359.17	324.04	421.47	444.75	417.13	279.39	458.34	330.23	321.93	306.09	428.74	392.03	408.19	409.87	366.07	319.17	363.67	383.11	341.15	324.76	443.02	341.27	382.96	385.81	340.97	386.14
202502_at	ACADM: acyl-Coenzyme A dehydrogenase, C-4 to C-12 straight chain	NM_000016	34	gb:NM_000016.1 /DB_XREF=gi:4557230 /GEN=ACADM /FEA=FLmRNA /CNT=137 /TID=Hs.79158.0 /TIER=FL+Stack /STK=32 /UG=Hs.79158 /LL=34 /DEF=Homo sapiens acyl-Coenzyme A dehydrogenase, C-4 to C-12 straight chain (ACADM), nuclear gene encoding mitochondrial protein, mRNA. /PROD=acyl-Coenzyme A dehydrogenase, C-4 to C-12straight chain proenzyme /FL=gb:AF251043.1 gb:NM_000016.1 gb:BC005377.1 gb:M16827.1	3624.38	3229.85	3858.65	3597.65	3197.18	3331.6	3782.6	3440.41	3289.48	3244.9	3766.6	3788.36	3444.29	3172.5	3653.46	3090.82	2967.12	3624.47	3329.14	3883.8	3267.85	3436.23	3485.17	2777.97	3518.37	3468.67	3909.74	3538.83	2013.98	3550.82	2489.17	3514.4	3184.45	3202.14	3098.46	3719.09	3911.44	3505.08	2972.2	3150.77	3147.54	3533.08	2789.87	4288.88	3072.91
226030_at	ACADSB: acyl-Coenzyme A dehydrogenase, short/branched chain	BE897866	36	gb:BE897866 /DB_XREF=gi:10363759 /DB_XREF=601440537F1 /CLONE=IMAGE:3925352 /FEA=EST /CNT=111 /TID=Hs.11805.0 /TIER=Stack /STK=66 /UG=Hs.11805 /UG_TITLE=ESTs	561.82	747.79	271.77	398.48	359.85	418.11	646.49	312.28	398.7	393.8	499.16	354.45	446.01	373.5	539.67	269.85	432.77	372.76	676.99	492.56	423.32	400.28	537.22	368.02	566.3	619.18	693.93	582.7	684.49	418.85	653.18	366.58	569.25	572.35	434.06	452.88	283.9	557.38	368.42	487.11	631.23	402.97	590.96	664.43	664.16
200710_at	ACADVL: acyl-Coenzyme A dehydrogenase, very long chain	NM_000018	37	gb:NM_000018.1 /DB_XREF=gi:4557234 /GEN=ACADVL /FEA=FLmRNA /CNT=406 /TID=Hs.82208.0 /TIER=FL+Stack /STK=166 /UG=Hs.82208 /LL=37 /DEF=Homo sapiens acyl-Coenzyme A dehydrogenase, very long chain (ACADVL), nuclear gene encoding mitochondrial protein, mRNA. /PROD=acyl-Coenzyme A dehydrogenase, very long chainprecursor /FL=gb:NM_000018.1 gb:BC000399.1 gb:D43682.1	656.99	666.33	667.49	495.89	654.92	594.19	571.53	743.09	559.44	533.32	455.92	650.19	604.94	741.95	709.93	630.51	796.12	787.26	377.74	721.99	593.11	673.97	814.1	634.44	948.89	690.7	906.79	914.01	747.38	734.96	575.01	797.72	734.46	701.51	748.02	665.38	757.11	611.57	694.47	684.57	890.97	764.28	702.58	1029.96	647.99
205412_at	ACAT1: acetyl-Coenzyme A acetyltransferase 1 (acetoacetyl Coenzyme A thiolase)	NM_000019	38	gb:NM_000019.1 /DB_XREF=gi:4557236 /GEN=ACAT1 /FEA=FLmRNA /CNT=35 /TID=Hs.37.0 /TIER=FL /STK=0 /UG=Hs.37 /LL=38 /DEF=Homo sapiens acetyl-Coenzyme A acetyltransferase 1 (acetoacetyl Coenzyme A thiolase) (ACAT1), nuclear gene encoding mitochondrial protein, mRNA. /PROD=acetyl-Coenzyme A acetyltransferase 1 precursor /FL=gb:NM_000019.1	1702.35	1696.49	1594.28	1994.85	1589.73	1999.79	2108.65	1785.81	1861.82	2089.81	2121.13	1981.75	1952.63	2060.3	1797.96	1621.82	1706.86	1671.75	2052.2	1690.37	1785.97	1902.8	2177.24	1745.39	1821.94	2015.44	1618.29	1870.29	1795.97	1951.67	2203.86	2084.51	1941.48	1795.56	1258.83	2047.56	1722.73	1932.02	1570.34	2246.1	1965.9	1655.86	1992.57	1954.47	2005.08
209608_s_at	ACAT2: acetyl-Coenzyme A acetyltransferase 2 (acetoacetyl Coenzyme A thiolase)	BC000408	39	gb:BC000408.1 /DB_XREF=gi:12653278 /FEA=FLmRNA /CNT=70 /TID=Hs.278544.1 /TIER=FL+Stack /STK=43 /UG=Hs.278544 /LL=39 /UG_GENE=ACAT2 /DEF=Homo sapiens, acetyl-Coenzyme A acetyltransferase 2 (acetoacetyl Coenzyme A thiolase), clone MGC:8573, mRNA, complete cds. /PROD=acetyl-Coenzyme A acetyltransferase 2(acetoacetyl Coenzyme A thiolase) /FL=gb:BC000408.1	1570.39	1111.34	1172.4	1437.63	1346.19	1173.13	1250.84	1303	1315.37	1448	1635.23	1239.77	1314.06	1348.59	1147.37	1423.88	1278.91	963.69	1594.58	1627.1	1462.4	1184.29	890.03	1246.02	1417.55	1021.49	1468.5	1019.8	1630.45	975.44	1365.86	1240.66	1241.15	907.21	1178.62	921.16	1337.33	1187.05	792.68	1039.01	1381.47	1186.64	1458	1133.91	1230.67
202323_s_at	ACBD3: acyl-Coenzyme A binding domain containing 3	AI636775	64746	gb:AI636775 /DB_XREF=gi:4688105 /DB_XREF=ts89h01.x1 /CLONE=IMAGE:2238481 /FEA=FLmRNA /CNT=153 /TID=Hs.6831.0 /TIER=Stack /STK=11 /UG=Hs.6831 /LL=64746 /UG_GENE=GCP60 /UG_TITLE=golgi resident protein GCP60 /FL=gb:AB043587.1 gb:NM_022735.1	360.44	394.15	570.62	413.83	609.88	444.28	370.45	559.28	556.82	434.77	449.23	470.31	570.81	334.14	345.85	432.43	238.27	763.7	373.94	299.71	727.2	485.51	508.53	593.22	442.45	526.51	473.83	609.65	338.23	597.41	244.97	427.05	414.34	319.82	460.24	569.53	538.44	370.65	532.8	756.41	577.78	608.9	461.67	554.16	245.74
202324_s_at	ACBD3: acyl-Coenzyme A binding domain containing 3	NM_022735	64746	gb:NM_022735.1 /DB_XREF=gi:12232390 /GEN=GCP60 /FEA=FLmRNA /CNT=153 /TID=Hs.6831.0 /TIER=FL+Stack /STK=38 /UG=Hs.6831 /LL=64746 /DEF=Homo sapiens golgi resident protein GCP60 (GCP60), mRNA. /PROD=golgi resident protein GCP60 /FL=gb:AB043587.1 gb:NM_022735.1	669.65	509.81	1035.4	625.7	710.34	699.64	641.34	749.53	797.6	692.25	724.01	709.91	832.41	733.06	822.44	735.74	723.67	1045.15	760.43	750.22	618.29	864.72	824.02	731	672.9	642.57	813.95	747.46	569.78	844.73	638.54	714.64	827.6	605.58	541.31	750.31	751.03	770.11	704.05	864.36	686.2	842.99	760.45	1006.04	582.25
225663_at	ACBD5: acyl-Coenzyme A binding domain containing 5	AL047650	91452	gb:AL047650 /DB_XREF=gi:4728646 /DB_XREF=DKFZp586K2021_s1 /CLONE=DKFZp586K2021 /FEA=mRNA /CNT=75 /TID=Hs.14051.0 /TIER=Stack /STK=25 /UG=Hs.14051 /UG_TITLE=Homo sapiens mRNA; cDNA DKFZp434A2417 (from clone DKFZp434A2417); partial cds	597.51	587.6	651.33	629.09	742.17	608.86	688.71	754.04	585.02	632.81	641.42	789.85	653.43	830.36	734.66	737.56	615.68	737.99	683.21	747.26	724.32	644.76	670.43	743.85	653.33	522.58	683.01	999.82	489.5	739.83	550.61	613.39	754.66	644.87	649.61	801.5	694.87	870.98	683.75	707.68	830.42	644.26	723.29	760.68	607.78
225317_at	ACBD6: acyl-Coenzyme A binding domain containing 6	AL574669	84320	gb:AL574669 /DB_XREF=gi:12935090 /DB_XREF=AL574669 /CLONE=CS0DI065YK17 (3 prime) /FEA=EST /CNT=91 /TID=Hs.63220.0 /TIER=Stack /STK=35 /UG=Hs.63220 /UG_TITLE=ESTs, Weakly similar to NZHU endozepine (H.sapiens)	781.44	674.74	518.72	641.53	725.2	608.28	595.91	593.6	641.83	685.25	629.21	544.26	556.91	646.7	574.13	608.76	532.5	522.04	595.34	661.02	642.01	601.91	658.4	561.76	804.5	672.16	777.19	759.81	814.02	644.14	764.89	625.29	669.7	673.7	871.84	718.81	611.63	647.5	639.92	629.68	872.92	620.48	633.97	732.14	710.19
204617_s_at	ACD: adrenocortical dysplasia homolog (mouse)	NM_022914	65057	gb:NM_022914.1 /DB_XREF=gi:12597658 /GEN=24432 /FEA=FLmRNA /CNT=59 /TID=Hs.78019.0 /TIER=FL+Stack /STK=21 /UG=Hs.78019 /LL=65057 /DEF=Homo sapiens hypothetical protein 24432 (24432), mRNA. /PROD=hypothetical protein 24432 /FL=gb:NM_022914.1	348.26	334.99	459.03	406.21	536.38	501.35	479.91	483.85	442.24	437.85	463.17	542.27	393.78	290.83	463.08	526.68	538.85	453.41	347.38	460.41	467.12	599.13	599.24	521.33	519.5	652.64	267.43	452.06	489.23	676.14	477.01	586.65	542.18	415.91	574.43	469.45	459.87	597.63	454.36	396.21	469.03	438.59	547.99	446.4	486.85
201715_s_at	ACIN1: apoptotic chromatin condensation inducer 1	NM_014977	22985	gb:NM_014977.1 /DB_XREF=gi:7662237 /GEN=KIAA0670 /FEA=FLmRNA /CNT=199 /TID=Hs.227133.0 /TIER=FL+Stack /STK=67 /UG=Hs.227133 /LL=22985 /DEF=Homo sapiens KIAA0670 proteinacinus (KIAA0670), mRNA. /PROD=KIAA0670 proteinacinus /FL=gb:NM_014977.1 gb:AF124726.1	325.5	320.26	317.08	321.18	327.99	349.17	298.56	373.19	292.64	313.54	330.54	330.2	312.92	247.61	366.74	322.28	348.15	338.12	311.97	286.65	336.03	344.93	475.23	460.7	367.06	447.52	410.9	401.95	407.67	469.75	428.5	393.78	346.9	380.23	363.91	264.52	338.94	312.88	310.68	475	411.22	446.24	412.57	413.84	429.61
201127_s_at	ACLY: ATP citrate lyase	AI971281	47	gb:AI971281 /DB_XREF=gi:5768107 /DB_XREF=wr27d10.x1 /CLONE=IMAGE:2488915 /FEA=FLmRNA /CNT=270 /TID=Hs.174140.0 /TIER=Stack /STK=15 /UG=Hs.174140 /LL=47 /UG_GENE=ACLY /UG_TITLE=ATP citrate lyase /FL=gb:NM_001096.1	444.87	392.88	368.56	497.24	342.05	366.6	393.35	440.26	421.09	415.91	393.18	386.32	398.98	384.27	385.85	372.9	406.25	321.45	423.01	439.42	426.1	401.13	453.77	425.77	471.44	429.82	426.96	350.36	512.87	441.41	464.93	422.9	412.67	396.63	426.46	303.45	326.2	413.09	320.49	498.78	410.12	499.22	524.01	394.62	497.53
201128_s_at	ACLY: ATP citrate lyase	NM_001096	47	gb:NM_001096.1 /DB_XREF=gi:4501864 /GEN=ACLY /FEA=FLmRNA /CNT=270 /TID=Hs.174140.0 /TIER=FL+Stack /STK=75 /UG=Hs.174140 /LL=47 /DEF=Homo sapiens ATP citrate lyase (ACLY), mRNA. /PROD=ATP citrate lyase /FL=gb:NM_001096.1	2064.78	1628.27	1697.37	2204.2	1802.11	1846.48	1970.98	1829.09	1840.48	1791.76	1914.89	1846.18	1869.79	1788.03	1853.05	1902.04	2042.11	1652.89	2040.59	2017.36	1836.53	1790.75	1992.36	2037.84	1807.37	1865.54	2141.23	1783.36	1759.67	1948.31	1892.05	1935.02	1824.68	2000.59	1967.64	1674.62	1764.04	1849.46	1701.19	2022.11	1828.54	1993.47	2114.02	1969.53	1809.99
210337_s_at	ACLY: ATP citrate lyase	U18197	47	gb:U18197.1 /DB_XREF=gi:603073 /FEA=FLmRNA /CNT=11 /TID=Hs.174140.1 /TIER=FL /STK=0 /UG=Hs.174140 /LL=47 /UG_GENE=ACLY /DEF=Human ATP:citrate lyase mRNA, complete cds. /PROD=ATP:citrate lyase /FL=gb:U18197.1	359.88	256.62	229.08	342.07	239.73	264.09	274.74	308.7	311.13	325.83	336.11	288.59	315.63	330.02	327.2	350.43	314.73	253.93	375.18	357.27	372.41	354.39	333.19	350.37	355.79	338.4	326.76	286.46	383.88	333.6	451.77	376.25	325.02	318.78	313.94	214.68	236.15	277.83	223.88	410.49	350.85	356.79	411.66	370.35	422.28
218981_at	ACN9: ACN9 homolog (S. cerevisiae)	NM_020186	57001	gb:NM_020186.1 /DB_XREF=gi:9910179 /GEN=DC11 /FEA=FLmRNA /CNT=56 /TID=Hs.42785.0 /TIER=FL+Stack /STK=19 /UG=Hs.42785 /LL=57001 /DEF=Homo sapiens DC11 protein (DC11), mRNA. /PROD=DC11 protein /FL=gb:NM_020186.1 gb:AF201933.1	510.93	439.47	470.6	590.19	691.93	526.56	701.12	461.12	595.82	729.6	578.99	580.14	468.49	650.31	560.75	491.39	522.39	425.84	722.13	503.57	462.13	494.72	666.95	584.25	387.06	799.01	504.49	518.36	466.7	640.62	654.26	660.27	579.96	749.98	552.65	575.01	601.83	513.58	539.49	654.88	493.2	591.42	635.17	578.01	644.96
200793_s_at	ACO2: aconitase 2, mitochondrial	NM_001098	50	gb:NM_001098.1 /DB_XREF=gi:4501866 /GEN=ACO2 /FEA=FLmRNA /CNT=367 /TID=Hs.300463.0 /TIER=FL /STK=0 /UG=Hs.300463 /LL=50 /DEF=Homo sapiens aconitase 2, mitochondrial (ACO2), nuclear gene encoding mitochondrial protein, mRNA. /PROD=aconitase 2 /FL=gb:U80040.1 gb:NM_001098.1	839.49	1000.96	874.93	951.62	929.23	935.91	851.63	947.12	955.94	772.28	925.16	930.7	903.07	932.25	1048.57	995.93	1016.8	1071.87	1004.29	963.89	1007.89	1147.53	1182.04	1096.98	1007.02	1102.89	977.25	1106.16	891.46	1075.28	1029.03	934.79	1088.87	773.83	882.6	1027.82	823.23	894.18	777.29	1052.56	1436.25	1098.28	1046.09	1138.76	835.33
202982_s_at	ACOT2 /// ACOT1 /// LOC653878: acyl-CoA thioesterase 2 /// acyl-CoA thioesterase 1 /// similar to Cytosolic acyl coenzyme A thioester hydrolase, inducible (Long chain acyl-CoA thioester hydrolase) (Long chain acyl-CoA hydrolase) (CTE-I) (CTE-Ib)	NM_006821	10965 /// 641371 /// 653878	gb:NM_006821.1 /DB_XREF=gi:13375613 /GEN=ZAP128 /FEA=FLmRNA /CNT=168 /TID=Hs.299629.0 /TIER=FL+Stack /STK=97 /UG=Hs.299629 /LL=10965 /DEF=Homo sapiens peroxisomal long-chain acyl-coA thioesterase (ZAP128), mRNA. /PROD=peroxisomal long-chain acyl-coA thioesterase /FL=gb:AY005822.1 gb:NM_006821.1 gb:BC004436.1	193.62	252.34	154.16	358.52	266.71	317.17	343.61	311.76	219.48	228.05	358.62	318.03	285.69	338.43	149.14	319.47	320.52	274.72	633.83	136.38	276.18	282	231.87	318.03	244.15	61.57	118.22	364.05	109.89	253.06	214.8	355.52	467.75	265.75	190.5	349.9	294.56	215.88	293.08	249.17	359.15	213.34	324.06	490.6	325.59
208002_s_at	ACOT7: acyl-CoA thioesterase 7	NM_007274	11332	gb:NM_007274.1 /DB_XREF=gi:6857796 /GEN=HBACH /FEA=FLmRNA /CNT=2 /TID=Hs.8679.0 /TIER=FL /STK=0 /UG=Hs.8679 /LL=11332 /DEF=Homo sapiens cytosolic acyl coenzyme A thioester hydrolase (HBACH), mRNA. /PROD=cytosolic acyl coenzyme A thioester hydrolase /FL=gb:U91316.1 gb:NM_007274.1	745.92	931.62	778.36	1101.02	1149.2	921.8	991.6	1031.75	907.47	1021.42	919.26	816.71	924.79	980.82	1066.33	1140.09	1086.26	673.01	1445.81	965.73	910.96	1139.04	1147.98	1111.06	763.44	1163.78	1153.84	1399.91	1020.14	1303.86	1529.9	1276.21	1334.26	933.95	912.66	912.31	904.19	978.01	746.75	1148.36	1301.77	918.92	938.83	1162	1110.21
221641_s_at	ACOT9: acyl-CoA thioesterase 9	AF241787	23597	gb:AF241787.1 /DB_XREF=gi:12005490 /FEA=FLmRNA /CNT=5 /TID=Hs.18625.1 /TIER=FL /STK=0 /UG=Hs.18625 /LL=23597 /UG_GENE=MT-ACT48 /DEF=Homo sapiens CGI16-iso mRNA, complete cds. /PROD=CGI16-iso /FL=gb:AF241787.1	507.86	274.69	420.31	566.27	600.92	523.34	396.46	546.85	458.03	447.56	498.63	461.81	451.11	638.31	349.06	685.48	564.33	513.65	373.26	463.81	621.95	480.68	491.84	725.75	817.51	467.56	483.79	672.8	320.84	512.05	385.61	621.35	740.27	365.28	502.44	583.77	629.69	585.6	510.15	461.45	927.86	466.58	415.85	710.6	516.05
209600_s_at	ACOX1: acyl-Coenzyme A oxidase 1, palmitoyl	S69189	51	gb:S69189.1 /DB_XREF=gi:545593 /GEN=AOX /FEA=FLmRNA /CNT=86 /TID=Hs.167835.2 /TIER=FL /STK=0 /UG=Hs.167835 /LL=51 /DEF=Homo sapiens peroxisomal acyl-coenzyme A oxidase mRNA, complete cds. /PROD=peroxisomal acyl-coenzyme A oxidase /FL=gb:U07866.1 gb:S69189.1	308.2	342.54	354.2	302.42	323.09	327.98	312.99	316.44	383.56	307.28	315.7	292.55	340.45	288.03	434.9	351.46	387.6	353.61	300.85	330.2	347.47	389.68	443.23	345.52	362.07	315.54	378.33	488.61	305.55	411.81	402.97	346.23	387.26	311.67	224.8	341.08	358.55	313.34	280.08	385.59	410.79	383.32	363.43	446.51	383.04
201629_s_at	ACP1: acid phosphatase 1, soluble	BE872974	52	gb:BE872974 /DB_XREF=gi:10321660 /DB_XREF=601450667F1 /CLONE=IMAGE:3854584 /FEA=FLmRNA /CNT=218 /TID=Hs.75393.0 /TIER=Stack /STK=29 /UG=Hs.75393 /LL=52 /UG_GENE=ACP1 /UG_TITLE=acid phosphatase 1, soluble /FL=gb:M83653.1 gb:NM_004300.1	697.74	708.26	767.16	774.55	838.93	805.79	729.66	845.06	942.57	913.75	854.77	807.84	853.67	986.67	880.73	847.23	858.21	755.62	893.33	830.45	960.46	892.97	997.79	901.78	819.74	939.27	823.47	905.73	997.47	908.94	877.09	873.36	900.13	824.02	716.79	780.38	873.58	627.7	698.11	1061.64	1016.25	911.72	999.66	669.73	869.96
201630_s_at	ACP1: acid phosphatase 1, soluble	NM_004300	52	gb:NM_004300.1 /DB_XREF=gi:4757713 /GEN=ACP1 /FEA=FLmRNA /CNT=218 /TID=Hs.75393.0 /TIER=FL+Stack /STK=77 /UG=Hs.75393 /LL=52 /DEF=Homo sapiens acid phosphatase 1, soluble (ACP1), transcript variant a, mRNA. /PROD=acid phosphatase 1 isoform a /FL=gb:M83653.1 gb:NM_004300.1	2375.09	2553.94	2407.43	2346.49	2282.21	2603.24	2295.26	2331.54	2768.69	2517.89	2690.89	2372.5	2607.19	2068.38	2565.47	2365	2626.89	2426.54	2994.09	2415.95	2578.32	2385.96	2359.95	2303.26	2327.3	2943.58	2271.65	2382.58	2814.46	2206.59	2759.26	2637.22	2827.73	3195.75	2507.14	2457.66	2105.73	2443.85	2616.17	2602.82	2192.24	2524.78	2544.38	2827.56	2778.72
215227_x_at	ACP1: acid phosphatase 1, soluble	BG035989	52	gb:BG035989 /DB_XREF=gi:12430674 /DB_XREF=602326204F1 /CLONE=IMAGE:4414128 /FEA=mRNA /CNT=7 /TID=Hs.75393.2 /TIER=ConsEnd /STK=0 /UG=Hs.75393 /LL=52 /UG_GENE=ACP1 /UG_TITLE=acid phosphatase 1, soluble	1776.85	1631.76	1864.38	1677.59	1927.59	1832.73	1758.62	1714.99	1959	1936.28	1923.25	1780.15	1839.92	2210.74	1800.46	1898.99	1885.55	1789.05	1945.76	2013.85	1993.58	1994.12	2008.88	1967.48	2075.99	1912.95	1980.21	1904.42	2207.35	1868.72	1915.65	1931.07	1930.22	2056.48	1862.79	1756.44	2048.88	2305.39	1832.63	2072.22	2104.87	1926.66	2051.49	2267.16	1908.56
204638_at	ACP5: acid phosphatase 5, tartrate resistant	NM_001611	54	gb:NM_001611.2 /DB_XREF=gi:6138970 /GEN=ACP5 /FEA=FLmRNA /CNT=61 /TID=Hs.1211.0 /TIER=FL+Stack /STK=26 /UG=Hs.1211 /LL=54 /DEF=Homo sapiens acid phosphatase 5, tartrate resistant (ACP5), mRNA. /PROD=tartrate resistant acid phosphatase 5 precursor /FL=gb:J04430.1 gb:NM_001611.2	347.27	527.28	484.07	399.27	479.68	342.43	345.63	426.17	201.33	293.78	366.5	450.97	400.58	739.45	184.61	501.5	525.76	352.92	543.54	604.84	517	388.72	89.31	138.35	375.94	14.93	105.1	292.09	38.29	49.27	26.66	214.79	798.75	122.68	153.41	280.83	220.89	446.23	733.77	78.41	434.21	159.6	429.2	232.6	127.1
201963_at	ACSL1: acyl-CoA synthetase long-chain family member 1	NM_021122	2180	gb:NM_021122.2 /DB_XREF=gi:12669906 /GEN=FACL2 /FEA=FLmRNA /CNT=226 /TID=Hs.154890.0 /TIER=FL+Stack /STK=86 /UG=Hs.154890 /LL=2180 /DEF=Homo sapiens fatty-acid-Coenzyme A ligase, long-chain 2 (FACL2), mRNA. /PROD=long-chain fatty-acid-Coenzyme A ligase 2 /FL=gb:D10040.1 gb:NM_021122.2	2127.2	1571.36	1938.44	1829.01	1792.79	1853.71	1640.91	1839.14	1610.85	1743.37	1614.58	1858.3	1874.2	2147.63	1639.9	2002.73	1405.13	1969.61	1858.13	2042.05	2041.41	1699.82	1551.37	1542.2	1676.02	1228.61	1708.52	2438.92	1834.33	1562.06	1424.35	1044.11	2172.34	1165.13	2665.59	1689.38	1575.48	1661.54	1257.15	1687.23	2362.52	1521.01	1880.51	2423.78	1335.58
207275_s_at	ACSL1: acyl-CoA synthetase long-chain family member 1	NM_001995	2180	gb:NM_001995.1 /DB_XREF=gi:4503650 /GEN=FACL1 /FEA=FLmRNA /CNT=5 /TID=Hs.278333.0 /TIER=FL /STK=0 /UG=Hs.278333 /LL=2179 /DEF=Homo sapiens fatty-acid-Coenzyme A ligase, long-chain 1 (FACL1), nuclear gene encoding mitochondrial protein, mRNA. /PROD=long-chain fatty-acid-coenzyme A ligase 1 /FL=gb:NM_001995.1 gb:L09229.1	499.15	387.45	453.99	400.23	384.5	345.41	333.29	464.18	394.67	379.69	334.92	346.07	406.82	494.37	398.66	465.37	329.12	394.67	428.47	517.41	486.51	453.59	384.64	390.72	417.84	290.27	431.2	605.5	474.56	371.3	454.55	277.53	640.59	248.53	594.15	341.26	350.9	390.74	260.17	403.19	642.23	378.67	484.79	605.88	361.36
201660_at	ACSL3: Acyl-CoA synthetase long-chain family member 3	AL525798	2181	gb:AL525798 /DB_XREF=gi:12789291 /DB_XREF=AL525798 /CLONE=CS0DC013YB08 (5 prime) /FEA=FLmRNA /CNT=252 /TID=Hs.268012.0 /TIER=Stack /STK=39 /UG=Hs.268012 /LL=2181 /UG_GENE=FACL3 /UG_TITLE=fatty-acid-Coenzyme A ligase, long-chain 3 /FL=gb:NM_004457.2 gb:AF116690.1 gb:D89053.1	279.22	202.75	185.59	275.59	185.49	225.95	329.52	204.21	254.12	296.98	302.75	265.53	237.25	257.95	200.3	359.13	315.82	204.53	363.96	318.63	332.93	277.8	212.71	298.04	299.87	282.27	170.95	146.02	328.18	171.31	204.09	280.43	189.7	241.46	156.16	224.89	217.57	280.24	197.29	196.07	229.27	318.28	309.15	163.06	266.69
201661_s_at	ACSL3: acyl-CoA synthetase long-chain family member 3	NM_004457	2181	gb:NM_004457.2 /DB_XREF=gi:12669907 /GEN=FACL3 /FEA=FLmRNA /CNT=252 /TID=Hs.268012.0 /TIER=FL+Stack /STK=21 /UG=Hs.268012 /LL=2181 /DEF=Homo sapiens fatty-acid-Coenzyme A ligase, long-chain 3 (FACL3), mRNA. /PROD=long-chain fatty-acid-Coenzyme A ligase 3 /FL=gb:NM_004457.2 gb:AF116690.1 gb:D89053.1	412.68	338.09	364.54	373.14	317.51	365.47	546.12	294.9	483.43	455.33	433.1	433.96	417.19	481.93	331.86	541.88	483.4	296.84	634.69	511.67	522.69	460.62	328.23	459.33	484.08	411.07	305.2	248.74	522.46	265.19	149.62	405.04	319.45	410.81	281.92	345.38	341.71	464.52	330.03	315.49	330.76	503.8	485.48	209.67	414.05
201662_s_at	ACSL3: acyl-CoA synthetase long-chain family member 3	D89053	2181	gb:D89053.1 /DB_XREF=gi:4165017 /FEA=FLmRNA /CNT=252 /TID=Hs.268012.0 /TIER=FL+Stack /STK=35 /UG=Hs.268012 /LL=2181 /UG_GENE=FACL3 /DEF=Homo sapiens mRNA for Acyl-CoA synthetase 3, complete cds. /PROD=Acyl-CoA synthetase 3 /FL=gb:NM_004457.2 gb:AF116690.1 gb:D89053.1	925.57	718.7	898.14	965.76	672.87	889.14	944.61	606.29	899.12	1040.01	1032.72	859.89	915.7	826.51	712.69	803.44	945.22	619.73	980.97	1144.97	876.49	763.21	575.61	583.82	728.72	675.4	669.2	440.56	857.1	523.59	345.38	670.98	563.07	1035.59	545.14	755.88	661.26	786.24	772.33	542.21	656.18	848.24	881.95	567.15	809.5
202422_s_at	ACSL4: acyl-CoA synthetase long-chain family member 4	NM_022977	2182	gb:NM_022977.1 /DB_XREF=gi:12669908 /GEN=FACL4 /FEA=FLmRNA /CNT=145 /TID=Hs.81452.0 /TIER=FL+Stack /STK=36 /UG=Hs.81452 /LL=2182 /DEF=Homo sapiens fatty-acid-Coenzyme A ligase, long-chain 4 (FACL4), transcript variant 2, mRNA. /PROD=long-chain fatty-acid-Coenzyme A ligase 4,isoform 2 /FL=gb:NM_022977.1	1419.59	1017.12	1432.17	1106.88	1077.39	1248.95	844.56	1571.81	1018.91	714.53	1139.64	1665.13	1293.91	1604.87	1010.66	1125.8	1104.45	1449.35	1044.57	1390.27	1605.48	1154.01	961.19	1540.93	1788.45	704.72	1001.71	1762.04	1167.21	1203.38	1114.11	1296.19	1289.14	740.37	1306.43	924.24	1491.75	1124.77	802.71	1449.35	2064.95	1101.82	1179.62	1411.82	779.98
218322_s_at	ACSL5: acyl-CoA synthetase long-chain family member 5	NM_016234	51703	gb:NM_016234.2 /DB_XREF=gi:12669912 /GEN=FACL5 /FEA=FLmRNA /CNT=132 /TID=Hs.11638.0 /TIER=FL+Stack /STK=51 /UG=Hs.11638 /LL=51703 /DEF=Homo sapiens long-chain fatty acid coenzyme A ligase 5 (FACL5), mRNA. /PROD=long-chain fatty acid coenzyme A ligase 5 /FL=gb:AB033899.1 gb:NM_016234.2	285.8	308.08	323.4	289.34	343.5	341.73	343.64	381.35	347.59	349.35	326.54	382.15	326.54	311.37	357.5	338.37	336.3	332.24	319.88	316.82	333.64	358.45	339.93	382.73	281.01	411.94	273.69	405.4	336.65	366.04	308.35	366.91	371.16	432.54	253.65	310.49	277.1	281.83	350.68	375.83	400.81	321.49	396.03	388.19	386.8
222592_s_at	ACSL5: acyl-CoA synthetase long-chain family member 5	AW173691	51703	gb:AW173691 /DB_XREF=gi:6439639 /DB_XREF=xj11b01.x1 /CLONE=IMAGE:2656873 /FEA=FLmRNA /CNT=132 /TID=Hs.11638.0 /TIER=Stack /STK=21 /UG=Hs.11638 /LL=51703 /UG_GENE=FACL5 /UG_TITLE=long-chain fatty acid coenzyme A ligase 5 /FL=gb:AB033899.1 gb:NM_016234.2	527.98	481.07	636.91	422.92	624.37	589.52	489.2	644.27	567.14	491.01	502.52	581.5	518.11	574.26	568.53	634.69	574.61	670.52	450.34	511.22	730.69	675.67	596.35	700.86	457.52	516.13	455	622.53	447.72	646.93	448.89	622.36	508.03	483.91	397.1	519.02	566.27	442.9	477.92	683.5	839.83	624.95	644.57	695.64	488.55
224882_at	ACSS1: acyl-CoA synthetase short-chain family member 1	AL035661	84532	gb:AL035661 /DB_XREF=gi:6015535 /FEA=DNA_3 /CNT=135 /TID=Hs.7218.0 /TIER=Stack /STK=48 /UG=Hs.7218 /LL=57032 /UG_GENE=LOC57032 /UG_TITLE=similar to acetyl-coenzyme A synthetase /DEF=Human DNA sequence from clone RP4-568C11 on chromosome 20p11.21-11.23. Contains the CST7 gene for cystatin F (leukocystatin), the gene for a novel protein similar to worm, plant and fly proteins, the 3 end of the gene…	204.79	325.61	524.4	381.04	465.24	386.32	427.12	548.15	378.84	470.55	373.02	605.96	519.55	538.58	369.12	408.87	445.25	589.37	494.89	416.32	340.97	475.27	336.03	534.1	228.79	314.32	177.22	309.22	341.59	401.17	303.96	406.56	396.61	378.62	547.34	247.73	387.62	510	635.96	545.41	171.46	316.96	373.84	222.34	268.67
200974_at	ACTA2: actin, alpha 2, smooth muscle, aorta	NM_001613	59	gb:NM_001613.1 /DB_XREF=gi:4501882 /GEN=ACTA2 /FEA=FLmRNA /CNT=478 /TID=Hs.195851.0 /TIER=FL+Stack /STK=231 /UG=Hs.195851 /LL=59 /DEF=Homo sapiens actin, alpha 2, smooth muscle, aorta (ACTA2), mRNA. /PROD=alpha 2 actin /FL=gb:J05192.1 gb:NM_001613.1	820.87	692.9	391.29	400.88	462.51	360.47	466.46	447.07	322.12	384.81	346.69	381.64	446.81	572.33	513.83	262.94	413.05	265.64	454.73	675.25	386.89	388.52	408.25	274.49	589.45	217.21	793.11	611.36	397.36	406.77	419.28	355.74	431.14	321.97	686.68	416.45	480.96	418.47	425.02	423.9	662.47	382.14	501.01	608.55	321.2
200801_x_at	ACTB: actin, beta	NM_001101	60	gb:NM_001101.2 /DB_XREF=gi:5016088 /GEN=ACTB /FEA=FLmRNA /CNT=910 /TID=Hs.288061.0 /TIER=FL+Stack /STK=761 /UG=Hs.288061 /LL=60 /DEF=Homo sapiens actin, beta (ACTB), mRNA. /PROD=beta actin /FL=gb:BC001301.1 gb:NM_001101.2 gb:BC002409.1 gb:BC004251.1	14131.6	13310.9	14063.1	13958	14737.7	13744	12392.5	13547.9	13429.3	13137	13766.8	13600.5	13945.5	13986.8	14645.2	15458.9	14966.3	13512.3	14472.8	13321.8	14552.5	14961	14139.6	14830.9	13577.6	14680.8	13548.3	14925.8	12868.1	15435.3	15023.4	14312.4	14670.9	13557.6	12826.7	13106.9	14250.7	13070.8	13203.4	14034.3	15591.5	14648.8	14560.8	14491.2	14475.3
213867_x_at	ACTB: actin, beta	AA809056	60	gb:AA809056 /DB_XREF=gi:2878462 /DB_XREF=nw17a02.s1 /CLONE=IMAGE:1240682 /FEA=EST /CNT=19 /TID=Hs.288061.2 /TIER=Stack /STK=8 /UG=Hs.288061 /LL=60 /UG_GENE=ACTB /UG_TITLE=actin, beta	13559.6	12555.2	13529.2	13515.2	14019.7	13094.6	11993.5	12951.8	12629.9	12859	13249.2	12971.6	13246.7	13305	13904	15040.2	14136.3	13112.3	13964.6	12645.9	13713.4	14464.8	13331.6	14036.4	12984.9	13950.6	12691.2	14231.5	12082.7	14733.3	14435.7	13696.3	13934.1	12708	12206.4	12565.5	13637.4	12614.2	12467.9	13431.8	14915.8	14101.2	13595.3	13814.4	13740.1
224594_x_at	ACTB: actin, beta	AK025873	60	gb:AK025873.1 /DB_XREF=gi:10438520 /FEA=mRNA /CNT=389 /TID=Hs.180952.1 /TIER=Stack /STK=332 /UG=Hs.180952 /LL=51164 /UG_GENE=LOC51164 /UG_TITLE=dynactin 4 (p62) /DEF=Homo sapiens cDNA: FLJ22220 fis, clone HRC01643, highly similar to AF195120 Homo sapiens dynactin p62 subunit mRNA.	13476.4	12438.2	13302.4	13336.1	14019.9	12911.4	11873.3	12740	12463	12538.2	13260.8	12952.8	13139.3	13381.1	13687.8	14837.8	14162.9	12800.8	13694.6	12575.3	13661	14238.5	13350.1	13998.3	12998.3	13874.1	12537.2	14180.8	12072.6	14648.8	14238.1	13694.9	13968.6	12626.9	12091.9	12356.9	13616.7	12507.2	12462.4	13451.7	14958.3	14145.3	13491.5	13727.4	13693.3
201550_x_at	ACTG1: actin, gamma 1	NM_001614	71	gb:NM_001614.2 /DB_XREF=gi:11038618 /GEN=ACTG1 /FEA=FLmRNA /CNT=466 /TID=Hs.14376.0 /TIER=FL+Stack /STK=97 /UG=Hs.14376 /LL=71 /DEF=Homo sapiens actin, gamma 1 (ACTG1), mRNA. /PROD=actin, gamma 1 propeptide /FL=gb:BC000292.1 gb:NM_001614.2	12816.8	12155.7	13877.3	12806.4	13729.4	13450.3	12615.7	13007.6	13191.7	12883.9	13488.6	12997.5	13346.3	13535.2	13414.5	14996.2	14294.8	13690	13056	13192	13861.8	14970.2	13601.4	14175.7	13404.7	13654.9	12614	14199.9	12945.9	15239.2	14515.8	14664.4	14784.4	13519.8	12630.5	12963.8	13817.6	13128.1	12554.3	14113.3	13946.1	14454.1	13864.3	13228.9	13918.7
211970_x_at	ACTG1: actin, gamma 1	BG026805	71	gb:BG026805 /DB_XREF=gi:12414790 /DB_XREF=602294278F1 /CLONE=IMAGE:4388898 /FEA=EST /CNT=368 /TID=Hs.14376.4 /TIER=Stack /STK=271 /UG=Hs.14376 /LL=71 /UG_GENE=ACTG1 /UG_TITLE=actin, gamma 1	12280.7	11872.7	13527.5	12430.8	13257	13194.7	12029.5	12796.6	12732	11988.1	13059.7	12564.5	12861.4	12976	12908.3	14029.7	13222.7	13133.7	12176.3	12800.9	13581.2	14161.4	13072.1	13464.2	12765.2	12948	12371.5	13701.1	12330.9	14497.4	13798.1	13725.4	14039.2	12922.1	12287.2	12649	13645.5	12665.6	12131.8	13787.6	13503.9	13676.1	13186.8	12868.6	13209.9
211983_x_at	ACTG1: actin, gamma 1	BE741683	71	gb:BE741683 /DB_XREF=gi:10155675 /DB_XREF=601594740F1 /CLONE=IMAGE:3948897 /FEA=EST /CNT=337 /TID=Hs.14376.2 /TIER=Stack /STK=287 /UG=Hs.14376 /LL=71 /UG_GENE=ACTG1 /UG_TITLE=actin, gamma 1	13232	12894.5	14517.5	13716.5	14255.4	14051.1	13377.8	13975.7	13914.8	13198.3	14312.5	13775	14330	14160.2	14243.5	15426.8	15058.1	14299.5	13660	14237.8	14857.4	15696.7	14227.5	14753.2	14021.5	13968.6	13384	15196.2	13724.5	15554.8	14868.5	15353.4	15356	14015.6	13520	13878.3	14746.5	13661.3	13294.3	14803.4	14644.8	15284.7	14414.5	13836.8	14311.1
211995_x_at	ACTG1: actin, gamma 1	AL567820	71	gb:AL567820 /DB_XREF=gi:12921560 /DB_XREF=AL567820 /CLONE=CS0DF033YD24 (3 prime) /FEA=EST /CNT=308 /TID=Hs.14376.9 /TIER=Stack /STK=31 /UG=Hs.14376 /LL=71 /UG_GENE=ACTG1 /UG_TITLE=actin, gamma 1	11250.9	10556	12261.2	11317	12040	11499	10914.6	11593	11660.5	11161.5	12145.7	11482.2	11997.4	12012.1	12092	13702.4	12786	12170.6	11737.9	12206.2	12199.5	13284	11488.2	12102.1	11533.4	11573.1	11050.1	12458.1	10973.9	12862.7	12637.5	12974.4	12947.5	11428.8	10849.1	11541.7	11828.7	11197.9	10696.7	11866.2	12085.5	12356.1	11553	11185.8	12043.1
212363_x_at	ACTG1: actin, gamma 1	AU145192	71	gb:AU145192 /DB_XREF=gi:11006713 /DB_XREF=AU145192 /CLONE=HEMBA1004153 /FEA=EST /CNT=188 /TID=Hs.14376.7 /TIER=Stack /STK=8 /UG=Hs.14376 /LL=71 /UG_GENE=ACTG1 /UG_TITLE=actin, gamma 1	10682	9975.82	11615.4	10680	11280.6	10882.5	10199.5	11010.2	10860.9	10515.3	11588.8	10860.1	11499.2	11098.9	11123.9	12748.3	11983.4	11546.2	10997.4	11560.9	11464.3	12335.5	10627.6	11240.2	10837.3	10629.2	10472.5	11653.6	10341.2	11854.8	11513.2	12145.3	12261.5	10797.8	10235.9	10871.6	11335.9	10479.5	10170.9	11216.7	11486.1	11647	10955.1	10664.7	11201
212988_x_at	ACTG1: actin, gamma 1	AL515810	71	gb:AL515810 /DB_XREF=gi:12779303 /DB_XREF=AL515810 /CLONE=CS0DA001YI24 (3 prime) /FEA=EST /CNT=72 /TID=Hs.14376.3 /TIER=Stack /STK=51 /UG=Hs.14376 /LL=71 /UG_GENE=ACTG1 /UG_TITLE=actin, gamma 1	12195.9	11677.6	13156.4	12418.7	13034.2	12744	11961	12685.9	12523.5	11979.7	12801.5	12479.5	12905.7	12829.2	12488.9	14129.3	13622.1	13036.8	12257.7	12921	13137.4	14120.1	12626.2	13132.6	12477.6	12583.1	12329	13557.8	12233.6	14043.6	13498.9	13623.7	13941.5	12859.3	12041.9	12377.6	13379.1	12412.3	11823.2	13069.2	13108.2	13402.2	12756.1	12499	12982.3
213214_x_at	ACTG1: actin, gamma 1	AW190090	71	gb:AW190090 /DB_XREF=gi:6464570 /DB_XREF=xl59a03.x1 /CLONE=IMAGE:2678956 /FEA=EST /CNT=50 /TID=Hs.14376.5 /TIER=Stack /STK=38 /UG=Hs.14376 /LL=71 /UG_GENE=ACTG1 /UG_TITLE=actin, gamma 1	12681.7	12229.9	13805.6	12985.6	13754.6	13434.9	12804.9	13220.6	13135.8	12819.6	13530.5	13171.6	13449	13600.2	13421.1	14688	14125.7	13527	12758.8	13246.2	13922.7	14765.7	13384.1	13862.2	13272.7	13437	12590.5	14198.6	12870.3	14750	14065.2	14316.7	14303.6	13445.5	12701.4	12993.5	14026.5	12989.3	12529.3	13769.8	13969.2	14275	13808	13035.7	13365.8
221607_x_at	ACTG1: actin, gamma 1	BC001920	71	gb:BC001920.1 /DB_XREF=gi:12804934 /FEA=FLmRNA /CNT=20 /TID=Hs.14376.1 /TIER=FL /STK=0 /UG=Hs.14376 /LL=71 /UG_GENE=ACTG1 /DEF=Homo sapiens, actin, gamma 1, clone MGC:3728, mRNA, complete cds. /PROD=actin, gamma 1 /FL=gb:BC001920.1	12704.3	12073.5	13890.4	12988.1	13782.9	13602.7	12672	13267.7	13116.3	12721.1	13686.7	13196.4	13446.2	13597.5	13455.5	14758.4	14462.8	13785.7	13116.7	13446.7	13913.3	14864.8	13418.3	13971.4	13272.8	13332	12721.3	14228.4	12942	14996.2	14341.4	14547	14857.1	13498.4	12786.6	12846.2	13891	13031.6	12619.9	13907.9	13924.9	14400.3	13776.8	13154.1	13628.9
224585_x_at	ACTG1: actin, gamma 1	AA703939	71	gb:AA703939 /DB_XREF=gi:2713857 /DB_XREF=ag46c12.s1 /CLONE=IMAGE:1119862 /FEA=EST /CNT=359 /TID=Hs.14376.6 /TIER=Stack /STK=271 /UG=Hs.14376 /LL=71 /UG_GENE=ACTG1 /UG_TITLE=actin, gamma 1	13117.3	12610.9	13941.5	13359.6	14083.3	13568.4	12949	13755.1	13399	13025.5	13892.4	13503.9	13759.6	13916	13705.7	15103.3	14719.4	13951.6	13490.6	13893.8	14110.3	15265.4	13654.9	14161.6	13388.6	13675.7	13103.4	14464.2	13049.5	15036.2	14597.9	14912.9	15117.8	13747.8	13159.7	13357.7	14189.5	13339.3	12847.3	14203.6	14094.1	14580	13730.6	13273.4	14140.5
202666_s_at	ACTL6A: actin-like 6A	NM_004301	86	gb:NM_004301.1 /DB_XREF=gi:4757717 /GEN=BAF53A /FEA=FLmRNA /CNT=121 /TID=Hs.274350.0 /TIER=FL+Stack /STK=43 /UG=Hs.274350 /LL=86 /DEF=Homo sapiens BAF53 (BAF53A), mRNA. /PROD=BAF53a /FL=gb:AF041474.1 gb:BC000949.2 gb:BC001391.1 gb:AL136608.1 gb:AB015907.1 gb:NM_004301.1	1091.42	794.86	1172.99	1510.95	1411.12	1175.31	1329.13	1139.71	1139.63	1320.02	1282	1325.63	1183.15	1177.52	1153.07	1254.85	1049.71	1041.05	1385.81	1123.53	1117.88	1218.17	1239.74	1316.53	889.1	1386.88	913.22	1017.47	937.78	1370.92	1497.46	1327.17	1280.78	1117.78	1252.42	1201.85	1274.16	1120.91	1092.47	1304.53	1042.05	1205.34	954.35	1132.35	1308.5
208636_at	ACTN1: actinin, alpha 1	AI082078	87	gb:AI082078 /DB_XREF=gi:3418870 /DB_XREF=oz52g10.x1 /CLONE=IMAGE:1679010 /FEA=FLmRNA /CNT=458 /TID=Hs.119000.1 /TIER=Stack /STK=29 /UG=Hs.119000 /LL=87 /UG_GENE=ACTN1 /UG_TITLE=actinin, alpha 1 /FL=gb:NM_001102.2 gb:BC003576.1	67.38	39.93	217.48	310.61	906.49	448.13	20.2	908.25	153.94	103.21	142.23	523.57	295.16	786.71	186.22	929.49	80.89	232.31	8.1	46.2	145.39	201.59	1016.39	1384.9	83.09	33.42	421.45	2608.79	12.26	1486.38	204.89	1586.27	287.47	78.78	747.74	362.64	901.9	60.51	205.63	250.06	1150.46	330.8	112.04	2043.27	803.95
200601_at	ACTN4: actinin, alpha 4	U48734	81	gb:U48734.1 /DB_XREF=gi:3157975 /FEA=FLmRNA /CNT=444 /TID=Hs.182485.0 /TIER=FL+Stack /STK=99 /UG=Hs.182485 /LL=81 /UG_GENE=ACTN4 /DEF=Human non-muscle alpha-actinin mRNA, complete cds. /PROD=alpha actinin /FL=gb:D89980.1 gb:U48734.1 gb:BC005033.1 gb:NM_004924.2	288.46	311.35	253.9	296.02	278.53	303.34	291.28	285.41	263.12	223.17	258.04	296.63	303.1	287.1	322.27	369.25	341.95	298.76	319.01	241.48	291.41	335.79	276.99	283.79	291.02	298.41	303.52	259.87	265.16	287.68	235.09	247.62	218.82	267.89	246.03	218.59	302.92	226.86	231.03	255.23	275.32	296.43	290.63	239.26	210.87
222230_s_at	ACTR10: actin-related protein 10 homolog (S. cerevisiae)	AK022248	55860	gb:AK022248.1 /DB_XREF=gi:10433604 /FEA=mRNA /CNT=1 /TID=Hs.274369.1 /TIER=ConsEnd /STK=0 /UG=Hs.274369 /LL=55860 /UG_GENE=HARP11 /UG_TITLE=uncharacterized hypothalamus protein HARP11 /DEF=Homo sapiens cDNA FLJ12186 fis, clone MAMMA1000824, weakly similar to ACTIN.	1052.2	1128.66	772.75	1036.98	1129.72	1007.46	999.22	1020.84	1061.82	906.9	1015.03	1078.37	970.62	1133.5	1160.67	1195.53	1114.71	1181.63	1253.72	1081.2	1032.39	1105.33	1141.66	1134.94	996.21	1060.84	1019.9	1238.13	1099.31	1043.76	948.03	1056.98	1242.93	1052.14	1125.84	1265.29	1021.3	1145.34	1143.93	982.29	1290.84	1031.79	1154.95	1329.9	958.03
200720_s_at	ACTR1A: ARP1 actin-related protein 1 homolog A, centractin alpha (yeast)	AL532341	10121	gb:AL532341 /DB_XREF=gi:12795834 /DB_XREF=AL532341 /CLONE=CS0DM014YJ21 (5 prime) /FEA=FLmRNA /CNT=466 /TID=Hs.153961.0 /TIER=Stack /STK=50 /UG=Hs.153961 /LL=10121 /UG_GENE=ACTR1A /UG_TITLE=ARP1 (actin-related protein 1, yeast) homolog A (centractin alpha) /FL=gb:NM_005736.2 gb:BC000693.1	219.91	231.52	229.94	258.29	354.09	223	211.8	263.08	258.65	228.18	243.73	227.74	203.92	260.65	270.6	316.38	298.47	247.54	396.15	266.8	251.13	296.09	341.28	316.24	252.76	357.98	291.63	351.28	287.2	389.25	345.5	349.39	267.91	234.18	212.35	245.23	300	222.65	189.58	368.6	331.86	307.1	300.08	339.04	315.25
200721_s_at	ACTR1A: ARP1 actin-related protein 1 homolog A, centractin alpha (yeast)	NM_005736	10121	gb:NM_005736.2 /DB_XREF=gi:13325058 /GEN=ACTR1A /FEA=FLmRNA /CNT=466 /TID=Hs.153961.0 /TIER=FL+Stack /STK=121 /UG=Hs.153961 /LL=10121 /DEF=Homo sapiens ARP1 (actin-related protein 1, yeast) homolog A (centractin alpha) (ACTR1A), mRNA. /PROD=actin-related protein 1A /FL=gb:NM_005736.2 gb:BC000693.1	206.24	239.57	189.13	256.26	249.28	209.4	254.4	269.65	196.9	191.37	206.64	232.1	240.99	226.32	287.47	264.88	242.07	243.6	304.74	230.83	245.47	274.92	297.48	286.55	206.06	240.52	247.66	361	230.56	310.71	270.89	220.96	268.88	231.79	205.95	212.08	236.6	177.13	190.66	252.78	297.15	242.91	225.19	305.1	254.32
202135_s_at	ACTR1B: ARP1 actin-related protein 1 homolog B, centractin beta (yeast)	NM_005735	10120	gb:NM_005735.2 /DB_XREF=gi:13325060 /GEN=ACTR1B /FEA=FLmRNA /CNT=180 /TID=Hs.2477.0 /TIER=FL+Stack /STK=86 /UG=Hs.2477 /LL=10120 /DEF=Homo sapiens ARP1 (actin-related protein 1, yeast) homolog B (centractin beta) (ACTR1B), mRNA. /PROD=actin-related protein 1B /FL=gb:BC004374.1 gb:NM_005735.2	998.14	769.08	956.7	984.3	769.63	866.61	847.97	928.69	929.72	922.59	772.42	827.53	958.45	1128.22	791.62	884.72	995.45	954.71	766.74	931.63	858.71	862.72	820.61	713.95	1303.14	731.86	986.12	892.75	862.6	792.52	761.03	871.25	836.36	873.32	1031.13	705.79	993.2	1170.38	1121.92	777.97	926.59	867.2	978.64	744.25	722.33
200727_s_at	ACTR2: ARP2 actin-related protein 2 homolog (yeast)	AA699583	10097	gb:AA699583 /DB_XREF=gi:2703730 /DB_XREF=zi42g07.s1 /CLONE=IMAGE:433500 /FEA=FLmRNA /CNT=473 /TID=Hs.42915.0 /TIER=Stack /STK=9 /UG=Hs.42915 /LL=10097 /UG_GENE=ACTR2 /UG_TITLE=ARP2 (actin-related protein 2, yeast) homolog /FL=gb:AF006082.1 gb:NM_005722.1	698.65	1362.76	874.15	798.22	744.85	596.7	801.97	870.81	924.56	841.88	924.32	904.48	1066.51	854.69	895.81	858.89	612.74	683.44	633.74	1161.64	1034.4	1119.66	1132.55	1214.54	1652.7	1294.75	916.63	915.58	1127.57	864.88	1059.37	1045.64	914.02	933.08	582.7	864.97	1268.07	746.24	804.73	1363.49	1648.6	737.85	963.29	1150.27	1224.11
200728_at	ACTR2: ARP2 actin-related protein 2 homolog (yeast)	BE566290	10097	gb:BE566290 /DB_XREF=gi:9810010 /DB_XREF=601339864F1 /CLONE=IMAGE:3682406 /FEA=FLmRNA /CNT=473 /TID=Hs.42915.0 /TIER=Stack /STK=50 /UG=Hs.42915 /LL=10097 /UG_GENE=ACTR2 /UG_TITLE=ARP2 (actin-related protein 2, yeast) homolog /FL=gb:AF006082.1 gb:NM_005722.1	6034.35	6325.87	6369.8	6207.8	5978.29	5719.74	6130.77	6190.39	6025.21	5587.19	6115.38	6180.05	6768.1	6292.24	6408.2	7004.3	6344.24	6423.39	6522.3	6845.06	6687.21	7006.98	5953.59	6286.27	6544.35	6158.65	6198.46	6789.5	6558.98	6727.78	7077.8	6713.85	7176.09	6321.79	5574.85	5838.11	6320.69	6043.18	5833.92	6309.5	6763.22	6516.91	6656.37	6263.05	6816.11
200729_s_at	ACTR2: ARP2 actin-related protein 2 homolog (yeast)	NM_005722	10097	gb:NM_005722.1 /DB_XREF=gi:5031570 /GEN=ACTR2 /FEA=FLmRNA /CNT=473 /TID=Hs.42915.0 /TIER=FL+Stack /STK=13 /UG=Hs.42915 /LL=10097 /DEF=Homo sapiens ARP2 (actin-related protein 2, yeast) homolog (ACTR2), mRNA. /PROD=ARP2 (actin-related protein 2, yeast) homolog /FL=gb:AF006082.1 gb:NM_005722.1	3710.31	4367.67	3834.29	4317.3	4132.84	4202.04	2912.32	4722.32	4513.54	4133.95	3834.14	3913.04	4149.45	3815.43	4870.75	3991.36	4224.63	3765.5	4385.11	4307.26	4843.69	5085.92	4395.78	4693.5	3954.3	4018.48	4612.8	4894.55	4084.13	4732.11	4588.32	4942.39	4077.85	3774.11	4019.09	3554.32	4216.5	4132.78	4563.23	4789.41	3182.59	4586.25	3977.18	3966.24	4344.29
1554390_s_at	ACTR2: ARP2 actin-related protein 2 homolog (yeast)	BC036253	10097	gb:BC036253.1 /DB_XREF=gi:23272532 /TID=Hs2.393201.2 /CNT=2 /FEA=FLmRNA /TIER=FL /STK=2 /LL=10097 /UG_GENE=ACTR2 /UG=Hs.393201 /DEF=Homo sapiens, clone MGC:43532 IMAGE:5268748, mRNA, complete cds. /PROD=Unknown (protein for MGC:43532) /FL=gb:BC036253.1	728.05	1336.25	969.12	794.18	820.27	621.95	699.47	838.57	974.94	834.85	865.27	895.48	1020.65	812.83	911.87	796.43	620.92	658.16	622.14	1016.31	1022.43	1021.79	1097.45	1186.47	1559.57	1220.51	820.42	872.65	1075.26	910.24	1065.67	1065.06	869.08	851.45	546.93	860.69	1201.79	726.51	725.5	1334.16	1500.34	739.44	956.49	1156.45	1188.31
1558015_s_at	ACTR2: ARP2 actin-related protein 2 homolog (yeast)	BU175810	10097	gb:BU175810 /DB_XREF=gi:22689794 /DB_XREF=AGENCOURT_7844984 /CLONE=IMAGE:6044327 /TID=Hs2.12755.1 /CNT=23 /FEA=mRNA /TIER=ConsEnd /STK=0 /UG=Hs.12755 /UG_TITLE=Homo sapiens cDNA FLJ31019 fis, clone HLUNG2000362.	268.07	498.94	356.09	300.26	319.64	235.67	239.87	317.97	376.22	340.99	378.07	347.07	395.63	325.15	327.41	336.84	218.41	252.03	226.09	449.96	381.54	430.64	481.36	481.89	591.76	537.76	365.93	395.07	457.61	370	417.87	414.15	368.18	335.86	218.64	332.12	482.94	264.79	264.97	545.68	637.82	300.32	374.21	475	466.34
200996_at	ACTR3: ARP3 actin-related protein 3 homolog (yeast)	NM_005721	10096	gb:NM_005721.2 /DB_XREF=gi:7262289 /GEN=ACTR3 /FEA=FLmRNA /CNT=285 /TID=Hs.5321.0 /TIER=FL+Stack /STK=24 /UG=Hs.5321 /LL=10096 /DEF=Homo sapiens ARP3 (actin-related protein 3, yeast) homolog (ACTR3), mRNA. /PROD=ARP3 (actin-related protein 3, yeast) homolog /FL=gb:AF006083.1 gb:NM_005721.2	5139.28	5012.78	4994.32	4619.24	4809.32	4457.13	4698.96	5018.49	4947.78	4764.21	5323.24	4909.62	5339.83	4870.58	5121.81	5179.89	5229.67	4649.4	4984.39	5670.56	5219.69	5708.12	4873.18	4862.24	4761.21	4663.96	4400.02	5115.72	5090.65	4901.72	5553.52	5225.46	5862.01	5044.12	4296.73	4633.39	4972.28	4320.57	4158.9	5006.75	5244.88	5045.34	4739.64	4997.68	5404.05
213101_s_at	ACTR3: ARP3 actin-related protein 3 homolog (yeast)	Z78330	10096	gb:Z78330 /DB_XREF=gi:1495103 /DB_XREF=HSZ78330 /CLONE=2.49 (CEPH) /FEA=EST /CNT=68 /TID=Hs.10927.1 /TIER=Stack /STK=55 /UG=Hs.10927 /LL=80302 /UG_GENE=LOC80302 /UG_TITLE=hypothetical protein EUROIMAGE1875335	8049.51	7463.71	8318.31	7801.23	8826.91	7905.6	7195.66	8435.38	7988.74	7224.65	8209.73	7642.03	8525.66	7579.23	8444.94	9413.16	9037	8129.79	8443.14	8780.95	8561.7	9545.24	8057.73	9058.73	8215.18	7684.13	7806	8960.39	8389.67	9433.35	9531.56	9479.08	9868.39	8000.37	7326.82	8072.68	8365.01	7436.05	6511.84	8340.28	9382.43	9005.18	8305.94	8277.51	8637.38
213102_at	ACTR3: ARP3 actin-related protein 3 homolog (yeast)	Z78330	10096	gb:Z78330 /DB_XREF=gi:1495103 /DB_XREF=HSZ78330 /CLONE=2.49 (CEPH) /FEA=EST /CNT=68 /TID=Hs.10927.1 /TIER=Stack /STK=55 /UG=Hs.10927 /LL=80302 /UG_GENE=LOC80302 /UG_TITLE=hypothetical protein EUROIMAGE1875335	5913.86	5884.95	5741.13	5797.75	6054.63	5652.74	5832.28	5842.76	5715.89	5452.87	6192.24	5777.43	6230.17	5243.95	6007.94	5842.85	5887.22	5527.06	6091.87	6331.15	5713.63	6040.24	5484.19	5723.16	5411.37	5392.76	5288.26	5950.02	5887.44	5938.22	6200.96	5908.24	6263.84	6016.09	5311.3	5729.44	5582.47	5247.63	4832.4	5589.97	5952.04	5998.16	5604.29	5437.71	5942.63
218868_at	ACTR3B: ARP3 actin-related protein 3 homolog B (yeast)	NM_020445	57180	gb:NM_020445.1 /DB_XREF=gi:9966912 /GEN=ARP3BETA /FEA=FLmRNA /CNT=68 /TID=Hs.12887.0 /TIER=FL+Stack /STK=16 /UG=Hs.12887 /LL=57180 /DEF=Homo sapiens actin-related protein 3-beta (ARP3BETA), mRNA. /PROD=actin-related protein 3-beta /FL=gb:NM_020445.1 gb:AF023453.1	314.59	405.66	114.16	237.73	181.55	179.18	348.54	226.82	228.94	256.34	226.02	194.9	237.48	258.42	293.96	228.92	211.23	165.41	329.06	294	290.28	210.24	300.7	256.53	348.33	309.46	191.6	223.59	494.02	232.97	385.7	226.54	361.33	310.21	298.94	167	194.52	211.43	181.15	292.99	299.33	203.76	311.87	222.7	376.13
218395_at	ACTR6: ARP6 actin-related protein 6 homolog (yeast)	NM_022496	64431	gb:NM_022496.1 /DB_XREF=gi:11968056 /GEN=FLJ13433 /FEA=FLmRNA /CNT=94 /TID=Hs.23259.0 /TIER=FL+Stack /STK=24 /UG=Hs.23259 /LL=64431 /DEF=Homo sapiens hypothetical protein FLJ13433 (FLJ13433), mRNA. /PROD=hypothetical protein FLJ13433 /FL=gb:AF212251.1 gb:AB038229.1 gb:NM_022496.1	581.68	579.84	578.82	615.31	568.38	553.68	554.13	540.65	542.41	605.86	614.79	662.13	529.69	676.51	598.16	601.77	595.79	604.67	584.63	609.31	515.32	587.8	646.15	600.85	575.2	598.89	589.86	627.45	577.29	605.92	633.21	603.32	603.64	630.49	514.67	605.88	602.28	645.72	629.41	536.31	682.44	546.47	644.78	656.82	617.18
222707_s_at	ACTR8: ARP8 actin-related protein 8 homolog (yeast)	BF967592	93973	gb:BF967592 /DB_XREF=gi:12334795 /DB_XREF=602287455T1 /CLONE=IMAGE:4374732 /FEA=FLmRNA /CNT=67 /TID=Hs.124219.0 /TIER=Stack /STK=12 /UG=Hs.124219 /LL=64920 /UG_GENE=FLJ12934 /UG_TITLE=hypothetical protein FLJ12934 /FL=gb:NM_022899.1	289.67	349.64	276.56	233.31	310.47	272.68	256.9	277.55	312.87	213.78	267.81	277.47	253.63	309.54	312.07	310.36	288	254.8	247.32	297.59	273.59	325.86	236.27	308.04	251.39	252.4	269.44	383.19	266.38	291.56	264.66	293.29	302.36	313.11	326.59	215.83	332.43	226.03	221.51	333.49	353.37	248.4	242.07	393.72	301.24
225421_at	ACY1L2: aminoacylase 1-like 2	AI654133	135293	gb:AI654133 /DB_XREF=gi:4738112 /DB_XREF=ty62b08.x1 /CLONE=IMAGE:2283639 /FEA=EST /CNT=101 /TID=Hs.30212.2 /TIER=Stack /STK=23 /UG=Hs.30212 /LL=9318 /UG_GENE=TRIP15 /UG_TITLE=thyroid receptor interacting protein 15	407.74	314.34	611.41	921.6	768.56	459.64	784.93	498.06	667.23	1091.87	692.05	966.39	671.51	930.74	737.51	522.92	567.88	512.63	757.6	739.23	428.47	731.76	586.09	826.64	260.28	901.22	193.61	341.52	817.23	471.96	364.47	590.07	474.41	513.71	456.09	415.33	390.07	966.74	1010.92	314.19	387.7	362.29	251.54	212.94	128.41
225431_x_at	ACY1L2: aminoacylase 1-like 2	BE779764	135293	gb:BE779764 /DB_XREF=gi:10200962 /DB_XREF=601465432F1 /CLONE=IMAGE:3869022 /FEA=EST /CNT=101 /TID=Hs.30212.2 /TIER=Stack /STK=21 /UG=Hs.30212 /LL=9318 /UG_GENE=TRIP15 /UG_TITLE=thyroid receptor interacting protein 15	559.68	428.79	673.09	847.89	735.41	519.65	789.99	540.77	703.19	1006.23	750.02	893.66	692.56	802.16	708.2	601.22	587.42	584.81	872.57	748.44	548.42	737.53	510.88	686.38	368.84	754.52	321.48	424.94	701.67	491.03	459.54	569.08	528.98	573.42	567.41	522.9	470.31	821.39	968.65	386.93	428.32	457.63	388.12	381.82	368.6
205260_s_at	ACYP1: acylphosphatase 1, erythrocyte (common) type	NM_001107	97	gb:NM_001107.1 /DB_XREF=gi:4557244 /GEN=ACYP1 /FEA=FLmRNA /CNT=40 /TID=Hs.18573.0 /TIER=FL+Stack /STK=32 /UG=Hs.18573 /LL=97 /DEF=Homo sapiens acylphosphatase 1, erythrocyte (common) type (ACYP1), mRNA. /PROD=erythrocyte acylphosphatase 1 /FL=gb:NM_001107.1	371.81	299.74	420.42	479.04	396.41	415.67	524.66	435.1	421.35	517.51	435.31	525.27	431.13	501.9	453.71	418.33	417.02	390.32	455.65	534.87	459.37	431.89	422.19	402.77	448.82	540.98	387.77	359.85	526.2	458.07	426.28	354.33	434.29	399.95	519.24	390.9	402.93	458.39	440.4	463.51	360.92	438.33	464.03	290.62	392.48
204639_at	ADA: adenosine deaminase	NM_000022	100	gb:NM_000022.1 /DB_XREF=gi:4557248 /GEN=ADA /FEA=FLmRNA /CNT=84 /TID=Hs.1217.0 /TIER=FL+Stack /STK=19 /UG=Hs.1217 /LL=100 /DEF=Homo sapiens adenosine deaminase (ADA), mRNA. /PROD=adenosine deaminase /FL=gb:K02567.1 gb:NM_000022.1	1562.04	1343.77	1127.77	1364.08	1315.01	827.99	660.61	1094.28	794.17	747.51	874.39	1036.95	876.76	901.91	1069.79	1080.15	1215.67	1113.34	824.53	731	796.88	919.83	1277.11	877.9	738.24	1119.31	1958.7	1703.69	1020.34	929.42	1263.73	759.75	742.02	1070.42	1049.16	1255.74	840.08	1122.33	1463.78	1106.13	1412.73	967.72	1378.19	1227.92	966.7
216705_s_at	ADA: adenosine deaminase	X02189	100	gb:X02189 /DB_XREF=gi:28358 /FEA=DNA /CNT=1 /TID=Hs.1217.1 /TIER=ConsEnd /STK=0 /UG=Hs.1217 /LL=100 /UG_GENE=ADA /UG_TITLE=adenosine deaminase /DEF=H.sapiens adenosine deaminase (ADA) gene 5 flanking region and exon 1 (and joined CDS)	551.36	522.78	378.05	475.5	456.07	287.87	194.03	400.69	317.36	271.8	318.32	336.09	257.15	342.91	374.79	402.52	413.78	387.85	293.55	306.24	301.82	319.48	472.86	350.87	295.48	442.17	757.05	611.9	355.9	344.2	489.54	322.28	293.09	326.19	319.6	445.31	319.11	353.38	483.9	402.32	505.2	347.63	517.36	452.19	389.74
209765_at	ADAM19: ADAM metallopeptidase domain 19 (meltrin beta)	Y13786	8728	gb:Y13786.2 /DB_XREF=gi:12053590 /FEA=FLmRNA /CNT=58 /TID=Hs.278679.1 /TIER=Stack /STK=24 /UG=Hs.278679 /LL=8728 /UG_GENE=ADAM19 /DEF=Homo sapiens mRNA for meltrin-betaADAM 19 homologue. /PROD=meltrin-betaADAM 19 homologue /FL=gb:AF311317.1	668.26	467.81	593.57	224.52	248.95	340.91	320.89	215.91	344.59	115.07	238.52	235.54	625.63	216.48	415.35	125.34	482.28	475.51	1169.31	845.04	421.37	241.37	160.06	266.77	563.05	48.45	84.49	195.62	281.42	78.99	301.5	182.76	640.26	185.77	45.22	47.94	120.06	525.54	544.89	217.6	684.73	206.06	326.16	335.37	83.11
205180_s_at	ADAM8: ADAM metallopeptidase domain 8 /// ADAM metallopeptidase domain 8	NM_001109	101	gb:NM_001109.1 /DB_XREF=gi:4557252 /GEN=ADAM8 /FEA=FLmRNA /CNT=47 /TID=Hs.86947.0 /TIER=FL+Stack /STK=15 /UG=Hs.86947 /LL=101 /DEF=Homo sapiens a disintegrin and metalloproteinase domain 8 (ADAM8), mRNA. /PROD=a disintegrin and metalloproteinase domain 8precursor /FL=gb:D26579.1 gb:NM_001109.1	1379.99	896.05	731.85	617.52	900.55	851.89	864.59	822.9	929.31	753.35	620.65	806.56	963.14	1130.9	828.34	1199.25	790.74	1171.24	733.6	979.42	1169.98	913.81	1190.63	862.73	1397.93	729.94	1235.48	1157.96	1098.86	936.92	1235.86	928.06	897.84	1576.25	976.82	621.88	829.83	743.93	863.61	789.55	971.04	935.04	1233.52	1722.81	1353.52
202381_at	ADAM9: ADAM metallopeptidase domain 9 (meltrin gamma)	NM_003816	8754	gb:NM_003816.1 /DB_XREF=gi:4501914 /GEN=ADAM9 /FEA=FLmRNA /CNT=131 /TID=Hs.2442.0 /TIER=FL /STK=0 /UG=Hs.2442 /LL=8754 /DEF=Homo sapiens a disintegrin and metalloproteinase domain 9 (meltrin gamma) (ADAM9), mRNA. /PROD=a disintegrin and metalloproteinase domain 9preproprotein /FL=gb:NM_003816.1 gb:U41766.1	769.56	657.62	763.17	852.64	949.67	760.03	743.44	820.02	798.91	734.89	910.96	954.85	786.38	897.05	824.67	895.67	823.53	668.01	729.01	775.96	856.77	755.48	711.74	947.82	686.43	893.56	917.71	874.9	849.89	942.84	575.53	840.67	915.12	902.18	933.71	1010.54	958.71	766.99	809.27	727.66	927.82	876.05	835.45	717.92	647.13
201786_s_at	ADAR: adenosine deaminase, RNA-specific	NM_001111	103	gb:NM_001111.2 /DB_XREF=gi:7669471 /GEN=ADAR /FEA=FLmRNA /CNT=207 /TID=Hs.7957.1 /TIER=FL+Stack /STK=112 /UG=Hs.7957 /LL=103 /DEF=Homo sapiens adenosine deaminase, RNA-specific (ADAR), transcript variant ADAR-a, mRNA. /PROD=adenosine deaminase, RNA-specific, isoformADAR-a /FL=gb:U18121.1 gb:U10439.1 gb:NM_001111.2	4011.13	3298.28	4158.51	3399.91	4424.47	3883.68	2843.04	4432.3	3575.45	3081.62	3834.66	4017.93	4100.56	4518.85	4191.05	4817.28	4507.49	4533.41	3205.07	4396.52	4809.56	4530.99	4298.96	4963.5	4079.22	3946.25	4723.54	4418.9	4111.84	4717.72	3436.73	4793.44	4263.58	3802.83	4482.74	3548.22	4326.4	3928.94	3813.02	4692.95	4903.13	4875.26	4368.04	4278.43	4083.29
219384_s_at	ADAT1: adenosine deaminase, tRNA-specific 1	NM_012091	23536	gb:NM_012091.2 /DB_XREF=gi:7382475 /GEN=ADAT1 /FEA=FLmRNA /CNT=30 /TID=Hs.188661.0 /TIER=FL /STK=6 /UG=Hs.188661 /LL=23536 /DEF=Homo sapiens adenosine deaminase, tRNA-specific 1 (ADAT1), mRNA. /PROD=adenosine deaminase, tRNA-specific 1 /FL=gb:BC002758.1 gb:AF125188.1 gb:NM_012091.2	318.86	383.28	298.13	385.06	434.58	415.83	444.09	387.68	388.64	502.44	459.19	415.66	497.79	333.52	423.79	424.4	318.87	421.61	423.93	398.63	337.91	316.86	370.72	329.37	314.6	373.07	286.08	402.27	264.11	346.38	360.98	379.78	386.53	476.94	262.28	303.83	436.14	289.14	294.96	364.4	314.76	329.68	372.04	388.03	343.11
44120_at	ADCK2: aarF domain containing kinase 2	AI879381	90956	Cluster Incl. AI879381:au50b03.x1 Homo sapiens cDNA /clone=IMAGE /gb=AI879381 /gi=5553430 /ug=Hs.27262 /len=586	182.63	138.29	236.54	251.72	316.07	239.73	222.67	240.52	184.17	289.35	206.6	279.84	232.59	322.16	198.71	393.97	280.34	196.36	235.29	275.79	248.41	308.42	238.81	242.5	267.82	242.76	215.48	196.01	224.62	282.53	193.2	318.85	284.91	241.62	261.38	276.12	290.74	280.82	315.59	264.57	251.08	212.2	241.17	167.55	212.6
203741_s_at	ADCY7: adenylate cyclase 7	NM_001114	113	gb:NM_001114.1 /DB_XREF=gi:4557254 /GEN=ADCY7 /FEA=FLmRNA /CNT=108 /TID=Hs.172199.0 /TIER=FL+Stack /STK=52 /UG=Hs.172199 /LL=113 /DEF=Homo sapiens adenylate cyclase 7 (ADCY7), mRNA. /PROD=adenylate cyclase 7 /FL=gb:D25538.1 gb:NM_001114.1	671.46	812.71	758.47	680.51	631.94	690.99	770.17	643.93	674.38	640.81	600.82	854.62	730.43	809.21	749.64	764.37	723.86	661.65	783.12	797.73	713.75	864.24	683.08	810.09	683.99	699.57	575.54	590.03	827.4	762.72	629.01	693.89	861.27	681	545.41	524.06	686.16	821.97	799.46	673.22	747.83	684.45	713.37	801.54	631.76
214736_s_at	ADD1: adducin 1 (alpha)	BE898639	118	gb:BE898639 /DB_XREF=gi:10365322 /DB_XREF=601681587F1 /CLONE=IMAGE:3951933 /FEA=mRNA /CNT=25 /TID=Hs.183706.1 /TIER=ConsEnd /STK=0 /UG=Hs.183706 /LL=118 /UG_GENE=ADD1 /UG_TITLE=adducin 1 (alpha)	362.47	352.15	524.78	335.47	422.87	389.24	297.96	522.79	398.88	311.94	358.05	496.84	485.4	468.81	468.07	538.02	634.04	501.6	338.82	428.76	422.75	426.39	390.05	465.42	444.84	397.56	491.97	505.1	417.94	471.18	416.05	432.84	427.46	336.51	407.32	407.55	408.52	335.18	450.59	433.5	472.88	478.17	405.51	433.42	331.17
208030_s_at	ADD1: adducin 1 (alpha) /// adducin 1 (alpha)	NM_001119	118	gb:NM_001119.2 /DB_XREF=gi:7710113 /GEN=ADD1 /FEA=FLmRNA /CNT=1 /TID=HsAffx.900012.163 /TIER=FL /STK=0 /DEF=Homo sapiens adducin 1 (alpha) (ADD1), transcript variant 1, mRNA. /PROD=adducin 1 (alpha) isoform a /FL=gb:NM_001119.2	2077.71	2150.69	2704.36	1890.37	2367.34	2112.79	1919.1	2763.67	2243.61	1800.41	1897.39	2617.11	2574.02	2495.49	2330.78	2753.46	3089.6	2735.6	1854.09	2352.88	2212.35	2245.53	2036.38	2469.69	2287.12	1901.67	2456.79	2636.5	2044.31	2229.46	1916.55	2221.22	2382.02	1988.33	2389.83	2217.59	2393.88	1690.3	2580.41	2299.16	2370.83	2389.13	2152.46	2406.09	1729.09
201034_at	ADD3: adducin 3 (gamma)	BE545756	120	gb:BE545756 /DB_XREF=gi:9774401 /DB_XREF=601076920F1 /CLONE=IMAGE:3462940 /FEA=FLmRNA /CNT=327 /TID=Hs.8110.0 /TIER=Stack /STK=95 /UG=Hs.8110 /LL=3033 /UG_GENE=HADHSC /UG_TITLE=L-3-hydroxyacyl-Coenzyme A dehydrogenase, short chain /FL=gb:BC000306.1 gb:NM_005327.1	861.31	1338.64	1762.72	1228.16	1427.35	1336.8	1448.92	1764.58	1534.86	1660.86	1378.57	2276.51	1504.69	2332.08	1353.42	2432.87	1933.98	1643.94	452.73	1168.53	1008.6	1917.16	1627.18	2125.3	607.42	2790.99	2036.01	1830.76	1123.45	2234.29	926.2	2542.81	573.17	2020.97	2009.11	1847.81	1750.33	676.01	2768.62	1926	1114.51	1789.32	1650.57	1206.37	1554.34
201752_s_at	ADD3: adducin 3 (gamma)	AI763123	120	gb:AI763123 /DB_XREF=gi:5178790 /DB_XREF=wi06f09.x1 /CLONE=IMAGE:2389481 /FEA=FLmRNA /CNT=200 /TID=Hs.324470.1 /TIER=Stack /STK=12 /UG=Hs.324470 /LL=120 /UG_GENE=ADD3 /UG_TITLE=adducin 3 (gamma) /FL=gb:NM_019903.1 gb:D67031.1	321.92	687.18	915.44	553.34	650.3	618.98	653	957.05	824.79	762.72	664	1173.7	787.72	1260.54	654.34	1204.14	991.53	824.32	193.37	600.55	529.43	1063.28	884.04	1164.47	365.85	1544.57	1097.4	925.52	591.97	1095.44	421	1261.02	266.08	816.76	1009.25	1002.08	905.01	320.05	1660.88	1081.6	555.43	841.2	751.44	487.26	760.56
201753_s_at	ADD3: adducin 3 (gamma)	NM_019903	120	gb:NM_019903.1 /DB_XREF=gi:9951926 /GEN=ADD3 /FEA=FLmRNA /CNT=200 /TID=Hs.324470.1 /TIER=FL+Stack /STK=64 /UG=Hs.324470 /LL=120 /DEF=Homo sapiens adducin 3 (gamma) (ADD3), transcript variant 2, mRNA. /PROD=adducin 3, isoform b /FL=gb:NM_019903.1 gb:D67031.1	487.55	847.25	1165.18	794.03	861	829.53	916.87	937.86	1082.81	1065.02	848.88	1506.61	975.74	1409.16	911.85	1476.8	1295.97	1071.44	259.66	666.83	583.55	1136.7	957.91	1346.15	392.59	1837.48	1368.28	1119.39	678.07	1318.04	553.94	1655.55	355.19	1293.25	1176.7	1147.6	1131.32	395.42	1921.17	1123.1	581.98	1038.04	999.74	674	1089.8
205882_x_at	ADD3: adducin 3 (gamma)	AI818488	120	gb:AI818488 /DB_XREF=gi:5437567 /DB_XREF=wk60e04.x1 /CLONE=IMAGE:2419806 /FEA=FLmRNA /CNT=21 /TID=Hs.324470.0 /TIER=Stack /STK=9 /UG=Hs.324470 /LL=120 /UG_GENE=ADD3 /UG_TITLE=adducin 3 (gamma) /FL=gb:NM_016824.1	309.17	682.23	836.19	512.33	660.31	553.68	617.88	927.55	764.51	746.2	623.43	1077.6	711.74	1206.98	615.51	1116.51	892.11	743.04	174.24	586.39	507.54	1000.61	811.31	1062.12	327.16	1444.59	1009.82	887.39	532.94	1092.07	392.56	1203.04	252.97	738.56	957.29	916.76	831.63	323.95	1543.77	934.95	518.89	789.05	681.94	453.57	709.15
209122_at	ADFP: adipose differentiation-related protein	BC005127	123	gb:BC005127.1 /DB_XREF=gi:13477306 /FEA=FLmRNA /CNT=184 /TID=Hs.3416.0 /TIER=FL /STK=0 /UG=Hs.3416 /LL=123 /UG_GENE=ADFP /DEF=Homo sapiens, adipose differentiation-related protein, clone MGC:10598, mRNA, complete cds. /PROD=adipose differentiation-related protein /FL=gb:BC005127.1 gb:NM_001122.1	1095.46	939.83	887.88	2084.19	2037.62	1201.82	611.86	1926.42	1106.24	1629.45	1421.48	942.49	1160.47	1140.77	978.3	1169.67	1248.86	1121.4	1667.62	999.54	1088.43	1108.04	2266.92	1102.08	1165.41	1108.96	1250.22	4142.94	1858.07	1530.61	1835.76	981.94	994.3	1109.33	1052.51	1711.35	829.71	2464.76	764.54	2027.76	2901.81	1046.96	1940.85	1723.46	906.27
208847_s_at	ADH5: alcohol dehydrogenase 5 (class III), chi polypeptide	M29872	128	gb:M29872.1 /DB_XREF=gi:178131 /GEN=ADH5 /FEA=FLmRNA /CNT=235 /TID=Hs.78989.0 /TIER=FL /STK=0 /UG=Hs.78989 /LL=128 /UG_TITLE=alcohol dehydrogenase 5 (class III), chi polypeptide /DEF=Human alcohol dehydrogenase class III (ADH5) mRNA, complete cds. /FL=gb:M30471.1 gb:M29872.1 gb:NM_000671.2	1510.73	1932.11	2370.93	2207.18	2423.46	2113.25	1959.9	2380.76	2150.61	2027.94	2158.68	2298.59	1986.11	2440.48	2261.33	2504.94	2247.21	2160.06	2017.09	1601.52	2015.78	2340.12	2350.98	2396.04	1693.53	2124	1903.35	2175.4	1951.59	2467.74	2015.36	2241.25	2240.74	2176.33	2192.41	1979.87	2473.22	2015.19	2108.05	2337.33	2276.35	1783.48	2128.14	2428.2	2013.93
208848_at	ADH5: alcohol dehydrogenase 5 (class III), chi polypeptide	M30471	128	gb:M30471.1 /DB_XREF=gi:178133 /GEN=ADH5 /FEA=FLmRNA /CNT=235 /TID=Hs.78989.0 /TIER=FL+Stack /STK=9 /UG=Hs.78989 /LL=128 /DEF=Human class III alcohol dehydrogenase (ADH5) chi subunit mRNA, complete cds. /PROD=alcohol dehydrogenase 3 /FL=gb:M30471.1 gb:M29872.1 gb:NM_000671.2	238.11	273.61	287.86	347.84	328.53	270.68	279.4	373.79	277.69	266.84	326.19	397.52	276.97	339.87	292.57	374.06	338.63	301.28	298.45	252.62	301.9	335.2	371.32	426.64	235.3	378.65	393.13	297.36	289.66	408.43	393.07	443.88	401.69	326.63	312.9	334.41	340.16	278.82	316.87	342.02	374.14	289.26	285.29	477.8	418.15
217761_at	ADI1: acireductone dioxygenase 1	NM_018269	55256	gb:NM_018269.1 /DB_XREF=gi:8922761 /GEN=FLJ10913 /FEA=FLmRNA /CNT=309 /TID=Hs.64322.0 /TIER=FL+Stack /STK=36 /UG=Hs.64322 /LL=55256 /DEF=Homo sapiens hypothetical protein FLJ10913 (FLJ10913), mRNA. /PROD=hypothetical protein FLJ10913 /FL=gb:BC001467.1 gb:NM_018269.1	491.52	595.2	582.82	413.15	658	672.36	634.78	509.92	629.17	403.29	690.51	498.4	331.73	369.08	677.62	450.81	693.73	758.21	585.84	441.14	470.57	596.62	667.5	462.63	429.44	547.88	645.4	507.31	359.2	423.61	642.55	639.73	712.51	566.38	258.36	675.45	509.93	491.25	614.45	649.25	557.37	600.37	580.77	723.92	754.36
222400_s_at	ADI1: acireductone dioxygenase 1	BC001467	55256	gb:BC001467.1 /DB_XREF=gi:12655216 /FEA=FLmRNA /CNT=309 /TID=Hs.64322.0 /TIER=FL /STK=0 /UG=Hs.64322 /LL=55256 /UG_GENE=FLJ10913 /DEF=Homo sapiens, hypothetical protein FLJ10913, clone MGC:918, mRNA, complete cds. /PROD=hypothetical protein FLJ10913 /FL=gb:BC001467.1 gb:NM_018269.1	492.71	658.31	687.54	791.01	690.7	685.19	633.24	591.47	676.42	724.31	664.07	572.4	679.79	396.85	778.27	502.61	790.69	779.69	1011.01	468.05	455.94	688.39	660.69	850.79	531.11	615.38	737.31	575.82	367.42	783.03	689.11	737.97	735.58	590.21	271.33	602.64	554.85	540.47	578.21	689.8	517.39	663.88	634.96	727.32	813.89
217748_at	ADIPOR1: adiponectin receptor 1 /// adiponectin receptor 1	NM_015999	51094	gb:NM_015999.1 /DB_XREF=gi:7705760 /GEN=LOC51094 /FEA=FLmRNA /CNT=342 /TID=Hs.5298.0 /TIER=FL /STK=3 /UG=Hs.5298 /LL=51094 /DEF=Homo sapiens CGI-45 protein (LOC51094), mRNA. /PROD=CGI-45 protein /FL=gb:NM_015999.1 gb:AF151803.1	460.01	463.99	505.51	452.33	502.74	427.48	399.18	489.91	470.75	482.26	462.8	503.88	465.69	494.33	501.72	492.11	451.01	469.01	457.24	464.31	434.03	448.98	549.97	469.36	479.2	451.08	495.29	553.72	402.13	496.65	412.6	477.74	411.64	438.22	428.85	552.86	461.75	450.41	437.76	460.02	526.54	498.49	417.47	510.05	411.15
201346_at	ADIPOR2: adiponectin receptor 2	NM_024551	79602	gb:NM_024551.1 /DB_XREF=gi:13375714 /GEN=FLJ21432 /FEA=FLmRNA /CNT=285 /TID=Hs.11641.0 /TIER=FL+Stack /STK=74 /UG=Hs.11641 /LL=79602 /DEF=Homo sapiens hypothetical protein FLJ21432 (FLJ21432), mRNA. /PROD=hypothetical protein FLJ21432 /FL=gb:NM_024551.1 gb:BC004906.1	1096.93	975.45	908.05	963.4	932.3	1014.34	1062.62	1010.59	982.77	981.61	1070.9	1093.76	1033.51	1120.11	963.67	1115.73	952.81	985.9	1035.97	1098.51	1145.56	1026.08	1105.57	1084.83	974.48	1118.8	1072.72	948.55	1189.49	1011.15	1050.14	1027.86	1031.3	1042.25	1078.07	823.81	1017.48	1048.77	985.36	1203.16	1083.47	1054.87	1205.05	990.04	1057.55
204119_s_at	ADK: adenosine kinase	U90339	132	gb:U90339.1 /DB_XREF=gi:1906010 /FEA=FLmRNA /CNT=87 /TID=Hs.94382.1 /TIER=FL /STK=1 /UG=Hs.94382 /LL=132 /UG_GENE=ADK /DEF=Human adenosine kinase short form mRNA, complete cds. /PROD=adenosine kinase short form /FL=gb:U90339.1 gb:U50196.1 gb:NM_001123.1 gb:BC003568.1	686.42	1150.04	698.03	978.24	918.97	923.77	848.16	997.27	1159.98	1035.31	1031.42	864.45	978.19	821.62	1012.07	919.31	771.54	1026.72	812.56	910.82	857.85	858.47	1142.14	1016.89	813	691.89	685.92	1084.08	937.05	789.7	1391.92	1135.18	851.22	1027.29	762.44	813.19	809.63	735.02	846.53	862.59	1015.45	737.71	926.62	1241.59	1028.5
204120_s_at	ADK: adenosine kinase	NM_001123	132	gb:NM_001123.1 /DB_XREF=gi:4501942 /GEN=ADK /FEA=FLmRNA /CNT=87 /TID=Hs.94382.1 /TIER=FL /STK=6 /UG=Hs.94382 /LL=132 /DEF=Homo sapiens adenosine kinase (ADK), transcript variant ADK-short, mRNA. /PROD=adenosine kinase, isoform a /FL=gb:U90339.1 gb:U50196.1 gb:NM_001123.1 gb:BC003568.1	713.73	1048.83	667.25	949.72	786.31	951.34	982.95	940.4	966.65	990.94	1050.88	901.09	922.49	754.83	1071.4	778.8	657.75	910.74	801	856.57	754.89	733.57	1015.02	921.2	697.4	1082.73	667.92	1044.99	879.53	743.19	1312.21	973.37	762.18	1099.53	712.78	752.75	708.93	764.53	901.19	774.57	926.53	705.4	829	1197.47	998.35
201773_at	ADNP: activity-dependent neuroprotector	NM_015339	23394	gb:NM_015339.1 /DB_XREF=gi:12229216 /GEN=ADNP /FEA=FLmRNA /CNT=219 /TID=Hs.3657.0 /TIER=FL+Stack /STK=88 /UG=Hs.3657 /LL=23394 /DEF=Homo sapiens activity-dependent neuroprotective protein (ADNP), mRNA. /PROD=activity-dependent neuroprotective protein /FL=gb:AF250860.1 gb:NM_015339.1	1756.23	1568.74	1676.07	1540.79	1498.37	1475.63	1455.28	1484.28	1507.19	1741.76	1667.05	1783.12	1702.35	1720.95	1646.54	1641.66	1400.9	1642.42	1715.18	1623.34	1681.32	1580.35	1564.82	1562.69	1568.2	1616.34	1660.73	1385.78	1734.83	1550.04	1681.15	1597.41	1521.35	1696.46	1923.98	1465.63	1734.27	1609.5	1690.99	1562.19	1443.52	1502.12	1695.03	1638.05	1570.52
205013_s_at	ADORA2A: adenosine A2a receptor	NM_000675	135	gb:NM_000675.2 /DB_XREF=gi:5921991 /GEN=ADORA2A /FEA=FLmRNA /CNT=46 /TID=Hs.1613.0 /TIER=FL+Stack /STK=28 /UG=Hs.1613 /LL=135 /DEF=Homo sapiens adenosine A2a receptor (ADORA2A), mRNA. /PROD=adenosine A2a receptor /FL=gb:M97370.1 gb:NM_000675.2	269.99	352.04	196.99	147.74	290.55	189.26	136.55	284.99	272.97	181.25	162.53	253.17	161.24	314.14	214.09	307.56	233.18	199.16	274.38	206.25	256.45	181.09	343.42	279.17	187.39	312.1	225.69	346.65	273.95	242.91	335.87	263.58	204.43	259.91	270.81	296.26	212	284.16	260.01	250.05	297.07	204.87	205.35	351.14	298.55
220980_s_at	ADPGK: ADP-dependent glucokinase /// ADP-dependent glucokinase	NM_031284	83440	gb:NM_031284.1 /DB_XREF=gi:13775193 /GEN=DKFZP434B195 /FEA=FLmRNA /CNT=1 /TID=HsAffx.900214.133 /TIER=FL /STK=0 /DEF=Homo sapiens hypothetical protein DKFZp434B195 (DKFZP434B195), mRNA. /PROD=hypothetical protein DKFZp434B195 /FL=gb:NM_031284.1	770.54	797.47	778.33	655.22	723.55	767.52	825.82	809.23	820.57	798.29	767.71	854.87	778.28	839.48	789.15	857.96	910.26	908.91	766.78	814.57	818.63	808.32	801.4	836.6	774.17	868.39	765.84	785.2	903.19	768.89	688.19	829.07	724.77	943.88	691.74	717.46	794.35	918.39	927.78	847.86	670.33	831.58	893.43	941.62	775.4
228042_at	ADPRH: ADP-ribosylarginine hydrolase	N54957	141	gb:N54957 /DB_XREF=gi:1196277 /DB_XREF=yv38e02.s1 /CLONE=IMAGE:245018 /FEA=EST /CNT=39 /TID=Hs.100926.0 /TIER=Stack /STK=33 /UG=Hs.100926 /UG_TITLE=ESTs	457.41	394.17	636.42	473.67	895.93	556.09	446.6	609.54	394.94	421.13	495.8	619.98	536.88	781.43	608.54	641.39	482.01	613.56	550.7	626.83	498.35	602.47	535.43	522.94	565.83	347.44	502.86	984.43	372.18	822.68	426.14	490.44	531.76	394.85	1035.2	379.46	783.43	775.96	441.69	672.11	872.79	448.63	538.18	401.76	376.61
223097_at	ADPRHL2: ADP-ribosylhydrolase like 2	AF212236	54936	gb:AF212236.1 /DB_XREF=gi:13182752 /FEA=FLmRNA /CNT=144 /TID=Hs.18021.0 /TIER=FL+Stack /STK=66 /UG=Hs.18021 /LL=54936 /UG_GENE=FLJ20446 /DEF=Homo sapiens HPHase mRNA, complete cds. /PROD=HPHase /FL=gb:AF212236.1 gb:NM_017825.1	525.76	420.49	418.55	506.81	470.3	463.03	426.74	491.54	467.11	606.75	518.91	530.65	500.07	565.88	381.34	542.44	440.68	480.47	445.9	459.19	549.34	481.43	408.2	459.01	490.14	434.69	446.36	363.26	417.75	397.07	432.95	504.01	397.99	442.44	353.83	429.89	473.96	589.41	498.59	398.32	466.85	431.5	539.39	385.11	381.75
204183_s_at	ADRBK2: adrenergic, beta, receptor kinase 2	AI478542	157	gb:AI478542 /DB_XREF=gi:4371768 /DB_XREF=tm53c11.x1 /CLONE=IMAGE:2161844 /FEA=FLmRNA /CNT=78 /TID=Hs.13944.0 /TIER=Stack /STK=10 /UG=Hs.13944 /LL=157 /UG_GENE=ADRBK2 /UG_TITLE=adrenergic, beta, receptor kinase 2 /FL=gb:NM_005160.2	261.96	191.21	355.99	292.29	212.17	309.63	245.73	292.94	310.75	229.34	304.91	272.03	273.62	392.04	231.31	259.01	221.62	332.08	189.4	284.8	387.56	355	346.82	364.6	282.79	359.36	249.09	262.38	273.7	373.31	161.55	343.93	394.72	270.77	197.15	344.76	361.67	334.83	195.33	348.56	341.44	367.56	347.94	375.88	267.53
228771_at	ADRBK2: adrenergic, beta, receptor kinase 2	AI651212	157	gb:AI651212 /DB_XREF=gi:4735191 /DB_XREF=wa98a10.x1 /CLONE=IMAGE:2304186 /FEA=EST /CNT=32 /TID=Hs.4283.0 /TIER=Stack /STK=28 /UG=Hs.4283 /UG_TITLE=ESTs	350.99	339.25	352.97	439.68	191.64	311.17	324.77	275.88	243.89	307.13	347.34	400.3	353.13	477.7	319.51	363.38	368.53	400.78	543.03	386.59	412.22	362.91	364.04	461.88	403.14	437.72	312.52	514.25	556.39	458.29	191.08	388.07	708.71	488.18	454.3	647.17	410.68	505.73	306.41	367.11	693.34	412.48	379.42	445.37	490.32
201281_at	ADRM1: adhesion regulating molecule 1	NM_007002	11047	gb:NM_007002.1 /DB_XREF=gi:5901959 /GEN=GP110 /FEA=FLmRNA /CNT=304 /TID=Hs.90107.0 /TIER=FL+Stack /STK=99 /UG=Hs.90107 /LL=11047 /DEF=Homo sapiens cell membrane glycoprotein, 110000M(r) (surface antigen) (GP110), mRNA. /PROD=cell membrane glycoprotein, 110000M(r) (surfaceantigen) /FL=gb:D64154.1 gb:NM_007002.1	1001.95	997.47	1153.49	1091.43	1307.34	1136.3	943.57	1056.24	1211.58	966.32	1031.18	933.77	1015.5	893.71	1146.83	1245.46	1114.4	1254.66	1247.17	986.25	1262.29	1175.68	1206.31	1173.52	1019.56	1099.2	1059.27	1199.03	973.02	1391.99	1066.41	1162.25	1105.07	867.36	895.75	1188.7	1186.51	970.74	763.09	1312.01	1360.21	1199.18	1075.91	1162.67	937.26
202144_s_at	ADSL: adenylosuccinate lyase	NM_000026	158	gb:NM_000026.1 /DB_XREF=gi:4557268 /GEN=ADSL /FEA=FLmRNA /CNT=176 /TID=Hs.75527.0 /TIER=FL /STK=4 /UG=Hs.75527 /LL=158 /DEF=Homo sapiens adenylosuccinate lyase (ADSL), mRNA. /PROD=adenylosuccinate lyase /FL=gb:AF067853.1 gb:NM_000026.1	2531.41	2401.88	2184.22	2907.45	2491.78	2472.76	2871.85	2414.63	2762.58	2654.88	2873.77	2224.63	2489.04	2448.23	2610.91	2431.54	2526.07	2348.65	2660.24	2537.69	2727.67	3019.28	3295.78	3037.97	2406.25	3130.65	2686.46	2206.31	2653.17	3015.17	3728.84	3077.46	3535.87	3085.35	2189.41	2660.43	2232.21	2701.29	2454.12	3452.94	2948.23	2829.01	2989.69	2849.85	3100.34
210250_x_at	ADSL: adenylosuccinate lyase	AF067854	158	gb:AF067854.1 /DB_XREF=gi:3211983 /GEN=ADSL /FEA=FLmRNA /CNT=14 /TID=Hs.75527.2 /TIER=FL /STK=0 /UG=Hs.75527 /LL=158 /DEF=Homo sapiens adenylosuccinate lyase (ADSL) mRNA, alternatively spliced, complete cds. /PROD=adenylosuccinate lyase /FL=gb:AF067854.1	1931.07	1829.73	1629.15	2107.38	1816.31	1649.27	1848.42	1759.88	2097.08	2015.96	2125.57	1664.96	1857.39	1674.77	1930.43	1735.77	1846.33	1772.45	1925.02	1838.83	2037.99	2231.82	2336.19	2040.77	1753.74	2276.51	1821.6	1548.89	1937.91	2063.95	2603.75	2219.4	2478.97	2115.85	1521.99	1805.86	1599.68	1837.24	1741.09	2476.65	2163.3	2028.75	1974.23	2108.36	2376.43
221761_at	ADSS: adenylosuccinate synthase	AA628948	159	gb:AA628948 /DB_XREF=gi:2541335 /DB_XREF=af28f07.s1 /CLONE=IMAGE:1032997 /FEA=FLmRNA /CNT=127 /TID=Hs.90011.0 /TIER=Stack /STK=24 /UG=Hs.90011 /LL=159 /UG_GENE=ADSS /UG_TITLE=adenylosuccinate synthase /FL=gb:NM_001126.1	788.99	739.79	804.99	877.92	674.71	703.92	832.79	816.81	816.35	919.45	974.52	816.4	826.91	826.75	870.2	832.77	952.16	857.58	819.52	1035.29	846.34	1077.26	722.25	771.38	685.47	774.59	669.53	688.29	765.29	715.77	914.62	1012.89	1031.85	741.39	715.87	838.38	753.6	860.53	867.36	665.57	664.35	680.72	904.16	768.81	981.04
225889_at	AEBP2: AE binding protein 2	BF475280	121536	gb:BF475280 /DB_XREF=gi:11546107 /DB_XREF=7q19h05.x1 /CLONE=IMAGE:3698936 /FEA=mRNA /CNT=76 /TID=Hs.285833.0 /TIER=Stack /STK=15 /UG=Hs.285833 /UG_TITLE=Homo sapiens cDNA: FLJ22135 fis, clone HEP20858	1852.34	1616.13	1507.24	1600.32	1491.68	1424.17	1546.72	1348.46	1502.45	1648.71	1678.09	1296.86	1576.12	1453.41	1652.29	1381.97	1523.63	1421.72	1523.07	1651.77	1679.15	1578.63	1583.7	1457.35	1822.11	1484.42	1632.63	1606.28	1889.91	1517.79	1667.56	1318.65	1511.03	1793.98	1795.79	1424.82	1501.47	1945.87	1593.27	1404.74	1596.94	1628.49	2027.99	1785.2	1544.39
217729_s_at	AES: amino-terminal enhancer of split	NM_001130	166	gb:NM_001130.3 /DB_XREF=gi:6382065 /GEN=AES /FEA=FLmRNA /CNT=385 /TID=Hs.244.0 /TIER=FL+Stack /STK=45 /UG=Hs.244 /LL=166 /DEF=Homo sapiens amino-terminal enhancer of split (AES), mRNA. /PROD=amino-terminal enhancer of split /FL=gb:AF072902.1 gb:NM_001130.3 gb:U04241.1	385.7	415.24	510.79	408.13	395.83	392.39	346.26	527.09	506.46	451.33	426.82	516.65	603.09	554.81	536.77	515.5	485.35	497.13	488.03	483.52	474.97	513.18	527.71	472.29	411.3	466.73	490.3	428.21	481.47	444.6	416.61	438.05	496.33	413.1	454.56	476.35	557.33	352.53	483.17	428.37	384.22	490.65	426.87	373.14	402.5
212605_s_at	AF034176 Human mRNA (Tripodis and Ragoussis) Homo sapiens cDNA clone ntcon5 contig	AK025759		gb:AK025759.1 /DB_XREF=gi:10438374 /FEA=mRNA /CNT=119 /TID=Hs.323470.0 /TIER=ConsEnd /STK=2 /UG=Hs.323470 /UG_TITLE=Homo sapiens cDNA: FLJ22106 fis, clone HEP17675 /DEF=Homo sapiens cDNA: FLJ22106 fis, clone HEP17675.	321.82	491.24	279.16	354.53	361.58	445.74	384.01	375.07	486.88	439.59	463.28	439.45	439.99	429.34	384.33	368.54	325.33	391.7	458.5	390.24	356.38	367.99	368.93	335.56	332.12	500.11	260.57	381.98	409.08	343.39	452.55	412.6	434.5	445.42	411.61	345.53	414.94	361.9	371.32	414.56	372.68	313.56	369.29	411.07	402.58
212608_s_at	AF034176 Human mRNA (Tripodis and Ragoussis) Homo sapiens cDNA clone ntcon5 contig	W85912		gb:W85912 /DB_XREF=gi:1398341 /DB_XREF=zh52b12.s1 /CLONE=IMAGE:415679 /FEA=mRNA /CNT=119 /TID=Hs.323470.0 /TIER=Stack /STK=54 /UG=Hs.323470 /UG_TITLE=Homo sapiens cDNA: FLJ22106 fis, clone HEP17675	842.3	904.49	632.81	677.27	666.19	877.81	783.58	679.57	797.77	895.33	892.78	815.3	856.42	842.34	778.26	741.72	626.08	802.2	953.5	921.63	704.58	717.41	700.08	662.74	753.43	942.16	597.33	821.44	820.17	638.78	931.35	820.97	861.81	1046.12	900.79	616.93	829.74	703.89	714.83	816.66	755.67	649.67	772.19	919.27	831.83
201924_at	AFF1: AF4/FMR2 family, member 1	NM_005935	4299	gb:NM_005935.1 /DB_XREF=gi:5174572 /GEN=MLLT2 /FEA=FLmRNA /CNT=229 /TID=Hs.114765.0 /TIER=FL+Stack /STK=72 /UG=Hs.114765 /LL=4299 /DEF=Homo sapiens myeloidlymphoid or mixed-lineage leukemia (trithorax (Drosophila) homolog); translocated to, 2 (MLLT2), mRNA. /PROD=myeloidlymphoid or mixed-lineage leukemia(trithorax (Drosophila) homolog); translocated to, 2 /FL=gb:L13773.1 gb:L25050.1 gb:NM_005935.1	1745.67	1750.04	2710.73	1990.31	2274.72	2295.21	2044.75	2745.51	2105.68	2535.26	1819.9	3309.56	2558.24	3300.55	2519.88	2911.71	2714.77	3177.47	1583.29	2251.23	2247.32	2350.7	2086.56	3078.94	2135.8	2393.35	2802.6	2541.85	2140.12	2278.04	1293.35	2287.21	1832.43	3133.33	3015.71	1549.64	2668.06	2431.3	3147.76	2945.44	2354.59	2422	2453.17	2560.1	2191.5
225229_at	AFF4: AF4/FMR2 family, member 4	AL044396	27125	gb:AL044396 /DB_XREF=gi:5432618 /DB_XREF=DKFZp434D202_s1 /CLONE=DKFZp434D202 /FEA=EST /CNT=90 /TID=Hs.11637.0 /TIER=Stack /STK=32 /UG=Hs.11637 /UG_TITLE=ESTs	589.67	533.34	648.22	519.61	530.18	533.37	525.72	453.99	483.08	599.08	546.03	627.11	591.65	524.46	531.31	506.71	481.61	531.11	563.97	552.36	526.45	408.52	459.84	506.06	655.63	452.25	602.74	521.45	414.86	465.96	436.43	487.52	410.18	510	459.07	524.35	543.5	501.89	603.89	446.58	642.39	526.29	513.98	503.69	564.65
1552287_s_at	AFG3L1: AFG3 ATPase family gene 3-like 1 (S. cerevisiae)	NM_001132	172	gb:NM_001132.1 /DB_XREF=gi:27477067 /GEN=AFG3L1 /TID=Hs2.337620.1 /CNT=31 /FEA=FLmRNA /TIER=FL+Stack /STK=10 /LL=172 /UG=Hs.337620 /DEF=Homo sapiens AFG3 ATPase family gene 3-like 1 (yeast) (AFG3L1), mRNA. /PROD=AFG3 ATPase family gene 3-like 1 /FL=gb:NM_001132.1	415.31	395.53	361.8	369.15	395.95	473.42	473.95	407.03	410.83	359.56	419.57	540.14	427.72	477.71	316.51	430.05	471.95	464.72	401.41	425.92	486.53	458.95	462.16	469.2	380.68	502.06	325.77	335.71	459.11	506.89	451.73	496.38	436.45	547.04	407.6	325.42	415.31	383.78	390.63	611.76	328.89	451.89	416.83	448.89	494.17
202486_at	AFG3L2: AFG3 ATPase family gene 3-like 2 (yeast)	NM_006796	10939	gb:NM_006796.1 /DB_XREF=gi:5802969 /GEN=AFG3L2 /FEA=FLmRNA /CNT=132 /TID=Hs.29385.0 /TIER=FL+Stack /STK=12 /UG=Hs.29385 /LL=10939 /DEF=Homo sapiens AFG3 (ATPase family gene 3, yeast)-like 2 (AFG3L2), nuclear gene encoding mitochondrial protein, mRNA. /PROD=AFG3-like 2 /FL=gb:NM_006796.1	523.24	495.99	439.92	552.61	480.51	500.6	536.96	548.32	556.37	555.25	544.61	483.12	527.31	501.38	476.79	510.58	451.09	445.43	562.48	453.47	572.98	559.14	576.24	533.73	541.81	535.03	509.94	472.66	449.84	526.18	609.78	546.55	591.85	476.24	498.35	515.59	502.18	513.17	450.87	583.02	571.9	468.12	535.2	507.71	537.31
1557820_at	AFG3L2: AFG3 ATPase family gene 3-like 2 (yeast)	AA905788	10939	gb:AA905788 /DB_XREF=gi:3040911 /DB_XREF=oj81h09.s1 /CLONE=IMAGE:1504769 /TID=Hs2.416822.1 /CNT=3 /FEA=mRNA /TIER=ConsEnd /STK=1 /UG=Hs.416822 /UG_TITLE=Human HepG2 3 region MboI cDNA, clone hmd2c02m3.	2399.78	2225.45	2155.52	2432.16	2255.65	2536.06	2413.72	2291.91	2532.79	2487.38	2679.71	2196.99	2355.46	2274.79	2312.35	2375.77	2313.45	2281.65	2500.91	2168.57	2621.98	2536.12	2661.82	2695.06	2438.18	2698.41	2524.8	2428.03	2238.04	2432.67	2825.56	2828.02	2932.63	2449.76	2355.3	2345.84	2342.79	2495.82	2289.46	2798.34	2679.52	2305.72	2441.31	2625.04	2771.63
217939_s_at	AFTPH: aftiphilin	NM_017657	54812	gb:NM_017657.1 /DB_XREF=gi:8923087 /GEN=FLJ20080 /FEA=FLmRNA /CNT=180 /TID=Hs.7942.0 /TIER=FL+Stack /STK=60 /UG=Hs.7942 /LL=54812 /DEF=Homo sapiens hypothetical protein FLJ20080 (FLJ20080), mRNA. /PROD=hypothetical protein FLJ20080 /FL=gb:NM_017657.1	1048.9	959.19	1236.87	850.43	844.33	959.73	917.65	1093.35	984.19	925.2	863.09	1175.56	993.12	1205.33	1170.47	1156.77	1001.19	1106.31	918.94	1165.46	1121.18	1123.48	1101.3	996.24	1352.9	795.33	1135.9	1050.97	906.45	884.43	657.28	976.25	977.02	863.68	1073.88	884.22	1145.94	1167.63	985.21	1024.52	1289.9	1075.98	1096.2	1030.22	825.77
222472_at	AFTPH: aftiphilin	BF055271	54812	gb:BF055271 /DB_XREF=gi:10809167 /DB_XREF=7j77e07.x1 /CLONE=IMAGE:3392484 /FEA=FLmRNA /CNT=180 /TID=Hs.7942.0 /TIER=Stack /STK=13 /UG=Hs.7942 /LL=54812 /UG_GENE=FLJ20080 /UG_TITLE=hypothetical protein FLJ20080 /FL=gb:NM_017657.1	1443.31	1394.46	1594.31	1176.68	1222.13	1322.75	1337.71	1352.86	1338.64	1293.56	1265.94	1601.35	1473.03	1691.83	1557.33	1524.5	1421.38	1568.28	1315.92	1597.69	1446.57	1458.35	1417.04	1280.91	1560.51	943.33	1386.44	1409.08	1183.82	1097.47	772.48	1229.04	1279.08	1157.26	1501.14	1260.67	1620.93	1461.32	1325.99	1234.1	1621.78	1475.44	1420.78	1395.35	1010.25
204332_s_at	AGA: aspartylglucosaminidase	M64073	175	gb:M64073.1 /DB_XREF=gi:183329 /FEA=FLmRNA /CNT=84 /TID=Hs.207776.0 /TIER=FL+Stack /STK=18 /UG=Hs.207776 /LL=175 /UG_GENE=AGA /DEF=Human glycosylasparaginase mRNA, complete cds. /PROD=glycosylasparaginase /FL=gb:M64073.1 gb:NM_000027.1	282.47	282.34	549.32	391.54	541.4	434.91	525.01	399.93	540.65	405.66	398.9	433.11	601.34	478.55	414.7	390.6	437.35	560.69	353.25	499.67	339.87	595.21	613.2	509.71	427.77	417.03	408.11	467.08	369.76	638.39	419.7	509.77	489.07	529.86	380.3	646	431.05	451.65	468.03	610.34	517.34	531.61	504.46	571.65	437.97
208042_at	AGGF1: angiogenic factor with G patch and FHA domains 1	NM_013303	55109	gb:NM_013303.1 /DB_XREF=gi:9558744 /GEN=HSU84971 /FEA=FLmRNA /CNT=2 /TID=Hs.104530.0 /TIER=FL /STK=0 /UG=Hs.104530 /LL=29905 /DEF=Homo sapiens fetal hypothetical protein (HSU84971), mRNA. /PROD=fetal hypothetical protein /FL=gb:U84971.1 gb:NM_013303.1	145.88	300.34	273.72	183.29	194.28	224.01	182.88	265.81	291.2	245.73	225.67	224.17	260.55	270.76	250.53	226.66	196.85	219.88	167.03	222.21	273.64	267.16	317.79	313.95	426.91	320.6	340.29	277.08	279.73	257.15	179.66	225.22	195.13	178.71	223.6	275.56	352.63	212.2	299.25	384.32	414.7	263.24	241.36	254.89	196.1
218534_s_at	AGGF1: angiogenic factor with G patch and FHA domains 1	NM_018046	55109	gb:NM_018046.1 /DB_XREF=gi:8922325 /GEN=FLJ10283 /FEA=FLmRNA /CNT=85 /TID=Hs.284216.0 /TIER=FL+Stack /STK=8 /UG=Hs.284216 /LL=55109 /DEF=Homo sapiens hypothetical protein FLJ10283 (FLJ10283), mRNA. /PROD=hypothetical protein FLJ10283 /FL=gb:NM_018046.1	392.78	339.69	381.08	353.03	360.32	337.89	424.96	377.8	347.88	377.18	423.06	411.82	392.43	417.87	427.79	375.35	428.52	375.97	332.66	416.27	400.85	401.78	417.38	398.56	398.97	404.79	377.12	401.45	373.73	413.96	352.21	413.19	414.9	371.05	315.29	383.85	418.53	404.67	352.35	400.74	547.41	434.51	403.35	460.16	431.28
222661_at	AGGF1: angiogenic factor with G patch and FHA domains 1	AA528017	55109	gb:AA528017 /DB_XREF=gi:2270086 /DB_XREF=nh90f09.s1 /CLONE=IMAGE:965801 /FEA=FLmRNA /CNT=85 /TID=Hs.284216.0 /TIER=Stack /STK=18 /UG=Hs.284216 /LL=55109 /UG_GENE=FLJ10283 /UG_TITLE=hypothetical protein FLJ10283 /FL=gb:NM_018046.1	556.29	444.39	597.79	534.28	538.84	576.16	549.04	496.25	628.06	568.82	636.41	536.76	653.96	639.42	529.45	551.06	658.99	583.24	559.5	596.16	636	581.61	496.43	490.48	699.13	604.79	536.59	514.56	667.5	552.05	656.97	658.31	593.28	664.23	527.42	501.08	565.03	591.68	606.91	587.23	706.94	607.18	622.69	644.95	579.96
203566_s_at	AGL: amylo-1, 6-glucosidase, 4-alpha-glucanotransferase (glycogen debranching enzyme, glycogen storage disease type III)	NM_000645	178	gb:NM_000645.1 /DB_XREF=gi:4557282 /GEN=AGL /FEA=FLmRNA /CNT=95 /TID=Hs.904.0 /TIER=FL+Stack /STK=30 /UG=Hs.904 /LL=178 /DEF=Homo sapiens amylo-1,6-glucosidase, 4-alpha-glucanotransferase (glycogen debranching enzyme, glycogen storage disease type III) (AGL), transcript variant 5, mRNA. /PROD=amylo-1,6-glucosidase,4-alpha-glucanotransferase isoform 2 /FL=gb:M85168.1 gb:NM_000645.1	1397.52	1096.96	1096.23	1258.7	1315.91	1178.33	1214.44	1036.8	1178.12	1372.22	1217.44	1317.99	1299.79	1424.34	1247.45	1309.64	1280.97	1120.5	1618.1	1211.77	1231.66	1186.19	1157.03	1115.19	1133.52	1132.81	1300.1	1252.1	1067.28	1175.2	1355.26	1139.15	1135.05	1360.13	1167.11	1220.68	1202.58	1210.5	1235.63	1111.96	1582.98	1244.06	1187.74	1400.2	1343.31
223182_s_at	AGPAT3 /// LOC653101: 1-acylglycerol-3-phosphate O-acyltransferase 3 /// similar to 1-acylglycerol-3-phosphate O-acyltransferase 3	AI337300	56894 /// 653101	gb:AI337300 /DB_XREF=gi:4074227 /DB_XREF=tb98a03.x1 /CLONE=IMAGE:2062348 /FEA=FLmRNA /CNT=121 /TID=Hs.284123.0 /TIER=Stack /STK=13 /UG=Hs.284123 /UG_TITLE=Homo sapiens, clone MGC:4604, mRNA, complete cds /FL=gb:BC004219.1	270.49	440.2	228.82	174.02	272.54	266.08	292.74	250.26	233.12	232.11	250.24	237.75	283.93	250.73	316.95	304.39	274.58	303.19	465.43	218.41	281.14	229.07	271.39	349.2	239.03	254.02	362.87	298.71	485.59	308.11	211.28	235.61	307.47	281.4	366.57	270.19	329.35	290.93	263.16	336.38	344.81	264.01	273.25	340.52	299.42
223184_s_at	AGPAT3 /// LOC653101: 1-acylglycerol-3-phosphate O-acyltransferase 3 /// similar to 1-acylglycerol-3-phosphate O-acyltransferase 3	BC004219	56894 /// 653101	gb:BC004219.1 /DB_XREF=gi:13278926 /FEA=FLmRNA /CNT=121 /TID=Hs.284123.0 /TIER=FL+Stack /STK=27 /UG=Hs.284123 /DEF=Homo sapiens, clone MGC:4604, mRNA, complete cds. /PROD=Unknown (protein for MGC:4604) /FL=gb:BC004219.1	452.7	630.73	437.04	339.47	403.3	433	379.43	448.3	409.27	372.68	416.31	392.25	505.79	376.42	524.13	510.87	424.84	471.32	717.57	394.11	439.96	416.86	386.26	484.56	390.21	376.42	553.47	456.23	696.45	468.28	429.69	428.59	579.07	435.8	600.78	368.47	537.41	472.91	376.76	473.59	557.98	403.89	404.69	628.85	572.15
225440_at	AGPAT3 /// LOC653101: 1-acylglycerol-3-phosphate O-acyltransferase 3 /// similar to 1-acylglycerol-3-phosphate O-acyltransferase 3	BE737251	56894 /// 653101	gb:BE737251 /DB_XREF=gi:10151243 /DB_XREF=601305801F1 /CLONE=IMAGE:3640200 /FEA=mRNA /CNT=126 /TID=Hs.173138.0 /TIER=Stack /STK=48 /UG=Hs.173138 /UG_TITLE=Homo sapiens cDNA: FLJ22482 fis, clone HRC10859, highly similar to IRO180147 Homo sapiens mRNA full length insert cDNA clone EUROIMAGE 180147	724.68	635.73	531.17	605.61	575.45	591.38	632.25	576.76	661.97	632.39	634.12	712.65	564.88	774.52	556.87	735.14	578.99	651.16	539.8	474.31	734.28	596.64	683.92	708.88	595.7	848.67	637.36	533.8	682.99	641.17	518.14	677.91	672.5	774.15	835.53	563.55	839.3	754.59	802.89	737.22	951.1	705.08	684.71	769.46	585.75
1562852_at	AGPAT3: 1-acylglycerol-3-phosphate O-acyltransferase 3	BC036639	56894	gb:BC036639.1 /DB_XREF=gi:22477265 /TID=Hs2.382170.1 /CNT=2 /FEA=mRNA /TIER=ConsEnd /STK=0 /UG=Hs.382170 /UG_TITLE=Homo sapiens, clone IMAGE:5440917, mRNA /DEF=Homo sapiens, clone IMAGE:5440917, mRNA.	422.65	347.48	315.51	299.29	312.56	274.53	259.07	435.8	408.81	317.12	249.4	227.26	286.54	274.3	246.3	224.27	236.46	378.99	246.15	401.05	232.94	274.12	293.59	246.16	291.45	306.98	370.05	331.31	277.95	293.07	369.92	306.07	259.53	279.86	350.1	329.08	314.22	236.58	370.35	300.14	307.75	305.58	259.41	224.55	274.38
218096_at	AGPAT5: 1-acylglycerol-3-phosphate O-acyltransferase 5 (lysophosphatidic acid acyltransferase, epsilon)	NM_018361	55326	gb:NM_018361.1 /DB_XREF=gi:8922941 /GEN=FLJ11210 /FEA=FLmRNA /CNT=144 /TID=Hs.27842.0 /TIER=FL+Stack /STK=19 /UG=Hs.27842 /LL=55326 /DEF=Homo sapiens hypothetical protein FLJ11210 (FLJ11210), mRNA. /PROD=hypothetical protein FLJ11210 /FL=gb:NM_018361.1	3270.55	3840.92	2143.75	4138.87	2138.61	2928.38	4005.71	2793.91	3576.89	3710.15	3646.68	3013.68	3516.6	3098.9	3411.08	2186.27	2442.46	2504.89	4103.37	3340.92	2841.83	2614.43	3072.52	2521.78	3356.58	3317.54	3779.97	3260.15	3932.02	2038.15	3768.12	2503.48	3373	4328.43	2122.67	2369.87	2163.92	5058.08	4366.13	2651.95	3553.49	2654.83	3706.07	3264.6	3896.42
232007_at	AGPAT5: 1-acylglycerol-3-phosphate O-acyltransferase 5 (lysophosphatidic acid acyltransferase, epsilon)	AU145356	55326	gb:AU145356 /DB_XREF=gi:11006877 /DB_XREF=AU145356 /CLONE=HEMBA1004610 /FEA=mRNA /CNT=15 /TID=Hs.281895.0 /TIER=ConsEnd /STK=4 /UG=Hs.281895 /UG_TITLE=Homo sapiens cDNA FLJ11660 fis, clone HEMBA1004610	478.32	577.88	255.12	609.64	266.7	329.7	613.07	345.16	368.36	480.34	409.36	423.01	383.23	473.34	422.5	288.06	327.15	325.15	678.87	491.38	333.74	275.82	361.11	331.25	520.05	459.54	506.87	494.9	717.13	247.94	418.7	281.68	429.3	634.91	379.83	267.72	226.86	842.46	793.91	268.82	420.36	271.29	385.41	374.72	497.06
224776_at	AGPAT6: 1-acylglycerol-3-phosphate O-acyltransferase 6 (lysophosphatidic acid acyltransferase, zeta)	BF513102	137964	gb:BF513102 /DB_XREF=gi:11598281 /DB_XREF=UI-H-BW1-amn-e-08-0-UI.s1 /CLONE=IMAGE:3070551 /FEA=EST /CNT=147 /TID=Hs.25664.1 /TIER=Stack /STK=54 /UG=Hs.25664 /LL=10263 /UG_GENE=DOC-1R /UG_TITLE=tumor suppressor deleted in oral cancer-related 1	362.38	304.34	412.14	316.83	396.61	349.81	334.91	311.21	410.61	373.96	340.01	362.98	354.62	441.29	303.86	395.9	358.62	377.3	307.79	312.4	383.4	334.48	274.77	289.63	295.97	276.26	316.39	306.74	312.17	301.59	301.82	311.86	305.76	337.82	250.6	401.36	363.24	396.75	384	303.1	320.88	271.6	297.66	335.51	333.56
205401_at	AGPS: alkylglycerone phosphate synthase	NM_003659	8540	gb:NM_003659.1 /DB_XREF=gi:4501992 /GEN=AGPS /FEA=FLmRNA /CNT=35 /TID=Hs.22580.0 /TIER=FL /STK=7 /UG=Hs.22580 /LL=8540 /DEF=Homo sapiens alkylglycerone phosphate synthase (AGPS), mRNA. /PROD=alkylglycerone phosphate synthase precursor /FL=gb:NM_003659.1	250.41	152.86	230.13	244.79	246.27	208.61	238.87	255.46	299.77	303.52	296.68	267.71	223.74	286.95	280.95	284	323.89	236.65	236.31	268.47	264.42	383.15	331.38	304.49	239.13	299.48	242.99	199.45	210.21	317.43	338.34	380.21	273.97	206.75	169.32	255.4	281.97	252.56	244.64	333.38	234.21	295.46	310.16	341.21	344.91
225114_at	AGPS: alkylglycerone phosphate synthase	AA127674	8540	gb:AA127674 /DB_XREF=gi:1686962 /DB_XREF=zk92b04.s1 /CLONE=IMAGE:490255 /FEA=mRNA /CNT=114 /TID=Hs.331666.0 /TIER=Stack /STK=20 /UG=Hs.331666 /UG_TITLE=Homo sapiens mRNA; cDNA DKFZp762O2215 (from clone DKFZp762O2215)	472.09	302.65	501.34	503.64	563.15	531.14	517.25	468.92	518.89	592.46	581.05	595.17	502.49	469.76	562.25	506.67	558.07	436.93	449.02	498.46	477.84	634.35	505.69	517.36	354.8	576.48	460.5	422.63	341.36	576.58	506.56	616	487.7	452.13	428.54	583.67	509.24	403.19	542.44	519.17	446.47	469.34	495.17	582.55	614.87
204500_s_at	AGTPBP1: ATP/GTP binding protein 1	NM_015239	23287	gb:NM_015239.1 /DB_XREF=gi:7662451 /GEN=KIAA1035 /FEA=FLmRNA /CNT=77 /TID=Hs.21542.0 /TIER=FL+Stack /STK=12 /UG=Hs.21542 /LL=23287 /DEF=Homo sapiens KIAA1035 protein (KIAA1035), mRNA. /PROD=KIAA1035 protein /FL=gb:NM_015239.1	586.72	502.94	387.32	572.08	405.24	442.02	547.68	387.12	492.58	639.48	573.23	543.76	437.12	624.96	472.82	458.88	498.69	388.69	482.29	417.82	464.54	378.95	428.09	399.99	698.38	541.7	552.8	397.63	671.43	383.3	500.9	481.95	446.86	587.62	545.49	451.16	440.28	601.25	621.9	438.55	536.43	490.09	600.04	540.04	758.89
214766_s_at	AHCTF1: AT hook containing transcription factor 1	AL080144	25909	gb:AL080144.1 /DB_XREF=gi:5262592 /GEN=DKFZp434N093 /FEA=mRNA /CNT=20 /TID=Hs.33363.1 /TIER=ConsEnd /STK=0 /UG=Hs.33363 /LL=25909 /DEF=Homo sapiens mRNA; cDNA DKFZp434N093 (from clone DKFZp434N093); partial cds. /PROD=hypothetical protein	443.46	361.61	371.31	383.34	396.33	386.78	437.36	389.06	428.77	450.9	419.21	441.05	407.75	399.15	500.84	356.23	381.45	377.21	450.43	424.59	435.46	485.49	453.84	445.62	436.22	480.04	396.88	373.58	449.11	459.96	382.77	394.34	393.82	357.76	462.44	379.25	362.58	409.67	374.04	438.19	351.54	436.81	435.48	509.88	421.81
226115_at	AHCTF1: AT hook containing transcription factor 1	AI138934	25909	gb:AI138934 /DB_XREF=gi:3644906 /DB_XREF=qc56h09.x1 /CLONE=IMAGE:1713665 /FEA=EST /CNT=65 /TID=Hs.33363.0 /TIER=ConsEnd /STK=1 /UG=Hs.33363 /LL=25909 /UG_GENE=DKFZP434N093 /UG_TITLE=DKFZP434N093 protein	322.97	250.39	256.21	343.71	237.26	230.25	285.29	234.21	273.27	268.17	292.02	265.52	257.5	258.02	293.61	285.19	262.69	250.37	277.02	262.03	325.33	317	292.14	281.6	326.82	285.27	259.59	290.86	306.62	312.31	327.69	287.09	281.81	252.4	304.51	270.02	220.44	297.97	209.74	256.85	288.69	276.92	263.46	396.1	306.88
200903_s_at	AHCY: S-adenosylhomocysteine hydrolase	NM_000687	191	gb:NM_000687.1 /DB_XREF=gi:9951914 /GEN=AHCY /FEA=FLmRNA /CNT=476 /TID=Hs.172673.0 /TIER=FL+Stack /STK=148 /UG=Hs.172673 /LL=191 /DEF=Homo sapiens S-adenosylhomocysteine hydrolase (AHCY), mRNA. /PROD=S-adenosylhomocysteine hydrolase /FL=gb:NM_000687.1 gb:M61832.1	1815.98	1737.24	1362.44	2058.3	1498.55	1635.78	2096.84	1328.99	1935.42	2188.66	1879.86	1452.43	1761.54	1721.18	1476.06	1424.5	1425.12	1498.92	2203.52	1640.3	1454.71	1789.53	1618.02	1414.73	1797.28	1739.56	1411.49	1070.63	1894.81	1366.53	1672.89	1568.92	1678.84	1648.04	1430.88	1471.73	1364.71	2150.63	1747.27	1550.92	1338.1	1188.68	1771.48	1305.84	1769.21
200848_at	AHCYL1: S-adenosylhomocysteine hydrolase-like 1	AA479488	10768	gb:AA479488 /DB_XREF=gi:2208044 /DB_XREF=zv21c09.s1 /CLONE=IMAGE:754288 /FEA=FLmRNA /CNT=358 /TID=Hs.4113.0 /TIER=Stack /STK=22 /UG=Hs.4113 /LL=10768 /UG_GENE=AHCYL1 /UG_TITLE=S-adenosylhomocysteine hydrolase-like 1 /FL=gb:U82761.1 gb:NM_006621.1	830.74	969.06	923.75	1070.06	830.34	985.68	845.22	921.21	939.56	1068.73	914.77	1067.82	1040.34	1255.48	956.22	911.58	790.43	810.94	938.51	1098.59	962.68	953.35	1151.33	981.32	1645.23	984.59	952.83	1126.48	1011.29	886.3	816.05	1014.8	764.7	841.53	1281.33	675.64	1047.31	941.01	1028.29	902.38	986.11	853.68	1084.66	834.43	718.76
200849_s_at	AHCYL1: S-adenosylhomocysteine hydrolase-like 1	AI589266	10768	gb:AI589266 /DB_XREF=gi:4598314 /DB_XREF=tr58c06.x2 /CLONE=IMAGE:2222506 /FEA=FLmRNA /CNT=358 /TID=Hs.4113.0 /TIER=Stack /STK=21 /UG=Hs.4113 /LL=10768 /UG_GENE=AHCYL1 /UG_TITLE=S-adenosylhomocysteine hydrolase-like 1 /FL=gb:U82761.1 gb:NM_006621.1	1419.87	1481.93	1538.38	1777.3	1354.46	1596.92	1725.59	1484.71	1581.65	1573.35	1422.04	1692.05	1501.51	1866.28	1821.87	1479	1582.2	1557.08	1540.41	1761.24	1399.24	1609.19	1574.02	1501.93	2270.88	1381.08	1435.09	1623.01	1739.81	1490.65	1292.85	1768.46	1376.53	1429.16	1899.21	1124.37	1533.57	1747.66	1548.5	1332.04	1476.61	1349.01	1731.48	1296.84	1264.8
200850_s_at	AHCYL1: S-adenosylhomocysteine hydrolase-like 1	NM_006621	10768	gb:NM_006621.1 /DB_XREF=gi:5729723 /GEN=AHCYL1 /FEA=FLmRNA /CNT=358 /TID=Hs.4113.0 /TIER=FL+Stack /STK=95 /UG=Hs.4113 /LL=10768 /DEF=Homo sapiens S-adenosylhomocysteine hydrolase-like 1 (AHCYL1), mRNA. /PROD=S-adenosylhomocysteine hydrolase-like 1 /FL=gb:U82761.1 gb:NM_006621.1	1231.47	1080.96	1217.19	1263.79	985.68	1109.37	1166.58	1139.25	1197.9	1222.41	1102.38	1324.49	1230.59	1447.32	1300.1	1148.64	1108.2	1194.01	1156.64	1395.65	1134.85	1236.27	1191.66	1133.85	1822.43	1146.8	1148.34	1277.29	1206.11	1107.28	1148.69	1289.44	1091.57	1104.36	1412.59	837.74	1122.2	1188.14	1250.28	1060.41	1147.19	1015.68	1319.86	1073.96	1070.75
202820_at	AHR: aryl hydrocarbon receptor	NM_001621	196	gb:NM_001621.2 /DB_XREF=gi:5016091 /GEN=AHR /FEA=FLmRNA /CNT=140 /TID=Hs.170087.0 /TIER=FL+Stack /STK=18 /UG=Hs.170087 /LL=196 /DEF=Homo sapiens aryl hydrocarbon receptor (AHR), mRNA. /PROD=aryl hydrocarbon receptor /FL=gb:NM_001621.2 gb:L19872.1 gb:D16354.1	1835.52	689.88	1643.53	579.2	753.78	625.99	402.59	601.55	696.12	310.4	638.86	800.93	492.97	947.74	855.08	931.27	969.42	547.22	592.39	1195.77	1110.49	905.88	788.01	678.28	1409.45	381.55	1243.63	830.9	217.45	788.9	334.24	741.97	520.55	368.79	780.42	887.91	1316.42	732.81	453.43	512.76	1015.62	1034.06	352.89	861.43	756.74
201491_at	AHSA1: AHA1, activator of heat shock 90kDa protein ATPase homolog 1 (yeast)	NM_012111	10598	gb:NM_012111.1 /DB_XREF=gi:6912279 /GEN=C14ORF3 /FEA=FLmRNA /CNT=301 /TID=Hs.204041.0 /TIER=FL+Stack /STK=87 /UG=Hs.204041 /LL=10598 /DEF=Homo sapiens chromosome 14 open reading frame 3 (C14ORF3), mRNA. /PROD=chromosome 14 open reading frame 3 /FL=gb:AF164791.1 gb:NM_012111.1 gb:BC000321.1	1785.53	1424.11	1225.33	1682.3	1557.96	1640.42	1557.63	1688.79	1531.49	1617.32	1663.33	1525.03	1511.46	1364.94	1825.03	1717.96	1811.66	1553.3	1797.22	1615.57	1741.57	2136.87	1903.98	1908.77	1448.04	1956.52	1603.09	1518.26	1703.62	1786.1	1547.94	1590.92	2017.48	1361.87	1053.04	1922.08	1462.85	1535.81	1392.75	1880.8	1861.16	1782.02	1780.55	1266.19	1540.01
226334_s_at	AHSA2: AHA1, activator of heat shock 90kDa protein ATPase homolog 2 (yeast)	AW117717	130872	gb:AW117717 /DB_XREF=gi:6086301 /DB_XREF=xe34g05.x1 /CLONE=IMAGE:2609048 /FEA=EST /CNT=46 /TID=Hs.180948.3 /TIER=Stack /STK=14 /UG=Hs.180948 /LL=23021 /UG_GENE=KIAA0729 /UG_TITLE=KIAA0729 protein	774.78	889.37	711.21	571.56	561.74	645.24	758.93	930.93	846.34	657.45	578.05	983.15	639.54	1105.72	856.16	790.49	1036.52	710.45	857.63	992.55	721.24	703.96	961.42	668.79	1358.52	771.82	1216	750.74	960.73	659.45	680.05	847.7	779.91	848.96	795.87	582.2	750.72	973.83	1213.64	959.07	829.21	678.03	688.4	792.37	953.65
226665_at	AHSA2: AHA1, activator of heat shock 90kDa protein ATPase homolog 2 (yeast)	AI986239	130872	gb:AI986239 /DB_XREF=gi:5813516 /DB_XREF=wr81e03.x1 /CLONE=IMAGE:2494108 /FEA=EST /CNT=47 /TID=Hs.180948.0 /TIER=Stack /STK=23 /UG=Hs.180948 /LL=23021 /UG_GENE=KIAA0729 /UG_TITLE=KIAA0729 protein	290.45	431.85	177.62	220.54	217.85	291.74	212.91	389.08	356.95	225.45	171.61	277.76	167.24	524.61	250.33	181	423.73	190.85	209.89	290.52	271.17	186.2	389.54	265.3	391.51	291.61	395.38	184.8	235.56	234.39	309.47	385.61	341.55	63.3	57.76	168.81	305.76	355.64	332.82	343.39	179.92	297.8	199.62	395.52	443.92
219841_at	AICDA: activation-induced cytidine deaminase	NM_020661	57379	gb:NM_020661.1 /DB_XREF=gi:10190699 /GEN=AICDA /FEA=FLmRNA /CNT=29 /TID=Hs.149342.0 /TIER=FL /STK=1 /UG=Hs.149342 /LL=57379 /DEF=Homo sapiens activation-induced cytidine deaminase (AICDA), mRNA. /PROD=activation-induced cytidine deaminase /FL=gb:AB040431.1 gb:NM_020661.1	3406.01	1924.6	1360.84	1059.36	432.86	2008.85	1566.71	1329.26	2698.74	1660.08	2324.97	1417.09	3057.73	918.72	2190.06	1280.49	1403.71	2099.88	1865.49	2957.91	1339.37	1117.17	1194.46	592.66	1781.88	795.71	2848.86	667.65	751.71	1418.77	1649	1084.1	892.21	1839.59	244.98	1616.39	816.01	484.1	558.45	739.36	1218.45	1142.94	494.7	322.94	1055.57
224499_s_at	AICDA: activation-induced cytidine deaminase /// activation-induced cytidine deaminase	BC006296	57379	gb:BC006296.1 /DB_XREF=gi:13623400 /FEA=FLmRNA /CNT=1 /TID=HsAffx.900981.1016 /TIER=FL /STK=0 /DEF=Homo sapiens, activation-induced cytidine deaminase, clone MGC:12911, mRNA, complete cds. /PROD=activation-induced cytidine deaminase /FL=gb:BC006296.1	3317.13	2125.32	1467.01	1053.29	429.72	2066.83	1592.85	1468.2	2749.49	1688.27	2369.32	1458.72	3159.86	900.58	2406.42	1434.03	1619.25	2270.21	2002.48	3272.94	1536.87	1231.29	1327.65	596.89	2076.28	863.09	3055.6	758.12	900.37	1552.29	1721.97	1167.43	1025.91	1960.35	222.81	1685.65	860.52	498.33	557.48	764.98	1337.19	1237.62	509.6	306.01	1140.94
209901_x_at	AIF1: allograft inflammatory factor 1	U19713	199	gb:U19713.1 /DB_XREF=gi:1122908 /FEA=FLmRNA /CNT=63 /TID=Hs.76364.1 /TIER=FL /STK=0 /UG=Hs.76364 /LL=199 /UG_GENE=AIF1 /DEF=Human allograft-inflammatory factor-1 mRNA, complete cds. /PROD=allograft-inflammatory factor-1 /FL=gb:NM_001623.2 gb:D86438.1 gb:U49392.1 gb:U19713.1	501.31	637.58	538.96	393.89	99.1	168.15	722.22	411.22	257.44	745.96	80.28	115.86	380.94	128	395.42	401.52	164.12	127.22	136.67	850.24	66.05	183.19	171.15	98.12	150.89	328.6	265.22	196.03	63.55	113.53	602.41	116.33	60.26	248.98	409.46	95.31	161.6	62.1	477.74	227.88	103.62	187.03	255.07	83.21	343.59
213095_x_at	AIF1: allograft inflammatory factor 1	AF299327	199	gb:AF299327.1 /DB_XREF=gi:11611961 /FEA=FLmRNA /CNT=89 /TID=Hs.76364.3 /TIER=FL+Stack /STK=45 /UG=Hs.76364 /LL=199 /UG_GENE=AIF1 /DEF=Homo sapiens allograft inflammatory factor-1 splice variant G1 mRNA, complete cds. /PROD=allograft inflammatory factor-1 splice variantG1 /FL=gb:AF299327.1	571.97	674	591.7	447.28	119.52	197.57	761.34	463.41	304.74	913.48	94.8	130.13	454.74	139.67	524.39	471.33	192.56	172.39	154.41	972.28	82.54	227.18	192.08	124.71	211.55	482.63	367.56	260.05	69.89	134.37	695.7	182.88	63.42	347.21	432.66	73.69	202.71	81.12	482.96	295.62	141.35	257.82	329.6	108.97	404.85
215051_x_at	AIF1: allograft inflammatory factor 1	BF213829	199	gb:BF213829 /DB_XREF=gi:11107415 /DB_XREF=601848003F1 /CLONE=IMAGE:4078849 /FEA=DNA_10 /CNT=8 /TID=Hs.76364.4 /TIER=ConsEnd /STK=1 /UG=Hs.76364 /LL=199 /UG_GENE=AIF1 /UG_TITLE=allograft inflammatory factor 1	720.26	919.2	697.17	576.58	159.18	222.57	1012.74	646.75	401.61	1117.66	120.65	142.02	560.52	211.44	579.1	581.37	242.58	188.58	210.01	1122.41	139.38	251.22	223.94	172.71	233.15	558.58	419.95	332.98	76.15	207.18	872.22	162.66	69.8	420.17	546.07	90.87	234.7	80.78	654.55	350.91	156.92	315.12	400.56	113.34	480.67
223136_at	AIG1: androgen-induced 1	AF151861	51390	gb:AF151861.1 /DB_XREF=gi:4929674 /FEA=FLmRNA /CNT=119 /TID=Hs.107528.0 /TIER=FL+Stack /STK=18 /UG=Hs.107528 /LL=51390 /UG_GENE=AIG-1 /DEF=Homo sapiens CGI-103 protein mRNA, complete cds. /PROD=CGI-103 protein /FL=gb:NM_016108.1 gb:AF151861.1 gb:AF153605.1	233.95	611	382.83	334.05	455.96	461.77	481.71	537.98	399.61	431.72	332.94	775.36	324.19	730.92	375.35	443.21	459.94	413.4	337.13	371.19	343.47	418.92	499.3	623.49	219.1	617.93	410.91	741.54	658.64	341.32	487.77	219.23	807.46	687.52	608.01	452.37	600.8	536.26	550.3	320.45	499	277.97	410.27	788.12	421.61
212543_at	AIM1: absent in melanoma 1	U83115	202	gb:U83115.1 /DB_XREF=gi:2072424 /GEN=AIM1 /FEA=mRNA /CNT=129 /TID=Hs.161002.0 /TIER=Stack /STK=38 /UG=Hs.161002 /LL=202 /DEF=Human non-lens beta gamma-crystallin like protein (AIM1) mRNA, partial cds. /PROD=non-lens beta gamma-crystallin like protein	2074.14	2494.35	1103.79	2265.19	2260.02	1325.43	1960.28	2402.02	1068.42	1055.34	1205.88	1089.33	1281.47	1792.52	1484.19	1960.96	1736.77	1371.35	1527.39	1158.55	1511.09	1344.65	2206.08	2447.86	1661.2	1124.71	2467.86	3319.08	1709.86	1550.33	2110.92	1049.48	2143.75	1627.41	833.36	3983.12	1507.16	3092	2406.97	950.51	4096.06	1132.29	2529.29	3591.39	2604.96
206513_at	AIM2: absent in melanoma 2	NM_004833	9447	gb:NM_004833.1 /DB_XREF=gi:4757733 /GEN=AIM2 /FEA=FLmRNA /CNT=15 /TID=Hs.105115.0 /TIER=FL /STK=7 /UG=Hs.105115 /LL=9447 /DEF=Homo sapiens absent in melanoma 2 (AIM2), mRNA. /PROD=absent in melanoma 2 /FL=gb:AF024714.1 gb:NM_004833.1	454.84	243.44	1093.03	607.11	37	670	165.8	1001.76	638.51	545.62	455.63	1012.8	687.89	682.54	453.13	892.1	145.88	1592.52	166.56	560.05	1085.4	735.04	761.42	1148.43	807.61	176.97	697.25	1219.11	454	1205.09	251.18	182.08	377.77	670.18	488.38	1020.74	559.24	519.72	299.95	1327.75	1236.87	1202.54	796.53	521.86	166.2
201781_s_at	AIP: aryl hydrocarbon receptor interacting protein	AL558532	9049	gb:AL558532 /DB_XREF=gi:12903142 /DB_XREF=AL558532 /CLONE=CS0DJ006YJ15 (5 prime) /FEA=FLmRNA /CNT=241 /TID=Hs.75305.0 /TIER=Stack /STK=10 /UG=Hs.75305 /LL=9049 /UG_GENE=AIP /UG_TITLE=aryl hydrocarbon receptor-interacting protein /FL=gb:NM_003977.1 gb:U78521.1 gb:U31913.1	274.76	268.91	308.92	309.98	240.53	329.11	246.5	276.76	302.27	321.69	284.83	302.52	297.94	303.94	353.21	328.4	232.2	307.06	291.28	360.91	258.39	321.85	322.56	264.77	442.3	414.92	273.41	258.35	419.12	270.62	348.4	314.27	323.46	308.21	280.78	260.02	241.63	334.63	231.48	249.84	274.47	304.74	377.97	261.04	258.09
201782_s_at	AIP: aryl hydrocarbon receptor interacting protein	NM_003977	9049	gb:NM_003977.1 /DB_XREF=gi:4502008 /GEN=AIP /FEA=FLmRNA /CNT=241 /TID=Hs.75305.0 /TIER=FL+Stack /STK=77 /UG=Hs.75305 /LL=9049 /DEF=Homo sapiens aryl hydrocarbon receptor-interacting protein (AIP), mRNA. /PROD=aryl hydrocarbon receptor-interacting protein /FL=gb:NM_003977.1 gb:U78521.1 gb:U31913.1	475.6	494.27	504.52	498.65	420.45	525.62	458.34	373.29	494.39	545.38	495.72	499.85	537.56	508.82	559.1	509.46	380.8	558.58	516.27	585.28	452.58	483.1	445.91	369.52	626.85	560.3	404.03	403.61	598.63	419.6	500.65	499.33	481.49	465.02	426.69	417.72	449.52	593.69	372.19	374.45	427.32	484.76	568.45	407.85	398.71
208967_s_at	AK2: adenylate kinase 2	U39945	204	gb:U39945.1 /DB_XREF=gi:1209686 /GEN=adk2 /FEA=FLmRNA /CNT=244 /TID=Hs.171811.1 /TIER=FL+Stack /STK=115 /UG=Hs.171811 /LL=204 /DEF=Human adenylate kinase 2 (adk2) mRNA, complete cds. /PROD=adenylate kinase 2 /FL=gb:U39945.1 gb:NM_001625.1 gb:U84371.1	1201.51	1030.89	1147.67	1251.55	1770.29	1176.46	962.27	1104.7	1093.46	1203.31	1073.97	1024.62	1052.11	1433.12	1093.55	1312.65	1260.43	1019.26	1399.42	1137.95	1235.33	1381.31	1379.87	1555.64	1045.14	1528.11	1283.49	1497.09	1192.4	1211.6	1352.09	1566.59	1498.03	1038.78	1327.67	1195.38	1699.88	1329.58	1335.17	1379.02	1708.91	1340.34	1266.94	1097.38	1197.01
212174_at	AK2: adenylate kinase 2	W02312	204	gb:W02312 /DB_XREF=gi:1274291 /DB_XREF=za08d08.r1 /CLONE=IMAGE:291951 /FEA=mRNA /CNT=190 /TID=Hs.171811.2 /TIER=Stack /STK=30 /UG=Hs.171811 /LL=204 /UG_GENE=AK2 /UG_TITLE=adenylate kinase 2	1007.95	821.42	856.26	1070.24	721.67	1000.1	1000.79	921.99	979.58	1046.95	1105.89	1054.25	1121.9	916.69	899.26	894.5	833.13	925.69	1122.71	1113.84	1016.64	976.81	868.47	757.16	1231.05	826.8	835.16	621.93	1043.89	850.69	1032.08	849.67	772.71	1043.68	1101.9	667.62	720.1	1172.36	945.39	729.4	726.58	898.41	1233.98	726.76	931.16
212175_s_at	AK2: adenylate kinase 2	AL513611	204	gb:AL513611 /DB_XREF=gi:12777105 /DB_XREF=AL513611 /CLONE=XCL0BB001ZB07 (3 prime) /FEA=mRNA /CNT=190 /TID=Hs.171811.2 /TIER=Stack /STK=63 /UG=Hs.171811 /LL=204 /UG_GENE=AK2 /UG_TITLE=adenylate kinase 2	2062.68	1563.59	1669.68	2056.8	1505.3	1582.65	1874.5	1636.08	1351.37	1914.13	1915.85	1658.9	1817.75	1933.73	1832.46	1774.35	1678.4	1376.72	1816.07	1949.08	1909.07	1906.48	1966.17	1823.08	2171.93	2181.96	1763.89	1662.87	2056.15	1632.04	2653.63	1829.53	2180.08	1957.09	2191.02	1456.26	1520.31	2297.81	1893.47	1819.21	2443.53	1961.12	2311.8	1985.71	2175.45
224151_s_at	AK3: adenylate kinase 3	AF183419	50808	gb:AF183419.1 /DB_XREF=gi:9963776 /FEA=FLmRNA /CNT=2 /TID=Hs.43436.0 /TIER=FL /STK=0 /UG=Hs.43436 /LL=50808 /UG_GENE=AKL3L /DEF=Homo sapiens GTP:AMP phosphotransferase mRNA, complete cds; nuclear gene for mitochondrial product. /PROD=GTP:AMP phosphotransferase /FL=gb:AF183419.1	677	935.86	799.5	705.75	642.72	703.12	803.9	869.93	706.32	764.83	702.08	809.5	816.7	822.96	756.23	567.98	672.14	889.07	830.31	880.31	863.7	822.37	775.26	873.2	901.45	911.81	1007.35	790.5	1098.75	765.86	802.69	685.86	702.88	998.59	1070.66	919.47	833.06	882.45	797.93	887.94	849.6	733.55	743.48	1162.72	758.89
224655_at	AK3: adenylate kinase 3	AA432267	50808	gb:AA432267 /DB_XREF=gi:2114655 /DB_XREF=zw78e08.s1 /CLONE=IMAGE:782342 /FEA=FLmRNA /CNT=268 /TID=Hs.43436.1 /TIER=Stack /STK=30 /UG=Hs.43436 /LL=50808 /UG_GENE=AKL3L /UG_TITLE=adenylate kinase 3 alpha like /FL=gb:NM_016282.1 gb:AB021870.1	2353.92	2241.97	2402.43	2198.34	1894.39	2080.07	2120.1	2418	1894.44	2221.39	2242.3	2432.8	2287.35	2330.45	2091.57	1781.13	1826.68	2557.85	2622.04	2608.7	2383.2	2204.48	2068.63	2302.1	2688.45	2430.25	2770.28	2309.35	2966.98	2179.04	2359.14	2111.04	2306.38	2640.26	3158.79	2499.94	2182.01	2590.21	2360.31	2401.86	2285.88	2124.16	2256.93	2882.49	2195.85
204348_s_at	AK3L1: adenylate kinase 3-like 1	NM_013410	205	gb:NM_013410.1 /DB_XREF=gi:8051578 /GEN=AK3 /FEA=FLmRNA /CNT=133 /TID=Hs.274691.0 /TIER=FL+Stack /STK=17 /UG=Hs.274691 /LL=205 /DEF=Homo sapiens adenylate kinase 3 (AK3), nuclear gene encoding mitochondrial protein, mRNA. /PROD=adenylate kinase 3 /FL=gb:NM_013410.1	1201.63	875.56	631.64	945.48	189.01	665.31	945.87	525.66	1079.05	1239.32	593.89	618.33	1018.34	630.84	1023.5	703.83	895.09	172.84	31.06	1099.66	667.62	1184.95	468.02	43.85	803.02	1267.23	749.31	299.74	892.09	161.14	371.48	89.85	64.88	951.48	714.17	734.35	452.76	1495.69	1462.83	623.26	627.01	421.58	1094.82	79.31	437.53
225342_at	AK3L1: adenylate kinase 3-like 1	AK026966	205	gb:AK026966.1 /DB_XREF=gi:10439954 /FEA=mRNA /CNT=106 /TID=Hs.10862.0 /TIER=Stack /STK=46 /UG=Hs.10862 /UG_TITLE=Homo sapiens cDNA: FLJ23313 fis, clone HEP11919 /DEF=Homo sapiens cDNA: FLJ23313 fis, clone HEP11919.	1308.32	724.32	521.69	1322.2	146.97	468	984.61	416.26	977.48	1055.5	452.63	483.58	766.66	534.22	1009.44	554.82	736.53	225.24	36.88	1093.86	491.63	968.11	340.81	40.82	714.31	1349.36	631.53	308.34	791.89	119.4	302.44	79.18	69.19	945.54	681.21	682.28	385.45	1581.37	1233.33	439.05	707.15	367.45	1086.62	80.68	413.06
201674_s_at	AKAP1: A kinase (PRKA) anchor protein 1	BC000729	8165	gb:BC000729.1 /DB_XREF=gi:12653874 /FEA=FLmRNA /CNT=230 /TID=Hs.78921.0 /TIER=FL+Stack /STK=35 /UG=Hs.78921 /LL=8165 /UG_GENE=AKAP1 /DEF=Homo sapiens, A kinase (PRKA) anchor protein 1, clone MGC:1807, mRNA, complete cds. /PROD=A kinase (PRKA) anchor protein 1 /FL=gb:BC000729.1 gb:NM_003488.1	706.49	679.67	528.44	875.7	542.63	841.73	870.33	587.72	885.21	899.4	781.27	725.42	681.03	742.58	673.59	573.66	642.22	680.75	889.76	639.64	680	823.42	891.56	731.27	700.56	925.73	445.82	556.36	780.94	829.13	811.71	780.72	806.33	622.78	692.17	537.1	532.19	905.61	919.99	785.92	614.26	520.81	877.3	739.06	761.39
201675_at	AKAP1: A kinase (PRKA) anchor protein 1	NM_003488	8165	gb:NM_003488.1 /DB_XREF=gi:4502014 /GEN=AKAP1 /FEA=FLmRNA /CNT=230 /TID=Hs.78921.0 /TIER=FL+Stack /STK=39 /UG=Hs.78921 /LL=8165 /DEF=Homo sapiens A kinase (PRKA) anchor protein 1 (AKAP1), mRNA. /PROD=A kinase (PRKA) anchor protein 1 /FL=gb:BC000729.1 gb:NM_003488.1	517.77	512.21	422.69	728.26	501.74	553.48	759.25	477.68	655.79	685.6	629.15	575.28	536.07	557.75	536.91	491.96	532.71	477.35	700.93	493.03	609.05	637.6	675.53	565.84	543.81	726.33	399.05	445.19	577	619.89	610.05	555.25	608.31	567.16	549.17	524.03	420.24	701.22	638.85	625.47	455.93	526.23	690.84	578.1	610.2
213396_s_at	AKAP10: A kinase (PRKA) anchor protein 10	AA456929	11216	gb:AA456929 /DB_XREF=gi:2179649 /DB_XREF=aa90c03.s1 /CLONE=IMAGE:838564 /FEA=EST /CNT=62 /TID=Hs.75456.1 /TIER=Stack /STK=8 /UG=Hs.75456 /LL=11216 /UG_GENE=AKAP10 /UG_TITLE=A kinase (PRKA) anchor protein 10	255.73	269.49	245.22	313.33	233.24	222.31	408.88	253.68	356.11	355.7	341.23	328.63	312.35	402.01	277.91	338.9	207.06	183.4	298.1	347.8	356.65	321.06	253.33	320.95	411.86	315.4	358.1	195.6	427.87	275.27	296.62	357.7	203.84	384.5	317.21	271.78	342.67	328.98	399.94	199.32	343.2	289.48	317.24	236.95	285.38
236007_at	AKAP10: A kinase (PRKA) anchor protein 10	AU147278	11216	gb:AU147278 /DB_XREF=gi:11008799 /DB_XREF=AU147278 /CLONE=MAMMA1000209 /FEA=EST /CNT=7 /TID=Hs.168450.0 /TIER=ConsEnd /STK=7 /UG=Hs.168450 /UG_TITLE=ESTs, Highly similar to protein kinase A anchoring protein (H.sapiens)	291.12	343.34	388.33	277.65	314.86	423.11	323.41	330.37	444.81	434.15	371.55	409.92	468.39	404.84	403.49	376.88	349.99	395.82	297.38	325.31	370.01	344.48	386.15	359.04	396.8	446.65	346.72	306.01	327.55	349.53	306.24	375.34	278.53	439.34	300.37	221.66	350.38	289.36	371.13	451.03	267.58	401.61	347.62	349.27	314.1
203156_at	AKAP11: A kinase (PRKA) anchor protein 11	NM_016248	11215	gb:NM_016248.1 /DB_XREF=gi:7706456 /GEN=LOC51707 /FEA=FLmRNA /CNT=106 /TID=Hs.232076.0 /TIER=FL+Stack /STK=34 /UG=Hs.232076 /LL=11215 /DEF=Homo sapiens A-kinase anchoring protein 220 (LOC51707), mRNA. /PROD=A-kinase anchoring protein 220 /FL=gb:NM_016248.1 gb:AF176555.1	1404.34	1452.53	1043.18	1232.47	1050.91	1236.06	1517.07	1341.65	1272.57	1321.71	1416.8	1173.39	1619.18	1463.23	1373.72	1104.32	1363.98	1378.04	1324.95	1474.65	1733.51	1451.65	1404.31	1292.85	1757.81	1436.71	1319.34	1360.18	1451.93	1285.5	1363.48	1148.33	1375.82	1482.93	1275.19	1643.36	1456.89	1334.14	1421.78	1289.52	1460.98	1463.34	1108.8	1620.03	1198.16
208325_s_at	AKAP13: A kinase (PRKA) anchor protein 13	NM_006738	11214	gb:NM_006738.1 /DB_XREF=gi:5803057 /GEN=LBC /FEA=FLmRNA /CNT=2 /TID=Hs.301946.0 /TIER=FL /STK=0 /UG=Hs.301946 /LL=3928 /DEF=Homo sapiens lymphoid blast crisis oncogene (LBC), mRNA. /PROD=lymphoid blast crisis oncogene /FL=gb:NM_006738.1 gb:U03634.1	216.32	351.86	388.58	273.19	423.57	279.98	330.03	343.03	341.62	276.83	308.56	309.33	319.59	420.43	277.52	349.32	238.05	218.07	283.26	345.16	432.06	251.51	374.63	429.48	416.28	638.83	328.31	423.51	438.76	303.55	193.37	333.07	261.15	310.77	358.48	383.47	267.76	517.5	515.71	404.07	480.22	195.84	309.35	344.98	215.17
209534_x_at	AKAP13: A kinase (PRKA) anchor protein 13	BF222823	11214	gb:BF222823 /DB_XREF=gi:11130000 /DB_XREF=7q23e12.x1 /CLONE=IMAGE:3699190 /FEA=FLmRNA /CNT=157 /TID=Hs.301946.1 /TIER=Stack /STK=21 /UG=Hs.301946 /LL=3928 /UG_GENE=LBC /UG_TITLE=lymphoid blast crisis oncogene /FL=gb:AF127481.1	254.97	579.97	425.23	228.82	427.09	318.75	329.87	381.2	459.03	241.98	323.16	330.47	329.17	434.2	346.27	475.04	348.82	349.78	359.11	412	424.04	339.72	498.31	424.53	406.56	514.93	325.97	519.08	320.66	391.71	234.58	323.94	238.1	340.03	350.72	428.39	409.38	464.49	450.25	450.58	523.46	276.51	376.48	464.45	272.49
222024_s_at	AKAP13: A kinase (PRKA) anchor protein 13	AK022014	11214	gb:AK022014.1 /DB_XREF=gi:10433327 /FEA=mRNA /CNT=18 /TID=Hs.306619.0 /TIER=Stack /STK=10 /UG=Hs.306619 /UG_TITLE=Homo sapiens cDNA FLJ11952 fis, clone HEMBB1000831, weakly similar to Homo sapiens breast cancer nuclear receptor-binding auxiliary protein (BRX) mRNA /DEF=Homo sapiens cDNA FLJ11952 fis, clone HEMBB1000831, weakly similar to Homo sapiens breast cancer nuclear receptor-binding auxilia…	285.57	777.05	555.63	282.15	547.99	417.32	499.8	522.41	582.78	317.78	411.44	409.15	446.35	593.44	485.05	538.22	444.29	435.17	457.58	530.15	572.12	355.68	665.28	593.37	546.48	704.4	415.66	647.52	393.07	481.21	278.73	381.15	260.39	385.74	456.01	577.43	497.98	568.78	571.35	684.55	657.48	358.01	523.8	610.97	334.73
224884_at	AKAP13: A kinase (PRKA) anchor protein 13	AW575773	11214	gb:AW575773 /DB_XREF=gi:7247312 /DB_XREF=UI-HF-BN0-afb-g-12-0-UI.s1 /CLONE=IMAGE:3066430 /FEA=mRNA /CNT=136 /TID=Hs.302741.0 /TIER=Stack /STK=8 /UG=Hs.302741 /UG_TITLE=Homo sapiens mRNA full length insert cDNA clone EUROIMAGE 50374	348.02	449.15	341.58	223.36	350.12	220.23	349.57	329.08	362.18	253.34	291.93	305.56	294.91	446.09	326.94	405.16	325.52	319.45	355.62	369.39	346.96	256.84	441.39	398.98	437.11	537.51	360.17	448.23	352.41	386.38	306.85	317.97	216.98	373.25	389.72	365.57	253.19	359.86	374.41	453.66	471.17	273.63	428.89	529.03	342.12
221718_s_at	AKAP13: A kinase (PRKA) anchor protein 13 /// A kinase (PRKA) anchor protein 13	M90360	11214	gb:M90360.1 /DB_XREF=gi:184434 /GEN=Ht31 /FEA=FLmRNA /CNT=1 /TID=HsAffx.900382.1116 /TIER=FL /STK=0 /DEF=Human type II cAMP-dependent protein kinase (Ht31) mRNA, complete cds. /PROD=protein kinase /FL=gb:M90360.1	284.15	425.41	287.42	212.29	253.14	230.78	330.19	226.65	361.93	270.26	288.37	227.53	305.63	324.58	259.99	314.04	253.17	253.57	225.08	299.62	386.41	241.99	371.36	304.17	442.9	448.51	314.26	261.58	446.01	288.5	300.36	292.04	174.06	385.14	349.12	202.91	243.6	374.48	467.8	421.1	372.87	238.34	343.05	247.15	267.6
202759_s_at	AKAP2 /// PALM2-AKAP2: A kinase (PRKA) anchor protein 2 /// PALM2-AKAP2 protein	BE879367	11217 /// 445815	gb:BE879367 /DB_XREF=gi:10328143 /DB_XREF=601484628F1 /CLONE=IMAGE:3887262 /FEA=FLmRNA /CNT=134 /TID=Hs.42322.0 /TIER=ConsEnd /STK=0 /UG=Hs.42322 /LL=11217 /UG_GENE=AKAP2 /UG_TITLE=A kinase (PRKA) anchor protein 2 /FL=gb:AB023137.1 gb:NM_007203.1	1038.79	1708.76	1180.07	1075.18	1069.91	1319.01	1549.01	1481.93	1250.46	1516.04	1498.27	1679.23	1477.01	1393.43	1361.48	904.74	1268.78	1080.05	2408.79	1511.28	1025.1	1419.22	1266.03	757.85	853.74	1741.09	1170.36	1186.58	1634.78	1216.65	1326.97	769.72	2001.2	1129.24	1446.51	1596.39	1419.48	1821.39	1573.32	1767.65	1570.6	1017.8	1748.54	817.95	1068.55
202760_s_at	AKAP2 /// PALM2-AKAP2: A kinase (PRKA) anchor protein 2 /// PALM2-AKAP2 protein	NM_007203	11217 /// 445815	gb:NM_007203.1 /DB_XREF=gi:6005708 /GEN=AKAP2 /FEA=FLmRNA /CNT=134 /TID=Hs.42322.0 /TIER=FL+Stack /STK=10 /UG=Hs.42322 /LL=11217 /DEF=Homo sapiens A kinase (PRKA) anchor protein 2 (AKAP2), mRNA. /PROD=A kinase (PRKA) anchor protein 2 /FL=gb:AB023137.1 gb:NM_007203.1	539.26	1446.69	811.23	706.32	786.32	943.47	1046.72	1233.46	805.41	1079.06	957.83	1325.05	989.5	1014.43	965.68	517.79	655.36	638.15	1465.77	1146.12	804.31	927.41	942.14	639.19	596.31	1286.53	900.96	952.22	1111.2	954.94	684.99	557.16	1174.79	678.08	1241.39	1321.15	1205.67	1170.93	1273.2	1394.53	1107.05	742.47	1192.85	582.43	619.01
226694_at	AKAP2 /// PALM2-AKAP2: A kinase (PRKA) anchor protein 2 /// PALM2-AKAP2 protein	BG540494	11217 /// 445815	gb:BG540494 /DB_XREF=gi:13532727 /DB_XREF=602569220F1 /CLONE=IMAGE:4693685 /FEA=EST /CNT=42 /TID=Hs.42322.1 /TIER=Stack /STK=36 /UG=Hs.42322 /LL=11217 /UG_GENE=AKAP2 /UG_TITLE=A kinase (PRKA) anchor protein 2	2113.8	3133.7	2239.77	2224.36	2133.5	2621.62	3248.77	2876.77	2553.95	2937.94	2816.93	3244.2	2752.51	2865.71	2683.63	1829.96	2671.6	2141.54	4388.89	2988.08	2255.82	2718.35	2625.45	1663.31	1677.19	3105.45	2471.14	2498.11	3217.08	2572.64	2608.37	1653.03	3794.16	2566.14	3045.02	3133.35	2743.24	3420.67	2978.78	3388.76	3076.88	2171.85	3528.92	2091.84	2254.79
203847_s_at	AKAP8: A kinase (PRKA) anchor protein 8	AW341501	10270	gb:AW341501 /DB_XREF=gi:6838127 /DB_XREF=hd10e03.x1 /CLONE=IMAGE:2909116 /FEA=FLmRNA /CNT=85 /TID=Hs.25059.0 /TIER=Stack /STK=8 /UG=Hs.25059 /LL=10270 /UG_GENE=AKAP8 /UG_TITLE=A kinase (PRKA) anchor protein 8 /FL=gb:NM_005858.1	401.63	341.16	455.32	369.58	490.75	444.33	367.19	387.57	472.6	413.52	441.26	379.72	433.59	404.14	427.18	416.37	455.35	452.71	371.18	340.09	477.85	462.55	469.2	442.05	309.07	491.56	442.29	350.03	375.36	518.54	508.09	587.06	433.47	528.37	360.29	382.65	415.09	392.8	358.85	567.02	337.75	505.76	488.48	506.32	468.82
203848_at	AKAP8: A kinase (PRKA) anchor protein 8	AL050160	10270	gb:AL050160.1 /DB_XREF=gi:4884373 /GEN=DKFZp586B1222 /FEA=FLmRNA /CNT=85 /TID=Hs.25059.0 /TIER=Stack /STK=28 /UG=Hs.25059 /LL=10270 /DEF=Homo sapiens mRNA; cDNA DKFZp586B1222 (from clone DKFZp586B1222); partial cds. /PROD=hypothetical protein /FL=gb:NM_005858.1	239.07	248.84	282.45	268.33	333.44	313.73	277.08	300.73	350.82	359.88	328.8	313.02	355	303.4	316.56	275.86	314.61	329.41	292.63	214.29	323.29	312.01	327.21	295.73	273.17	363.59	294.2	315.99	312.72	340.95	351.96	388.15	313.98	440.26	277.21	306.08	288.49	265.26	252.59	357.25	294.45	346.57	363.5	387.34	371.46
210962_s_at	AKAP9: A kinase (PRKA) anchor protein (yotiao) 9	AB019691	10142	gb:AB019691.1 /DB_XREF=gi:5051742 /GEN=cg-nap /FEA=FLmRNA /CNT=2 /TID=Hs.58103.1 /TIER=FL /STK=0 /UG=Hs.58103 /LL=10142 /DEF=Homo sapiens mRNA for Centrosome- and Golgi-localized PKN-associated protein (CG-NAP), complete cds. /PROD=Centrosome- and Golgi-localized PKN-associatedprotein (CG-NAP) /FL=gb:AB019691.1	374.95	408.01	513.83	365.42	399.03	417.23	409.76	356.26	444.46	348.82	422.15	447.06	400.46	433.82	494.94	470.36	451.58	533.16	432.15	438.54	367.39	378.72	404.71	399.67	417.63	373.34	400.84	479.96	376.14	424.88	377.44	382.76	392.7	402.33	363.04	481.43	424.84	383.72	471.59	438.9	419.61	473.4	454.33	550.71	396.36
225701_at	AKNA: AT-hook transcription factor	AK024431	80709	gb:AK024431.1 /DB_XREF=gi:10440370 /GEN=FLJ00020 /FEA=mRNA /CNT=82 /TID=Hs.159578.0 /TIER=Stack /STK=29 /UG=Hs.159578 /LL=80709 /DEF=Homo sapiens mRNA for FLJ00020 protein, partial cds. /PROD=FLJ00020 protein	980.29	1244.4	1158.88	882.67	1045.91	1063.37	925.44	1149.95	1155.93	986.28	984.42	1172.01	1047.72	1188.24	1248.1	1217.88	1413.49	1219.49	900.88	1141.83	1050.28	1351.62	1272.13	1041.85	1154.79	1266.09	1127.58	1010.86	1025.52	1081.45	1137.65	1024.78	1125.16	1256.29	942	1089.47	1026.86	999.12	1148.65	1053.2	797.69	1190.67	1066.68	892.98	1195.26
201900_s_at	AKR1A1: aldo-keto reductase family 1, member A1 (aldehyde reductase)	NM_006066	10327	gb:NM_006066.1 /DB_XREF=gi:5174390 /GEN=AKR1A1 /FEA=FLmRNA /CNT=203 /TID=Hs.89529.0 /TIER=FL+Stack /STK=90 /UG=Hs.89529 /LL=10327 /DEF=Homo sapiens aldo-keto reductase family 1, member A1 (aldehyde reductase) (AKR1A1), mRNA. /PROD=aldo-keto reductase family 1, member A1(aldehyde reductase) /FL=gb:NM_006066.1 gb:J04794.1 gb:BC000670.1	2514.59	2173.05	2173.53	2514.46	2260.44	1982.72	2181.58	1914.08	2201.59	2043.25	2402.9	1746.98	2110.47	2182.13	2559.62	2171.49	2486.44	1871.95	2375.45	2262.87	2288.02	2329.58	2186.61	2061.53	2819.24	2281.77	2373.53	2692.83	2318.43	2575.55	3014.67	2277.09	2476.96	2422.66	2104.38	1905.2	2156.1	2490.92	2001.17	2421.61	2903.68	2752.48	2428.82	2991.3	2552.56
201272_at	AKR1B1: aldo-keto reductase family 1, member B1 (aldose reductase)	NM_001628	231	gb:NM_001628.1 /DB_XREF=gi:4502048 /GEN=AKR1B1 /FEA=FLmRNA /CNT=453 /TID=Hs.75313.0 /TIER=FL+Stack /STK=142 /UG=Hs.75313 /LL=231 /DEF=Homo sapiens aldo-keto reductase family 1, member B1 (aldose reductase) (AKR1B1), mRNA. /PROD=aldo-keto reductase family 1, member B1 (aldosereductase) /FL=gb:M34720.1 gb:NM_001628.1 gb:BC000260.1 gb:J04795.1 gb:J05474.1 gb:J05017.1 gb:BC005387.1	2401.01	1953.67	2789.59	2692.72	3359.6	3009.31	3162.71	3402.67	2884.92	3305.22	3368.72	3212.04	3191.73	3758.04	3229.49	3732.37	3319.65	2807	3159.53	3122.16	2830.52	3684.65	3491.74	3326.59	3364.75	3338.05	2725.24	3299.76	2514.53	3760.25	3399.06	3844.07	2765.21	2711.76	2931.84	2641.34	3261.03	3265	2887.23	3828.9	3322.41	3699.08	3471.65	2578.93	3469.9
202139_at	AKR7A2: aldo-keto reductase family 7, member A2 (aflatoxin aldehyde reductase)	NM_003689	8574	gb:NM_003689.1 /DB_XREF=gi:4502020 /GEN=AKR7A2 /FEA=FLmRNA /CNT=156 /TID=Hs.6980.0 /TIER=FL+Stack /STK=59 /UG=Hs.6980 /LL=8574 /DEF=Homo sapiens aldo-keto reductase family 7, member A2 (aflatoxin aldehyde reductase) (AKR7A2), mRNA. /PROD=aldo-keto reductase family 7, member A2(aflatoxin aldehyde reductase) /FL=gb:AF026947.1 gb:NM_003689.1 gb:BC004111.1	307.17	357.52	332.7	443.71	313.76	388.69	380.18	470.53	374.06	440.46	429.36	432.04	442.76	514.63	477.34	396.9	412.45	355.34	581.83	422.15	334.56	441.42	482.9	450.94	472.84	540.69	502.32	457.5	509.72	462.12	622.75	555.8	591.33	419.33	502.18	305.26	391.46	452.32	515.66	462.3	529.32	435.31	443.72	410.42	432.94
214259_s_at	AKR7A2: aldo-keto reductase family 7, member A2 (aflatoxin aldehyde reductase)	AI144075	8574	gb:AI144075 /DB_XREF=gi:3665884 /DB_XREF=qi63e12.x1 /CLONE=IMAGE:1861198 /FEA=EST /CNT=15 /TID=Hs.6980.1 /TIER=Stack /STK=13 /UG=Hs.6980 /LL=8574 /UG_GENE=AKR7A2 /UG_TITLE=aldo-keto reductase family 7, member A2 (aflatoxin aldehyde reductase)	507.61	520.19	499.33	683.19	519.92	542.91	694.73	636.09	495.4	659.41	650.3	646.1	606.62	738.95	633.89	557.06	509.25	502.5	877.62	629.39	442.91	575.88	587.58	587.65	579.81	683.32	640.77	595.54	610.97	563.97	763.96	687.9	798.59	607.63	691.04	458.84	631.58	735.5	792.45	556.29	638.75	573.28	566.66	531.08	559.61
206469_x_at	AKR7A3: aldo-keto reductase family 7, member A3 (aflatoxin aldehyde reductase)	NM_012067	22977	gb:NM_012067.1 /DB_XREF=gi:6912233 /GEN=AKR7A3 /FEA=FLmRNA /CNT=19 /TID=Hs.284236.0 /TIER=FL+Stack /STK=10 /UG=Hs.284236 /LL=22977 /DEF=Homo sapiens aldo-keto reductase family 7, member A3 (aflatoxin aldehyde reductase) (AKR7A3), mRNA. /PROD=aldo-keto reductase family 7, member A3(aflatoxin aldehyde reductase) /FL=gb:AF040639.1 gb:NM_012067.1	218.41	246.3	199.54	293.22	204.89	216.12	242.1	253.92	222.68	266.3	272.87	284.83	289.68	319.11	275.98	250.63	255.61	218.52	344.41	238.79	192.76	272.3	295.61	221.95	257.71	320.35	283.08	245.77	267.04	265.52	316.58	302.88	323.39	222.48	287.94	200.86	259.87	273.92	313.01	228.33	299.42	273.05	234.39	257.95	233.23
225471_s_at	AKT2: v-akt murine thymoma viral oncogene homolog 2	BE734905	208	gb:BE734905 /DB_XREF=gi:10148897 /DB_XREF=601567642F1 /CLONE=IMAGE:3842267 /FEA=EST /CNT=86 /TID=Hs.182278.4 /TIER=Stack /STK=40 /UG=Hs.182278 /LL=805 /UG_GENE=CALM2 /UG_TITLE=calmodulin 2 (phosphorylase kinase, delta)	746.99	512.55	534.2	575.57	604.05	610.53	579.58	555.91	491.02	643.27	614.48	615.24	596	556.51	554.54	607.07	597.53	558.02	561.42	714	672.59	552.79	545.05	517.82	611.35	572.47	560.56	645.77	590.16	576.58	560.27	596.65	511.78	727.97	606.74	462.91	593.93	674.88	597.29	468.86	504.01	588.51	623.77	653.86	535.99
218487_at	ALAD: aminolevulinate, delta-, dehydratase	BC000977	210	gb:BC000977.1 /DB_XREF=gi:12654312 /FEA=FLmRNA /CNT=78 /TID=Hs.1227.0 /TIER=FL+Stack /STK=15 /UG=Hs.1227 /LL=210 /UG_GENE=ALAD /DEF=Homo sapiens, aminolevulinate, delta-, dehydratase, clone MGC:5057, mRNA, complete cds. /PROD=aminolevulinate, delta-, dehydratase /FL=gb:BC000977.1 gb:M13928.1 gb:NM_000031.1	225.84	251.03	314.64	264.49	265.99	302.17	292.27	326.38	265.43	271.66	246.38	376.1	305.5	384.16	305.54	284.36	304.85	300.49	361.62	297.14	204.08	233.25	285.06	330.57	272.36	319.25	304.53	314.6	326.14	239.76	255.02	346.03	349.18	277.59	287.5	299.11	307.93	235.45	347.91	283.98	286.99	278.87	300.06	270.84	278.68
205633_s_at	ALAS1: aminolevulinate, delta-, synthase 1	NM_000688	211	gb:NM_000688.1 /DB_XREF=gi:4502024 /GEN=ALAS1 /FEA=FLmRNA /CNT=31 /TID=Hs.78712.0 /TIER=FL /STK=1 /UG=Hs.78712 /LL=211 /DEF=Homo sapiens aminolevulinate, delta-, synthase 1 (ALAS1), nuclear gene encoding mitochondrial protein, mRNA. /PROD=aminolevulinate, delta-, synthase 1 /FL=gb:NM_000688.1	1222.78	1063.88	947.44	981.5	909.68	1048.01	1067.59	885.45	1016.1	861.84	928.67	848.05	937.23	791.86	1062.6	1012.09	892.71	925.99	1207.44	1228.6	880.92	1219.02	1089.11	876.03	1012.54	921.02	1063.27	1007.87	678.81	1062.08	1122.54	805.39	961.74	716.95	704.19	1059.36	965.85	1073.65	568.61	912.87	1377.42	1119.61	854.35	1757.83	779.05
201951_at	ALCAM: activated leukocyte cell adhesion molecule	BF242905	214	gb:BF242905 /DB_XREF=gi:11156833 /DB_XREF=601877949F1 /CLONE=IMAGE:4106028 /FEA=FLmRNA /CNT=267 /TID=Hs.10247.0 /TIER=Stack /STK=32 /UG=Hs.10247 /LL=214 /UG_GENE=ALCAM /UG_TITLE=activated leucocyte cell adhesion molecule /FL=gb:NM_001627.1 gb:L38608.1	2020.11	1184.61	2071.01	1600.66	1327.46	1998.03	1234.94	1636.34	1577.16	1317.24	1469.05	1592.09	1602.75	1777.6	1749.73	1595.16	1657.6	1926.18	1192.41	1306.06	1844.05	1330.75	2004.38	1561.77	2302.01	1173.52	1841.92	1952.12	1341.87	1655.92	1031.81	1562	1378.59	1530.91	1514.6	1614.33	1605.89	1263.02	1836.87	1898.55	1978.03	1595.28	1464.32	2271.68	1414.87
201952_at	ALCAM: activated leukocyte cell adhesion molecule	AA156721	214	gb:AA156721 /DB_XREF=gi:1728335 /DB_XREF=zl18b04.s1 /CLONE=IMAGE:502255 /FEA=FLmRNA /CNT=267 /TID=Hs.10247.0 /TIER=Stack /STK=87 /UG=Hs.10247 /LL=214 /UG_GENE=ALCAM /UG_TITLE=activated leucocyte cell adhesion molecule /FL=gb:NM_001627.1 gb:L38608.1	3448.07	2082.39	3032.37	2356.16	2285.99	2724.65	1871.09	2432.59	2488.91	1865.09	1976.01	2229.11	2341.22	2373.71	2573.93	2489.39	2854.01	3004.28	1771.09	1882.16	3007.4	2094.6	2769.17	2171.11	3531.79	1624.31	2604.37	2738.67	1875.82	2637.29	1909.32	2435.4	2148.72	2427.87	2271.73	2811.11	2144.72	1860.67	2501.83	2880.77	3021.6	2604.44	2094.52	3520.78	2065.14
217791_s_at	ALDH18A1: aldehyde dehydrogenase 18 family, member A1	NM_002860	5832	gb:NM_002860.1 /DB_XREF=gi:4506348 /GEN=PYCS /FEA=FLmRNA /CNT=218 /TID=Hs.114366.0 /TIER=FL /STK=0 /UG=Hs.114366 /LL=5832 /DEF=Homo sapiens pyrroline-5-carboxylate synthetase (glutamate gamma-semialdehyde synthetase) (PYCS), mRNA. /PROD=pyrroline-5-carboxylate synthetase (glutamategamma-semialdehyde synthetase) /FL=gb:U76542.1 gb:U68758.1 gb:NM_002860.1	479.05	421.73	510.21	440.83	423.49	381.44	464.88	366.44	531.78	475.2	519.64	385.6	477.1	431.31	551.79	504.1	596.83	420.28	422.59	531.9	483.05	619.84	516.14	393.8	461.41	517.96	384.03	437.93	432.17	462.92	498.85	442.04	431.65	496.68	404.32	381.89	442.51	515.83	426.48	499.44	419.56	522.62	454.75	526.07	528.58
222416_at	ALDH18A1: aldehyde dehydrogenase 18 family, member A1	U76542	5832	gb:U76542.1 /DB_XREF=gi:4335784 /GEN=P5CSL /FEA=FLmRNA /CNT=218 /TID=Hs.114366.0 /TIER=FL+Stack /STK=82 /UG=Hs.114366 /LL=5832 /DEF=Human pyrroline-5-carboxylate synthase long form (P5CSL) mRNA, complete cds. /PROD=pyrroline-5-carboxylate synthase long form /FL=gb:U76542.1 gb:U68758.1 gb:NM_002860.1	1711.64	1401.01	1575.38	1577.61	1431.42	1474.42	1715.01	1360.53	1840.13	1608.28	1732.19	1385.72	1533.52	1578.63	1779.17	1506.15	1790.25	1413.55	1287.32	1609.17	1499.13	1809.59	1654.78	1338.7	1554.84	1631.99	1323.13	1320.49	1507.56	1517.14	1665.08	1396.2	1420.05	1524.96	1236.73	1352.73	1468.56	1774.47	1574.04	1572.88	1296.57	1645.7	1499.53	1573.38	1669.83
201425_at	ALDH2: aldehyde dehydrogenase 2 family (mitochondrial)	NM_000690	217	gb:NM_000690.1 /DB_XREF=gi:4502032 /GEN=ALDH2 /FEA=FLmRNA /CNT=328 /TID=Hs.195432.0 /TIER=FL+Stack /STK=125 /UG=Hs.195432 /LL=217 /DEF=Homo sapiens aldehyde dehydrogenase 2, mitochondrial (ALDH2), mRNA. /PROD=aldehyde dehydrogenase 2, mitochondrial /FL=gb:BC002967.1 gb:NM_000690.1	504.95	859.1	1190.55	389.51	1955.3	1216.66	367.08	1447.26	503.71	244.11	392.81	1241.87	1039.1	1428.94	767.18	1486.04	1734.04	1607.13	281.14	788.78	795.69	990.79	775.5	1556.61	292.25	111.12	1074.33	530.59	280.21	1160.26	1030.23	2460.74	883.43	1654.93	901.79	67.24	1641.63	275.48	1287.48	1347.51	287.64	728.04	244.58	1283.59	844.18
202053_s_at	ALDH3A2: aldehyde dehydrogenase 3 family, member A2	L47162	224	gb:L47162.1 /DB_XREF=gi:1082035 /GEN=FALDH /FEA=FLmRNA /CNT=205 /TID=Hs.159608.0 /TIER=FL+Stack /STK=28 /UG=Hs.159608 /LL=224 /DEF=Human fatty aldehyde dehydrogenase (FALDH) mRNA, complete cds. /PROD=fatty aldehyde dehydrogenase /FL=gb:U46689.1 gb:L47162.1 gb:NM_000382.1	517.52	481.38	466.1	411.65	523.93	756.35	648.08	532.42	660.7	596.58	606.88	539.6	643.48	588.28	586.61	678.49	346.06	590.57	337.76	536.99	822.62	731.59	539.99	791.54	578.14	709.76	415.07	552.53	568.41	740.5	725.37	864.53	446.28	660.86	195.08	582.05	554.58	884.13	463.76	625.91	913.98	468.36	592.6	558.11	795.56
202054_s_at	ALDH3A2: aldehyde dehydrogenase 3 family, member A2	NM_000382	224	gb:NM_000382.1 /DB_XREF=gi:4557302 /GEN=ALDH3A2 /FEA=FLmRNA /CNT=205 /TID=Hs.159608.0 /TIER=FL+Stack /STK=26 /UG=Hs.159608 /LL=224 /DEF=Homo sapiens aldehyde dehydrogenase 3 family, member A2 (ALDH3A2), mRNA. /PROD=aldehyde dehydrogenase 3A2 /FL=gb:U46689.1 gb:L47162.1 gb:NM_000382.1	366.74	409.03	345.9	300.64	275.4	387.61	334.51	309.63	290.6	309.53	303.31	271.26	307.1	303.79	328.45	341.96	213.12	373.97	298.53	378.95	340.14	330.08	221.39	268.86	341.09	374.47	363.7	289.41	309.09	323.33	322.99	343.61	277.03	432.03	337.5	284.15	290.89	410.56	321.98	255.78	420.66	288.8	343.62	277	398.78
203608_at	ALDH5A1: aldehyde dehydrogenase 5 family, member A1 (succinate-semialdehyde dehydrogenase)	AL031230	7915	gb:AL031230 /DB_XREF=gi:3947845 /FEA=FLmRNA /CNT=126 /TID=Hs.5299.0 /TIER=Stack /STK=51 /UG=Hs.5299 /LL=7915 /UG_GENE=ALDH5A1 /UG_TITLE=aldehyde dehydrogenase 5 family, member A1 (succinate-semialdehyde dehydrogenase) /DEF=Human DNA sequence from clone 73M23 on chromosome 6p22.2-22.3. Contains the 5 part of the possibly alternatively spliced gene for Phosphatidylinositol-glycan-specific Phospholi…	247.35	519.88	538.31	364.89	554.07	408.89	653.74	487.71	385.79	521.35	629.11	415.46	464.83	460.82	638.1	391.74	346.25	290.6	262.56	706.73	422.13	459.61	487.92	318.72	596.32	441.74	557.6	560.4	223.18	510.02	490.2	352.6	364.03	610.66	460.13	276.75	486.79	471.21	327.59	365.72	493.75	440.84	276.46	472.6	563.89
221589_s_at	ALDH6A1: aldehyde dehydrogenase 6 family, member A1	AW612403	4329	gb:AW612403 /DB_XREF=gi:7317589 /DB_XREF=hh01b05.x1 /CLONE=IMAGE:2953809 /FEA=FLmRNA /CNT=66 /TID=Hs.293970.1 /TIER=ConsEnd /STK=1 /UG=Hs.293970 /LL=4329 /UG_GENE=ALDH6A1 /UG_TITLE=methylmalonate-semialdehyde dehydrogenase /FL=gb:AF130089.1	293.13	348.6	295.42	286.05	282.93	295.68	458.06	264.36	339.26	352.38	382.37	320.77	279.05	336.38	474.25	249.08	314.6	222.45	264.85	398.59	310.44	255.56	289.94	234.72	504.46	357.51	401.9	283.32	409.14	230.45	331.08	277.74	261.43	345.92	329.5	265.53	320.56	372.08	408.83	160	271.39	245.09	308.76	438.49	315.69
201612_at	ALDH9A1: aldehyde dehydrogenase 9 family, member A1	NM_000696	223	gb:NM_000696.1 /DB_XREF=gi:4502046 /GEN=ALDH9 /FEA=FLmRNA /CNT=211 /TID=Hs.2533.0 /TIER=FL /STK=0 /UG=Hs.2533 /LL=223 /DEF=Homo sapiens aldehyde dehydrogenase 9 (gamma-aminobutyraldehyde dehydrogenase, E3 isozyme) (ALDH9), mRNA. /PROD=aldehyde dehydrogenase 9(gamma-aminobutyraldehyde dehydrogenase, E3 isozyme) /FL=gb:NM_000696.1 gb:AF172093.1 gb:U34252.1	1098.89	1451.16	1545.01	1462.56	1777.93	1718.02	1444.15	1659.05	1592.18	1361.83	1521.95	1636.3	1546.92	1811.54	1527.44	1597.55	1366.72	1679.54	1493.95	1347.69	1381.29	1456.6	1736.68	2021.44	1367.23	800.77	1717.88	1882.67	1273.91	1668.06	1338.73	1896.56	1422.78	1562.25	1969.38	1467.49	1759.11	1556.78	1254.56	1599.38	1710.92	1395.78	1427.81	1731.57	1598.17
200966_x_at	ALDOA: aldolase A, fructose-bisphosphate	NM_000034	226	gb:NM_000034.1 /DB_XREF=gi:4557304 /GEN=ALDOA /FEA=FLmRNA /CNT=436 /TID=Hs.273415.0 /TIER=FL+Stack /STK=196 /UG=Hs.273415 /LL=226 /DEF=Homo sapiens aldolase A, fructose-bisphosphate (ALDOA), mRNA. /PROD=aldolase A /FL=gb:M11560.1 gb:BC004333.1 gb:NM_000034.1	5862.88	4585.36	5830.74	5639.22	5269.57	5042.39	4632.57	5774.07	5112.91	5805.05	5450.82	6275.5	5611.68	6693.67	4698.01	5872.19	4628.22	4953.68	4389.11	5696.03	5944.68	5448.72	3382.78	5506.28	7508.09	5461.06	6282.92	4450.38	5600.12	5046.74	5105.07	5728.5	4287.09	5086.69	6070.17	4583.76	5529.2	5985.2	5263.48	4982.73	6538.53	6035.55	6662.7	4202.15	4871.31
214687_x_at	ALDOA: aldolase A, fructose-bisphosphate	AK026577	226	gb:AK026577.1 /DB_XREF=gi:10439461 /FEA=mRNA /CNT=49 /TID=Hs.273415.1 /TIER=ConsEnd /STK=0 /UG=Hs.273415 /LL=226 /UG_GENE=ALDOA /UG_TITLE=aldolase A, fructose-bisphosphate /DEF=Homo sapiens cDNA: FLJ22924 fis, clone KAT06977, highly similar to HSALDAR Human fibroblast mRNA for aldolase A.	6001.3	4623.79	5829.27	5770.97	5422.35	5115.88	4860.22	5925.05	5170.01	5868.43	5604.84	6476.31	5683.3	6792.04	4798.48	6101.86	4875.65	4948.13	4435.9	5903.41	6116.22	5432	3296.72	5529.33	7598.98	5585.76	6348.37	4403.74	5689.85	5010.52	5104.47	5757.95	4287.97	5110.7	6215.55	4627.2	5610.78	6027.41	5383.1	4802.59	6551.48	6089.96	6620.35	4204	4937.26
238996_x_at	ALDOA: aldolase A, fructose-bisphosphate	AI921586	226	gb:AI921586 /DB_XREF=gi:5657550 /DB_XREF=wo27c09.x1 /CLONE=IMAGE:2456560 /FEA=EST /CNT=7 /TID=Hs.201569.0 /TIER=ConsEnd /STK=4 /UG=Hs.201569 /UG_TITLE=ESTs, Moderately similar to ADHUA fructose-bisphosphate aldolase (H.sapiens)	1546.46	1259.02	1443.49	1451.21	1304.03	1187.02	1241.16	1584.09	1458.56	1764.61	1595.5	1918.66	1499.74	1881.28	1110.97	1498.25	1198.01	1247.81	1084.53	1546.82	1497.17	1394.06	662.08	1163.93	2153.05	1357.55	1683.47	966.9	1562.27	979.23	1057.49	1224.69	914.69	1205.4	1777.96	1126.21	1396.66	1656.14	1574.77	993.38	1560.92	1361.19	1648.95	840.54	1147.68
202022_at	ALDOC: aldolase C, fructose-bisphosphate	NM_005165	230	gb:NM_005165.1 /DB_XREF=gi:4885062 /GEN=ALDOC /FEA=FLmRNA /CNT=282 /TID=Hs.155247.0 /TIER=FL+Stack /STK=71 /UG=Hs.155247 /LL=230 /DEF=Homo sapiens aldolase C, fructose-bisphosphate (ALDOC), mRNA. /PROD=aldolase C, fructose-bisphosphate /FL=gb:NM_005165.1 gb:BC003613.1 gb:AF054987.1	1286.28	634.42	641.46	753.17	414.15	487.01	574.54	682.77	577.5	1172.64	708.38	1007.49	642.63	1382.51	344.91	648.74	408.56	289.9	310.27	1176.07	936.07	380.26	196.73	392.95	1673.69	610.56	1551.02	381.8	1675.79	114.97	395.66	358.08	196.63	654.87	1538.15	253.05	553.22	1244.21	1215.36	356.2	1308.46	551.02	1102.28	206.42	581.06
1553954_at	ALG14: asparagine-linked glycosylation 14 homolog (yeast)	BU682208	199857	gb:BU682208 /DB_XREF=gi:23532895 /DB_XREF=UI-CF-EC1-acb-p-09-0-UI.s1 /CLONE=UI-CF-EC1-acb-p-09-0-UI /TID=Hs2.124005.1 /CNT=150 /FEA=FLmRNA /TIER=Stack /STK=60 /LL=199857 /UG_GENE=MGC19780 /UG=Hs.124005 /UG_TITLE=hypothetical protein MGC19780 /FL=gb:NM_144988.1 gb:BC011706.1	285.4	246.5	310.19	279.12	321.4	358.88	259.79	180.43	355.35	310.17	299.22	228.84	268.6	208.04	278.16	256.19	255.02	324.54	299.09	204.21	381.39	325.07	285.69	278.16	222.77	325.57	237.16	265.31	277.02	333.31	343.83	307.26	283.15	353.3	189.49	496.24	257.31	297.52	223.58	334.47	271.44	387.8	279.05	349.05	327.92
225621_at	ALG2: asparagine-linked glycosylation 2 homolog (S. cerevisiae, alpha-1,3-mannosyltransferase)	BE967331	85365	gb:BE967331 /DB_XREF=gi:10578036 /DB_XREF=601649324F1 /CLONE=IMAGE:3933172 /FEA=DNA_3 /CNT=74 /TID=Hs.40919.1 /TIER=Stack /STK=27 /UG=Hs.40919 /UG_TITLE=Human DNA sequence from clone RP11-13B9 on chromosome 9q22.32-31.3. Contains a gene for a novel protein similar to a glycosyltransferase, a gene for a novel protein similar to the beta subunit of the transport protein SEC61 and a novel gene for a…	1454.91	1041.74	1255.34	834.05	872.88	1026.47	1110.76	882	1373.26	982.11	1075.76	894.84	1057.2	955.64	1193.81	1024.26	1281.75	1219.63	1142.04	1041.05	1393.55	1082.73	1113.25	955.48	1419.6	754.1	1114.99	1177.7	903.89	1018.52	912.48	890.26	1115.39	1170.3	664.11	1232.9	966.84	971.47	997.66	819.8	1317.21	1204.42	1063.56	1509.02	1045.99
218203_at	ALG5: asparagine-linked glycosylation 5 homolog (S. cerevisiae, dolichyl-phosphate beta-glucosyltransferase)	NM_013338	29880	gb:NM_013338.2 /DB_XREF=gi:9665250 /GEN=ALG5 /FEA=FLmRNA /CNT=128 /TID=Hs.227933.0 /TIER=FL+Stack /STK=49 /UG=Hs.227933 /LL=29880 /DEF=Homo sapiens Alg5, S. cerevisiae, homolog of (ALG5), mRNA. /PROD=dolichyl phosphate glucosyltransferase /FL=gb:AF102850.1 gb:NM_013338.2 gb:AF161498.1 gb:AF183413.1	1245.7	1036.62	2085.03	1285.76	1681.21	1659.16	1303.3	1249.74	1721.95	1432.5	1486.13	1239.38	1494.26	1357.84	1328.1	1335.78	1459.71	1758.65	922.61	1278.74	1621.65	1470.91	1460.35	1187.7	1286.84	1233.49	1423.65	1328.25	1037.19	1500.91	1498.14	1535.61	1402.44	1654.79	1253.82	1833.28	1637.5	1423.42	1409.5	1363.81	1417.7	1742.2	1455.51	1782.82	1212.88
219649_at	ALG6: asparagine-linked glycosylation 6 homolog (S. cerevisiae, alpha-1,3-glucosyltransferase)	NM_013339	29929	gb:NM_013339.1 /DB_XREF=gi:7019324 /GEN=ALG6 /FEA=FLmRNA /CNT=28 /TID=Hs.80042.0 /TIER=FL+Stack /STK=13 /UG=Hs.80042 /LL=29929 /DEF=Homo sapiens dolichyl-P-Glc:Man9GlcNAc2-PP-dolichylglucosyltransferase (ALG6), mRNA. /PROD=dolichyl-P-Glc:Man9GlcNAc2-PP-dolichylglucosyltransferase /FL=gb:AF102851.1 gb:BC001253.1 gb:NM_013339.1 gb:AF063604.1	328.22	296.93	373.96	267.57	410.44	287.54	330.88	335.37	359.06	365.43	364.03	354.19	354.27	391.59	413.37	413.02	449.99	385.84	294.78	353.88	371.7	431.87	417.68	382.66	269.68	377.98	268.84	280.11	314.03	410.91	443.25	392.97	374.63	296.94	343.07	273.81	363.29	325.81	321.26	348.67	277.77	366.01	389.18	412.34	294.69
203545_at	ALG8: asparagine-linked glycosylation 8 homolog (S. cerevisiae, alpha-1,3-glucosyltransferase)	NM_024079	79053	gb:NM_024079.1 /DB_XREF=gi:13129069 /GEN=MGC2840 /FEA=FLmRNA /CNT=106 /TID=Hs.155356.0 /TIER=FL+Stack /STK=36 /UG=Hs.155356 /LL=79053 /DEF=Homo sapiens hypothetical protein MGC2840 similar to a putative glucosyltransferase (MGC2840), mRNA. /PROD=hypothetical protein MGC2840 similar to aputative glucosyltransferase /FL=gb:BC001133.1 gb:NM_024079.1	718.99	705.95	780.52	716.83	754.73	705.53	817.15	645.69	709.21	778.08	749.42	802.62	743.5	693.23	841.94	642.37	676.88	691.75	577.52	614.95	814.75	879.74	865.34	654	527.91	828.12	619.75	598.63	666.56	617.64	766.65	720.75	609.78	688.67	549.29	681.17	651.44	666.44	647.91	733.3	672.16	548.43	739.8	762.17	571.63
219374_s_at	ALG9: asparagine-linked glycosylation 9 homolog (S. cerevisiae, alpha- 1,2-mannosyltransferase)	NM_024740	79796	gb:NM_024740.1 /DB_XREF=gi:13376061 /GEN=FLJ21845 /FEA=FLmRNA /CNT=33 /TID=Hs.120824.0 /TIER=FL+Stack /STK=13 /UG=Hs.120824 /LL=79796 /DEF=Homo sapiens hypothetical protein FLJ21845 (FLJ21845), mRNA. /PROD=hypothetical protein FLJ21845 /FL=gb:NM_024740.1	243.55	180.76	366.61	277.5	255.68	269.45	260.8	230.96	312.01	278.59	267.77	236.55	269	283.95	255.87	274.22	286.55	271.22	288.45	243.54	272.61	311.43	272	204.06	282.98	243.94	237.97	216.7	249.48	274.57	293.73	294.86	246.85	274.9	262.82	311.37	264.34	285.63	297.7	297.46	270.64	285.51	265.01	288.45	235.48
205621_at	ALKBH1: alkB, alkylation repair homolog 1 (E. coli)	NM_006020	8846	gb:NM_006020.1 /DB_XREF=gi:5174384 /GEN=ABH /FEA=FLmRNA /CNT=35 /TID=Hs.54418.0 /TIER=FL /STK=0 /UG=Hs.54418 /LL=8846 /DEF=Homo sapiens alkylation repair; alkB homolog (ABH), mRNA. /PROD=alkylation repair; alkB homolog /FL=gb:NM_006020.1	386.03	352.86	323.01	316.85	325.97	318.1	308.72	295.3	311.98	314.86	308.52	281.51	320.25	311.91	345.14	355.3	305.26	291.09	336.24	280.42	369.55	313.94	359.45	296.98	340.3	375.19	338.48	272.42	309.92	348.79	410.03	334.66	338.67	315.91	294.23	311.74	329.43	309.33	279.09	360.88	341.2	339.28	374.26	431.81	353.59
226127_at	ALKBH3: alkB, alkylation repair homolog 3 (E. coli)	BF062547	221120	gb:BF062547 /DB_XREF=gi:10821457 /DB_XREF=7h61c05.x1 /CLONE=IMAGE:3320456 /FEA=EST /CNT=60 /TID=Hs.71917.0 /TIER=Stack /STK=17 /UG=Hs.71917 /UG_TITLE=ESTs	381.88	316.2	325.08	331.79	434.68	384.62	302.36	323.36	376.8	348.31	366.42	352.72	346.98	372.01	295.99	370.71	327.85	341.75	367.26	346.87	367.79	400.99	284.77	338.95	419.13	386.09	416.87	447.63	339.23	404.14	432.09	519.34	352.37	456.15	386.17	412.45	371.86	376.69	365.39	381.72	478.73	441.07	408.6	457.58	441.75
234302_s_at	ALKBH5: alkB, alkylation repair homolog 5 (E. coli)	AL137263	54890	gb:AL137263.1 /DB_XREF=gi:6807692 /FEA=mRNA /CNT=1 /TID=Hs.130740.2 /TIER=ConsEnd /STK=1 /UG=Hs.130740 /LL=54890 /UG_GENE=FLJ20308 /UG_TITLE=hypothetical protein FLJ20308 /DEF=Homo sapiens mRNA; cDNA DKFZp434K1013 (from clone DKFZp434K1013).	2153.48	1523.94	2510.38	2113.95	1800.52	2026.28	1806.37	2048.14	1982.36	2103.02	1947.45	2057.25	2123.29	2537.37	2232.34	2288.32	2018.2	1997.31	1768.55	2514.82	2076.01	2194.23	1920.79	2273.55	2925.17	1992.81	2097.71	1833.5	1893.94	2279.8	1914.98	2186.1	2404.56	2216.69	1724.62	2003.3	2384.49	2639.23	1973.44	2182.17	2459.11	2274.42	2632.26	2221.21	1688.5
1553101_a_at	ALKBH5: alkB, alkylation repair homolog 5 (E. coli)	NM_017758	54890	gb:NM_017758.1 /DB_XREF=gi:22726192 /TID=Hs2.130740.1 /CNT=116 /FEA=FLmRNA /TIER=FL /STK=1 /LL=54890 /UG_GENE=FLJ20308 /UG=Hs.130740 /UG_TITLE=hypothetical protein FLJ20308 /DEF=Homo sapiens hypothetical protein FLJ20308 (FLJ20308), mRNA. /FL=gb:NM_017758.1	237.44	203.52	335.05	265.12	288.22	202.59	238.11	228.29	258.88	353.07	259.02	293	260.7	323.77	239.59	316.36	223.43	242.66	295.38	334.43	307.67	249.62	229.97	259.69	414.84	245.26	302.11	236.5	288.74	262.27	221.43	221.47	326.89	234.89	193.65	236.36	322.52	355.66	350.17	230.01	297.9	276.7	368.95	223.88	201.63
225969_at	ALKBH6: alkB, alkylation repair homolog 6 (E. coli)	AW105337	84964	gb:AW105337 /DB_XREF=gi:6076072 /DB_XREF=xd60h04.x1 /CLONE=IMAGE:2598199 /FEA=EST /CNT=63 /TID=Hs.71941.0 /TIER=Stack /STK=50 /UG=Hs.71941 /UG_TITLE=ESTs, Weakly similar to (defline not available 7495034) (C.elegans)	322.26	335.71	339.37	334.63	357.76	340.28	362.55	389.59	344.88	345.4	305.16	336.91	341.84	353.92	374.6	311.62	353.75	306.84	306.64	337.52	307.02	335.58	392.18	351.91	367.84	253.18	333.85	431.27	305.94	366.03	295.21	362.19	327.12	307.36	296.86	365.78	319.72	313.49	294.15	369.09	409.44	349.54	362.82	397.35	295.22
223318_s_at	ALKBH7: alkB, alkylation repair homolog 7 (E. coli)	BC004393	84266	gb:BC004393.1 /DB_XREF=gi:13325151 /FEA=FLmRNA /CNT=193 /TID=Hs.111099.0 /TIER=FL /STK=0 /UG=Hs.111099 /DEF=Homo sapiens, Similar to RIKEN cDNA 2310045B01 gene, clone MGC:10974, mRNA, complete cds. /PROD=Similar to RIKEN cDNA 2310045B01 gene /FL=gb:BC004393.1	609.56	599.68	540.05	511.75	617.97	553.11	544	593.68	635.87	644.2	571.11	588.39	587.13	679.28	611.93	547.65	513.14	583.18	582.57	611.15	570.86	528.4	555.07	513.93	864.99	631.15	635.8	562.39	722.12	479.57	557.51	524.14	518.77	649.85	739.64	538.18	483.26	593.11	620.97	528.98	658.26	511.65	557.41	672.25	572.33
227878_s_at	ALKBH7: alkB, alkylation repair homolog 7 (E. coli)	AI245026	84266	gb:AI245026 /DB_XREF=gi:3840423 /DB_XREF=qj94d04.x1 /CLONE=IMAGE:1867111 /FEA=EST /CNT=31 /TID=Hs.111099.1 /TIER=ConsEnd /STK=0 /UG=Hs.111099 /UG_TITLE=Homo sapiens, Similar to RIKEN cDNA 2310045B01 gene, clone MGC:10974, mRNA, complete cds	390.05	376.63	376.15	280.54	370.45	390.75	364.78	332.05	379.04	387.31	339.28	361.73	367.47	406.57	403.81	353.66	338.19	403.06	350.53	372.15	355.13	319.2	351.74	289.03	534.84	374.81	396.17	341.47	435.01	307.01	341.07	338.92	310.33	400.32	471.16	346.7	373.4	402.71	434.39	332.54	406.21	337.62	374.29	484.16	349.05
214220_s_at	ALMS1: Alstrom syndrome 1	AW003635	7840	gb:AW003635 /DB_XREF=gi:5850551 /DB_XREF=wx34e12.x1 /CLONE=IMAGE:2545582 /FEA=EST /CNT=17 /TID=Hs.97393.0 /TIER=Stack /STK=8 /UG=Hs.97393 /LL=23147 /UG_GENE=KIAA0328 /UG_TITLE=KIAA0328 protein	189.18	149.88	246.93	232.33	277.71	296.46	262.58	315.36	326.17	263.23	267.54	300.57	246.6	303.17	228.2	355.15	365.62	355.46	236	165.97	263.65	284.35	260.24	269.73	202.18	351.85	273.11	228.18	186.52	359.72	297.41	396.01	282.41	238.94	249.96	248.98	240.13	194.35	213.38	279.81	235.5	312.15	227.5	239.92	278.9
214707_x_at	ALMS1: Alstrom syndrome 1	AB002326	7840	gb:AB002326.2 /DB_XREF=gi:6634016 /GEN=KIAA0328 /FEA=mRNA /CNT=43 /TID=Hs.97393.2 /TIER=ConsEnd /STK=0 /UG=Hs.97393 /LL=23147 /DEF=Homo sapiens mRNA for KIAA0328 protein, partial cds. /PROD=KIAA0328 protein	235.94	372.41	267.23	244.37	257.23	195.69	270.64	271.62	328.15	374.03	278.2	467	371.29	337.52	270.72	238.84	211.93	341.15	317.57	280.59	383.03	200.4	227.57	181.82	177.51	172.67	235.41	160.22	175.85	165.05	102.94	134.82	113.88	130.44	254.65	222.22	340.04	259.46	351.72	238.07	154.32	153.67	201.11	105.89	119.14
204446_s_at	ALOX5: arachidonate 5-lipoxygenase	NM_000698	240	gb:NM_000698.1 /DB_XREF=gi:4502056 /GEN=ALOX5 /FEA=FLmRNA /CNT=78 /TID=Hs.89499.0 /TIER=FL+Stack /STK=8 /UG=Hs.89499 /LL=240 /DEF=Homo sapiens arachidonate 5-lipoxygenase (ALOX5), mRNA. /PROD=arachidonate 5-lipoxygenase /FL=gb:NM_000698.1 gb:J03600.1 gb:J03571.1	844.36	1399.69	554.39	351.69	540.97	892.86	923.07	1061.42	757.69	1000.41	626.84	1400.47	826.55	1318.56	878.97	820.56	517.82	769.27	555.64	1292.98	950.12	891.56	924.02	1183.45	1278.07	1282.46	904.36	1260.1	877.07	1065.38	477.83	810.11	1033.12	1360.13	594.16	1054.92	1151.7	668.78	591.67	1618.57	1461.16	716.18	854.45	1098.66	908.55
204174_at	ALOX5AP: arachidonate 5-lipoxygenase-activating protein	NM_001629	241	gb:NM_001629.1 /DB_XREF=gi:4502058 /GEN=ALOX5AP /FEA=FLmRNA /CNT=88 /TID=Hs.100194.0 /TIER=FL /STK=0 /UG=Hs.100194 /LL=241 /DEF=Homo sapiens arachidonate 5-lipoxygenase-activating protein (ALOX5AP), mRNA. /PROD=arachidonate 5-lipoxygenase-activating protein /FL=gb:NM_001629.1	698.12	794.4	999.06	297.81	493.83	676.98	348.12	369.55	480.25	399.86	687.87	973.78	425.18	491.57	355.43	864.66	1329.67	513.4	158.25	480.44	357.44	379.6	410.31	539.93	190.02	318.76	1493.63	123.63	287.49	478.3	73.6	483.74	464.77	765.12	330.34	102.63	597.62	352.45	2834.34	378	226.76	485.27	613.98	110.35	534.95
227438_at	ALPK1: alpha-kinase 1	AI760166	80216	gb:AI760166 /DB_XREF=gi:5175833 /DB_XREF=wg58f01.x1 /CLONE=IMAGE:2369305 /FEA=mRNA /CNT=34 /TID=Hs.96840.0 /TIER=Stack /STK=15 /UG=Hs.96840 /LL=57651 /UG_GENE=KIAA1527 /UG_TITLE=KIAA1527 protein	336.28	325.57	288.33	385.99	132.03	295.13	246.26	229.5	206.1	309.16	253.63	294.35	262.31	251.47	241.74	237.57	270.31	285.39	169.24	364.66	277.95	210.16	166.78	160.59	465.79	107.09	392.6	440.69	223.37	247.3	96.72	220.95	267.87	166.72	184.9	307.03	199.87	225.53	287.07	200.28	414.36	348.54	379.35	336.36	218.14
223266_at	ALS2CR2: amyotrophic lateral sclerosis 2 (juvenile) chromosome region, candidate 2	AB038950	55437	gb:AB038950.1 /DB_XREF=gi:12862479 /GEN=ALS2CR2 /FEA=FLmRNA /CNT=88 /TID=Hs.5771.0 /TIER=FL+Stack /STK=15 /UG=Hs.5771 /LL=55437 /DEF=Homo sapiens ALS2CR2 mRNA for amyotrophic lateral sclerosis 2, candidate 2, complete cds. /PROD=amyotrophic lateral sclerosis 2 /FL=gb:AF116618.1 gb:AB038950.1 gb:NM_018571.2	233.01	310.2	253.71	345.67	330.63	254.88	494.99	300.96	284.8	426.89	337.5	286.73	366.91	274.82	250.28	107.57	182.2	221.25	463.93	343.23	169.38	175.5	358.82	186.03	260.09	77.46	291.02	333.02	301.86	196.53	452.5	170.34	555.56	241.44	305.1	148.83	168.04	525.67	345.48	149.57	335.83	148.25	360.75	272.68	166.57
235983_at	ALS2CR2: Amyotrophic lateral sclerosis 2 (juvenile) chromosome region, candidate 2	AI360167	55437	gb:AI360167 /DB_XREF=gi:4111788 /DB_XREF=qy83g01.x1 /CLONE=IMAGE:2018640 /FEA=EST /CNT=7 /TID=Hs.152774.0 /TIER=ConsEnd /STK=6 /UG=Hs.152774 /UG_TITLE=ESTs	312.38	328.45	336.15	274.66	294.14	319.78	235.53	301.67	312.85	272.35	275.28	284.46	252.48	264.08	238.65	229.73	243.4	409.47	234.82	302.06	236.72	201.89	240.08	199.38	267.55	217.3	322.97	273.23	280.41	228.95	206.7	206.11	239.23	296.37	306.34	354.37	250.81	271.31	350.69	236.99	204.6	207.81	253.18	229.02	250.88
201196_s_at	AMD1: adenosylmethionine decarboxylase 1	M21154	262	gb:M21154.1 /DB_XREF=gi:178517 /GEN=AMD2 /FEA=FLmRNA /CNT=294 /TID=Hs.262476.0 /TIER=FL+Stack /STK=25 /UG=Hs.262476 /LL=262 /UG_TITLE=S-adenosylmethionine decarboxylase 1 /DEF=Human S-adenosylmethionine decarboxylase mRNA, complete cds. /FL=gb:M21154.1 gb:NM_001634.3 gb:BC000171.2	769.58	520.77	509.65	634.99	599.14	535.69	712.97	520.81	638.12	657.86	609.87	586.22	574.61	564.82	590.33	557.52	544.92	492.74	523.91	551.55	646.92	615.59	609.94	623.33	537.58	624.23	447.67	480.8	496.15	604.72	657.01	677.98	547.87	493.7	522.53	588.94	569.66	638.71	534.05	517.47	644.61	646.06	584.34	613.05	744.12
201197_at	AMD1: adenosylmethionine decarboxylase 1	NM_001634	262	gb:NM_001634.3 /DB_XREF=gi:5209326 /GEN=AMD1 /FEA=FLmRNA /CNT=294 /TID=Hs.262476.0 /TIER=FL+Stack /STK=63 /UG=Hs.262476 /LL=262 /DEF=Homo sapiens S-adenosylmethionine decarboxylase 1 (AMD1), mRNA. /PROD=S-adenosylmethionine decarboxylase 1 precursor /FL=gb:M21154.1 gb:NM_001634.3 gb:BC000171.2	2111.29	1590.78	1682.59	1820.94	1571.82	1609.75	1847.38	1460.7	1989.07	1803.88	1795.52	1627.96	1855.81	1747.94	1755.65	1858.51	1892.08	1679.82	1840	1661.43	2103.03	2015.78	1738.46	1909.09	2039.63	1892.62	1488.63	1466.05	1959.16	1917.82	2092.5	2059.1	1934.88	1888.94	1927.11	1622.17	1693.86	1822.8	1646.02	1870.5	2051.71	1973.42	1825.27	1967.45	2026.04
202203_s_at	AMFR: autocrine motility factor receptor	NM_001144	267	gb:NM_001144.1 /DB_XREF=gi:4502074 /GEN=AMFR /FEA=FLmRNA /CNT=231 /TID=Hs.80731.0 /TIER=FL /STK=2 /UG=Hs.80731 /LL=267 /DEF=Homo sapiens autocrine motility factor receptor (AMFR), mRNA. /PROD=autocrine motility factor receptor /FL=gb:L35233.1 gb:NM_001144.1 gb:AF124145.1	404.8	306.35	610.17	212.31	616.13	194.08	272.53	256.98	362.64	407.99	284.63	237.69	315.2	689.99	683.92	427.72	183.27	235.92	418.99	596.82	474.5	493.84	382.42	245.56	470.26	276.67	200.36	319.2	504.3	562.16	395.5	191.46	445.2	637.46	342.02	533.88	443.94	442.14	371.67	419.07	380.97	317.89	385.99	563.64	453.88
202204_s_at	AMFR: autocrine motility factor receptor	AF124145	267	gb:AF124145.1 /DB_XREF=gi:5931954 /GEN=AMFR /FEA=FLmRNA /CNT=231 /TID=Hs.80731.0 /TIER=FL+Stack /STK=57 /UG=Hs.80731 /LL=267 /DEF=Homo sapiens autocrine motility factor receptor (AMFR) mRNA, complete cds. /PROD=autocrine motility factor receptor /FL=gb:L35233.1 gb:NM_001144.1 gb:AF124145.1	177.85	234.86	266.96	247.17	245.38	281.68	214.03	238.13	226.43	268.92	219.16	295.73	236.99	304.42	289.01	216.56	202.01	309.98	235.53	280.65	304.59	303.55	278.75	381.87	455.39	347.07	263.21	199.56	417.84	301.36	255.27	185.93	298.69	291.12	272.76	293.16	239.78	329.61	184.2	319.49	192.04	261.08	361.12	222.4	285.99
224461_s_at	AMID: apoptosis-inducing factor (AIF)-like mitochondrion-associated inducer of death /// apoptosis-inducing factor (AIF)-like mitochondrion-associated inducer of death	BC006121	84883	gb:BC006121.1 /DB_XREF=gi:13543963 /FEA=FLmRNA /CNT=1 /TID=HsAffx.900863.265 /TIER=FL /STK=0 /DEF=Homo sapiens, clone MGC:13000, mRNA, complete cds. /PROD=Unknown (protein for MGC:13000) /FL=gb:BC006121.1	300.44	194.69	447.44	262.4	463.01	407.66	198.23	448.39	368.37	252.63	298.14	372.19	287	390.28	387.01	577.83	454.49	462.6	367.65	322.95	427.58	516.29	488.4	653.46	387.09	252.12	342.1	401.33	207.72	574.86	282.92	522.84	550.67	178.06	323.2	538.86	453.51	257.7	210.89	583.19	773.56	490.61	368.06	653.43	321.1
204976_s_at	AMMECR1: Alport syndrome, mental retardation, midface hypoplasia and elliptocytosis chromosomal region, gene 1	AK023637	9949	gb:AK023637.1 /DB_XREF=gi:10435621 /FEA=FLmRNA /CNT=44 /TID=Hs.326142.0 /TIER=ConsEnd /STK=7 /UG=Hs.326142 /LL=9949 /UG_GENE=AMMECR1 /UG_TITLE=Alport syndrome, mental retardation, midface hypoplasia and elliptocytosis chromosomal region, gene 1 /DEF=Homo sapiens cDNA FLJ13575 fis, clone PLACE1008630. /FL=gb:NM_015365.1	394.12	495.77	539.72	628.5	506.01	640.56	637.87	526.12	542.43	621.23	631.36	578.11	540.13	564	525.95	616.46	732.91	590.81	345.25	447.06	526.29	569.05	514.4	595.31	439.97	688.69	501.25	517.66	539.37	521.02	398.63	500.99	366.67	530.87	376.3	513.14	475.91	554.91	690.55	457.03	424.38	545.81	600.93	546.15	517.12
226421_at	AMMECR1: Alport syndrome, mental retardation, midface hypoplasia and elliptocytosis chromosomal region, gene 1	AA707320	9949	gb:AA707320 /DB_XREF=gi:2717238 /DB_XREF=zj27c08.s1 /CLONE=IMAGE:451502 /FEA=mRNA /CNT=55 /TID=Hs.23625.0 /TIER=Stack /STK=18 /UG=Hs.23625 /UG_TITLE=Homo sapiens clone TCCCTA00142 mRNA sequence	213.19	199.7	261.42	304.28	267.8	248.86	381.31	234.18	281.59	335.54	343.28	320.2	254.33	307.88	309.55	354.13	386.62	277.62	173.29	215.36	269.25	313.32	258.17	354.89	198.51	415.9	264.5	269.31	273.49	264.06	215.47	285.99	208.83	300.39	218.9	273.58	238.41	266.31	311.52	232.97	208.86	305.68	366.35	320.09	336.82
212360_at	AMPD2: adenosine monophosphate deaminase 2 (isoform L)	AI916249	271	gb:AI916249 /DB_XREF=gi:5636104 /DB_XREF=wg99c01.x1 /CLONE=IMAGE:2379360 /FEA=FLmRNA /CNT=170 /TID=Hs.82927.0 /TIER=Stack /STK=69 /UG=Hs.82927 /LL=271 /UG_GENE=AMPD2 /UG_TITLE=adenosine monophosphate deaminase 2 (isoform L) /FL=gb:NM_004037.2	586.34	614.13	545.4	607.1	501.01	578.81	584.31	657.38	638.24	675.24	508.1	584.15	594.21	761.18	705.01	633.38	642.53	603.29	525.98	554.1	519.38	690.86	829.9	754.66	636.98	713.79	723.73	832.78	586.26	740.57	749.28	627.82	623.67	785.85	614.19	722.46	638.97	606.43	752.66	657.62	764.83	663.08	655.31	870.91	691.89
207992_s_at	AMPD3: adenosine monophosphate deaminase (isoform E)	NM_000480	272	gb:NM_000480.1 /DB_XREF=gi:4502078 /GEN=AMPD3 /FEA=FLmRNA /CNT=1 /TID=Hs.83918.0 /TIER=FL /STK=0 /UG=Hs.83918 /LL=272 /DEF=Homo sapiens adenosine monophosphate deaminase (isoform E) (AMPD3), mRNA. /PROD=adenosine monophosphate deaminase (isoform E) /FL=gb:NM_000480.1	1022.25	1068.29	494.75	567.74	413.72	644.73	902.42	418.39	724.11	911.19	557.06	407.08	831.41	533.61	895.05	405.48	589.42	479.96	407.32	937.46	550.78	550.62	774.59	287.59	1079.74	657.76	1071.78	337.56	881.25	372.48	639.59	248.43	400.59	1074.27	407.83	254.13	274.19	668.62	531.36	344.89	655.17	653.89	815.73	630.48	843.36
228023_x_at	AMY2B: amylase, alpha 2B (pancreatic)	AV699389	280	gb:AV699389 /DB_XREF=gi:10301360 /DB_XREF=AV699389 /CLONE=GKCETA09 /FEA=EST /CNT=24 /TID=Hs.278399.2 /TIER=Stack /STK=18 /UG=Hs.278399 /LL=279 /UG_GENE=AMY2A /UG_TITLE=amylase, alpha 2A; pancreatic	451.29	438.36	395.76	365.26	352.42	452.31	452.96	418.7	424.36	407.22	400.24	466.81	464.95	459.84	506.04	427.46	460.01	492.52	512	501.75	448.8	413.75	499.87	397.86	596.63	545.15	546.8	503.42	480.32	469.14	507.74	500.21	471.41	586.79	429.45	349.8	391.35	445.07	470.52	523.47	496.54	509.27	492.08	535.49	534.06
218167_at	AMZ2: archaemetzincins-2	NM_016627	51321	gb:NM_016627.1 /DB_XREF=gi:7706167 /GEN=LOC51321 /FEA=FLmRNA /CNT=201 /TID=Hs.268122.0 /TIER=FL+Stack /STK=9 /UG=Hs.268122 /LL=51321 /DEF=Homo sapiens hypothetical protein (LOC51321), mRNA. /PROD=hypothetical protein /FL=gb:NM_016627.1 gb:AF208856.1	1488.33	1325.81	1196.81	1171.61	1110.28	1026.49	1187.26	984.73	1158.76	1346.5	1183.59	1100.11	1024.09	1475.86	1238.61	1145.14	1230.01	984.34	1283.99	1382.53	1128.91	1127.11	1380.16	1058.57	1505.59	1326.29	1405.55	1388.17	1239.12	1074.23	995.92	1146.43	1243.85	1184	1163.17	1291.65	995.09	1416.15	1631.09	1167.34	1299.7	1171.65	1400.23	1744.84	976.16
218575_at	ANAPC1: anaphase promoting complex subunit 1	NM_022662	64682	gb:NM_022662.1 /DB_XREF=gi:12056970 /GEN=MCPR /FEA=FLmRNA /CNT=87 /TID=Hs.40137.0 /TIER=FL /STK=1 /UG=Hs.40137 /LL=64682 /DEF=Homo sapiens meiotic checkpoint regulator (MCPR), mRNA. /PROD=meiotic checkpoint regulator /FL=gb:NM_022662.1	760.11	626.12	583.03	814.4	723.43	647.9	751.97	785.85	797.94	794.49	773.84	704.72	683.36	793.64	679.83	716.71	670.62	582.51	619.18	701.86	762.42	806.02	859.82	802.67	751.71	845.18	769.74	653.38	754.72	806.05	944.05	843.97	754.16	705.28	695.53	682.55	723.13	802.45	730.74	793	453.71	795.18	837.67	666.13	869.34
207845_s_at	ANAPC10: anaphase promoting complex subunit 10	NM_014885	10393	gb:NM_014885.1 /DB_XREF=gi:7657034 /GEN=APC10 /FEA=FLmRNA /CNT=3 /TID=Hs.88799.0 /TIER=FL /STK=0 /UG=Hs.88799 /LL=10393 /DEF=Homo sapiens anaphase-promoting complex 10 (APC10), mRNA. /PROD=anaphase-promoting complex 10 /FL=gb:NM_014885.1 gb:AL080090.1	501.19	513.64	551.98	671.38	746.95	555.41	588.87	620.23	541.46	599.27	569.41	705.07	561.64	675.75	535.03	608.02	545.42	483.65	602.38	556.38	620.39	517.63	659.69	639.71	507.92	493.99	586.89	734.82	501.65	610.35	540.08	605.85	593.45	525.22	663.43	635.52	621.75	566.17	529.62	631.68	746.15	560.51	586.99	583.87	587.44
226414_s_at	ANAPC11 /// LOC653419 /// LOC653531: APC11 anaphase promoting complex subunit 11 homolog (yeast) /// similar to preproneuropeptide B /// similar to APC11 anaphase promoting complex subunit 11 isoform 2	BG180679	51529 /// 653419 /// 653531	gb:BG180679 /DB_XREF=gi:12687382 /DB_XREF=602329460F1 /CLONE=IMAGE:4430654 /FEA=EST /CNT=35 /TID=Hs.183180.2 /TIER=Stack /STK=15 /UG=Hs.183180 /LL=51529 /UG_GENE=ANAPC11 /UG_TITLE=anaphase promoting complex subunit 11 (yeast APC11 homolog)	2408.12	2241.19	2878.72	2550.62	2821.83	2791.12	2635.51	2331.32	2479.5	2653.71	2466.69	2484.01	2523.89	2681.11	2309.17	2645.71	2598.95	2380.63	2453.58	2435.53	2369.56	2557.71	2326.84	2330.58	2682.27	2407.17	2338.36	2113.18	2080.83	2461.65	2353.47	2422.31	2448.36	2375.67	2544.57	2339.87	2320.7	2424.07	2675.82	2570.46	2104.56	2677.11	2353.71	2171.01	2077.28
209001_s_at	ANAPC13: anaphase promoting complex subunit 13	BC005398	25847	gb:BC005398.1 /DB_XREF=gi:13529286 /FEA=FLmRNA /CNT=304 /TID=Hs.106909.0 /TIER=FL+Stack /STK=92 /UG=Hs.106909 /LL=25847 /UG_GENE=DKFZP566D193 /DEF=Homo sapiens, clone MGC:12537, mRNA, complete cds. /PROD=Unknown (protein for MGC:12537) /FL=gb:BC005398.1	1615.79	1720.44	1352.1	1515.22	1457.15	1784.98	1589.84	1645.8	1719.97	1546.92	1693.11	1385.32	1430.25	1341.13	1460.17	1553.31	1848.3	1633.42	1614.11	1441.95	1415.65	1381.23	2076.58	1822.78	1253.98	1633.31	1721.91	1952.68	1453.27	1423.38	1808.77	1788.78	1670.05	1912.89	1636.98	1799.59	1803.74	1442.76	1322.7	1757.19	1766.05	1833.07	1397.15	2106.43	1606.85
226917_s_at	ANAPC4: anaphase promoting complex subunit 4	AA604393	29945	gb:AA604393 /DB_XREF=gi:2445302 /DB_XREF=no87g06.s1 /CLONE=IMAGE:1113850 /FEA=mRNA /CNT=41 /TID=Hs.273391.0 /TIER=Stack /STK=34 /UG=Hs.273391 /UG_TITLE=Homo sapiens mRNA; cDNA DKFZp761N05121 (from clone DKFZp761N05121)	754.02	913.24	626.32	754.82	804.79	844.12	933.02	843.73	861.28	809.15	904.78	783.18	804.35	758.85	910.72	947.36	995.43	842.48	884.73	803.94	916.83	925.65	974.95	850.51	781.84	906.37	746.11	889.93	727.4	976.52	949.66	911.07	964.39	931.6	661.85	825.02	792.47	827.7	733.45	1031.58	852.02	892.3	1027.34	885.69	881.51
232524_x_at	ANAPC4: anaphase promoting complex subunit 4	AK001881	29945	gb:AK001881.1 /DB_XREF=gi:7023423 /FEA=mRNA /CNT=6 /TID=Hs.306420.0 /TIER=ConsEnd /STK=0 /UG=Hs.306420 /UG_TITLE=Homo sapiens cDNA FLJ11019 fis, clone PLACE1003611 /DEF=Homo sapiens cDNA FLJ11019 fis, clone PLACE1003611.	703.51	778.83	709.81	710.75	752	759.58	757.67	783.54	820.98	772.83	797.28	697.06	779.43	757.81	853.93	836.45	812.85	760.86	741.79	770.41	827.37	915.77	953.52	866.28	735.65	840.6	749.15	808.99	642.55	884.52	1000.39	895.86	924.78	756.32	603.01	812	715.43	702.9	728.62	1101.85	897.74	869.86	928.69	883.26	803.72
208722_s_at	ANAPC5: anaphase promoting complex subunit 5	BC001081	51433	gb:BC001081.1 /DB_XREF=gi:12654502 /FEA=FLmRNA /CNT=390 /TID=Hs.7101.0 /TIER=FL+Stack /STK=136 /UG=Hs.7101 /LL=51433 /UG_GENE=APC5 /DEF=Homo sapiens, anaphase-promoting complex subunit 5, clone MGC:2750, mRNA, complete cds. /PROD=anaphase-promoting complex subunit 5 /FL=gb:BC001950.1 gb:AF191339.1 gb:NM_016237.1 gb:BC001081.1	450.45	480.35	538.98	548.58	527.56	425.62	518.14	521.61	604.47	580	529.18	494	558.69	509.52	590.26	536.54	521.67	526.58	496.77	533.92	516.1	615.18	585.33	576.15	511.87	583.82	416.84	506.87	442.33	590.65	622.64	503.51	561.93	525.97	386.98	557.45	506.75	470.19	497.98	614.96	551.05	577.98	570.88	541.52	529.18
235926_at	ANAPC5: Anaphase promoting complex subunit 5	AI312527	51433	gb:AI312527 /DB_XREF=gi:4018132 /DB_XREF=qp10b08.x1 /CLONE=IMAGE:1917591 /FEA=EST /CNT=8 /TID=Hs.155766.0 /TIER=ConsEnd /STK=5 /UG=Hs.155766 /UG_TITLE=ESTs	218.65	311.12	271.93	211.68	242.59	278.88	338.55	239.89	333.6	264.13	259.26	383.9	311.58	373.86	412.94	303.77	299.72	275.87	311.16	315.99	297.73	309.55	277.11	304.41	378.78	332.78	244.72	259.28	318.19	303.26	267.34	309.26	295.78	349.94	320.84	196.13	251.22	257.78	369.86	336.93	244.63	328.32	294.27	268.03	318.08
200098_s_at	ANAPC5: anaphase promoting complex subunit 5 /// anaphase promoting complex subunit 5	T33068	51433	gb:T33068 /DB_XREF=gi:615166 /DB_XREF=EST56576 /FEA=mRNA /CNT=19 /TID=Hs.7101.1 /TIER=ConsEnd /STK=2 /UG=Hs.7101 /LL=51433 /UG_GENE=APC5 /UG_TITLE=anaphase-promoting complex subunit 5	2451.55	2412.85	2865.69	2917.57	2904.85	2643.64	2719.24	2701.49	2836	2686.54	2663.34	2619.23	2798.3	2662.99	3045.07	2780.99	2729.54	2782.24	2720.15	2805.93	2595.31	2844.9	2928.85	2961.37	2646.61	2828.14	2404.17	2753.05	2399.69	3162.24	2920.99	2680.87	2956.52	2839.91	2364.3	2922.04	2655.23	2626.41	2655.88	3172.61	2946.3	2971.91	2864.36	2832.66	2678.48
211036_x_at	ANAPC5: anaphase promoting complex subunit 5 /// anaphase promoting complex subunit 5	BC006301	51433	gb:BC006301.1 /DB_XREF=gi:13623410 /FEA=FLmRNA /CNT=1 /TID=HsAffx.900985.1015 /TIER=FL /STK=0 /DEF=Homo sapiens, anaphase-promoting complex subunit 5, clone MGC:13295, mRNA, complete cds. /PROD=anaphase-promoting complex subunit 5 /FL=gb:BC006301.1	1477.09	1695.06	1932.82	1717.71	1666.25	1678.01	1743.93	1779.46	1890.37	1668.84	1647.56	1656.32	1853.95	1770.44	1910.92	1862.96	2022.69	1918.72	1714.46	1830.79	1734.44	1992.45	1897.81	1879.6	1712.17	1854.32	1605.66	1709.18	1605.1	1923.86	1974.09	1649.44	1900.94	1857.76	1520.69	1767.99	1630.78	1674.03	1717.05	2114.76	1888.82	1957.32	1827.86	1667.55	1608.64
225554_s_at	ANAPC7: anaphase promoting complex subunit 7	AA131793	51434	gb:AA131793 /DB_XREF=gi:1693282 /DB_XREF=zl35g07.s1 /CLONE=IMAGE:503964 /FEA=FLmRNA /CNT=80 /TID=Hs.52763.1 /TIER=Stack /STK=39 /UG=Hs.52763 /LL=51434 /UG_GENE=APC7 /UG_TITLE=anaphase-promoting complex subunit 7 /FL=gb:NM_016238.1 gb:AF191340.1	556.92	558.28	391.61	474.06	475.16	511.9	502.56	484.05	566.94	454.28	431.11	434.3	501.02	463.74	544	509.6	537.61	503.58	530.49	531.41	572.56	547.08	602.65	592.92	484.48	612.8	484.12	507.46	488.18	629.51	659.78	578.76	589.12	545.46	396.13	487.67	499.5	469.61	393.35	638.58	544.92	599.04	574.54	523.94	609.25
36865_at	ANGEL1: angel homolog 1 (Drosophila)	AB018302	23357	Cluster Incl. AB018302:Homo sapiens mRNA for KIAA0759 protein, partial cds /cds=(0,2022) /gb=AB018302 /gi=3882238 /ug=Hs.7285 /len=4006	282.9	335.36	291.44	286.33	306.33	281.81	263.73	297.14	296.23	275.17	294.49	309.45	290.95	314.4	264.74	335.33	311.37	318.08	347.35	306.03	290.49	353.05	244.36	267.78	211.95	304.85	298.2	234.58	271.58	293.33	352.48	345.33	322.81	248.53	277.46	258.16	261.76	246.8	308.01	302.95	242.43	290.74	246.87	215.59	268.85
221825_at	ANGEL2: angel homolog 2 (Drosophila)	AU151793	90806	gb:AU151793 /DB_XREF=gi:11013314 /DB_XREF=AU151793 /CLONE=NT2RP2006115 /FEA=mRNA /CNT=69 /TID=Hs.157078.0 /TIER=Stack /STK=19 /UG=Hs.157078 /UG_TITLE=Homo sapiens cDNA FLJ12793 fis, clone NT2RP2002033	770.9	798.67	742.92	599.44	656.32	706.97	709.71	645.97	688.94	715.49	738.13	683.32	748.97	701.33	758.39	679.25	734.82	751.77	654.73	725.66	744.72	756.68	696.09	638.58	743.61	708	883.19	753.65	771.94	706.42	629.75	660.15	878.02	793.01	762.59	763.43	681.75	706.06	734.28	700.83	730.25	702.21	679.18	773.23	751.58
223967_at	ANGPTL6: angiopoietin-like 6	AF230330	83854	gb:AF230330.1 /DB_XREF=gi:12743935 /GEN=ARP5 /FEA=FLmRNA /CNT=3 /TID=Hs.306971.0 /TIER=FL /STK=0 /UG=Hs.306971 /DEF=Homo sapiens angiopoietin-related protein 5 (ARP5) mRNA, complete cds. /PROD=angiopoietin-related protein 5 /FL=gb:AF230330.1	424.11	304.57	300.27	380.29	243.77	390.69	431.76	345.52	337.33	406.28	337.62	589.95	325.24	520.4	312.87	227.55	291.97	255.56	397.84	416.4	359.37	291.48	242.86	158.8	600.28	299.82	379.34	297.72	292.14	225.01	244.24	194.79	259.98	336.32	412.85	212.69	416.7	484.04	422.12	230.48	336.61	266.45	313.94	263.65	249.12
224900_at	ANKFY1: ankyrin repeat and FYVE domain containing 1	AK025960	51479	gb:AK025960.1 /DB_XREF=gi:10438638 /FEA=mRNA /CNT=133 /TID=Hs.301721.1 /TIER=Stack /STK=12 /UG=Hs.301721 /LL=57500 /UG_GENE=KIAA1255 /UG_TITLE=KIAA1255 protein /DEF=Homo sapiens cDNA: FLJ22307 fis, clone HRC05032.	410.93	383.36	371.04	328.61	368.94	366.02	360.91	418.19	364.42	349.59	382.56	510.01	388.95	474.5	449.77	503.37	479.2	455.94	348.06	484.32	457.84	486.05	477.34	464.98	432.49	469.93	460.76	395.6	456.81	458.88	408.78	468.36	399.99	437.7	427.53	350.61	425.39	427.54	416.29	477.23	477.81	485.62	423.78	449.03	457.56
223092_at	ANKH: ankylosis, progressive homolog (mouse)	AA854943	56172	gb:AA854943 /DB_XREF=gi:2942481 /DB_XREF=aj70b09.s1 /CLONE=IMAGE:1401785 /FEA=FLmRNA /CNT=174 /TID=Hs.168640.1 /TIER=Stack /STK=32 /UG=Hs.168640 /LL=56172 /UG_GENE=ANKH /UG_TITLE=ankylosis, progressive (mouse) homolog /FL=gb:AF274753.1	543.11	265.89	153.63	377.37	446.01	463.97	468.86	491.57	338.67	691.41	606.83	550.39	444.8	457.79	249.82	415.41	608.64	292.89	643.76	496.51	390.37	291.35	476.24	190.18	493.3	486.33	252.86	339.16	433.92	120.31	402.45	493.69	447.51	361.33	163.21	422.42	209.26	534.99	421.28	210.22	446.01	482.91	284.54	202.29	614
208772_at	ANKHD1 /// MASK-BP3: ankyrin repeat and KH domain containing 1 /// MASK-4E-BP3 alternate reading frame gene	AU160676	404734 /// 54882	gb:AU160676 /DB_XREF=gi:11022197 /DB_XREF=AU160676 /CLONE=Y79AA1002208 /FEA=FLmRNA /CNT=262 /TID=Hs.301226.0 /TIER=Stack /STK=8 /UG=Hs.301226 /LL=57450 /UG_GENE=KIAA1085 /UG_TITLE=KIAA1085 protein /FL=gb:AL136943.1	1490.08	1572.19	1612.83	1217.55	1301.22	1413.19	1368.75	1511.46	1405	1457.33	1531.18	1562.56	1521.27	1717.6	1568.69	1552.33	1542.32	1820.98	1420.45	1664.02	1720.3	1536.93	1740.8	1554.81	1989.5	1634.56	2111.75	1494.63	1699.57	1681.09	1368.77	1443.56	1675.45	1471.38	1599.65	1441.35	1584.07	1426.03	1622.12	1804.44	2035.87	1763.36	1712.57	1656.15	1643.9
208773_s_at	ANKHD1 /// MASK-BP3: ankyrin repeat and KH domain containing 1 /// MASK-4E-BP3 alternate reading frame gene	AL136943	404734 /// 54882	gb:AL136943.1 /DB_XREF=gi:12053380 /GEN=DKFZp586G1024 /FEA=FLmRNA /CNT=262 /TID=Hs.301226.0 /TIER=FL+Stack /STK=41 /UG=Hs.301226 /LL=57450 /DEF=Homo sapiens mRNA; cDNA DKFZp586G1024 (from clone DKFZp586G1024); complete cds. /PROD=hypothetical protein /FL=gb:AL136943.1	1231.06	1071.2	1245.84	829.8	992.67	1004.42	956.29	987.59	1059.47	989.84	1083.1	1077.65	1110.96	1185.47	1147.06	1139.79	1137.67	1191.83	844.08	1189.25	1214.18	1140.13	1039.9	950.9	1419.4	1172.1	1508.99	967.09	1226.24	1067.82	903.06	977.09	1007.76	1102.53	1076.78	1052.46	1012.26	877.88	1155.02	1022.9	1408.99	1097.75	1077.81	1328.33	1122.21
219081_at	ANKHD1: ankyrin repeat and KH domain containing 1	NM_024668	54882	gb:NM_024668.1 /DB_XREF=gi:13386461 /GEN=FLJ20288 /FEA=FLmRNA /CNT=99 /TID=Hs.84045.0 /TIER=FL /STK=1 /UG=Hs.84045 /LL=54882 /DEF=Homo sapiens hypothetical protein FLJ20288 (FLJ20288), mRNA. /PROD=hypothetical protein FLJ11979 /FL=gb:NM_024668.1 gb:BC004457.1	336.12	240.29	290.19	304.26	270.59	229.33	262.48	257.35	311.4	270.33	305.95	279.38	293.73	241.18	257.07	278.49	273.72	290.89	266.42	301.48	342.34	319.04	361.33	290.07	394.71	270.39	295.59	285.85	253.95	368.71	295.89	348.14	257.89	254.98	319.23	332.22	300.41	330.94	265.11	337.29	354.42	327.47	291.5	373.69	321.93
224682_at	ANKIB1: ankyrin repeat and IBR domain containing 1	AA253488	54467	gb:AA253488 /DB_XREF=gi:1885663 /DB_XREF=zr77a08.r1 /CLONE=IMAGE:669398 /FEA=mRNA /CNT=249 /TID=Hs.83293.0 /TIER=Stack /STK=9 /UG=Hs.83293 /LL=54467 /UG_GENE=DKFZP434A0225 /UG_TITLE=hypothetical protein	932.53	983.41	1024.7	783.83	903.74	884.13	791.08	1024.79	889.58	861.61	917.75	1035.34	1032.3	1225.56	1000.62	1196.16	983.02	1053.16	739.64	1037.58	1150.35	963.14	870.26	1024.25	1141.4	1016.52	1274.5	1062.25	1016.75	924.02	768.35	775.58	765.83	934.35	954.42	1016.63	1032.73	952.69	1107.09	954.5	1187.85	1033.33	1020.61	861.01	952.93
224687_at	ANKIB1: ankyrin repeat and IBR domain containing 1	AB037807	54467	gb:AB037807.1 /DB_XREF=gi:7243152 /GEN=KIAA1386 /FEA=mRNA /CNT=249 /TID=Hs.83293.0 /TIER=Stack /STK=48 /UG=Hs.83293 /LL=54467 /DEF=Homo sapiens mRNA for KIAA1386 protein, partial cds. /PROD=KIAA1386 protein	781.94	857.52	883.27	734.95	844.45	798.12	695.92	962.95	843.73	713.86	777.16	910.22	976.27	1021.93	890.54	1135.47	979.87	1069.63	658.17	927.59	1032.62	955.42	836.53	997.52	1034.52	906.08	1161.99	1032.01	1018.23	876.77	750.75	823.83	811.65	951.02	846.84	850.71	1081.96	998.7	938.73	912.81	1075.45	1015.67	1032.89	880.85	891.06
218769_s_at	ANKRA2: ankyrin repeat, family A (RFXANK-like), 2	NM_023039	57763	gb:NM_023039.1 /DB_XREF=gi:12746411 /GEN=ANKRA2 /FEA=FLmRNA /CNT=66 /TID=Hs.239154.0 /TIER=FL+Stack /STK=32 /UG=Hs.239154 /LL=57763 /DEF=Homo sapiens ankyrin repeat, family A (RFXANK-like), 2 (ANKRA2), mRNA. /PROD=ankyrin repeat, family A (RFXANK-like), 2 /FL=gb:AF314032.1 gb:NM_023039.1	613.58	544.5	626	432.38	526.51	442.43	486.61	517.36	427.88	523.53	467.11	533.51	530.74	679.19	584.9	426.72	460.61	579.49	415.3	679.98	408.66	396.78	529.87	393.09	739.06	384.06	591.98	745.95	496.14	377.14	367.86	398.37	560.38	446.79	557.55	451.85	520.47	698.72	724.16	467.8	745.35	450.2	641.55	820	383.87
218093_s_at	ANKRD10: ankyrin repeat domain 10	NM_017664	55608	gb:NM_017664.1 /DB_XREF=gi:8923103 /GEN=FLJ20093 /FEA=FLmRNA /CNT=174 /TID=Hs.172572.0 /TIER=FL+Stack /STK=98 /UG=Hs.172572 /LL=55608 /DEF=Homo sapiens hypothetical protein FLJ20093 (FLJ20093), mRNA. /PROD=hypothetical protein FLJ20093 /FL=gb:NM_017664.1	1381.85	1274.32	1542.98	1048.62	1463.4	1182.41	1383.55	1211.88	1122.65	1224.55	1194.55	1576.32	1509.83	1457.98	1659.34	1416.89	1257.08	1788.92	1472.68	1360.58	1483.11	1234.82	1115.27	1400.22	1517.24	1323.68	1551.6	1315.76	1350.03	1451.78	967.58	1197.14	1341.17	1062.05	1792.44	1012.35	1461.82	1370.66	1550	1221.62	1130.08	1271.53	1084.06	1250.46	1307.74
223251_s_at	ANKRD10: ankyrin repeat domain 10	BC001727	55608	gb:BC001727.1 /DB_XREF=gi:12804610 /FEA=FLmRNA /CNT=96 /TID=Hs.298998.0 /TIER=FL+Stack /STK=66 /UG=Hs.298998 /DEF=Homo sapiens, Similar to hypothetical protein FLJ20093, clone MGC:1076, mRNA, complete cds. /PROD=Similar to hypothetical protein FLJ20093 /FL=gb:BC001727.1	705.73	528.97	587.05	696.05	435.91	589.34	814.9	674.73	675.74	660.99	620.31	697.09	722.53	896.88	646.89	657.5	506.18	505.9	850.36	882.71	694.03	565.98	611.66	406.27	1247.59	746.02	487.09	638.41	836.72	453.54	601.64	670	545.03	686.24	907.18	392.37	550.21	875.58	809.95	687.71	766.27	554.04	646.39	590.21	606.38
226663_at	ANKRD10: ankyrin repeat domain 10	BE670056	55608	gb:BE670056 /DB_XREF=gi:10030597 /DB_XREF=7e29f07.x1 /CLONE=IMAGE:3283909 /FEA=EST /CNT=53 /TID=Hs.183475.0 /TIER=Stack /STK=12 /UG=Hs.183475 /UG_TITLE=Homo sapiens clone 25061 mRNA sequence	519.91	758.92	669.18	520.61	553.36	448.98	555.6	549.73	462.75	626.52	502.41	618.87	635.48	629.12	546.67	532.7	342.4	519.99	683.96	676.04	767.29	484.59	432.39	491.57	698.07	477.97	508.7	505.27	526.51	488.88	278.33	391.1	353.07	357.97	625.27	366.04	831.35	700.28	900.94	554.28	477.12	433.39	377.02	335.44	378.58
227260_at	ANKRD10: Ankyrin repeat domain 10	AV724266	55608	gb:AV724266 /DB_XREF=gi:10828482 /DB_XREF=AV724266 /CLONE=HTBCED08 /FEA=EST /CNT=49 /TID=Hs.298998.2 /TIER=Stack /STK=13 /UG=Hs.298998 /UG_TITLE=Homo sapiens, Similar to hypothetical protein FLJ20093, clone MGC:1076, mRNA, complete cds	421.06	462.88	425.57	494	430.83	464.77	623.25	517.1	549.25	460.48	450.97	546.83	752.97	716.12	419.96	716.94	574.3	591.05	501.01	498.66	893.44	396.11	468.6	599.83	1259.43	779.15	493.33	499.71	914.72	434.62	577.72	557.24	393.39	560.16	600.74	290.08	539.92	552.95	523.6	629.41	498.27	615.86	632.06	354.61	583.92
238538_at	ANKRD11 /// LOC653103: ankyrin repeat domain 11 /// similar to Ankyrin repeat domain protein 11 (Ankyrin repeat-containing cofactor 1)	BE890185	29123 /// 653103	gb:BE890185 /DB_XREF=gi:10348254 /DB_XREF=601513165F1 /CLONE=IMAGE:3914393 /FEA=EST /CNT=9 /TID=Hs.199889.0 /TIER=ConsEnd /STK=0 /UG=Hs.199889 /UG_TITLE=ESTs, Weakly similar to KIAA0874 protein (H.sapiens)	1594.04	1383.08	1865.16	1292.42	1389.12	1395.3	1253.5	1379.82	1396.7	1298.87	1553.91	1490.97	1475.58	1544.35	1341.04	1607.15	1639.76	1569.83	1161.52	1379.92	1562.27	1553.06	1400.52	1455.12	1622.03	1289.93	1788.18	1366.83	1487.37	1431.23	1262.76	1507.39	1221.37	1605.49	1658.84	1287.09	1484.93	1543.04	1562.97	1523.35	1480.47	1711.52	1412.2	1411.86	1226.95
219437_s_at	ANKRD11: ankyrin repeat domain 11	NM_013275	29123	gb:NM_013275.1 /DB_XREF=gi:7019448 /GEN=LZ16 /FEA=FLmRNA /CNT=35 /TID=Hs.42390.0 /TIER=FL+Stack /STK=10 /UG=Hs.42390 /LL=29123 /DEF=Homo sapiens nasopharyngeal carcinoma susceptibility protein (LZ16), mRNA. /PROD=nasopharyngeal carcinoma susceptibility protein /FL=gb:NM_013275.1 gb:AF121775.1	570.17	720.21	997.93	618.01	672.79	751.35	586.52	764.27	786.55	632.29	712.28	767.3	722.35	863.19	812.54	790.89	763.29	788.32	581.6	652.62	834.54	794.76	706.38	743.73	924.02	716.7	1029.36	765.63	815.98	745.54	617.37	704.86	512.85	672.94	919.78	578.04	715.29	725.77	840.56	958.01	847.61	830.56	758.79	587.51	548.36
226012_at	ANKRD11: ankyrin repeat domain 11	AI686514	29123	gb:AI686514 /DB_XREF=gi:4897808 /DB_XREF=tu34f07.x1 /CLONE=IMAGE:2252965 /FEA=EST /CNT=70 /TID=Hs.42390.1 /TIER=Stack /STK=45 /UG=Hs.42390 /LL=29123 /UG_GENE=LZ16 /UG_TITLE=nasopharyngeal carcinoma susceptibility protein	291.91	288.38	430.05	331.72	374.64	356.98	336.28	344.93	407.27	357.05	323.92	387.82	373.31	372.46	323.89	372.58	314.29	406.74	646.08	419.45	351.11	372.13	389.33	392.31	379.15	385.66	293.56	356.17	465.23	417.65	348.25	424.85	383.91	376.33	389.37	304.41	339.35	399.64	318.3	389.72	343.26	391.79	412.16	403.01	359.22
231999_at	ANKRD11: ankyrin repeat domain 11	AF130076	29123	gb:AF130076.1 /DB_XREF=gi:11493457 /FEA=mRNA /CNT=14 /TID=Hs.22116.4 /TIER=ConsEnd /STK=0 /UG=Hs.22116 /LL=8555 /UG_GENE=CDC14B /UG_TITLE=CDC14 (cell division cycle 14, S. cerevisiae) homolog B /DEF=Homo sapiens clone FLB9541 mRNA sequence.	322.19	554.18	673.03	413.9	444.42	443.79	385.42	538.6	453.54	429.49	471.37	538.64	503.4	627.3	489.82	511.65	411.76	424.27	332.98	422.9	596.5	530.25	642.66	714.05	816.7	642.66	865.16	677.39	619.12	562.74	419.39	547.77	346.71	487.82	796.04	375.67	638.92	519.71	709.82	849.93	759.84	652.58	573.27	553.74	423.5
234701_at	ANKRD11: ankyrin repeat domain 11	AK025964	29123	gb:AK025964.1 /DB_XREF=gi:10438644 /FEA=mRNA /CNT=1 /TID=Hs.42390.4 /TIER=ConsEnd /STK=0 /UG=Hs.42390 /LL=29123 /UG_GENE=LZ16 /UG_TITLE=nasopharyngeal carcinoma susceptibility protein /DEF=Homo sapiens cDNA: FLJ22311 fis, clone HRC05185, highly similar to AF121775 Homo sapiens nasopharyngeal carcinoma susceptibility protein LZ16 mRNA.	195.19	280.44	390.99	263.49	289.31	304.51	256.88	296.81	338.27	240.84	268.85	276.55	290.43	352.32	355.36	297.22	307.42	352.43	233.58	275.73	347.01	356.28	338.69	317.82	402.2	293.32	404.66	310.9	338.73	326.83	212.48	277.62	184.99	261.85	437.51	270.52	324.87	302.01	337.17	366.77	350.15	354.18	323.88	243.94	201.44
212286_at	ANKRD12: ankyrin repeat domain 12	AW572909	23253	gb:AW572909 /DB_XREF=gi:7237642 /DB_XREF=hf17d03.x1 /CLONE=IMAGE:2932133 /FEA=FLmRNA /CNT=171 /TID=Hs.27973.0 /TIER=Stack /STK=12 /UG=Hs.27973 /LL=23253 /UG_GENE=KIAA0874 /UG_TITLE=KIAA0874 protein /FL=gb:AF317425.1	253.17	225.79	453.84	177.44	238.04	266.87	221.9	253.73	387.07	277.06	301.87	235.72	331.7	297.71	371.21	282.43	305.09	397.38	129.51	239.39	356.05	274.44	233.06	261.22	351.54	262.4	383.74	230.44	215.51	296.06	205.07	285.64	231.18	276.6	219.69	306.04	362.79	307	260.87	317.06	285.8	375.88	333.63	336.29	242.44
216550_x_at	ANKRD12: ankyrin repeat domain 12	X80821	23253	gb:X80821.1 /DB_XREF=gi:527579 /FEA=mRNA /CNT=1 /TID=Hs.302177.0 /TIER=ConsEnd /STK=0 /UG=Hs.302177 /DEF=H.sapiens mRNA for ribosomal protein L18a homologue. /PROD=ribosomal protein L18a homologue	766.64	710.71	971.21	707.78	653.33	826.02	776.22	801.15	844.91	840.99	740.86	912.89	933	847.86	955.7	712.5	736.6	965.98	560.62	751.2	640.71	670.12	524.14	596.78	851.71	672.62	812.47	670.5	595.17	633.52	510.61	666.08	598.21	937.81	823.48	696.77	821.59	863.2	835.22	606.24	665.88	770.56	748.53	658.12	734.84
224810_s_at	ANKRD13A: ankyrin repeat domain 13A	AL569476	88455	gb:AL569476 /DB_XREF=gi:12924851 /DB_XREF=AL569476 /CLONE=CS0DE012YL12 (3 prime) /FEA=mRNA /CNT=144 /TID=Hs.15301.0 /TIER=Stack /STK=63 /UG=Hs.15301 /UG_TITLE=Homo sapiens cDNA FLJ12596 fis, clone NT2RM4001347, highly similar to Homo sapiens NY-REN-25 antigen mRNA	1487.3	1700.98	1212.09	1545.74	1171.58	1477.85	1751.67	1324.67	1765.53	1945.27	1684.39	1750.14	1755.57	1612.06	1469.91	1516.04	1501.77	1715.77	1445.8	2208.35	1540.19	1696.85	973.7	1263.72	2308.33	1556.92	1102.45	999	2022.31	1574.96	1174.41	1274.64	1225.31	1863.68	1311.98	1861.19	1309.45	2767.79	1448.91	1451.81	1696.07	1549.2	2768.4	783.77	1334.91
223418_x_at	ANKRD13C: ankyrin repeat domain 13C	AL136717	81573	gb:AL136717.1 /DB_XREF=gi:12052952 /GEN=DKFZp566D1346 /FEA=FLmRNA /CNT=56 /TID=Hs.22612.0 /TIER=FL /STK=0 /UG=Hs.22612 /LL=81573 /DEF=Homo sapiens mRNA; cDNA DKFZp566D1346 (from clone DKFZp566D1346); complete cds. /PROD=hypothetical protein /FL=gb:AL136717.1	354.67	272.34	307.43	278	312.71	270.05	276.48	299.74	309.95	311.27	362.08	343.87	337.79	324.43	394.45	374.11	344.54	307.2	243.1	319.48	367.72	336.52	333.9	383.69	341.91	293.34	318.36	369.08	284.03	331.09	384.19	360.79	384.37	309.73	290.18	378.92	316.21	265.14	254.72	311.39	346.85	329.51	300.58	434.82	396.57
1554471_a_at	ANKRD13C: ankyrin repeat domain 13C	BC028840	81573	gb:BC028840.1 /DB_XREF=gi:20381039 /TID=Hs2.22612.2 /CNT=24 /FEA=FLmRNA /TIER=FL /STK=1 /LL=81573 /UG_GENE=DKFZP566D1346 /UG=Hs.22612 /DEF=Homo sapiens, Similar to hypothetical protein DKFZp566D1346, clone MGC:39111 IMAGE:4558748, mRNA, complete cds. /PROD=Similar to hypothetical protein DKFZp566D1346 /FL=gb:BC028840.1	236.37	266.27	342.14	226.83	254.59	261.58	223.52	231.36	303.3	262.18	300.4	265.44	316.61	231.42	347.71	314.03	322.2	270.05	198.16	277.38	320.54	300.08	296.48	354.65	342.48	300.95	320.71	305.02	258.15	286.8	340.78	331.66	342.91	306.23	237.71	313.77	333.81	249.26	252.89	272.56	329.2	290.47	249.43	392.99	405.65
212211_at	ANKRD17: ankyrin repeat domain 17	AI986295	26057	gb:AI986295 /DB_XREF=gi:5813572 /DB_XREF=wz64c09.x1 /CLONE=IMAGE:2562832 /FEA=mRNA /CNT=179 /TID=Hs.12329.0 /TIER=Stack /STK=35 /UG=Hs.12329 /LL=26057 /UG_GENE=KIAA0697 /UG_TITLE=KIAA0697 protein	633.51	631.35	494.07	505.38	547.49	536.24	603.07	568.29	480.94	545.65	552.45	653.94	571.82	622.34	646.71	625.56	638.14	556.65	605.14	627.4	557.71	578.84	634.15	664.13	588.03	584.95	654.48	660.36	687.22	511.17	585.11	508.13	561.29	601.21	587.5	455.06	558.85	541.4	602.36	520.32	523.75	566.92	646.72	657.52	633.96
225852_at	ANKRD17: ankyrin repeat domain 17	BE463523	26057	gb:BE463523 /DB_XREF=gi:9509298 /DB_XREF=hw24f06.x1 /CLONE=IMAGE:3183875 /FEA=FLmRNA /CNT=55 /TID=Hs.250528.0 /TIER=Stack /STK=13 /UG=Hs.250528 /UG_TITLE=Homo sapiens serologically defined breast cancer antigen NY-BR-16 mRNA, complete cds /FL=gb:AF308285.1	731.84	1197.34	1016.29	927.96	960.63	974.65	923.83	1155.78	1038.84	901.32	962.14	1084.47	1042.37	1109.88	1137.07	1010.32	967.6	1057.23	943.97	1075.03	1066.66	1082.58	1353.64	1471.42	1254.14	1378.76	1310.84	1315.48	1448.17	1091.06	1009.58	1039.18	1111.84	1059	1170.96	872.65	1150.36	961.23	1122.33	1352.67	1172.68	1176.74	1214.39	1071.7	1124.61
218418_s_at	ANKRD25: ankyrin repeat domain 25	NM_015493	25959	gb:NM_015493.1 /DB_XREF=gi:7661583 /GEN=DKFZP434N161 /FEA=FLmRNA /CNT=101 /TID=Hs.284208.0 /TIER=FL+Stack /STK=70 /UG=Hs.284208 /LL=25959 /DEF=Homo sapiens DKFZP434N161 protein (DKFZP434N161), mRNA. /PROD=DKFZP434N161 protein /FL=gb:NM_015493.1	62.68	50.39	247.09	480.7	407.3	416.23	351.17	294.65	187.47	228.05	283.2	610.35	251.94	368.76	204.73	468.71	140.98	281.37	349.82	145.58	297.64	292.26	179.2	197.14	171.5	216.75	258.07	223.06	181.77	403.78	158.46	441.72	310.64	114.58	78.97	222.49	393.11	180.5	197.31	303.06	151.45	170	234.97	276.48	439.44
221522_at	ANKRD27: ankyrin repeat domain 27 (VPS9 domain)	AL136784	84079	gb:AL136784.1 /DB_XREF=gi:12053080 /GEN=DKFZp434L0718 /FEA=FLmRNA /CNT=122 /TID=Hs.59236.0 /TIER=FL /STK=0 /UG=Hs.59236 /DEF=Homo sapiens mRNA; cDNA DKFZp434L0718 (from clone DKFZp434L0718); complete cds. /PROD=hypothetical protein /FL=gb:AL136784.1	864.3	766.19	662.88	936.38	735.11	696.17	741.41	860.28	659.78	884.92	885.71	847.48	765.56	1043.42	772.77	1113.27	1031.96	811.7	882.02	793.22	991.41	1003.52	1004.38	931.21	983.02	949.44	1057.94	913.58	1118.55	949.02	911.04	892.12	847.52	1066.06	1032.38	712.96	774.75	1003.25	920.06	889.5	983.87	945.36	963.74	796.11	1298.61
226025_at	ANKRD28: ankyrin repeat domain 28	AV740426	23243	gb:AV740426 /DB_XREF=gi:10858007 /DB_XREF=AV740426 /CLONE=CBTALF06 /FEA=EST /CNT=64 /TID=Hs.159971.1 /TIER=Stack /STK=18 /UG=Hs.159971 /LL=6598 /UG_GENE=SMARCB1 /UG_TITLE=SWISNF related, matrix associated, actin dependent regulator of chromatin, subfamily b, member 1	1242.25	843.09	2069.79	1172.87	1300.7	1305.68	1140.3	1304.96	1356.78	1208.34	1427.22	1645.63	1359.42	1337.58	1323.46	1265.87	1511.05	1763.86	1030.43	1412.95	1206.01	1305.4	1127.17	1056.82	1171.5	1156.25	1316.73	882.71	1106.18	1069.68	894.52	1572.29	1565.85	1256.07	1296.48	1070.7	1425.85	1224.73	1709.39	1245.89	808.9	1161.91	1064.91	1269.8	1250.46
223542_at	ANKRD32: ankyrin repeat domain 32	AL136560	84250	gb:AL136560.1 /DB_XREF=gi:13276626 /GEN=DKFZp761C121 /FEA=FLmRNA /CNT=38 /TID=Hs.91846.0 /TIER=FL+Stack /STK=8 /UG=Hs.91846 /DEF=Homo sapiens mRNA; cDNA DKFZp761C121 (from clone DKFZp761C121); complete cds. /PROD=hypothetical protein /FL=gb:AL136560.1	245.89	236.23	402.55	395.92	371.82	406.11	379.5	487.3	329.95	377.97	436.64	548.01	382.79	470.15	405.24	416.36	423.49	442.27	405	431.87	396.73	459.99	466.29	459.54	321.09	345.72	307.94	317.2	317.35	517.18	436.63	519.25	405.44	286.84	362.45	362.64	454.2	363.92	468.1	450.03	370.21	481.48	464.77	401.86	347.68
227337_at	ANKRD37: ankyrin repeat domain 37	AA886870	353322	gb:AA886870 /DB_XREF=gi:3001978 /DB_XREF=oj25g11.s1 /CLONE=IMAGE:1493252 /FEA=EST /CNT=37 /TID=Hs.107381.1 /TIER=Stack /STK=20 /UG=Hs.107381 /LL=55325 /UG_GENE=FLJ11200 /UG_TITLE=hypothetical protein FLJ11200	2028.07	1909.41	1566.18	1708.27	478.83	869.34	3048.52	1012.04	1654.82	2063.62	1871.84	1754.49	1605.97	3091.9	2180.48	1447.14	937.83	1234.32	2497.82	2986.04	1711.07	1448.86	696.55	619.29	3546.77	1076.05	924.96	774.61	2759.31	539.36	513.68	429.5	629.15	1326.74	701.9	626.82	1041.71	3257.01	2680.04	608.26	2461.3	1245.14	1659.56	635.35	1872.42
227064_at	ANKRD40: ankyrin repeat domain 40	AV712687	91369	gb:AV712687 /DB_XREF=gi:10731993 /DB_XREF=AV712687 /CLONE=DCAAJG02 /FEA=EST /CNT=37 /TID=Hs.82590.0 /TIER=Stack /STK=20 /UG=Hs.82590 /UG_TITLE=ESTs, Moderately similar to ALU7_HUMAN ALU SUBFAMILY SQ SEQUENCE CONTAMINATION WARNING ENTRY (H.sapiens)	318.12	259.38	328.54	324.32	344.02	388.08	301.27	268.39	303.98	341.67	346.86	323.21	333.49	301.19	316.14	336.83	320.29	334.15	338.27	265.51	389.2	385.2	377.68	395.75	292.7	387.2	336.85	406.95	375.89	455.53	402.18	476.13	373.29	363.32	375.47	348.56	380.21	370.25	280.11	426.88	391.15	383.73	410.45	372.05	334.15
226641_at	ANKRD44: Ankyrin repeat domain 44	AU157224	91526	gb:AU157224 /DB_XREF=gi:11018745 /DB_XREF=AU157224 /CLONE=PLACE1006780 /FEA=mRNA /CNT=47 /TID=Hs.11571.0 /TIER=Stack /STK=25 /UG=Hs.11571 /UG_TITLE=Homo sapiens cDNA FLJ11570 fis, clone HEMBA1003309	781.98	1041.24	1243.46	887.9	1084.16	1062.93	1040.01	1154.74	1059.47	987.79	1121.45	1513.15	1377.73	1377.59	1101.6	1090.52	1079.98	1418.64	924.44	1083.51	925.4	1148.8	897.23	886.87	690.06	818.85	950.42	1216.84	807.12	926.9	675.21	966.89	1090.94	1183.1	899.43	1103.5	1122.24	841.9	851.38	681.72	852.31	915.96	908.74	990.38	863.05
228471_at	ANKRD44: Ankyrin repeat domain 44	AA744636	91526	gb:AA744636 /DB_XREF=gi:2783400 /DB_XREF=ny79e02.s1 /CLONE=IMAGE:1284506 /FEA=EST /CNT=24 /TID=Hs.145053.0 /TIER=Stack /STK=10 /UG=Hs.145053 /UG_TITLE=ESTs	673.48	1117.29	1303.11	884.69	1059.65	1187.83	965.66	1379.61	1209.54	980.18	1056.83	1516.44	1420.27	1451.49	1146.12	1133.35	1123.75	1614.32	825.47	1084.42	1080.04	1285.12	993.04	1103.88	867.08	986.08	1072.89	1288.72	993	1068.56	662.29	1103.14	1053.49	1102.03	905.43	1038.38	1263.28	916.05	913.12	955.22	912.1	962.24	1075.41	982.27	827.11
212731_at	ANKRD46: ankyrin repeat domain 46	U79297	157567	gb:U79297.1 /DB_XREF=gi:1710280 /FEA=mRNA /CNT=117 /TID=Hs.11506.0 /TIER=Stack /STK=49 /UG=Hs.11506 /UG_TITLE=Human clone 23589 mRNA sequence /DEF=Human clone 23589 mRNA sequence.	441.2	594.56	242.91	399.26	320.38	266.89	515.82	305.01	238.47	385.21	362.52	558.03	388.52	391.26	388.57	333.49	294.46	432.12	301.22	427.9	419.31	312.13	516.21	425.78	439.66	334.38	480.19	434.68	474.61	351.76	351.24	271.35	401.38	386.06	387.54	413.02	281.26	439.93	277.35	467.32	412.68	326.87	340.51	523.15	440.27
238807_at	ANKRD46: Ankyrin repeat domain 46	AW973964	157567	gb:AW973964 /DB_XREF=gi:8165047 /DB_XREF=EST385962 /FEA=EST /CNT=8 /TID=Hs.291531.0 /TIER=ConsEnd /STK=0 /UG=Hs.291531 /UG_TITLE=ESTs, Highly similar to 1203217A dehydrogenase,glyceraldehydephosphate (H.sapiens)	394.34	387.77	276.41	387.66	327.33	323.17	419.78	332.56	332.02	447.87	355.2	506.31	328.01	414.16	349.9	315.83	273.7	314.76	416.31	463.65	363.36	248.16	354.07	335.19	515.11	382.51	404.87	363.89	410.94	316.9	362.25	296.37	246.78	411.28	431.88	329.32	307.35	375.58	444.42	362.66	304.45	343.6	388.62	420.61	461.71
219069_at	ANKRD49: ankyrin repeat domain 49	NM_017704	54851	gb:NM_017704.1 /DB_XREF=gi:8923180 /GEN=FLJ20189 /FEA=FLmRNA /CNT=53 /TID=Hs.29052.0 /TIER=FL /STK=0 /UG=Hs.29052 /LL=54851 /DEF=Homo sapiens hypothetical protein FLJ20189 (FLJ20189), mRNA. /PROD=hypothetical protein FLJ20189 /FL=gb:NM_017704.1	564.38	525.31	595.28	542.33	581.45	583.56	510.85	618.14	576.92	589.23	519.54	571.35	611.27	601.33	629.17	589.94	604.2	615.45	551.8	587.58	604.76	514.67	594.16	593.23	679.1	560.27	698.47	639.4	514.35	627.38	594.78	608.84	640.68	563.61	533.1	596.12	570.3	583.21	602.26	726.59	685.88	616.46	586.88	697.13	621.68
222608_s_at	ANLN: anillin, actin binding protein	AK023208	54443	gb:AK023208.1 /DB_XREF=gi:10435031 /FEA=FLmRNA /CNT=98 /TID=Hs.62180.0 /TIER=Stack /STK=18 /UG=Hs.62180 /LL=54443 /UG_GENE=ANLN /UG_TITLE=anillin (Drosophila Scraps homolog), actin binding protein /DEF=Homo sapiens cDNA FLJ13146 fis, clone NT2RP3003311. /FL=gb:AF273437.1 gb:NM_018685.1	395.13	350.37	485.71	614.6	612.93	487.77	555.99	603.43	467.64	573.77	579.79	615.58	451.23	498.94	496.35	645.05	532.74	422.53	735.89	545.24	469.13	540.94	568.59	623.27	389.33	693.14	377.36	400.25	502.33	700.75	638.05	575.29	640.72	401.85	583.31	518.09	550.94	682.6	598.13	494.04	344.65	602.79	528.47	383.39	506.89
201038_s_at	ANP32A: Acidic (leucine-rich) nuclear phosphoprotein 32 family, member A	T67821	8125	gb:T67821 /DB_XREF=gi:678969 /DB_XREF=yc39d08.s1 /CLONE=IMAGE:83055 /FEA=FLmRNA /CNT=297 /TID=Hs.285013.0 /TIER=Stack /STK=11 /UG=Hs.285013 /LL=8125 /UG_GENE=PHAP1 /UG_TITLE=putative human HLA class II associated protein I /FL=gb:U73477.1 gb:U60823.1 gb:NM_006305.1 gb:AF025684.1	1859.14	1675.54	1904.58	1988.66	2075.85	1832.45	2063.36	1979.95	1891.35	1868.67	1927.86	2116.52	1740.06	1958.88	2006.35	2084.41	1882.92	1839.86	2673.8	1815.75	1712.13	1936.46	1724.11	2087.17	1503.68	2027.31	1898.3	1637.52	2145.71	1957.84	2146.66	2102.87	1957.25	1980.44	2112.05	1589.86	1978.01	1802.15	1934.71	2032.93	1564.44	1855.58	1684	1787.85	2219.06
201043_s_at	ANP32A: acidic (leucine-rich) nuclear phosphoprotein 32 family, member A	NM_006305	8125	gb:NM_006305.1 /DB_XREF=gi:5453879 /GEN=PHAP1 /FEA=FLmRNA /CNT=297 /TID=Hs.285013.0 /TIER=FL /STK=0 /UG=Hs.285013 /LL=8125 /DEF=Homo sapiens putative human HLA class II associated protein I (PHAP1), mRNA. /PROD=putative human HLA class II associated proteinI /FL=gb:U73477.1 gb:U60823.1 gb:NM_006305.1 gb:AF025684.1	1184.06	460.91	586.18	943.67	1089.43	576.42	874.37	827.2	536.95	1069.24	1003.56	910.48	637.8	503.05	1045.57	665.69	1202.93	990.57	1277.69	903.12	1010.99	991.63	1551.3	1802.13	1362.6	1757.86	1554.93	1303.28	1737.71	1501.81	1594.88	1675.86	1656.91	1420.85	1485.91	403.66	803.14	1145.23	911.36	1622.13	1324.01	1542.81	1501.08	1084.21	1774
201051_at	ANP32A: Acidic (leucine-rich) nuclear phosphoprotein 32 family, member A	BE560202	8125	gb:BE560202 /DB_XREF=gi:9803834 /DB_XREF=601347428F1 /CLONE=IMAGE:3688350 /FEA=FLmRNA /CNT=297 /TID=Hs.285013.0 /TIER=Stack /STK=11 /UG=Hs.285013 /LL=8125 /UG_GENE=PHAP1 /UG_TITLE=putative human HLA class II associated protein I /FL=gb:U73477.1 gb:U60823.1 gb:NM_006305.1 gb:AF025684.1	1904.06	2429.73	2433.81	2250.3	2493.96	2484.87	2459.34	2559.33	2309.97	2153.25	2393.39	2528.51	2367.62	2724.84	2323.16	2969.31	2294.61	2395.52	3309.89	2368.71	2424.42	2769.62	2235.96	2883.76	2136.78	2671.99	2620.11	2150.27	2847.96	2616.88	2449.94	2493.3	2255.97	2435.39	2849.57	2043.23	2755.99	2136.56	2629.71	2686.71	2171.85	2382.33	2117.28	2042.17	2526.49
201305_x_at	ANP32B: acidic (leucine-rich) nuclear phosphoprotein 32 family, member B	AV712577	10541	gb:AV712577 /DB_XREF=gi:10731883 /DB_XREF=AV712577 /CLONE=DCAAUH03 /FEA=FLmRNA /CNT=325 /TID=Hs.84264.0 /TIER=Stack /STK=16 /UG=Hs.84264 /LL=10541 /UG_GENE=SSP29 /UG_TITLE=acidic protein rich in leucines /FL=gb:U70439.1 gb:NM_006401.1	5525.87	5297.04	7297.11	6646.54	7459.59	7069.52	6629.1	6784.56	6885.82	7113.93	7337.87	7023.56	6853.92	7547.41	6927.59	7954.14	7045.9	6686.91	6621.63	7194.32	7112.44	8144.8	7027.66	8045.69	6928.28	7259.53	6793.06	6369.44	6845.45	8246.86	7318.83	8263.19	7489.38	6926.67	6860.01	6810.04	7206.62	7385.57	6755.79	7833.7	6156.38	7498.07	7253.35	5737.8	6999.61
201306_s_at	ANP32B: acidic (leucine-rich) nuclear phosphoprotein 32 family, member B	NM_006401	10541	gb:NM_006401.1 /DB_XREF=gi:5454087 /GEN=SSP29 /FEA=FLmRNA /CNT=325 /TID=Hs.84264.0 /TIER=FL+Stack /STK=17 /UG=Hs.84264 /LL=10541 /DEF=Homo sapiens acidic protein rich in leucines (SSP29), mRNA. /PROD=acidic protein rich in leucines /FL=gb:U70439.1 gb:NM_006401.1	5509.59	4701	6486.11	6316.93	6903.29	6262.36	6016.32	6091.85	6217.74	6353.69	6481.65	6454.83	6333.23	6346.04	6161.52	7068.53	6520.63	6239.18	5886.28	6427.34	6375.04	7381.87	6667.64	7112.95	6139.96	6582.73	5732.92	5383.38	5962.24	7657.06	6717.76	7263.26	6918.93	5711.9	6210.9	5840.86	6566.59	6630.63	6051.73	6885.78	5397.67	6974.82	6651.85	5462.96	5991.7
221505_at	ANP32E: acidic (leucine-rich) nuclear phosphoprotein 32 family, member E	AW612574	81611	gb:AW612574 /DB_XREF=gi:7317760 /DB_XREF=hh05b12.x1 /CLONE=IMAGE:2954207 /FEA=FLmRNA /CNT=171 /TID=Hs.71331.0 /TIER=Stack /STK=19 /UG=Hs.71331 /LL=81611 /UG_GENE=MGC5350 /UG_TITLE=hypothetical protein MGC5350 /FL=gb:BC003380.1	3935.21	2825.64	4484.43	4381.69	4035.65	4073.51	3856.67	4379.63	3803.27	4090.53	4360.86	4446.16	4111.47	4474.2	3893.03	4338.54	4033.03	3794.46	3646.01	4486.45	4129.45	4294.33	3171.54	3955.32	3428.18	3691.58	3536.93	4004.83	3673.73	3987.4	3776.02	4360.4	4144.1	3644.82	4482.93	3937.95	4130.01	3881.33	4129	3928.2	3492.87	3946.47	3899.33	3311.15	3752.68
208103_s_at	ANP32E: acidic (leucine-rich) nuclear phosphoprotein 32 family, member E /// acidic (leucine-rich) nuclear phosphoprotein 32 family, member E	NM_030920	81611	gb:NM_030920.1 /DB_XREF=gi:13569878 /GEN=MGC5350 /FEA=FLmRNA /CNT=1 /TID=HsAffx.900114.118 /TIER=FL /STK=0 /DEF=Homo sapiens hypothetical protein MGC5350 (MGC5350), mRNA. /PROD=hypothetical protein MGC5350 /FL=gb:NM_030920.1	873.27	561.6	1273.61	920.22	1326.18	1185.72	949.86	1057.35	1087.23	1000.51	1067.22	1202.16	1060.59	1109.13	1097.56	1162.63	1077.95	1072.52	825.81	1085.69	1152.05	1260.5	922.04	1015.05	732.7	973.13	714.38	797.75	707.72	1177.4	1082.54	1330.49	990.5	963.37	891.28	917.18	1297.72	960.01	926.18	1022.4	692.9	1094.96	1022.54	827.66	947.1
206200_s_at	ANXA11: annexin A11	NM_001157	311	gb:NM_001157.1 /DB_XREF=gi:4557316 /GEN=ANXA11 /FEA=FLmRNA /CNT=20 /TID=Hs.75510.0 /TIER=FL /STK=0 /UG=Hs.75510 /LL=311 /DEF=Homo sapiens annexin A11 (ANXA11), mRNA. /PROD=annexin XI /FL=gb:L19605.1 gb:NM_001157.1	1593.16	784.46	2097.45	1365.11	1980.98	1840.24	1167.84	1999.11	1602.06	1189.73	1240.35	2076.99	1632.9	2053.76	1567.47	2469.79	1513.76	1975.85	1056.55	1887.84	1775.1	1902.13	1854.46	2194.91	2633.58	1140.74	1719.23	2474.48	1340.95	2260.98	684.21	2852.82	1732.3	1232.49	2229.47	1219.26	2602.95	1383.71	1249.55	2039.35	2671.36	1551.43	1347.72	2695.35	1017.66
214783_s_at	ANXA11: annexin A11	BG177920	311	gb:BG177920 /DB_XREF=gi:12684623 /DB_XREF=602327839F1 /CLONE=IMAGE:4429256 /FEA=mRNA /CNT=23 /TID=Hs.75510.2 /TIER=ConsEnd /STK=0 /UG=Hs.75510 /LL=311 /UG_GENE=ANXA11 /UG_TITLE=annexin A11	276.04	154.66	386.42	241.96	339.08	311.82	201.06	343.77	243.65	219.45	235.57	380.98	346.87	332.42	237.28	431.39	258.49	376.37	170.33	356.19	345.31	333.29	278.97	394.12	403.06	188.12	238.95	379.77	223.46	359.66	122.19	503.35	297.74	176.71	342.19	224.83	478.7	250.35	209.39	317.84	460.82	263.89	229.55	463.35	162.16
201590_x_at	ANXA2: annexin A2	NM_004039	302	gb:NM_004039.1 /DB_XREF=gi:4757755 /GEN=ANXA2 /FEA=FLmRNA /CNT=628 /TID=Hs.217493.0 /TIER=FL+Stack /STK=605 /UG=Hs.217493 /LL=302 /DEF=Homo sapiens annexin A2 (ANXA2), mRNA. /PROD=annexin A2 /FL=gb:D00017.1 gb:BC001748.1 gb:NM_004039.1	1591.87	1800.48	2933.29	1584.47	2601.62	2314.58	1858.73	2352.46	2864.28	1475.45	1701.89	2127.11	1928.04	2183.66	2327.1	3731.09	1947.18	2800.68	2154.03	1619.24	2649.67	2790.84	2606.42	2050.86	1536.96	1471.74	799.09	2393.76	1281.09	3095.29	1804.88	2759.62	3582.13	2061.13	1457.69	3544.3	2318.03	1639.65	946.44	2595.25	2720.37	2609.58	2368.81	2459.93	1686.23
210427_x_at	ANXA2: annexin A2	BC001388	302	gb:BC001388.1 /DB_XREF=gi:12655074 /FEA=FLmRNA /CNT=7 /TID=Hs.217493.2 /TIER=FL /STK=0 /UG=Hs.217493 /LL=302 /UG_GENE=ANXA2 /DEF=Homo sapiens, annexin A2, clone MGC:2257, mRNA, complete cds. /PROD=annexin A2 /FL=gb:BC001388.1	1556.57	1761.3	3023.53	1587.19	2608.36	2358.74	1807.42	2208.92	2806.7	1418.43	1711.89	2134.63	1819.87	2142.02	2230.79	3655.27	2001.33	2764.58	2081.58	1571.49	2634.59	2763.89	2452.8	1917.36	1439.93	1419.44	785.02	2248.9	1160.18	2808.52	1686.49	2523.09	3374.01	1961.69	1423.89	3483.78	2247.45	1527.45	895.21	2503.83	2535.71	2523.28	2222.25	2484.94	1621
213503_x_at	ANXA2: annexin A2	BE908217	302	gb:BE908217 /DB_XREF=gi:10402569 /DB_XREF=601500477F1 /CLONE=IMAGE:3902323 /FEA=EST /CNT=33 /TID=Hs.217493.4 /TIER=Stack /STK=15 /UG=Hs.217493 /LL=302 /UG_GENE=ANXA2 /UG_TITLE=annexin A2	1440.01	1651.72	2750.23	1434.65	2438.56	2222.97	1672.87	2119.31	2615.03	1337.12	1586.81	2021.69	1719.34	1945.66	2144.59	3430.74	1887.52	2661.04	1907.23	1473	2629.51	2578.75	2386.02	1797.36	1364.11	1288.08	696.63	2161.04	1128.55	2742.63	1684.04	2459.21	3195.73	1794.9	1333.74	3281.28	2153.43	1527.14	870.44	2377.41	2458.32	2402.31	2126.96	2127.59	1544.19
208816_x_at	ANXA2P2: annexin A2 pseudogene 2	M62898	304	gb:M62898.1 /DB_XREF=gi:187147 /FEA=FLmRNA /CNT=446 /TID=Hs.217493.1 /TIER=FL /STK=2 /UG=Hs.217493 /LL=302 /UG_GENE=ANXA2 /UG_TITLE=annexin A2 /DEF=Human lipocortin (LIP) 2 pseudogene mRNA, complete cds-like region. /FL=gb:M62898.1	863.48	1113.55	1716.53	939.23	1544.19	1321.93	1018.51	1325.01	1697.58	852.32	1004.44	1296.2	1120.8	1209.45	1374.24	2176.19	1093.3	1595.77	1244.7	889.85	1538.25	1621.56	1439.33	1118.8	856.51	829.86	421.64	1373.09	719.42	1644.43	935.73	1492.22	1871.22	1130.56	822.71	2020.96	1348.05	906.05	562.25	1373.5	1487.83	1445.95	1402.15	1262.87	944.8
201301_s_at	ANXA4: annexin A4	BC000182	307	gb:BC000182.1 /DB_XREF=gi:12652858 /FEA=FLmRNA /CNT=302 /TID=Hs.77840.0 /TIER=FL /STK=0 /UG=Hs.77840 /LL=307 /UG_GENE=ANXA4 /DEF=Homo sapiens, annexin A4, clone MGC:2271, mRNA, complete cds. /PROD=annexin A4 /FL=gb:M82809.1 gb:BC000182.1 gb:M19383.1 gb:NM_001153.2 gb:D78152.1	1170.45	1485.61	1652.22	1285.22	2319.6	1843.69	1045.4	2714.62	1366.5	1130.85	1216.32	3329.09	1890.1	3394.33	1472.47	2180.73	1269.53	2093.97	1037.51	1421.78	1624.14	1621.47	1824.44	2572.61	1305.39	976.28	2087.64	3040.83	1057.39	2380.35	805.89	2603.09	2107.88	977.29	3566.19	1069.14	2963.47	1324.02	1180.06	2179.8	2191.31	1223.39	1456.78	2304.37	1132.57
201302_at	ANXA4: annexin A4	NM_001153	307	gb:NM_001153.2 /DB_XREF=gi:4809272 /GEN=ANXA4 /FEA=FLmRNA /CNT=302 /TID=Hs.77840.0 /TIER=FL+Stack /STK=39 /UG=Hs.77840 /LL=307 /DEF=Homo sapiens annexin A4 (ANXA4), mRNA. /PROD=annexin IV /FL=gb:M82809.1 gb:BC000182.1 gb:M19383.1 gb:NM_001153.2 gb:D78152.1	839.87	1141.29	1162.29	785.39	1528.37	1254.83	834.9	1889.7	969.02	805.98	945.42	2565.56	1203.58	2349.69	1064.07	1342.67	878.2	1496.93	792.8	1059.19	1086.25	1030.73	1228.4	1637.09	913.09	751.45	1619.96	2333.81	751.54	1615.04	598.02	1802.47	1496.05	831.26	2711.52	855.61	1958.28	988.62	913.69	1537.16	1575.65	827.9	941.81	1804.09	935.39
200782_at	ANXA5: annexin A5	NM_001154	308	gb:NM_001154.2 /DB_XREF=gi:4809273 /GEN=ANXA5 /FEA=FLmRNA /CNT=343 /TID=Hs.300711.0 /TIER=FL+Stack /STK=127 /UG=Hs.300711 /LL=308 /DEF=Homo sapiens annexin A5 (ANXA5), mRNA. /PROD=annexin V /FL=gb:D00172.1 gb:BC001429.1 gb:M21731.1 gb:BC004993.1 gb:M18366.1 gb:J03745.1 gb:M19384.1 gb:NM_001154.2	2094.09	1571.42	2571.77	2712.39	2201.84	2255.48	2097.12	2176.34	2232.98	2310.42	2258.83	2792.43	2016.35	2211.17	2336.39	2439.72	2521.51	2858.91	1631.16	1249.97	1978.88	2484.3	1769.4	2036.07	1722.61	1952.79	927.02	2268.05	1532.15	2150.27	1269.61	2067.25	2068.68	1538.51	1852.85	2892.54	2441.26	1415.3	928.14	2050.55	2368.16	1906.9	1550.77	2751.22	1646.12
200982_s_at	ANXA6: annexin A6	NM_001155	309	gb:NM_001155.2 /DB_XREF=gi:4809274 /GEN=ANXA6 /FEA=FLmRNA /CNT=311 /TID=Hs.118796.0 /TIER=FL+Stack /STK=74 /UG=Hs.118796 /LL=309 /DEF=Homo sapiens annexin A6 (ANXA6), transcript variant 1, mRNA. /PROD=annexin VI isoform 1 /FL=gb:D00510.1 gb:J03578.1 gb:NM_001155.2	2172.01	2098.44	2105.54	2293.45	2444.64	2314.81	1776.51	2612.98	1849.69	1883.84	2216.41	2247.05	2096.14	2291.71	2554.66	2863.34	2359.71	2184.14	2355.9	2153.8	2298.81	2194.4	2186.06	2563.58	2123.42	1980.91	2617.04	3336.89	1822.06	2630.15	2245.96	1994.23	2312.02	1636.77	2068.69	2427.96	2346.47	2316.6	2039.97	2368.54	4869.02	2269.97	2274.38	2646.29	1811.26
201366_at	ANXA7: annexin A7	NM_004034	310	gb:NM_004034.1 /DB_XREF=gi:4809278 /GEN=ANXA7 /FEA=FLmRNA /CNT=239 /TID=Hs.78637.0 /TIER=FL+Stack /STK=60 /UG=Hs.78637 /LL=310 /DEF=Homo sapiens annexin A7 (ANXA7), transcript variant 2, mRNA. /PROD=annexin VII isoform 2 /FL=gb:NM_004034.1	2137.6	2018.36	1828.26	1913.14	1873.51	1790.74	1492.43	1899.36	1778.83	1646.44	1865.32	1633.24	1758.43	1760.66	1975.25	2058.68	2016.96	2049.46	1914.72	1987.85	2125.76	1787.65	1882.69	1939.72	1915.7	1650.68	2228.74	2389.24	1784.07	2094.42	2031.51	1951.11	2149.92	1797.62	1897.32	2196.29	1864.84	1799.31	1497.49	1861.03	2357.52	2023.79	1866.43	2485.09	2178.41
209860_s_at	ANXA7: annexin A7	J04543	310	gb:J04543.1 /DB_XREF=gi:338243 /FEA=FLmRNA /CNT=46 /TID=Hs.78637.1 /TIER=FL /STK=0 /UG=Hs.78637 /LL=310 /UG_GENE=ANXA7 /UG_TITLE=annexin A7 /DEF=Human synexin mRNA, complete cds. /FL=gb:J04543.1 gb:BC002632.1 gb:NM_001156.2	3290.35	2937.15	2978.16	2736.32	2749.69	2593.96	2336.09	2790.33	2878.56	2534.33	2946.86	2343.45	2768.26	2757.89	3086.8	3184.91	3062.89	3017.88	2828.77	3258.15	3062.76	2994.43	3062.4	3141.67	3040.62	2472.01	3436.52	3567.28	2674.04	2979.71	3165.57	3065.64	3422.23	2648.53	2864.55	3241.99	2826.9	2911.38	2500.4	2876.41	3681.03	3140.52	2844.94	3681.12	3598.66
212348_s_at	AOF2: amine oxidase (flavin containing) domain 2	AB011173	23028	gb:AB011173.1 /DB_XREF=gi:3043725 /GEN=KIAA0601 /FEA=mRNA /CNT=129 /TID=Hs.174174.0 /TIER=Stack /STK=10 /UG=Hs.174174 /LL=23028 /DEF=Homo sapiens mRNA for KIAA0601 protein, partial cds. /PROD=KIAA0601 protein	768.52	609.78	752.59	1038.75	766.74	774.08	858.57	1058.15	675.5	709.19	746.75	997.5	777.89	703.32	1003.19	661.03	793.32	628.26	834.49	505.26	661.36	927.57	665.83	605.88	673.28	740.85	746.74	563.79	955.34	1125.9	830.49	657.63	781.73	582.27	596.26	603.73	461.89	799.13	812.42	712	671.31	781.69	763.37	437.31	687.87
205423_at	AP1B1: adaptor-related protein complex 1, beta 1 subunit	NM_001127	162	gb:NM_001127.1 /DB_XREF=gi:4501972 /GEN=AP1B1 /FEA=FLmRNA /CNT=32 /TID=Hs.89576.0 /TIER=FL /STK=3 /UG=Hs.89576 /LL=162 /DEF=Homo sapiens adaptor-related protein complex 1, beta 1 subunit (AP1B1), mRNA. /PROD=adaptor-related protein complex 1, beta 1subunit /FL=gb:L13939.1 gb:NM_001127.1	598.38	742.56	616.02	685.11	760.38	788.49	651.58	859.33	613.23	570.18	667.44	717.19	696.27	686.71	685.41	758.53	678.16	727.41	756.94	678.39	660	749.76	676.51	783.19	591.92	645.43	624.93	854.37	600.92	740.79	688.26	781.44	714.21	647.67	509.65	628.32	709.42	593.41	523.03	711.42	832.16	708.63	671.37	707.65	657.06
203350_at	AP1G1: adaptor-related protein complex 1, gamma 1 subunit	NM_001128	164	gb:NM_001128.1 /DB_XREF=gi:4501978 /GEN=AP1G1 /FEA=FLmRNA /CNT=92 /TID=Hs.5344.0 /TIER=FL /STK=0 /UG=Hs.5344 /LL=164 /DEF=Homo sapiens adaptor-related protein complex 1, gamma 1 subunit (AP1G1), mRNA. /PROD=adaptor-related protein complex 1, gamma 1subunit /FL=gb:AB015317.1 gb:NM_001128.1	408.73	368.15	360.42	306.69	393.94	359.28	345.56	450.97	362.89	322.51	386.19	414.07	380.34	420.03	428.78	439.2	470.71	439.89	291.71	427.85	470.21	450.54	424.64	480.45	420.99	391.2	476.1	457.55	355.63	413.74	337.37	430.72	399.44	301.48	337.6	388.19	454.37	351.79	359.37	446.44	499.45	494.8	428.41	502.05	377.01
225771_at	AP1G1: adaptor-related protein complex 1, gamma 1 subunit	AW673972	164	gb:AW673972 /DB_XREF=gi:7539207 /DB_XREF=ba59c02.x1 /CLONE=IMAGE:2900834 /FEA=mRNA /CNT=77 /TID=Hs.172635.0 /TIER=Stack /STK=15 /UG=Hs.172635 /UG_TITLE=Homo sapiens cDNA: FLJ21367 fis, clone COL03051	863.78	1042.78	1140.2	1009.37	1113.14	1046.91	891.37	1137.18	1132.62	923.45	1069.89	1082.04	1091.67	1104.97	1010.11	1155.85	1057.07	1220.94	1099.99	982.23	1050.78	1094.09	1014.83	1100.57	1063.94	1155.99	1148.46	1176.69	1078.64	1202.32	1023.92	1165.91	1022.85	1068.21	1076.51	1122.72	1119.29	1038.61	926.18	1173.02	1086.02	1121.86	1070.88	1249.28	964.18
222715_s_at	AP1GBP1: AP1 gamma subunit binding protein 1	BE856321	11276	gb:BE856321 /DB_XREF=gi:10369228 /DB_XREF=7f92f05.x1 /CLONE=IMAGE:3304449 /FEA=FLmRNA /CNT=75 /TID=Hs.15384.0 /TIER=Stack /STK=38 /UG=Hs.15384 /LL=11276 /UG_GENE=AP1GBP1 /UG_TITLE=AP1 gamma subunit binding protein 1 /FL=gb:AF169548.1 gb:NM_007247.1	511.37	492.03	845.57	497.81	735.74	565.96	541.93	688.78	529.93	629.17	592.38	738.87	672.02	746.32	769.91	632.99	810.48	708.65	448.12	722.59	699.99	675.46	613.04	647.05	524.55	649.58	582.94	657.5	644.72	570.58	497.68	648.72	575.02	662.73	519.58	486.97	724.81	456.85	716.36	688.51	611.87	605.07	688.69	669.43	571.75
223024_at	AP1M1: adaptor-related protein complex 1, mu 1 subunit	AL562950	8907	gb:AL562950 /DB_XREF=gi:12911881 /DB_XREF=AL562950 /CLONE=CS0DC026YD21 (3 prime) /FEA=FLmRNA /CNT=206 /TID=Hs.3832.0 /TIER=Stack /STK=95 /UG=Hs.3832 /UG_TITLE=Homo sapiens clone F0127 clathrin-associated protein AP47 mRNA, complete cds /FL=gb:AF290613.1	314.9	357.56	325.14	363.95	357.79	326.13	321.07	272.31	355.07	352.56	331.67	342.34	382.59	315.14	373.84	385.94	383.95	343.36	366.16	323.44	366.53	364.48	406.35	281.31	377.25	332.91	318.43	318.99	306.5	377.94	370.18	273.11	264.77	375.24	314.81	341.77	371.67	317.72	323.01	312.25	335.29	329.57	354.96	318.35	259.75
209635_at	AP1S1: adaptor-related protein complex 1, sigma 1 subunit	BC003561	1174	gb:BC003561.1 /DB_XREF=gi:13097710 /FEA=FLmRNA /CNT=78 /TID=Hs.57600.1 /TIER=FL+Stack /STK=53 /UG=Hs.57600 /LL=1174 /UG_GENE=AP1S1 /DEF=Homo sapiens, Similar to adaptor-related protein complex 1, sigma 1 subunit, clone MGC:1929, mRNA, complete cds. /PROD=Similar to adaptor-related protein complex 1,sigma 1 subunit /FL=gb:BC003561.1	238.23	269.35	271.24	348.54	383.58	329.59	321.4	416.03	274.2	382.19	374.83	326.74	290.38	313.46	267.54	284.61	295.44	259.16	475.54	331.93	342.7	314.6	396.58	340.34	502.69	333.97	312.38	462.22	413.23	299.17	387.2	422.3	332.04	361.12	350.79	222.15	329.82	325.06	395.83	271.68	437.81	363.27	442.62	398.6	357.79
203299_s_at	AP1S2 /// LOC653653 /// LOC654127: adaptor-related protein complex 1, sigma 2 subunit /// similar to adaptor-related protein complex 1 sigma 2 subunit /// similar to adaptor-related protein complex 1 sigma 2 subunit	AF251295	653653 /// 654127 /// 8905	gb:AF251295.1 /DB_XREF=gi:12005731 /FEA=FLmRNA /CNT=129 /TID=Hs.40368.0 /TIER=FL+Stack /STK=17 /UG=Hs.40368 /LL=8905 /UG_GENE=AP1S2 /DEF=Homo sapiens DC22 mRNA, complete cds. /PROD=DC22 /FL=gb:BC001117.1 gb:AB015320.1 gb:AF251295.1 gb:NM_003916.1	502.65	509.42	405.43	453.09	381.24	542.07	590.31	752.92	523.34	785.98	589.64	733.03	596.17	543.68	586.15	504.49	381.62	425.22	400.93	410.5	489.88	680.46	681.38	461.01	461.03	788.2	862.82	457.85	480.66	779.07	704.01	480.79	548.63	686.87	536.92	472.38	297.08	331.83	413.75	651.63	350.85	542.75	294.47	369.5	937.27
203300_x_at	AP1S2: adaptor-related protein complex 1, sigma 2 subunit	NM_003916	8905	gb:NM_003916.1 /DB_XREF=gi:4506956 /GEN=AP1S2 /FEA=FLmRNA /CNT=129 /TID=Hs.40368.0 /TIER=FL /STK=0 /UG=Hs.40368 /LL=8905 /DEF=Homo sapiens adaptor-related protein complex 1, sigma 2 subunit (AP1S2), mRNA. /PROD=adaptor-related protein complex 1, sigma 2subunit /FL=gb:BC001117.1 gb:AB015320.1 gb:AF251295.1 gb:NM_003916.1	440.5	1138.25	741.88	576.84	502.52	823.74	499.75	1252.63	658.73	965.9	654.95	923.65	927.52	721.19	632.86	901.1	441.16	582.74	428.83	547.17	878.41	1090.59	969.18	866.55	709	1143.96	1307.3	564.9	833.66	1120.31	866.21	801.98	919.74	712.02	862.52	533.28	904.4	410.96	565.86	1194.28	497.44	694.45	395.89	515.23	1101.14
230264_s_at	AP1S2: adaptor-related protein complex 1, sigma 2 subunit	AA551090	8905	gb:AA551090 /DB_XREF=gi:2321342 /DB_XREF=nk75b07.s1 /CLONE=IMAGE:1019317 /FEA=EST /CNT=10 /TID=Hs.40368.3 /TIER=ConsEnd /STK=0 /UG=Hs.40368 /LL=8905 /UG_GENE=AP1S2 /UG_TITLE=adaptor-related protein complex 1, sigma 2 subunit	2041.14	1829.81	2085.38	1482.67	1695.62	2013.78	1688.12	3296.28	1960.09	2398.36	2130.5	2912.85	2454.28	2371.6	2142.44	2342.7	1632.91	2202.48	1329.85	1897.87	2303.22	2790.94	2371.2	2265.85	2047.02	2383.06	3107.77	1874.08	1884.51	2957.93	2339.12	2240.2	2233.95	2142.2	2529.55	1592.98	1807.04	1217.85	1957.18	2679.69	1359.13	2156.07	1377.37	1775.39	2976.41
230413_s_at	AP1S2: Adaptor-related protein complex 1, sigma 2 subunit	AA480858	8905	gb:AA480858 /DB_XREF=gi:2210410 /DB_XREF=aa28a05.s1 /CLONE=IMAGE:814544 /FEA=EST /CNT=10 /TID=Hs.40368.3 /TIER=Stack /STK=9 /UG=Hs.40368 /LL=8905 /UG_GENE=AP1S2 /UG_TITLE=adaptor-related protein complex 1, sigma 2 subunit	479.02	505.26	536.12	481.07	371.6	557.29	465.77	847.32	535.13	635.42	449.14	637.03	554.26	576.54	507.43	603.68	435.11	470.09	382.93	381.72	550.05	712.4	638.44	493.64	356.61	727.21	821.28	472.94	543.38	631.63	818.8	637.54	775.29	623.91	553.72	525.22	344.35	278.08	444.13	678.06	380.73	573.79	325.41	485.02	1041.94
243745_at	AP1S2: Adaptor-related protein complex 1, sigma 2 subunit	N74507	8905	gb:N74507 /DB_XREF=gi:1231792 /DB_XREF=za06a03.s1 /CLONE=IMAGE:291724 /FEA=EST /CNT=3 /TID=Hs.121592.1 /TIER=ConsEnd /STK=3 /UG=Hs.121592 /UG_TITLE=ESTs	173.13	141.89	215.16	139.25	305.31	244.34	160.75	284.45	195.65	275.89	216.84	382.35	280.07	346.16	212.27	272.26	154.3	203.93	148.58	139.72	301.82	295.37	371.21	387.28	267.31	290.09	361.02	373.14	219.89	433.48	229.26	429.12	223.99	229	439.48	131.99	316.5	136.13	265.52	465.01	201.61	261.47	140.56	159.42	255.84
212159_x_at	AP2A2: adaptor-related protein complex 2, alpha 2 subunit	AI125280	161	gb:AI125280 /DB_XREF=gi:3593794 /DB_XREF=qd92c05.x1 /CLONE=IMAGE:1736936 /FEA=mRNA /CNT=206 /TID=Hs.19121.0 /TIER=Stack /STK=55 /UG=Hs.19121 /LL=161 /UG_GENE=AP2A2 /UG_TITLE=adaptor-related protein complex 2, alpha 2 subunit	303.11	291.25	266.31	255.86	292.93	322.17	327.17	259.63	314.63	252.78	278.26	296.65	317.38	309.15	351.42	333.31	388.69	321.78	329.49	273.73	277.81	346.53	376.11	304.8	310.08	296.12	314.52	304.05	388.7	304.21	329.65	292.67	305.67	299.37	265.28	214.1	273.92	291.69	275.15	320.39	322.91	315.63	355.34	272.07	291.7
211779_x_at	AP2A2: adaptor-related protein complex 2, alpha 2 subunit /// adaptor-related protein complex 2, alpha 2 subunit	BC006155	161	gb:BC006155.1 /DB_XREF=gi:13544040 /FEA=FLmRNA /CNT=1 /TID=HsAffx.900883.1006 /TIER=FL /STK=0 /DEF=Homo sapiens, clone MGC:13188, mRNA, complete cds. /PROD=Unknown (protein for MGC:13188) /FL=gb:BC006155.1	278.64	314.6	262.95	249.48	286.43	291.95	292.83	267.7	294	245.04	268	276.73	309.1	302.65	333.37	319.56	372.5	304.54	325	277.66	321.09	316.71	398.85	304.78	286.68	290.5	305.79	296.74	370.31	304.06	334.79	268.13	299.04	316.55	254.23	227.17	258.95	303.36	284.23	306.87	340.84	287.85	358.56	262.77	285.71
200612_s_at	AP2B1: adaptor-related protein complex 2, beta 1 subunit	NM_001282	163	gb:NM_001282.1 /DB_XREF=gi:4557468 /GEN=AP2B1 /FEA=FLmRNA /CNT=439 /TID=Hs.74626.0 /TIER=FL+Stack /STK=77 /UG=Hs.74626 /LL=163 /DEF=Homo sapiens adaptor-related protein complex 2, beta 1 subunit (AP2B1), mRNA. /PROD=adaptor-related protein complex 2, beta 1subunit /FL=gb:M34175.1 gb:NM_001282.1	461.25	309.99	479.75	491.58	411.56	404.82	431.17	456.66	408.58	462.87	449.68	472.04	430.53	432.25	446.56	456.04	412.66	381.43	430.61	458.91	397.75	430.83	392.66	389.87	499.13	484.48	396.08	480.28	436.78	420.07	461.06	459.34	454.97	378.21	413.72	383.69	419.74	392.58	423.6	416.38	441.78	358.46	417.68	372.38	417.26
200615_s_at	AP2B1: adaptor-related protein complex 2, beta 1 subunit	AL567295	163	gb:AL567295 /DB_XREF=gi:12920509 /DB_XREF=AL567295 /CLONE=CS0DF027YO06 (3 prime) /FEA=FLmRNA /CNT=439 /TID=Hs.74626.0 /TIER=Stack /STK=48 /UG=Hs.74626 /LL=163 /UG_GENE=AP2B1 /UG_TITLE=adaptor-related protein complex 2, beta 1 subunit /FL=gb:M34175.1 gb:NM_001282.1	625.68	439.2	552.92	442.68	526.77	408.57	376.09	506.02	501.5	435.39	409.54	482.3	396.45	679.08	542.82	519.11	567.47	435.01	297.55	502.34	594.13	502.17	556.29	610.63	648.27	409.01	549.49	668.36	483.98	553.72	427.41	471.25	460.11	437.85	455.44	524.63	559.26	440.58	442.26	534.8	840.36	561.54	543.8	674.97	415.82
200613_at	AP2M1: adaptor-related protein complex 2, mu 1 subunit	NM_004068	1173	gb:NM_004068.1 /DB_XREF=gi:4757993 /GEN=AP2M1 /FEA=FLmRNA /CNT=479 /TID=Hs.152936.0 /TIER=FL+Stack /STK=215 /UG=Hs.152936 /LL=1173 /DEF=Homo sapiens adaptor-related protein complex 2, mu 1 subunit (AP2M1), mRNA. /PROD=adaptor-related protein complex 2, mu 1 subunit /FL=gb:BC004996.1 gb:D63475.1 gb:NM_004068.1 gb:U36188.1	270.3	264.24	272.46	276.1	317.61	241.28	273.39	265.69	295.97	268.38	268.23	281.34	280.5	271.66	342.92	302.85	309.74	283.04	303.84	252.73	268.01	292.93	276.21	251.77	208.8	257.88	227.41	276.04	183.77	273.08	268.76	236.29	248.66	270.19	186.96	211.2	293.17	232.5	278.75	267.32	249.69	259.72	242.4	252.62	207.94
202120_x_at	AP2S1: adaptor-related protein complex 2, sigma 1 subunit	NM_004069	1175	gb:NM_004069.2 /DB_XREF=gi:11038644 /GEN=AP2S1 /FEA=FLmRNA /CNT=219 /TID=Hs.119591.0 /TIER=FL+Stack /STK=97 /UG=Hs.119591 /LL=1175 /DEF=Homo sapiens adaptor-related protein complex 2, sigma 1 subunit (AP2S1), transcript variant AP17, mRNA. /PROD=adaptor-related protein complex 2, sigma 1subunit, isoform AP17 /FL=gb:NM_004069.2	1106.37	1096.1	1109.97	1023.28	1244.95	1298.55	1059.27	1179.33	1155.92	1063.54	1082.5	1249.91	1209.91	1243.98	1113.9	1273.57	1394.1	1237.42	1279.5	1179.21	1183.44	1262.52	1161.81	1173.32	1124.52	1280.13	1232.39	1308.8	952.88	1241.32	1100.62	1189.87	1088.85	1130.72	1058.09	1083.31	1214.49	1035.81	1136.12	1172.47	1281.32	1145.92	1108.27	1235.12	1171.72
208074_s_at	AP2S1: adaptor-related protein complex 2, sigma 1 subunit	NM_021575	1175	gb:NM_021575.1 /DB_XREF=gi:11038642 /GEN=AP2S1 /FEA=FLmRNA /CNT=2 /TID=Hs.119591.1 /TIER=FL /STK=0 /UG=Hs.119591 /LL=1175 /DEF=Homo sapiens adaptor-related protein complex 2, sigma 1 subunit (AP2S1), transcript variant AP17delta, mRNA. /PROD=adaptor-related protein complex 2, sigma 1subunit, isoform AP17delta /FL=gb:NM_021575.1	924.7	998.62	809.73	903.23	1092.44	1028.32	835.87	1021.94	987.18	934.21	919.95	1018.55	1012.84	949.13	1014.51	1145.44	1143.93	1045.1	1221.73	995.87	984.05	1115.11	1093.97	1039.49	1049.09	1263.36	1123.68	1066.62	922.98	1120.48	1046.52	974.33	871.35	884.29	934.12	860.37	948.39	825.56	861.04	1001.66	1156	1148.22	994.03	980.34	974.43
211047_x_at	AP2S1: adaptor-related protein complex 2, sigma 1 subunit /// adaptor-related protein complex 2, sigma 1 subunit	BC006337	1175	gb:BC006337.1 /DB_XREF=gi:13623468 /FEA=FLmRNA /CNT=1 /TID=HsAffx.901013.1053 /TIER=FL /STK=0 /DEF=Homo sapiens, clone MGC:12798, mRNA, complete cds. /PROD=Unknown (protein for MGC:12798) /FL=gb:BC006337.1	1340.51	1326.73	1293	1358.29	1474.93	1475.41	1270.96	1484.01	1418.82	1251.13	1297.43	1498.96	1414.64	1506.75	1406.89	1570.74	1602	1402.89	1520.92	1299.68	1404.6	1546.08	1447.13	1493.66	1416.08	1685.6	1455.76	1418.92	1263.34	1460.83	1384.13	1440.74	1247.03	1376.7	1352.03	1289.83	1341.61	1172.42	1367.26	1477.35	1580.72	1458.38	1324.76	1562.46	1361.92
203142_s_at	AP3B1: adaptor-related protein complex 3, beta 1 subunit	NM_003664	8546	gb:NM_003664.1 /DB_XREF=gi:4501974 /GEN=AP3B1 /FEA=FLmRNA /CNT=107 /TID=Hs.155172.0 /TIER=FL /STK=0 /UG=Hs.155172 /LL=8546 /DEF=Homo sapiens adaptor-related protein complex 3, beta 1 subunit (AP3B1), mRNA. /PROD=adaptor-related protein complex 3, beta 1subunit /FL=gb:U81504.1 gb:NM_003664.1 gb:U91931.1	517.31	535.92	581.08	540.82	555.02	488.6	492.02	621.62	638.41	533.71	536.66	517.74	521.18	511.13	573.54	577.84	541.35	594.24	825.46	544.07	547.14	626.48	573.2	530.43	481.26	573.75	599.7	550.24	528.04	560.23	662.64	578.78	668.45	577.65	522.25	507.96	570.99	468.99	542.63	536.05	962.3	576.61	518.58	608.84	515.62
206592_s_at	AP3D1: adaptor-related protein complex 3, delta 1 subunit	NM_003938	8943	gb:NM_003938.1 /DB_XREF=gi:4501976 /GEN=AP3D1 /FEA=FLmRNA /CNT=12 /TID=Hs.75056.0 /TIER=FL /STK=0 /UG=Hs.75056 /LL=8943 /DEF=Homo sapiens adaptor-related protein complex 3, delta 1 subunit (AP3D1), mRNA. /PROD=adaptor-related protein complex 3, delta 1subunit /FL=gb:NM_003938.1 gb:U91930.1	2676.84	2800.2	2326.38	2479.06	2347.41	2361.72	2467.01	2278.06	2439.77	1910.17	2546.37	1811.13	2271.33	2298.7	2554.65	2057.29	2858.19	2573.91	3125.32	2455.84	2512.05	2508.93	2548.44	2194.18	2893.96	2103.74	2632.65	2718.4	2849.01	2194.11	2365.46	2252.65	2653.23	3217.23	2023.78	2889.95	2482.46	2263.43	2578	2243.67	2720.01	2714.38	2872.86	3070.89	2433.99
208710_s_at	AP3D1: adaptor-related protein complex 3, delta 1 subunit	AI424923	8943	gb:AI424923 /DB_XREF=gi:4270841 /DB_XREF=tg19a07.x1 /CLONE=IMAGE:2109204 /FEA=FLmRNA /CNT=324 /TID=Hs.75056.2 /TIER=Stack /STK=16 /UG=Hs.75056 /LL=8943 /UG_GENE=AP3D1 /UG_TITLE=adaptor-related protein complex 3, delta 1 subunit /FL=gb:AF002163.1	943.51	1740.11	1241.92	1166.74	1113.81	1197.49	1194.36	1260.17	1348.49	929.65	1337.22	948.07	1220.03	1180.06	1430.61	1042.55	1490.36	1494.41	1640.33	1286.06	1462.81	1450.64	1826.64	1588.19	2024.4	1360.37	1731.38	1716.8	1938.25	1468.9	1309.42	1271.88	1426.21	1789.07	1290.69	1398.72	1231.93	1180.8	1430.95	1661.52	1847.27	1906.71	1849.33	1784.73	1211.35
222516_at	AP3M1: adaptor-related protein complex 3, mu 1 subunit	AA700485	26985	gb:AA700485 /DB_XREF=gi:2703448 /DB_XREF=zj74f11.s1 /CLONE=IMAGE:460653 /FEA=FLmRNA /CNT=178 /TID=Hs.298442.0 /TIER=Stack /STK=61 /UG=Hs.298442 /LL=26985 /UG_GENE=AP3M1 /UG_TITLE=adaptor-related protein complex 3, mu 1 subunit /FL=gb:NM_012095.1 gb:AF092092.1	999.45	1062.85	849.55	785.56	841.8	819.18	832.71	933.66	925.83	761.97	844.23	822.72	867.55	850.5	1040.09	882.47	953.77	963.35	849.25	882.86	960.53	849.14	955.62	900.6	966.38	929.46	1101.54	1048.92	930.36	898.65	841.85	817.37	858.93	944.67	760.06	975.58	863.73	775.52	848.93	973.09	1018.03	969.51	941.8	1140.08	926.6
203410_at	AP3M2: adaptor-related protein complex 3, mu 2 subunit	NM_006803	10947	gb:NM_006803.1 /DB_XREF=gi:5802999 /GEN=AP3M2 /FEA=FLmRNA /CNT=116 /TID=Hs.77770.0 /TIER=FL+Stack /STK=48 /UG=Hs.77770 /LL=10947 /DEF=Homo sapiens adaptor-related protein complex 3, mu 2 subunit (AP3M2), mRNA. /PROD=adaptor-related protein complex 3, mu 2 subunit /FL=gb:NM_006803.1 gb:D38293.1	455.09	445.58	236.24	475.63	239.87	268.21	501.14	305.38	285.25	369.1	360.6	251.5	324.84	369.36	440.22	320.37	391.37	180.16	498.14	364.24	334.66	301.36	331.57	286.52	581.27	465.99	389.07	325.67	606.98	248.96	486.57	331.06	364.78	390.58	484.18	158.92	249.3	489.2	345.11	287.26	314.91	366.21	502.59	216.96	393.25
1569053_at	AP3M2: Adaptor-related protein complex 3, mu 2 subunit	BG110196	10947	gb:BG110196 /DB_XREF=gi:12603702 /DB_XREF=602279845F1 /CLONE=IMAGE:4367338 /TID=Hs2.396632.1 /CNT=10 /FEA=mRNA /TIER=ConsEnd /STK=0 /UG=Hs.396632 /UG_TITLE=Homo sapiens, Similar to adaptor-related protein complex 3, mu 2 subunit, clone IMAGE:4279069, mRNA	429.38	337.42	325.33	413.54	426.62	332.86	316.57	395.97	344.47	381.32	398.66	448.24	395.77	381.1	309.92	512.93	396.69	396.38	410.19	378.9	347.24	371.38	234.49	346.51	217.76	384.65	337.03	363.03	183.55	340.77	387.09	349.77	311.16	274.21	393.73	214.1	298.16	240.47	355.1	269.42	319.27	350.4	337.04	240.29	341.56
202442_at	AP3S1: adaptor-related protein complex 3, sigma 1 subunit	NM_001284	1176	gb:NM_001284.1 /DB_XREF=gi:4502860 /GEN=AP3S1 /FEA=FLmRNA /CNT=142 /TID=Hs.80917.0 /TIER=FL+Stack /STK=38 /UG=Hs.80917 /LL=1176 /DEF=Homo sapiens adaptor-related protein complex 3, sigma 1 subunit (AP3S1), mRNA. /PROD=adaptor-related protein complex 3, sigma 1subunit /FL=gb:BC000804.1 gb:NM_001284.1 gb:D63643.1 gb:U91932.1	3762.28	2639.49	4545.11	3236.64	3702.25	3483.18	3216.87	4119.32	3429.97	4618.55	3186.97	4092.02	3478.78	4928.6	3257.18	3993.26	3823.93	3127.13	1101.37	3427.97	3877.22	3293.29	2242.95	3036.08	5024.93	3483.71	5012.57	2837.53	4302.39	2581.04	2477.2	3281.06	1302.99	5131.84	5361.89	2994.12	4479.27	4721.32	4982.22	3083.15	5211.32	3741.6	4464.82	2155.18	3251.49
202399_s_at	AP3S2: adaptor-related protein complex 3, sigma 2 subunit	NM_005829	10239	gb:NM_005829.1 /DB_XREF=gi:5031580 /GEN=AP3S2 /FEA=FLmRNA /CNT=126 /TID=Hs.154782.0 /TIER=FL+Stack /STK=21 /UG=Hs.154782 /LL=10239 /DEF=Homo sapiens adaptor-related protein complex 3, sigma 2 subunit (AP3S2), mRNA. /PROD=adaptor-related protein complex 3, sigma 2subunit /FL=gb:BC002785.1 gb:NM_005829.1	289.78	378.05	361.1	274.67	311.98	282.04	341.88	350.64	275.62	324.86	239.5	255.69	286.69	291.38	362.48	289.16	340.99	297.7	395.99	315.32	307.04	359.16	422.46	306.5	297.11	331.35	420.13	382.31	233.33	480.14	394.32	402.57	308.49	231.26	298.51	339.09	376.18	314.43	243.18	367.44	453.99	417.07	346.1	341.18	371.47
231714_s_at	AP4B1: adaptor-related protein complex 4, beta 1 subunit	NM_006594	10717	gb:NM_006594.1 /DB_XREF=gi:5729741 /GEN=AP4B1 /FEA=FLmRNA /CNT=53 /TID=Hs.28298.0 /TIER=FL /STK=0 /UG=Hs.28298 /LL=10717 /DEF=Homo sapiens adaptor-related protein complex 4, beta 1 subunit (AP4B1), mRNA. /PROD=adaptor-related protein complex 4, beta 1subunit /FL=gb:AF092094.1 gb:NM_006594.1	479.91	557	480.55	525.26	465.98	532.33	575.66	578.58	555.24	527.2	455.74	515.36	564.25	541.72	643.27	606.61	769.65	666.86	594.22	597.43	578.48	744.65	714.8	565.59	549.13	630.16	490.65	528.99	730.61	651.83	712.52	584.76	644.7	702.3	412.31	616.02	467.66	499.13	447.1	569.29	563.73	743.26	665.09	609.84	636.07
228164_at	AP4E1: adaptor-related protein complex 4, epsilon 1 subunit	BE964704	23431	gb:BE964704 /DB_XREF=gi:11768297 /DB_XREF=601658243R1 /CLONE=IMAGE:3885682 /FEA=EST /CNT=24 /TID=Hs.36250.0 /TIER=Stack /STK=14 /UG=Hs.36250 /UG_TITLE=ESTs	482.85	509.6	481.92	499.86	632.19	617.75	520.96	578.33	522.22	521.9	601.92	498.69	633.95	492.19	547.15	580.42	570.97	527.84	714.1	454.66	529.27	549.2	458.6	598.99	405.16	575.12	426.73	577.75	394.42	623.8	662.52	623.96	512.51	534.87	428.28	526.04	539.81	500.59	419.81	521.77	575.35	570.57	618.4	525.48	513.16
204859_s_at	APAF1: apoptotic peptidase activating factor	NM_013229	317	gb:NM_013229.1 /DB_XREF=gi:7108332 /GEN=APAF1 /FEA=FLmRNA /CNT=52 /TID=Hs.77579.1 /TIER=FL+Stack /STK=19 /UG=Hs.77579 /LL=317 /DEF=Homo sapiens apoptotic protease activating factor (APAF1), transcript variant 1, mRNA. /PROD=apoptotic protease activating factor isoform a /FL=gb:NM_013229.1 gb:AB007873.1 gb:AF134397.1	470.92	402.68	500.97	494.6	507.51	540.62	515.46	655.51	475.06	512.73	431.33	750.92	493.01	687.57	580.59	777.55	681.99	658.14	570.2	583.49	514.26	630.99	490.04	607.74	472.47	426.26	485.37	506.67	549.44	608.33	366.1	419.54	539.34	440.3	408.63	406.01	553.73	606.8	650.37	551.45	515.73	580.92	678.48	544.43	460.86
215148_s_at	APBA3: amyloid beta (A4) precursor protein-binding, family A, member 3 (X11-like 2)	AI141541	9546	gb:AI141541 /DB_XREF=gi:3648998 /DB_XREF=qa90b12.x1 /CLONE=IMAGE:1694015 /FEA=mRNA /CNT=5 /TID=Hs.17528.1 /TIER=ConsEnd /STK=1 /UG=Hs.17528 /LL=9546 /UG_GENE=APBA3 /UG_TITLE=amyloid beta (A4) precursor protein-binding, family A, member 3 (X11-like 2)	382.47	367.76	393.91	451.27	415.37	354.62	389.19	394.12	400.42	409.4	398.06	364.83	408.18	518.28	419.06	452.05	450.7	416.99	399.04	369.78	430.78	362.74	387.77	387.71	466.01	403.41	428.75	432.51	407.98	385.81	385.91	350.1	361.95	345.13	393.97	365.43	407.43	403.15	405.97	438.37	468.16	383.16	452.41	513.22	282.26
230925_at	APBB1IP: amyloid beta (A4) precursor protein-binding, family B, member 1 interacting protein	AI093231	54518	gb:AI093231 /DB_XREF=gi:3432207 /DB_XREF=qb04b09.x1 /CLONE=IMAGE:1695257 /FEA=EST /CNT=9 /TID=Hs.122910.0 /TIER=Stack /STK=8 /UG=Hs.122910 /UG_TITLE=ESTs	1691.85	1429.4	1593.65	1778.7	1494.74	1776.75	1441.64	1661.93	1777.38	1684.38	1323.69	1858.35	1688.14	2248.64	1839.39	1699.75	1657.29	1734.89	1882.67	1753.75	1673.67	1376.3	1577.75	1573.97	1855.93	1753.65	1837.58	1774.26	1808.37	1765.46	970.81	1455.45	1552.42	2163.25	1611.59	1551.98	1903.25	1830.92	2004.97	1964.29	2279.79	1847.66	1883.43	1353.71	1581.21
203525_s_at	APC: adenomatosis polyposis coli	AI375486	324	gb:AI375486 /DB_XREF=gi:4175476 /DB_XREF=tc30f12.x1 /CLONE=IMAGE:2066159 /FEA=FLmRNA /CNT=154 /TID=Hs.75081.0 /TIER=Stack /STK=15 /UG=Hs.75081 /LL=324 /UG_GENE=APC /UG_TITLE=adenomatosis polyposis coli /FL=gb:M74088.1 gb:M73548.1 gb:NM_000038.1	270.27	250.12	282.87	301.47	252.97	276.84	274.9	288.91	288.46	287.58	307.27	329.18	298.08	296.59	306.96	272.33	308.23	282.23	344.89	261.16	282.39	276.89	273.98	287.29	257.71	262.73	319.26	344.16	250.91	305.24	296.21	319.37	275.97	355.38	250.14	317.1	286.17	238.16	244.1	312.9	424.93	298.37	301.3	386.52	289.39
201284_s_at	APEH: N-acylaminoacyl-peptide hydrolase	NM_001640	327	gb:NM_001640.2 /DB_XREF=gi:9951916 /GEN=APEH /FEA=FLmRNA /CNT=303 /TID=Hs.78223.0 /TIER=FL+Stack /STK=112 /UG=Hs.78223 /LL=327 /DEF=Homo sapiens N-acylaminoacyl-peptide hydrolase (APEH), mRNA. /PROD=N-acylaminoacyl-peptide hydrolase /FL=gb:NM_001640.2 gb:AF141383.1 gb:BC000362.1 gb:BC001826.1 gb:D38441.1 gb:J03068.1	296.84	436.68	482.5	651.9	487.37	517.27	578.4	554.56	559.42	538.13	497.12	510.05	559.37	500.67	590.87	537.1	591.61	497.63	607.55	366.22	451.76	634.48	484.08	551.09	415.42	566.05	405.18	548.23	433.51	626.41	568.11	540.42	515.09	450.77	416.66	464.02	470.38	585.52	479.1	598.35	543.84	388.27	550.03	512.95	542.75
210027_s_at	APEX1: APEX nuclease (multifunctional DNA repair enzyme) 1	M80261	328	gb:M80261.1 /DB_XREF=gi:178742 /GEN=APE /FEA=FLmRNA /CNT=25 /TID=Hs.73722.1 /TIER=FL /STK=0 /UG=Hs.73722 /LL=328 /DEF=Human apurinic endonuclease (APE) mRNA, complete cds. /PROD=apurinic endonuclease /FL=gb:M80261.1 gb:BC004979.1	2821.25	2627.76	2323.21	2959.58	2679.66	2611.53	2732.53	2563.72	2599.52	2565.52	2798.43	2343.31	2515.11	2735.55	2694.1	2680.13	2809.94	2573.6	2539.94	2259.11	2523.33	2752.33	2992.54	2969.44	2516.6	3059.14	2765.68	2228.47	3099.35	2952.01	3388.81	2790.76	3316.94	2784.98	2421.41	2241.69	2387.02	2529.54	2977.8	3068.12	2746.01	2667.28	2587.29	2658	2860.85
204408_at	APEX2: APEX nuclease (apurinic/apyrimidinic endonuclease) 2	NM_014481	27301	gb:NM_014481.1 /DB_XREF=gi:7656891 /GEN=APEXL2 /FEA=FLmRNA /CNT=64 /TID=Hs.154149.0 /TIER=FL+Stack /STK=16 /UG=Hs.154149 /LL=27301 /DEF=Homo sapiens apurinicapyrimidinic endonuclease(APEX nuclease)-like 2 protein (APEXL2), mRNA. /PROD=apurinicapyrimidinic endonuclease(APEXnuclease)-like 2 protein /FL=gb:AB049211.1 gb:NM_014481.1 gb:BC002959.1 gb:AB021260.1 gb:AF119046.1	341.46	307.72	327.42	325.82	302.07	332.98	386.46	344.03	408.07	350.84	397.07	294.45	340.19	318.39	363.31	360.84	373.37	410.4	341.29	357.13	340.88	359.54	373.24	287.63	320.04	351.68	431.26	284.85	337.7	373.52	317.64	325.9	290.33	348.17	301.05	325.01	289.66	339.11	287.12	321.73	299.74	347.47	391.22	352.2	310.1
218389_s_at	APH1A: anterior pharynx defective 1 homolog A (C. elegans)	NM_016022	51107	gb:NM_016022.1 /DB_XREF=gi:7705786 /GEN=LOC51107 /FEA=FLmRNA /CNT=91 /TID=Hs.108408.0 /TIER=FL /STK=6 /UG=Hs.108408 /LL=51107 /DEF=Homo sapiens CGI-78 protein (LOC51107), mRNA. /PROD=CGI-78 protein /FL=gb:NM_016022.1 gb:AF151835.1	813.74	824.55	793.17	740.32	901.4	915.03	809.1	899.57	970.54	883.74	933.95	840.79	828.39	856.44	727.77	941.88	894.05	862.67	706.41	950.77	827.92	896.41	1065.92	1051.25	972.34	1018.65	942.69	983.4	1177.45	1145.33	982.7	1117.79	1138.55	1052.01	980.07	733.81	889.47	730.1	854.71	1000.6	900.55	1076.15	1186.41	962.21	971.37
201687_s_at	API5: apoptosis inhibitor 5	NM_006595	8539	gb:NM_006595.1 /DB_XREF=gi:5729729 /GEN=API5L1 /FEA=FLmRNA /CNT=208 /TID=Hs.227913.0 /TIER=FL+Stack /STK=96 /UG=Hs.227913 /LL=10719 /DEF=Homo sapiens API5-like 1 (API5L1), mRNA. /PROD=API5-like 1 /FL=gb:AF229254.1 gb:NM_006595.1	2288.02	2024.56	2073.33	2189.37	2184.53	2057.75	2505.66	1992.21	2055.18	2252.4	2242.24	2127.75	2241.11	1919.3	2186.09	2088.13	2215.09	2273.01	2249.57	2380.97	2083.91	2085.92	2056.77	1926.99	1898.98	1892.67	2194.43	2355.66	2034.58	2071.54	1710.16	1911.77	1900.38	2042.62	2196.89	2302.62	2027.89	2136.56	2348.43	1927.76	2089.47	2139.84	1674.42	1882.81	2049.56
214960_at	API5: apoptosis inhibitor 5	AF229253	8539	gb:AF229253.1 /DB_XREF=gi:12656082 /GEN=API5 /FEA=mRNA /CNT=9 /TID=Hs.227913.1 /TIER=ConsEnd /STK=6 /UG=Hs.227913 /LL=10719 /DEF=Homo sapiens clone FIF N1 fibroblast growth factor 2-interacting factor (API5) mRNA, partial cds.; alternatively spliced. /PROD=fibroblast growth factor 2-interacting factor	258.01	189.95	211.92	247.09	279.47	260.09	279.01	244.89	276.04	300.15	340.03	235.1	301.54	240.48	261.98	253.84	305.39	274.93	242.25	182.72	279.41	281.91	310.44	246.03	198.41	268.57	257.24	230.77	233.7	317.99	308.64	311.34	308.35	293.81	213.91	249.61	253.72	229.48	191.76	287.43	236.42	288.21	281.87	310.14	342.32
218698_at	APIP: APAF1 interacting protein	NM_015957	51074	gb:NM_015957.1 /DB_XREF=gi:7705723 /GEN=LOC51074 /FEA=FLmRNA /CNT=74 /TID=Hs.104058.0 /TIER=FL /STK=1 /UG=Hs.104058 /LL=51074 /DEF=Homo sapiens CGI-29 protein (LOC51074), mRNA. /PROD=CGI-29 protein /FL=gb:NM_015957.1 gb:AF132963.1	1030.86	1180.53	1004.45	1072.28	1158.44	1094.54	931.38	1154.79	1015.09	1004.75	1065.11	1025.75	982.72	1104.29	1186.4	1110.97	1151.72	947.04	1159.31	985.16	1043.38	1200.36	1230.73	1261.65	1066.89	1336.57	1098.08	1234.66	1444.05	1395.07	1120.49	1221.32	1071.86	1046.76	1230.35	964.47	1171.27	1074.22	920.23	1559.6	1186	1253.48	949.16	1098.39	1293.96
213454_at	APITD1: apoptosis-inducing, TAF9-like domain 1	AL578583	378708	gb:AL578583 /DB_XREF=gi:12942797 /DB_XREF=AL578583 /CLONE=CS0DK001YJ03 (3 prime) /FEA=EST /CNT=50 /TID=Hs.44205.1 /TIER=Stack /STK=12 /UG=Hs.44205 /LL=1325 /UG_GENE=CORT /UG_TITLE=cortistatin	208.55	292.04	251.07	330.33	364.36	330.72	367.88	277.86	348.58	331.07	316.17	262.23	269.5	334.43	349.3	303.62	365.23	262.05	416.77	276.76	317.52	368.69	402.79	340.57	216.98	422.98	276.34	330.42	290.54	452.66	409.66	359.79	417.13	329.56	313.96	388.73	289.38	350.63	299.92	318.46	301.5	364.46	406.07	394.43	353.99
225427_s_at	APOA1BP: apolipoprotein A-I binding protein	BE871169	128240	gb:BE871169 /DB_XREF=gi:10319945 /DB_XREF=601448736F1 /CLONE=IMAGE:3852705 /FEA=EST /CNT=94 /TID=Hs.6880.3 /TIER=Stack /STK=15 /UG=Hs.6880 /LL=26003 /UG_GENE=DKFZP434D156 /UG_TITLE=DKFZP434D156 protein	817.92	799.49	822.36	887.37	918.7	890.82	857.69	766.11	879.05	856.3	877.74	816.1	847.29	817.9	865.44	879.96	817.73	748.39	602.2	877.02	731.66	968.08	873.07	710.52	718.23	864.63	645.41	659.76	765.17	804.49	884.79	739.34	807.93	665	766.45	812.33	793.77	891.14	781.1	814.19	851.11	672.19	740.94	667.67	689.06
206632_s_at	APOBEC3B: apolipoprotein B mRNA editing enzyme, catalytic polypeptide-like 3B	NM_004900	9582	gb:NM_004900.1 /DB_XREF=gi:4758159 /GEN=DJ742C19.2 /FEA=FLmRNA /CNT=14 /TID=Hs.226307.0 /TIER=FL /STK=0 /UG=Hs.226307 /LL=9582 /DEF=Homo sapiens phorbolin (similar to apolipoprotein B mRNA editing protein) (DJ742C19.2), mRNA. /PROD=phorbolin (similar to apolipoprotein B mRNAediting protein) /FL=gb:NM_004900.1 gb:U61083.1	1090.2	674.43	2099.79	1207.54	1728.17	1176.28	629.6	793.21	1086.42	1201.8	820.14	1347.69	1406.01	1219.77	1198.56	1610.88	1051.97	1283.22	1175.01	1340.34	1422.79	1034.05	935.46	1203.1	1445.5	990.86	918.97	1496.64	626.48	1115.53	847.48	1207.5	1232.19	1002.47	2134.99	1024.09	1104.69	1383.81	1044.58	463.07	1245.31	1134.78	504.13	1558.46	776.72
209584_x_at	APOBEC3C: apolipoprotein B mRNA editing enzyme, catalytic polypeptide-like 3C	AF165520	27350	gb:AF165520.1 /DB_XREF=gi:9294746 /GEN=PBI /FEA=FLmRNA /CNT=79 /TID=Hs.8583.0 /TIER=FL+Stack /STK=18 /UG=Hs.8583 /LL=27350 /DEF=Homo sapiens phorbolin I protein (PBI) mRNA, complete cds. /PROD=phorbolin I protein /FL=gb:AF165520.1	2322.52	2480.75	2656.86	2127	2260.65	2662.56	2306.22	2558.18	2575.1	2635.73	2404.45	2711.22	2760.25	2487.8	2340.54	2417.52	2310.76	3041.6	2481.43	2678.15	2899.01	2393.4	2141.1	2131.2	2524.56	2093.09	2416.94	2397.6	2410.48	2228.12	1529.59	2084.03	2050.33	1910.88	2403.52	2102.54	3057.58	2571.32	2854.49	2375.06	2109.07	2168.31	2166.44	2141.76	1759.04
214995_s_at	APOBEC3G /// APOBEC3F: apolipoprotein B mRNA editing enzyme, catalytic polypeptide-like 3G /// apolipoprotein B mRNA editing enzyme, catalytic polypeptide-like 3F	BF508948	200316 /// 60489	gb:BF508948 /DB_XREF=gi:11592246 /DB_XREF=UI-H-BI4-aos-g-01-0-UI.s1 /CLONE=IMAGE:3086016 /FEA=DNA_2 /CNT=9 /TID=Hs.250619.1 /TIER=ConsEnd /STK=6 /UG=Hs.250619 /LL=60489 /UG_GENE=MDS019 /UG_TITLE=phorbolin-like protein MDS019	358.01	343.86	396.03	373.37	467.89	380.56	184	532.83	390.53	296.73	360.75	387.52	472.47	528.1	404.01	509.24	357.52	430.16	312.02	392.67	537.36	441.49	532.2	548.36	645.37	384.28	474.29	675.87	342.44	515.66	364.37	645.25	643.05	274.34	369.79	372.48	467.36	241.08	277.27	420.75	1165.27	478.62	455.74	997.59	394.82
204205_at	APOBEC3G: apolipoprotein B mRNA editing enzyme, catalytic polypeptide-like 3G	NM_021822	60489	gb:NM_021822.1 /DB_XREF=gi:13399303 /GEN=MDS019 /FEA=FLmRNA /CNT=76 /TID=Hs.250619.0 /TIER=FL+Stack /STK=32 /UG=Hs.250619 /LL=60489 /DEF=Homo sapiens phorbolin-like protein MDS019 (MDS019), mRNA. /PROD=phorbolin-like protein MDS019 /FL=gb:AF182420.1 gb:NM_021822.1	3032.46	2472.87	3403.2	2976.7	3473.5	3509.67	2318.97	3590.07	3122.44	2528.22	2885.39	3844.81	3683.58	3846.84	2936.99	3442.67	2775.38	3640.22	2949.02	3177.01	3681.4	2966.52	3485.26	3831.22	4387.39	2482.04	3190.22	4827.85	2445.02	3456.71	2120.5	4090.36	4152.8	2159.81	3335.89	3119.27	3697.6	2819.22	2931.27	2828.89	6380.07	3232.11	3302.36	4958.91	2683.16
209546_s_at	APOL1: apolipoprotein L, 1	AF323540	8542	gb:AF323540.1 /DB_XREF=gi:12408012 /FEA=FLmRNA /CNT=142 /TID=Hs.114309.0 /TIER=FL+Stack /STK=10 /UG=Hs.114309 /LL=8542 /UG_GENE=APOL1 /DEF=Homo sapiens apolipoprotein L-I mRNA, splice variant B, complete cds. /PROD=apolipoprotein L-I /FL=gb:AF323540.1 gb:NM_003661.1	462.68	43.19	406.67	107.61	366.55	276.7	111.75	324.49	242.35	76.08	85.93	474.55	249.79	773.95	247.38	267.2	205.1	592.1	187.42	272.69	366.36	271.84	225.79	509.85	210.77	99.78	98.7	396.13	114.73	236.68	103.23	495.41	261.84	229.2	193.05	125.23	635.12	229.41	122.98	281.75	808.53	184.92	174.22	312.02	120.9
221653_x_at	APOL2: apolipoprotein L, 2	BC004395	23780	gb:BC004395.1 /DB_XREF=gi:13325155 /FEA=FLmRNA /CNT=3 /TID=Hs.241412.2 /TIER=FL /STK=0 /UG=Hs.241412 /LL=23780 /UG_GENE=APOL2 /DEF=Homo sapiens, Similar to apolipoprotein L, clone MGC:10978, mRNA, complete cds. /PROD=Similar to apolipoprotein L /FL=gb:BC004395.1	407.97	195.18	466.78	274.92	553.41	356.4	234.32	435.42	411.42	223.89	253	624.07	305.45	659.41	323.18	381.13	387.76	663.38	374.45	343.56	475.05	424.81	360.38	742.04	363.49	247.37	278.64	572.24	213.46	426.27	203.92	577.35	448.41	287.78	252.66	452.81	537.54	410.46	314.87	424.23	890.61	367.33	327.13	553.72	271.2
221087_s_at	APOL3: apolipoprotein L, 3	NM_014349	80833	gb:NM_014349.1 /DB_XREF=gi:7656972 /GEN=APOL3 /FEA=FLmRNA /CNT=4 /TID=Hs.241535.0 /TIER=FL /STK=0 /UG=Hs.241535 /LL=80833 /DEF=Homo sapiens apolipoprotein L, 3 (APOL3), mRNA. /PROD=apolipoprotein L, 3 /FL=gb:AY014905.1 gb:NM_014349.1 gb:AF070675.1	276.65	251.84	416.14	445.55	549.16	399.29	330.69	537.88	433.35	401.07	340.88	496.06	355.96	515.37	372.67	625.98	464.61	481.19	623.65	527.86	512.94	385.17	454.91	666.87	310.13	605.99	363.09	757.15	376.68	587.51	448.21	469.87	511.02	261.84	524.57	735.75	359.21	561.28	443.49	297.28	1043.47	518.06	674.48	791.05	587.62
214953_s_at	APP: amyloid beta (A4) precursor protein (peptidase nexin-II, Alzheimer disease)	X06989	351	gb:X06989.1 /DB_XREF=gi:28720 /FEA=mRNA /CNT=8 /TID=Hs.177486.2 /TIER=ConsEnd /STK=0 /UG=Hs.177486 /LL=351 /UG_GENE=APP /UG_TITLE=amyloid beta (A4) precursor protein (protease nexin-II, Alzheimer disease) /DEF=Human mRNA for amyloid A4(751) protein.	211.38	966.54	665.63	136.92	32.47	427.5	897.68	194.91	790.47	44.07	817.92	96.3	693.5	570.29	371.25	798.42	678.05	556.23	33.56	1018.81	807.43	827.35	114.19	828.61	267.5	27.73	290.87	795.21	657.52	287.48	782.26	784.62	469.45	898.43	39.91	429.22	725.02	91.46	1048.21	16.63	850.72	518.81	658.88	531.93	848.26
202268_s_at	APPBP1: amyloid beta precursor protein binding protein 1	NM_003905	8883	gb:NM_003905.1 /DB_XREF=gi:4502168 /GEN=APPBP1 /FEA=FLmRNA /CNT=136 /TID=Hs.61828.0 /TIER=FL+Stack /STK=31 /UG=Hs.61828 /LL=8883 /DEF=Homo sapiens amyloid beta precursor protein-binding protein 1, 59kD (APPBP1), mRNA. /PROD=Amyloid beta precursor protein-binding protein1 /FL=gb:BC000480.1 gb:NM_003905.1 gb:U50939.1 gb:AL136798.1	1571.13	1506.97	1456.51	1700.28	1713.8	1284.47	1704.15	1621.21	1606.84	1707.23	1889.72	1640.96	1597.8	1593.4	1636.95	1549.14	1542.4	1242.28	1828.64	1515.1	1570.16	1654.26	1869.16	1747.57	1613.15	1890.63	1682.58	1654.31	1592.48	1861.76	2359.69	2100.56	2022.6	1789.88	1667.06	1626.8	1470.74	1749.54	1504.42	1930.78	1511.56	1566.3	1678.86	1760.93	1886.5
202629_at	APPBP2: amyloid beta precursor protein (cytoplasmic tail) binding protein 2	AV681579	10513	gb:AV681579 /DB_XREF=gi:10283442 /DB_XREF=AV681579 /CLONE=GKBAFE05 /FEA=FLmRNA /CNT=163 /TID=Hs.84084.0 /TIER=Stack /STK=24 /UG=Hs.84084 /LL=10513 /UG_GENE=APPBP2 /UG_TITLE=amyloid beta precursor protein (cytoplasmic tail)-binding protein 2 /FL=gb:NM_006380.1 gb:AF017782.1	381.76	419.37	394.5	401.97	405.56	418.45	416.96	406.4	428.98	455.55	416.23	425.74	430.34	446.29	490.48	468.05	425.74	432.48	379.09	395.35	406.62	397.22	440.39	450.55	415.19	463.71	490.92	485.98	475.28	486.41	440.15	503.74	425.51	449.67	359.26	389.49	404.45	432.98	423.46	423.53	526.28	451.24	472.41	518.93	460.59
218158_s_at	APPL: adaptor protein containing pH domain, PTB domain and leucine zipper motif 1	NM_012096	26060	gb:NM_012096.1 /DB_XREF=gi:6912241 /GEN=APPL /FEA=FLmRNA /CNT=122 /TID=Hs.27413.0 /TIER=FL+Stack /STK=21 /UG=Hs.27413 /LL=26060 /DEF=Homo sapiens adaptor protein containing pH domain, PTB domain and leucine zipper motif (APPL), mRNA. /PROD=adaptor protein containing pH domain, PTB domainand leucine zipper motif /FL=gb:NM_012096.1 gb:AF169797.1	763.92	725.85	826.9	795.19	737.26	788.23	834.27	790.62	802.51	838.59	847.83	1042.09	889.74	919.06	813.1	874.79	946.69	780.85	915.45	662.89	887.22	732.89	543	682.86	907.09	775.04	963.46	641.2	934.02	666.24	632.68	711.74	796.88	887.68	752.27	694.87	886.03	1023.96	1096.88	669.14	816.07	685.86	782.58	546.44	886.29
222538_s_at	APPL: adaptor protein containing pH domain, PTB domain and leucine zipper motif 1	AW467472	26060	gb:AW467472 /DB_XREF=gi:7037578 /DB_XREF=he19a04.x1 /CLONE=IMAGE:2919438 /FEA=FLmRNA /CNT=122 /TID=Hs.27413.0 /TIER=Stack /STK=9 /UG=Hs.27413 /LL=26060 /UG_GENE=APPL /UG_TITLE=adaptor protein containing pH domain, PTB domain and leucine zipper motif /FL=gb:NM_012096.1 gb:AF169797.1	367.84	473.68	557.28	521.58	434.97	457.92	548.93	609.03	573.95	583.09	558.21	653.07	599.39	646.25	522.99	546.41	524.96	532.32	540.62	436.17	659.46	536.15	340.49	594.07	809.25	684.38	832.51	472.46	758.33	507.55	350.01	500.82	436.74	515.98	521.28	479.47	633.31	733.65	953.14	531.8	589.3	519.31	526.59	344.47	541.28
204742_s_at	APRIN: androgen-induced proliferation inhibitor	NM_015032	23047	gb:NM_015032.1 /DB_XREF=gi:7657268 /GEN=KIAA0979 /FEA=FLmRNA /CNT=50 /TID=Hs.168625.1 /TIER=FL /STK=0 /UG=Hs.168625 /LL=23047 /DEF=Homo sapiens KIAA0979 protein (KIAA0979), mRNA. /PROD=KIAA0979 protein /FL=gb:NM_015032.1	247.91	210.14	261.96	273.38	272.87	235.95	292.72	235.96	252.11	256.73	272.62	270.63	230.3	289.52	279.09	307.17	315.54	227.08	221.39	263.59	308.67	268.93	309.75	316.99	326.2	367.63	280.62	319.27	310.29	319.15	239.95	263.42	271.42	266.76	288.3	197.52	263.34	263.02	275.14	309.87	288.78	278.9	317.06	266.19	257.27
207956_x_at	APRIN: androgen-induced proliferation inhibitor	NM_015928	23047	gb:NM_015928.1 /DB_XREF=gi:7705287 /GEN=AS3 /FEA=FLmRNA /CNT=2 /TID=Hs.168625.0 /TIER=FL /STK=0 /UG=Hs.168625 /LL=23047 /DEF=Homo sapiens androgen-induced prostate proliferative shutoff associated protein (AS3), mRNA. /PROD=androgen-induced prostate proliferative shutoffassociated protein /FL=gb:NM_015928.1 gb:U95825.2	802.48	653.79	1045.83	909.02	1030.66	966.38	963.42	983.55	886.04	945.45	937.29	1029.92	938.88	1002.24	1009.64	1073.38	882.86	1019.83	862.62	929.54	935.57	1011.98	903.03	939.81	855.56	1104.63	900.72	886.41	960.52	1099.6	1015.08	937.83	922.3	958.19	1013.61	817.15	1161.15	899.88	966.75	972.89	812.59	927.34	917.35	884.17	1071.82
203219_s_at	APRT: adenine phosphoribosyltransferase	NM_000485	353	gb:NM_000485.1 /DB_XREF=gi:4502170 /GEN=APRT /FEA=FLmRNA /CNT=108 /TID=Hs.28914.0 /TIER=FL+Stack /STK=47 /UG=Hs.28914 /LL=353 /DEF=Homo sapiens adenine phosphoribosyltransferase (APRT), mRNA. /PROD=adenine phosphoribosyltransferase /FL=gb:NM_000485.1	412.07	509.8	290.3	478.02	364.4	496.16	532.97	477.47	738.71	491.03	492.27	407.66	468.03	477.71	573.99	421.88	601.14	508.1	393.94	347.61	418.78	424.74	545.46	431.25	450.14	614.87	488.66	498.75	468.71	447.47	481.87	469.01	473.64	529.57	320.69	331.85	503.48	482.87	486.46	478.84	431.2	388.58	511.46	665.48	518.07
213892_s_at	APRT: adenine phosphoribosyltransferase	AA927724	353	gb:AA927724 /DB_XREF=gi:3076544 /DB_XREF=om72g04.s1 /CLONE=IMAGE:1552758 /FEA=EST /CNT=16 /TID=Hs.28914.1 /TIER=Stack /STK=12 /UG=Hs.28914 /LL=353 /UG_GENE=APRT /UG_TITLE=adenine phosphoribosyltransferase	1134.98	1305.21	973.01	1196.83	1031.99	1244.77	1183.42	1065.04	1220.86	1288.46	1236.71	1059.32	1181.33	1139.1	1103.51	1069.68	1241.51	1199.11	1163.12	1051.9	1180.06	1265.42	1375.69	1170.16	1151.76	1355.67	1154.92	1078.11	1283.55	1140.51	1307.78	1175.94	1119.08	1293.31	932.19	1039.47	989.63	1341.13	1230.73	1296.52	1125.02	1018.14	1278.77	1359.13	1164.04
218527_at	APTX: aprataxin	NM_017692	54840	gb:NM_017692.1 /DB_XREF=gi:8923155 /GEN=FLJ20157 /FEA=FLmRNA /CNT=98 /TID=Hs.14394.0 /TIER=FL+Stack /STK=40 /UG=Hs.14394 /LL=54840 /DEF=Homo sapiens hypothetical protein FLJ20157 (FLJ20157), mRNA. /PROD=hypothetical protein FLJ20157 /FL=gb:BC001628.1 gb:NM_017692.1	449.12	469.58	288.85	412.56	333.22	380.56	445.74	417.22	394.63	384.92	391.52	340.68	402.28	400.86	430.36	355.52	431.75	402.57	434.48	395.12	445.82	466.38	513.54	433.01	420.77	422.91	417.59	498.42	431.92	463.05	473.66	454.62	569.09	419.24	348.52	464.01	382.87	402.42	375.8	449.25	489.82	476.44	541.59	614.93	437.94
222338_x_at	APTX: Aprataxin	AI375965	54840	gb:AI375965 /DB_XREF=gi:4175955 /DB_XREF=tc24h12.x1 /CLONE=IMAGE:2065607 /FEA=EST /CNT=7 /TID=Hs.131067.1 /TIER=ConsEnd /STK=3 /UG=Hs.131067 /UG_TITLE=ESTs, Moderately similar to IBA2_HUMAN ITBA2 PROTEIN (H.sapiens)	410.14	350.58	370.25	318.27	374.49	296.15	418.51	276.45	364.03	382.28	315.79	318.32	296.66	298.66	392.05	389.88	376.42	346.58	371.42	366.1	295.67	382.56	359.74	271.69	421.19	416.23	313.42	411.04	314.92	395.87	332.64	313.87	282.49	270.81	246.65	346.68	290.45	271.59	384.99	331.45	397.34	315.74	384.76	314.65	284.44
222658_s_at	APTX: aprataxin	BC001628	54840	gb:BC001628.1 /DB_XREF=gi:12804442 /FEA=FLmRNA /CNT=98 /TID=Hs.14394.0 /TIER=FL /STK=0 /UG=Hs.14394 /LL=54840 /UG_GENE=FLJ20157 /DEF=Homo sapiens, hypothetical protein FLJ20157, clone MGC:1072, mRNA, complete cds. /PROD=hypothetical protein FLJ20157 /FL=gb:BC001628.1 gb:NM_017692.1	200.97	207.89	191.58	204.33	223.38	230.39	231.01	209.55	216.23	230.03	223.38	194.1	224.45	213.52	229.71	224.83	210.88	182.54	234.9	205.58	239.03	251.18	305.93	245.61	256.24	256.95	222.19	253.97	209.26	283.13	281.84	291.14	281.01	238.8	170.69	245.19	229.27	228.58	182.75	264.96	263.03	247.6	300.28	326.12	269.92
1554344_s_at	AQP12B /// AQP12A /// LOC653437: aquaporin 12B /// aquaporin 12A /// similar to aquaporin 12A	AB040748	285192 /// 375318 /// 653437	gb:AB040748.1 /DB_XREF=gi:27227818 /GEN=AQP12 /TID=Hs2.434410.1 /CNT=3 /FEA=FLmRNA /TIER=FL /STK=2 /UG=Hs.434410 /DEF=Homo sapiens AQP12 mRNA for aquaporin X2, complete cds. /PROD=aquaporin X2 /FL=gb:AB040748.1	281.73	298.37	216.87	245.72	214.09	248.52	267.84	269.85	294.31	252.1	264.85	235.34	244.67	265.85	241.21	232.22	349.14	273.94	223.54	255.72	202.97	218.87	209.79	157.69	226.93	229.34	261.08	238.92	239.76	186.59	208.36	223.07	252.2	291.73	245.79	265.33	216.45	207.5	304.88	163.29	223.29	212.78	228.82	295.31	235.7
39248_at	AQP3: aquaporin 3 (Gill blood group)	N74607	360	Cluster Incl. N74607:za55a01.s1 Homo sapiens cDNA, 3 end /clone=IMAGE-296424 /clone_end=3' /gb=N74607 /gi=1231892 /ug=Hs.234642 /len=487	127.91	32.82	1987.9	192.81	267.39	566.06	116.82	313.96	440.23	58.8	100.46	334.26	424.7	264.21	693.61	111.42	113.34	680.64	50.22	241.12	207.38	547.83	114.84	134.98	136.86	33.63	163	472.03	23.35	453.59	62.2	286.85	407.22	23.62	197.63	71.66	429.48	88.96	69.44	181.74	69.85	228.94	222.6	999.81	33.25
212584_at	AQR: aquarius homolog (mouse)	BG260519	9716	gb:BG260519 /DB_XREF=gi:12770335 /DB_XREF=602372065F1 /CLONE=IMAGE:4480024 /FEA=mRNA /CNT=99 /TID=Hs.129952.0 /TIER=Stack /STK=9 /UG=Hs.129952 /LL=9716 /UG_GENE=KIAA0560 /UG_TITLE=KIAA0560 gene product	544.88	556.66	544.36	587.3	621.32	553.87	554.41	629.67	555.71	567.01	565.36	570.47	495.05	578.05	580.05	620.66	627.56	536.54	632.49	544.36	613.41	594.73	681.7	633.21	562.38	596.2	539.39	552.06	547.41	687.92	635.18	599.78	550.91	553.8	499.21	602.51	584.81	560.42	542.06	651.84	528.09	625.12	622.74	585.17	648.54
201176_s_at	ARCN1: archain 1	NM_001655	372	gb:NM_001655.2 /DB_XREF=gi:11863153 /GEN=ARCN1 /FEA=FLmRNA /CNT=277 /TID=Hs.33642.0 /TIER=FL+Stack /STK=111 /UG=Hs.33642 /LL=372 /DEF=Homo sapiens archain 1 (ARCN1), mRNA. /PROD=archain /FL=gb:NM_001655.2	2286.08	1870.54	2041.01	1709.94	1875.7	1903.5	1912.49	1809.18	2162.08	1843.5	1910.68	1816.21	2081.33	2045.54	2101.24	1887.18	2046.47	2183.46	2034.57	2199.23	1917.11	2038.42	2118.59	1750.58	2240.15	1713.65	2041.94	2264.05	1893.54	1971.46	1821.55	1870.29	1911.84	1965.73	1830.53	2151.16	1899.58	1954.49	1883.77	2197.75	2012.56	2151.65	2040.75	2139.43	1961.45
203025_at	ARD1A: ARD1 homolog A, N-acetyltransferase (S. cerevisiae)	NM_003491	8260	gb:NM_003491.1 /DB_XREF=gi:10835056 /GEN=ARD1 /FEA=FLmRNA /CNT=124 /TID=Hs.333034.0 /TIER=FL+Stack /STK=54 /UG=Hs.333034 /LL=8260 /DEF=Homo sapiens N-acetyltransferase, homolog of S. cerevisiae ARD1 (ARD1), mRNA. /PROD=N-acetyltransferase, homolog of S. cerevisiaeARD1 /FL=gb:BC000308.1 gb:NM_003491.1	328.18	357.69	334.72	389.57	523.19	438.23	482.94	357.46	428.58	489.5	470.53	404.79	377.89	372.63	439.53	399.08	447.3	444.83	546.42	465.94	365.09	499.47	545.87	619.64	334.88	500.66	369.92	403.29	406.15	607.04	520.27	400.5	540.12	443.41	292.77	473.05	403.24	447.58	302.27	457.46	459.68	421.34	411.74	436.27	421.79
208750_s_at	ARF1: ADP-ribosylation factor 1	AA580004	375	gb:AA580004 /DB_XREF=gi:2355331 /DB_XREF=nl79c05.s1 /CLONE=IMAGE:1056872 /FEA=FLmRNA /CNT=487 /TID=Hs.74571.0 /TIER=Stack /STK=9 /UG=Hs.74571 /LL=375 /UG_GENE=ARF1 /UG_TITLE=ADP-ribosylation factor 1 /FL=gb:M36340.1 gb:M84326.1 gb:AF055002.1 gb:AF052179.1 gb:NM_001658.2	390.24	362.95	417.65	345.05	377.45	327.93	281.57	442.21	445.67	384.1	379.58	373.09	398.69	382.32	397.93	413.08	354.75	399.57	328.79	427.07	465.76	501.56	495.97	516.33	484.66	414.14	425.35	415.65	417.35	458.52	504.31	602.57	492.8	343.53	330.96	443.07	449.43	353.85	354.41	525.53	456.16	458.37	387.87	530.3	448.23
200065_s_at	ARF1: ADP-ribosylation factor 1 /// ADP-ribosylation factor 1	AF052179	375	gb:AF052179.1 /DB_XREF=gi:3360490 /FEA=FLmRNA /CNT=487 /TID=Hs.74571.0 /TIER=FL+Stack /STK=90 /UG=Hs.74571 /LL=375 /UG_GENE=ARF1 /DEF=Homo sapiens clone 24537 ADP-ribosylation factor 1 mRNA, complete cds. /PROD=ADP-ribosylation factor 1 /FL=gb:M36340.1 gb:M84326.1 gb:AF055002.1 gb:AF052179.1 gb:NM_001658.2	4578.56	3811.62	5238.22	4446.4	4818.53	4745.77	4205.75	4722.64	4505.76	4010.63	4241.55	4418.17	4455.19	4426.74	4636.99	4747.15	4623.34	4726.48	4435.43	4712.2	4454.84	4563.86	4621.76	4746.3	4557.63	3937.47	4384.44	5163.51	3924.17	4847.6	3913.99	4813.89	4627.32	4198.98	4500.49	5141.68	4683.43	4575.39	4386.28	4399.02	4680.48	4949.16	4576.39	4386.41	4105.76
200734_s_at	ARF3: ADP-ribosylation factor 3	BG341906	377	gb:BG341906 /DB_XREF=gi:13148344 /DB_XREF=602463246F1 /CLONE=IMAGE:4576258 /FEA=FLmRNA /CNT=401 /TID=Hs.119177.0 /TIER=Stack /STK=22 /UG=Hs.119177 /LL=377 /UG_GENE=ARF3 /UG_TITLE=ADP-ribosylation factor 3 /FL=gb:M74491.1 gb:NM_001659.1	809.53	891.78	541.4	789.99	878.31	818.91	777.38	976.82	839.12	811.69	832.07	796.56	706.66	890.85	739.98	869.15	674.71	719.59	1100.27	933.7	783.14	701.53	1128.17	919.25	796.82	960.6	1006.9	1320.28	793.46	891.49	956.37	1047.95	638.54	736.54	665.89	794.78	1083.03	891.13	651.28	733.07	1323.94	878.97	834.25	1164.78	989.87
200011_s_at	ARF3: ADP-ribosylation factor 3 /// ADP-ribosylation factor 3	NM_001659	377	gb:NM_001659.1 /DB_XREF=gi:4502202 /GEN=ARF3 /FEA=FLmRNA /CNT=401 /TID=Hs.119177.0 /TIER=FL+Stack /STK=99 /UG=Hs.119177 /LL=377 /DEF=Homo sapiens ADP-ribosylation factor 3 (ARF3), mRNA. /PROD=ADP-ribosylation factor 3 /FL=gb:M74491.1 gb:NM_001659.1	979.59	1123.79	852.99	927.64	984.65	1020.89	961.78	1060.5	912.83	864.59	887.51	953.8	992.48	958.16	1146.03	1152.44	1022.66	1006.4	1092.17	1053.83	987.2	952.16	1070.4	921.07	985.76	873.06	1026.75	1136.31	926.1	995.69	989.63	960.71	903.19	1046.65	769.88	921.96	1107.85	943.99	842.01	842.96	939.39	879.27	988.34	1291.83	1170.18
201096_s_at	ARF4: ADP-ribosylation factor 4	AL537042	378	gb:AL537042 /DB_XREF=gi:12800535 /DB_XREF=AL537042 /CLONE=CS0DF017YF17 (5 prime) /FEA=FLmRNA /CNT=439 /TID=Hs.75290.0 /TIER=Stack /STK=11 /UG=Hs.75290 /LL=378 /UG_GENE=ARF4 /UG_TITLE=ADP-ribosylation factor 4 /FL=gb:M36341.1 gb:NM_001660.2 gb:BC003364.1	1919.82	1492.28	2082.41	1217.46	1777.21	1357.32	1153.65	1519.82	1762.06	1377.58	1407.43	1208.82	1496.69	1439.07	1737.48	1601.56	1872.07	1990.27	1311.13	1612.08	1733.67	1625.43	1661.57	1655.37	2053.06	1317.94	1784.39	1954.88	1507.89	1912.44	1552.53	1964.06	1566.75	1525.12	1191.63	2108.98	1895.36	1482.64	1338.04	1558.25	1688.69	2257.25	1900.73	2257.4	1570.7
201097_s_at	ARF4: ADP-ribosylation factor 4	NM_001660	378	gb:NM_001660.2 /DB_XREF=gi:6995998 /GEN=ARF4 /FEA=FLmRNA /CNT=439 /TID=Hs.75290.0 /TIER=FL+Stack /STK=195 /UG=Hs.75290 /LL=378 /DEF=Homo sapiens ADP-ribosylation factor 4 (ARF4), mRNA. /PROD=ADP-ribosylation factor 4 /FL=gb:M36341.1 gb:NM_001660.2 gb:BC003364.1	3273.48	2451.89	3213.45	2228.62	2761.19	2712.98	2415.47	2346.48	2872.2	2362.52	2547.33	2158.59	2707.16	2302.75	2937.35	2714.26	3045.16	3160.45	2483.83	2733.31	2947.39	2679.15	2838.28	2888.9	3604.12	2453.77	3181.2	3367.62	2569.14	3080.64	2547.37	2761.85	2893.23	3016.69	2281.66	3772.82	2943.83	2652.64	2499.99	2478.41	2964.36	3456.94	3054.13	3538.93	2670.69
201526_at	ARF5: ADP-ribosylation factor 5	NM_001662	381	gb:NM_001662.2 /DB_XREF=gi:6995999 /GEN=ARF5 /FEA=FLmRNA /CNT=228 /TID=Hs.77541.0 /TIER=FL+Stack /STK=86 /UG=Hs.77541 /LL=381 /DEF=Homo sapiens ADP-ribosylation factor 5 (ARF5), mRNA. /PROD=ADP-ribosylation factor 5 /FL=gb:NM_001662.2 gb:M57567.1 gb:BC003043.1	327.68	349.29	367.98	363.39	439.2	444.24	336.7	429.95	385.86	370.14	368.6	443.56	377.63	415.28	367.41	456.29	465.15	451.52	354.06	426.12	369.81	443.8	407.52	422.52	430.88	368.1	406.86	451.73	416.14	453.7	406.29	483.09	521.56	343.98	417.86	360.53	423.13	400.18	356.37	393.82	455.87	339.02	408.48	382.62	362.77
203311_s_at	ARF6: ADP-ribosylation factor 6	M57763	382	gb:M57763.1 /DB_XREF=gi:178988 /GEN=hARF6 /FEA=FLmRNA /CNT=91 /TID=Hs.89474.0 /TIER=FL /STK=0 /UG=Hs.89474 /LL=382 /DEF=Human ADP-ribosylation factor (hARF6) mRNA, complete cds. /PROD=ADP-ribosylation factor /FL=gb:M57763.1 gb:NM_001663.2 gb:BC002952.1	653.35	471.54	593.85	546.4	567.65	552.64	364.18	565.37	602.19	619.77	587.4	552	582.41	569.98	540.91	629.75	515.76	587.19	462.14	619.03	705.35	627.6	360.04	453.38	557.85	368.65	292.7	503.21	385.33	407.41	607.99	599.37	745.45	402.69	463.05	492.64	536.38	387.85	376.42	424.41	514.59	405.95	464.29	430.65	356.09
203312_x_at	ARF6: ADP-ribosylation factor 6	NM_001663	382	gb:NM_001663.2 /DB_XREF=gi:6996000 /GEN=ARF6 /FEA=FLmRNA /CNT=91 /TID=Hs.89474.0 /TIER=FL /STK=0 /UG=Hs.89474 /LL=382 /DEF=Homo sapiens ADP-ribosylation factor 6 (ARF6), mRNA. /PROD=ADP-ribosylation factor 6 /FL=gb:M57763.1 gb:NM_001663.2 gb:BC002952.1	1785.9	1291.68	1872.3	1437.79	1745.4	1767.12	1394.86	1441.78	1729.44	1669.67	1665.7	1711.46	1789.36	1694.49	1506.78	1675.61	1526.91	1638.29	1433.7	1760.69	1579.15	1576.37	1176.43	1299.75	1418.89	1149.57	1161.38	1559.42	1129.87	1209.71	1447.96	1697.54	1789.38	1393	1577.75	1667.63	1692.96	1348.18	1318.05	1149.48	1536.21	1271.21	1451.8	1370.66	1150.73
214182_at	ARF6: ADP-ribosylation factor 6	AA243143	382	gb:AA243143 /DB_XREF=gi:1874138 /DB_XREF=zs13h04.s1 /CLONE=IMAGE:685111 /FEA=EST /CNT=15 /TID=Hs.89474.3 /TIER=Stack /STK=8 /UG=Hs.89474 /LL=382 /UG_GENE=ARF6 /UG_TITLE=ADP-ribosylation factor 6	819.3	864.31	1009.34	809.54	929.44	707.88	679.35	718.09	959.25	814.08	714.86	689.73	816.82	735.02	679.68	754.85	784.87	755.34	1014.19	733.77	853.33	848.12	621.8	682.35	938.23	743.37	615.01	788.2	748.81	664.44	730.93	636.82	749.01	538.15	769.43	792.52	1052.01	863.03	852.32	643.15	748.52	683.94	897.55	554.52	425.77
224788_at	ARF6: ADP-ribosylation factor 6	AV700721	382	gb:AV700721 /DB_XREF=gi:10302692 /DB_XREF=AV700721 /CLONE=GKCELB09 /FEA=mRNA /CNT=191 /TID=Hs.180777.0 /TIER=Stack /STK=56 /UG=Hs.180777 /UG_TITLE=Homo sapiens mRNA; cDNA DKFZp564M0264 (from clone DKFZp564M0264)	2557.24	2435.51	2513.45	2002.13	2305.3	2143.52	2478.98	2305.4	2306.68	2330.83	2081.42	2638.21	2423.03	2803.88	2569.22	2607.26	2279.62	2478.36	3284	3185.66	2557.8	2491.32	1994.73	2109.45	2520.39	1821.29	1807.66	2487.63	2322.09	1996	2210.01	2279.84	2828.09	2056.1	2706.69	2473.28	2246.5	2349.95	2250.86	1898.53	2345.13	2037.41	2155.96	2268.5	1951.29
202211_at	ARFGAP3: ADP-ribosylation factor GTPase activating protein 3	BC005122	26286	gb:BC005122.1 /DB_XREF=gi:13477296 /FEA=FLmRNA /CNT=163 /TID=Hs.13014.0 /TIER=FL+Stack /STK=44 /UG=Hs.13014 /LL=26286 /UG_GENE=ARFGAP1 /DEF=Homo sapiens, ADP-ribosylation factor GTPase activating protein 1, clone MGC:10272, mRNA, complete cds. /PROD=ADP-ribosylation factor GTPase activatingprotein 1 /FL=gb:BC005122.1 gb:NM_014570.1 gb:AF111847.1	1555.5	1424.01	1420.44	982.28	1013.04	980.7	1338.67	893.33	1502.59	1026.07	1413.85	858.14	1240	937.66	1450.31	1090.17	1390.7	1337.05	992.06	1389.58	1112.01	1024.6	963.5	795.52	1797.09	971.75	1224.99	1249.33	1225.43	971.5	1068.1	1047.04	1132.73	1314.67	864.44	1504.76	999.96	1309.38	1287.9	749.13	1184.62	1321.81	1083.15	1401.02	1283.55
202956_at	ARFGEF1: ADP-ribosylation factor guanine nucleotide-exchange factor 1(brefeldin A-inhibited)	NM_006421	10565	gb:NM_006421.2 /DB_XREF=gi:6715588 /GEN=BIG1 /FEA=FLmRNA /CNT=136 /TID=Hs.94631.0 /TIER=FL+Stack /STK=31 /UG=Hs.94631 /LL=10565 /DEF=Homo sapiens brefeldin A-inhibited guanine nucleotide-exchange protein 1 (BIG1), mRNA. /PROD=brefeldin A-inhibited guaninenucleotide-exchange protein 1 /FL=gb:AF111162.1 gb:NM_006421.2 gb:AF084520.1	778.34	684.68	760.74	629.95	596.2	659.4	762.95	623.58	700.16	706.66	694.68	712.8	704.57	689.72	842.44	610.05	794.89	806.85	651.46	882.14	720.21	683.12	616.86	520.78	982.52	478.9	766.42	835.96	778.35	608.32	533.7	646.81	810.73	737.08	733.64	696.1	596.41	776.97	856.88	531.19	716.21	714.73	859.79	954.5	657.44
222518_at	ARFGEF2: ADP-ribosylation factor guanine nucleotide-exchange factor 2 (brefeldin A-inhibited)	BF525399	10564	gb:BF525399 /DB_XREF=gi:11612760 /DB_XREF=602069478F1 /CLONE=IMAGE:4212618 /FEA=FLmRNA /CNT=155 /TID=Hs.118249.0 /TIER=Stack /STK=13 /UG=Hs.118249 /LL=10564 /UG_GENE=BIG2 /UG_TITLE=brefeldin A-inhibited guanine nucleotide-exchange protein 2 /FL=gb:NM_006420.1 gb:AF084521.1	447.37	432.11	442.09	290.71	393.56	354.42	396.56	431.66	319.52	239.17	313.43	436.19	562.91	339.31	456.34	298.05	261.27	431.4	398.33	426.85	375.55	447.96	436.08	342.09	379.31	440.19	544.79	399.16	306.52	476.91	281.48	416.2	350.09	235.22	260.07	341.83	403.6	324.87	434.7	329.52	392.23	448.33	280.48	491.22	368.3
218230_at	ARFIP1: ADP-ribosylation factor interacting protein 1 (arfaptin 1)	AL044651	27236	gb:AL044651 /DB_XREF=gi:5432866 /DB_XREF=DKFZp434P082_s1 /CLONE=DKFZp434P082 /FEA=FLmRNA /CNT=105 /TID=Hs.301064.0 /TIER=Stack /STK=43 /UG=Hs.301064 /LL=27236 /UG_GENE=HSU52521 /UG_TITLE=arfaptin 1 /FL=gb:NM_014447.1 gb:U52521.1	468.26	417.35	620.32	487.7	512.44	553.72	542.87	482.35	547.17	561	545.5	665.97	492.66	415.01	583.69	544.88	517.05	615.21	646.49	470.35	493.52	593.52	502.2	584.44	420.25	524.07	491.61	519.85	534.9	507.71	396.52	626.94	541.66	529.3	564.12	499.45	488.1	488.82	540.53	457.18	461.11	510.38	524.94	624.98	523.37
202109_at	ARFIP2: ADP-ribosylation factor interacting protein 2 (arfaptin 2)	NM_012402	23647	gb:NM_012402.1 /DB_XREF=gi:6912601 /GEN=POR1 /FEA=FLmRNA /CNT=153 /TID=Hs.75139.0 /TIER=FL /STK=7 /UG=Hs.75139 /LL=23647 /DEF=Homo sapiens partner of RAC1 (arfaptin 2) (POR1), mRNA. /PROD=partner of RAC1 (arfaptin 2) /FL=gb:NM_012402.1 gb:BC000392.1 gb:U52522.1	362.71	363.91	313.09	301.82	266.15	361.41	320.45	254.68	353.86	334.32	306.23	243.46	323.4	301.6	311.23	264.43	302.97	335.57	277	336.68	319.1	283.34	309.91	243.66	334.21	299.49	291.39	253.24	318.52	219	297.52	200.39	275.73	401.07	214.38	344.85	310.72	324.46	352.64	223.84	242.79	299.99	300.58	297.54	247.29
202117_at	ARHGAP1: Rho GTPase activating protein 1	BG468434	392	gb:BG468434 /DB_XREF=gi:13400704 /DB_XREF=602510404F1 /CLONE=IMAGE:4644528 /FEA=FLmRNA /CNT=169 /TID=Hs.138860.0 /TIER=Stack /STK=74 /UG=Hs.138860 /LL=392 /UG_GENE=ARHGAP1 /UG_TITLE=Rho GTPase activating protein 1 /FL=gb:NM_004308.1	2028.99	2214.19	2501.75	2160.58	2292.61	2544.63	2191.01	2357.84	2181.24	2195.55	2433.42	2340.94	2493.22	2380.44	2520.87	2330.69	2352.53	2651.64	2484.36	2386.82	2162.95	2241.44	2072.99	2094.66	2119.54	1987.46	2112.88	2373.61	1804.98	2075.46	1951.11	2284.36	2272.5	2314.08	2224.53	2202.82	2651.68	2576.49	2310.21	2051.68	1791.99	1996.12	2112.14	2272.68	2074.52
219431_at	ARHGAP10: Rho GTPase activating protein 10	NM_024605	79658	gb:NM_024605.1 /DB_XREF=gi:13375810 /GEN=FLJ20896 /FEA=FLmRNA /CNT=34 /TID=Hs.26756.0 /TIER=FL /STK=0 /UG=Hs.26756 /LL=79658 /DEF=Homo sapiens hypothetical protein FLJ20896 (FLJ20896), mRNA. /PROD=hypothetical protein FLJ20896 /FL=gb:NM_024605.1	288.45	302.24	332.26	345.27	437.15	239.1	303.3	356.85	260.17	156.13	306.11	277.29	137.16	420.73	285.4	571.38	488.15	349.53	250.26	215.79	259.57	252.33	239.08	442.27	204.44	259.83	240.87	525.25	509.68	392.94	185.08	344.69	274.21	325.42	490.92	362.73	342.7	512.57	407.87	365.44	599.81	262.8	261.03	556.09	292.4
218870_at	ARHGAP15: Rho GTPase activating protein 15	NM_018460	55843	gb:NM_018460.1 /DB_XREF=gi:8922105 /GEN=BM046 /FEA=FLmRNA /CNT=98 /TID=Hs.177812.0 /TIER=FL+Stack /STK=53 /UG=Hs.177812 /LL=55843 /DEF=Homo sapiens uncharacterized bone marrow protein BM046 (BM046), mRNA. /PROD=uncharacterized bone marrow protein BM046 /FL=gb:AF217507.1 gb:AF217522.1 gb:NM_018460.1 gb:AF212222.1	1164.04	1273.87	1470.76	1148.93	1106.21	1202.74	1186.33	1157.03	1090.08	1207.81	1160.79	1124.23	1112.09	1235.5	1290	1326.83	1176.8	1232.3	1070.28	1273.97	935.8	1167.31	1257.51	1108.32	1014.91	1421.44	1212.92	787.73	1362.03	1047.57	1326.71	1246.85	886.59	1289.42	1148.78	1249.59	995.92	1098.22	1002.87	1047.36	1011.59	999.22	1034.38	594.86	1328.07
218076_s_at	ARHGAP17: Rho GTPase activating protein 17	NM_018054	55114	gb:NM_018054.1 /DB_XREF=gi:8922343 /GEN=FLJ10308 /FEA=FLmRNA /CNT=154 /TID=Hs.14169.0 /TIER=FL+Stack /STK=72 /UG=Hs.14169 /LL=55114 /DEF=Homo sapiens homolog of rat nadrin (FLJ10308), mRNA. /PROD=homolog of rat nadrin /FL=gb:NM_018054.1 gb:AF113218.1	1797.38	3249.11	1355.69	2191.05	1945.84	2020.6	2840.29	2093.2	2107.52	2069.26	2504.67	1845.53	1723.49	2378.64	2129.53	1831.67	1953.44	1823.74	3397.41	1651.45	1908.61	1925.05	2458.37	2990.69	1781.48	2473.89	1917.79	3070.29	3445.96	1886.4	2031.14	1925.74	2472.45	2805.75	2392.36	1429.21	2015.88	2481.66	2039.35	1791.73	3261.44	1811.96	2452.84	2526.75	2175.22
225171_at	ARHGAP18: Rho GTPase activating protein 18	BE644830	93663	gb:BE644830 /DB_XREF=gi:9969141 /DB_XREF=7e57h03.x1 /CLONE=IMAGE:3286613 /FEA=mRNA /CNT=101 /TID=Hs.178705.0 /TIER=Stack /STK=11 /UG=Hs.178705 /UG_TITLE=Homo sapiens cDNA FLJ11333 fis, clone PLACE1010616	545.25	981.48	877.42	610.61	571.62	868.55	1484.2	617.21	1160.94	778.22	674.99	928.06	777.15	905.88	963.48	749.61	843.98	750.94	641.87	966.67	790.66	791.6	476.59	610.65	631.47	628.92	523.29	444.29	665.18	557.3	391.02	938.34	623.1	620.87	403.92	489.25	591.54	1042.8	1448.19	459.88	613.53	360.73	1070.45	527.1	493.96
225173_at	ARHGAP18: Rho GTPase activating protein 18	BE501862	93663	gb:BE501862 /DB_XREF=gi:9704270 /DB_XREF=hw36b09.x1 /CLONE=IMAGE:3184985 /FEA=mRNA /CNT=101 /TID=Hs.178705.0 /TIER=Stack /STK=8 /UG=Hs.178705 /UG_TITLE=Homo sapiens cDNA FLJ11333 fis, clone PLACE1010616	291.1	659.26	638.75	407.03	449.97	629.23	856.48	443.25	836	521.36	458.14	608.28	575.28	686.69	647.52	500.21	512.77	486.96	420.78	714.76	558.16	594.67	403.8	469.44	469.03	434.57	357.12	372.94	493.07	411.38	244.94	661.15	433.94	427.31	312.24	359.99	419.26	638.4	1009.32	334.19	491.59	259.18	651.26	329.66	316.75
212738_at	ARHGAP19: Rho GTPase activating protein 19	AV717623	84986	gb:AV717623 /DB_XREF=gi:10814775 /DB_XREF=AV717623 /CLONE=DCBBIC10 /FEA=mRNA /CNT=118 /TID=Hs.80305.0 /TIER=Stack /STK=41 /UG=Hs.80305 /UG_TITLE=Human clone 23719 mRNA sequence	1080.34	772.67	1490.05	1404.63	1512.11	1449.58	1425.14	1355.92	1254.06	1512.36	1455.38	1543.6	1404.9	1645.99	1362.91	1481.85	1410.84	1247.77	1297.4	1384.93	1260.73	1587.59	1157.76	1190.63	1391.94	1652.25	1287.52	1000.66	1426.56	1342.97	1461.84	1627.86	1227.08	1319.53	1527.89	1007.89	1346.38	1585.98	1576.41	1489.56	1016.25	1361.22	1363.18	935.87	1296.88
37577_at	ARHGAP19: Rho GTPase activating protein 19	U79256	84986	Cluster Incl. U79256:Human clone 23719 mRNA sequence /cds=UNKNOWN /gb=U79256 /gi=1710209 /ug=Hs.80305 /len=1196	290.08	215.65	467.47	431.57	451.59	465.07	427.31	412.12	387.39	481.48	446.95	476.05	397.42	492.73	436.77	470.7	456.61	341.74	369.3	416.95	401.05	499.59	386.37	363.69	427.01	536.24	368.5	289.05	438.09	449.59	488.69	521.56	382.96	372.5	446.81	280.5	392.47	441.85	457.58	524.14	310.02	477.45	454.91	274.03	428.57
224764_at	ARHGAP21: Rho GTPase activating protein 21	AB037845	57584	gb:AB037845.1 /DB_XREF=gi:7243228 /GEN=KIAA1424 /FEA=mRNA /CNT=147 /TID=Hs.11611.0 /TIER=Stack /STK=56 /UG=Hs.11611 /LL=57584 /DEF=Homo sapiens mRNA for KIAA1424 protein, partial cds. /PROD=KIAA1424 protein	195.28	189.61	335.78	346.46	233.94	337.48	229.66	306.24	205.54	189.2	238.54	373.14	400.04	289.88	184.5	363.53	95.58	297.34	655.41	267.64	283.11	196.61	281.63	287.92	432.32	90.19	223.97	368.81	205.96	301.57	510.68	392.81	539.85	228.25	219.12	225.14	132.67	264.96	201.97	273.11	125.06	153.29	263.95	249.22	124.87
205068_s_at	ARHGAP26: Rho GTPase activating protein 26	BE671084	23092	gb:BE671084 /DB_XREF=gi:10031625 /DB_XREF=7e45g09.x1 /CLONE=IMAGE:3285472 /FEA=FLmRNA /CNT=47 /TID=Hs.132942.0 /TIER=Stack /STK=14 /UG=Hs.132942 /LL=23092 /UG_GENE=KIAA0621 /UG_TITLE=GTPase regulator associated with the focal adhesion kinase pp125(FAK); KIAA0621 protein /FL=gb:NM_015071.1 gb:AF141884.1	173.7	288.1	182.41	227.14	241.55	223.87	218.07	125.49	214.23	196.08	226.85	109.82	245.48	204.35	278.61	187.73	105.52	125.34	625.59	368.93	343.75	182.51	193.17	188.16	191.19	109.46	172.01	383.94	243.5	235.5	611.36	157.03	207.49	225.73	270.95	226.35	302.45	295.57	64.94	249.77	646.56	136.49	158.32	237.72	145.63
225618_at	ARHGAP27: Rho GTPase activating protein 27	AI769587	201176	gb:AI769587 /DB_XREF=gi:5236096 /DB_XREF=wj24g11.x1 /CLONE=IMAGE:2403812 /FEA=EST /CNT=79 /TID=Hs.180958.0 /TIER=Stack /STK=38 /UG=Hs.180958 /UG_TITLE=ESTs	175.3	197.38	341.2	174.18	269.27	276.94	196.04	340.63	234.27	273.06	220.55	322.39	283.63	292.25	307.17	259.99	287.33	339.22	233.74	250.65	233.53	289.39	223.75	266.44	171.28	265.46	174.4	290.54	210.79	208.55	164.75	252.89	228.89	223.37	199.97	171.87	298.32	189.75	262.21	260.1	162.36	230.68	244.14	229.15	206.55
226219_at	ARHGAP30: Rho GTPase activating protein 30	AW575123	257106	gb:AW575123 /DB_XREF=gi:7246662 /DB_XREF=UI-HF-BK0-aao-d-12-0-UI.s1 /CLONE=IMAGE:3054406 /FEA=EST /CNT=54 /TID=Hs.238954.0 /TIER=Stack /STK=33 /UG=Hs.238954 /UG_TITLE=ESTs, Weakly similar to KIAA1204 protein (H.sapiens)	1166	1282.66	1111.13	1062.25	1077.59	1171.59	1046.11	1270.26	1286.65	1171.99	1109.56	1138.71	1266.88	1489.62	1237.27	1510.74	1520.96	1232.65	907.11	1313.39	1272.87	1301.67	1124.79	1021.06	1140.19	1277.22	1183.11	1190.4	1376.89	1022.82	1057.14	990.58	1041.26	1427.93	1006.83	1175.71	1148.6	1143.84	1167.31	1092.82	1301.48	1116.35	1408.09	1111.52	1209.96
206167_s_at	ARHGAP6: Rho GTPase activating protein 6	NM_001174	395	gb:NM_001174.2 /DB_XREF=gi:7382476 /GEN=ARHGAP6 /FEA=FLmRNA /CNT=26 /TID=Hs.250830.0 /TIER=FL+Stack /STK=14 /UG=Hs.250830 /LL=395 /DEF=Homo sapiens Rho GTPase activating protein 6 (ARHGAP6), transcript variant 2, mRNA. /PROD=Rho GTPase activating protein 6 isoform 2 /FL=gb:AF022212.2 gb:NM_001174.2	210.81	208.85	482.2	484.53	207.81	478.43	128.47	326.5	226.3	33.5	58.88	404.14	161.85	447.1	373.78	167.6	59.4	350.04	270.92	624.46	234.79	279.56	457.16	448.37	95.63	213.75	602.04	455.56	191.52	256.6	20.37	174.54	134.17	28.59	441.82	155.4	417.31	306.44	53.07	554.75	579.89	99.78	85.69	483.4	435.11
226906_s_at	ARHGAP9: Rho GTPase activating protein 9	AL548053	64333	gb:AL548053 /DB_XREF=gi:12882698 /DB_XREF=AL548053 /CLONE=CS0DI034YD04 (5 prime) /FEA=EST /CNT=39 /TID=Hs.19807.0 /TIER=Stack /STK=16 /UG=Hs.19807 /UG_TITLE=Homo sapiens HSPC076 mRNA, partial cds	200.5	173.24	217.93	246.92	233.82	283.23	277.3	295.63	228.46	345.31	329.34	418.08	327.31	410.03	359.8	439.47	466.37	281.18	290.42	252.65	269.51	319.46	161.64	248.46	249.42	409.37	141.16	218.88	284.88	276.24	211.05	335.66	127.19	378.1	151.67	159.31	296.27	266.78	394.9	248.93	199.77	262.33	405.36	143.59	305.24
232543_x_at	ARHGAP9: Rho GTPase activating protein 9	BE675685	64333	gb:BE675685 /DB_XREF=gi:10036226 /DB_XREF=7f14b03.x1 /CLONE=IMAGE:3294605 /FEA=mRNA /CNT=7 /TID=Hs.19807.1 /TIER=ConsEnd /STK=1 /UG=Hs.19807 /UG_TITLE=Homo sapiens HSPC076 mRNA, partial cds	486.94	490.28	627.51	594.31	568.55	803.77	695.27	797.97	514.57	759.44	705.25	878.25	637.92	865.22	765.78	1017.71	1013.51	614.03	674.4	560.81	608.2	763.81	394.13	530.96	610.07	896.92	370.74	463.24	722.22	644.46	523.06	816.16	283.5	847.11	411.15	412.22	768.08	710.42	952.28	580.35	456.91	616.65	930.44	312.7	659.73
224451_x_at	ARHGAP9: Rho GTPase activating protein 9 /// Rho GTPase activating protein 9	BC006107	64333	gb:BC006107.1 /DB_XREF=gi:13543929 /FEA=FLmRNA /CNT=1 /TID=HsAffx.900852.719 /TIER=FL /STK=0 /DEF=Homo sapiens, clone MGC:12959, mRNA, complete cds. /PROD=Unknown (protein for MGC:12959) /FL=gb:BC006107.1	623.19	608.04	822.31	806.1	760.57	1068.32	897.78	1034.43	753.21	1026.04	938.78	1123.92	895.42	1168.23	1016.05	1320.81	1291.02	845.9	849.95	761.34	816.07	1014.83	520.61	750.45	884.76	1263.39	490.76	707.05	960.61	798.85	657.51	1084.87	396.21	1198.3	544.82	542.31	965.53	990.68	1306.39	773.26	630.36	817.5	1224.79	461.04	853.45
201168_x_at	ARHGDIA: Rho GDP dissociation inhibitor (GDI) alpha	NM_004309	396	gb:NM_004309.1 /DB_XREF=gi:4757767 /GEN=ARHGDIA /FEA=FLmRNA /CNT=425 /TID=Hs.159161.0 /TIER=FL+Stack /STK=140 /UG=Hs.159161 /LL=396 /DEF=Homo sapiens Rho GDP dissociation inhibitor (GDI) alpha (ARHGDIA), mRNA. /PROD=Rho GDP dissociation inhibitor (GDI) alpha /FL=gb:M97579.1 gb:D13989.1 gb:NM_004309.1	538.15	540.01	664.66	618.51	696.51	712.36	559.75	567.2	689.21	530.86	562.46	525.55	584.13	555.27	617.49	723.3	701.28	729.34	619.96	616.67	657.17	726.19	731.41	632.85	622.36	590.8	536.71	604.01	646.53	757.16	567.97	612.56	619.26	648.44	600.49	728.96	637.42	692.21	532.66	643.93	613.12	655.57	615.48	466.03	498.17
211716_x_at	ARHGDIA: Rho GDP dissociation inhibitor (GDI) alpha /// Rho GDP dissociation inhibitor (GDI) alpha	BC005851	396	gb:BC005851.1 /DB_XREF=gi:13543380 /FEA=FLmRNA /CNT=1 /TID=HsAffx.900718.917 /TIER=FL /STK=0 /DEF=Homo sapiens, Rho GDP dissociation inhibitor (GDI) alpha, clone MGC:2810, mRNA, complete cds. /PROD=Rho GDP dissociation inhibitor (GDI) alpha /FL=gb:BC005851.1	622.39	644.34	715.08	733.89	791.8	745.39	696.36	658.38	783.09	722.57	702.58	587.31	694.99	659.45	681.84	915.59	876.86	864.81	765.42	698.15	852.26	830.2	901.63	799.27	770.86	767.73	619.39	688.61	764.88	934.42	761.37	712.09	674.2	724.64	708.52	845.38	702.28	777.02	661.16	903.97	730.39	780.29	763	584.57	568.66
201288_at	ARHGDIB: Rho GDP dissociation inhibitor (GDI) beta	NM_001175	397	gb:NM_001175.1 /DB_XREF=gi:10835001 /GEN=ARHGDIB /FEA=FLmRNA /CNT=466 /TID=Hs.83656.0 /TIER=FL+Stack /STK=151 /UG=Hs.83656 /LL=397 /DEF=Homo sapiens Rho GDP dissociation inhibitor (GDI) beta (ARHGDIB), mRNA. /PROD=Rho GDP dissociation inhibitor (GDI) beta /FL=gb:NM_001175.1 gb:L20688.1	5463.83	6103.94	6345.54	6483.56	7143.92	6421.96	6500.42	6518.77	6302.71	6659.49	7196.37	6216.44	7353.02	6417.42	6810.75	7680.29	6607.66	6880.97	6926.84	7141.57	6128.51	7531.76	6062.96	5626.22	5999.28	5998.91	5205.78	5868.23	7206.83	6149.59	6834.08	6408.27	6396.44	6942.17	5748.14	5750.21	6016.66	6938.19	5752.21	5883.51	5411.72	6234.23	6593.63	4709.14	5910.92
1555812_a_at	ARHGDIB: Rho GDP dissociation inhibitor (GDI) beta	AF498927	397	gb:AF498927.1 /DB_XREF=gi:20379029 /GEN=ARHGDIB /TID=Hs2.83656.2 /CNT=2 /FEA=FLmRNA /TIER=FL /STK=0 /LL=397 /UG=Hs.83656 /DEF=Homo sapiens Rho GDP dissociation inhibitor beta (ARHGDIB) mRNA, complete cds. /PROD=Rho GDP dissociation inhibitor beta /FL=gb:AF498927.1	1336.27	2006.05	1563.05	2556.58	1860.77	1964.21	1748.37	2422.68	1812.45	2230.26	2862.79	1871.13	3001.69	1907.72	2209.89	2367.43	1949.93	1874.06	2260.98	1840.51	1603.73	2250.56	1642.08	1350.51	1585.23	1943.2	1109.32	1339.04	2662.16	1500.41	2108.95	1378.99	1370.72	2180.55	1535.86	1273.39	1388.51	1940.95	1708.54	1525.56	1139.52	1529.25	1979.41	996.66	1299.99
203055_s_at	ARHGEF1: Rho guanine nucleotide exchange factor (GEF) 1	NM_004706	9138	gb:NM_004706.1 /DB_XREF=gi:4759189 /GEN=ARHGEF1 /FEA=FLmRNA /CNT=110 /TID=Hs.252280.0 /TIER=FL+Stack /STK=23 /UG=Hs.252280 /LL=9138 /DEF=Homo sapiens Rho guanine nucleotide exchange factor (GEF) 1 (ARHGEF1), mRNA. /PROD=Rho guanine nucleotide exchange factor (GEF) 1 /FL=gb:BC005155.1 gb:NM_004706.1	246.33	307.69	45.82	302.13	284.9	357.13	342.28	245.29	269.18	325.44	296.73	302.96	297.39	306.62	317.57	308.86	386.61	356.65	218.93	287.38	251.76	296.85	248.62	215.15	300.17	332.8	246.37	278.02	352.33	247.74	246.81	252.55	192.2	483.73	257.91	243.35	265.34	340.73	393.96	244.04	273.79	280.63	380.73	257.19	254.46
1560445_x_at	ARHGEF1: Rho guanine nucleotide exchange factor (GEF) 1	AK026781	9138	gb:AK026781.1 /DB_XREF=gi:10439713 /TID=Hs2.375737.1 /CNT=3 /FEA=mRNA /TIER=ConsEnd /STK=0 /UG=Hs.375737 /UG_TITLE=Homo sapiens cDNA: FLJ23128 fis, clone LNG08384. /DEF=Homo sapiens cDNA: FLJ23128 fis, clone LNG08384.	263.34	420.42	380.91	336.23	338.82	392.42	367.93	365.65	309.3	461.04	332.68	425.57	405.21	351.69	282.82	266.68	228.02	375.98	330.35	375.93	352.28	275.02	254.56	225.64	293.92	249.94	263.55	258.99	299.64	242.58	162.01	178.39	195.78	225.38	327.01	295.18	446.29	332.65	426.39	268.92	179.33	220.08	239.76	181.58	203.62
201334_s_at	ARHGEF12: Rho guanine nucleotide exchange factor (GEF) 12	AB002380	23365	gb:AB002380.1 /DB_XREF=gi:2224704 /GEN=KIAA0382 /FEA=FLmRNA /CNT=252 /TID=Hs.6582.0 /TIER=Stack /STK=71 /UG=Hs.6582 /LL=23365 /UG_TITLE=Rho guanine exchange factor (GEF) 12 /DEF=Human mRNA for KIAA0382 gene, partial cds. /FL=gb:NM_015313.1 gb:AF180681.1	764.74	864.97	709.91	772.1	667.51	743.95	784.95	559.7	640.83	709.62	800.74	711.31	787.8	573.14	779.35	594.34	916.95	737.65	1365.83	783.1	502.97	681.12	622.4	624.52	775.32	711.98	655.06	588.62	1050.29	522.34	848.85	574.24	1011.75	913.76	523.08	560.26	621.72	485.18	777.03	650.58	402.48	734.2	749.54	527.97	719.19
213039_at	ARHGEF18: rho/rac guanine nucleotide exchange factor (GEF) 18	AB011093	23370	gb:AB011093.1 /DB_XREF=gi:3043565 /GEN=KIAA0521 /FEA=mRNA /CNT=66 /TID=Hs.6150.0 /TIER=Stack /STK=25 /UG=Hs.6150 /LL=23370 /DEF=Homo sapiens mRNA for KIAA0521 protein, partial cds. /PROD=KIAA0521 protein	752.52	901.52	897.08	1022.68	717.13	725.98	918.17	817.68	842.68	918.15	870.47	968.93	1244.89	816.91	895.74	846.05	866.32	1010.15	1303.99	941.44	955.38	938.72	673.09	669.33	1049.84	918.74	754.31	878.18	873.57	817.83	729.37	564.67	1008.23	930.4	716.61	936.98	901.41	951.5	1005.71	771.77	1167.88	781.38	941.25	902.44	624.16
209435_s_at	ARHGEF2: rho/rac guanine nucleotide exchange factor (GEF) 2	BC000265	9181	gb:BC000265.1 /DB_XREF=gi:12653008 /FEA=FLmRNA /CNT=117 /TID=Hs.315417.0 /TIER=FL+Stack /STK=46 /UG=Hs.315417 /DEF=Homo sapiens, clone MGC:3182, mRNA, complete cds. /PROD=Unknown (protein for MGC:3182) /FL=gb:BC000265.1	724.61	758.67	503.45	542.84	512.22	452.83	563.87	571.76	593.84	459.32	515.57	601.19	552.66	593.74	658.39	556.12	609.3	677.02	638.86	602.67	672	577.24	420.57	403.56	472.86	387.99	462.23	503.45	547.58	359.76	387.71	320.12	480.75	404.51	493.73	450.94	501.97	524.81	549.11	385.2	569.46	403.44	472.32	439.96	419.9
218501_at	ARHGEF3: Rho guanine nucleotide exchange factor (GEF) 3	NM_019555	50650	gb:NM_019555.1 /DB_XREF=gi:9506400 /GEN=ARHGEF3 /FEA=FLmRNA /CNT=116 /TID=Hs.25951.0 /TIER=FL+Stack /STK=61 /UG=Hs.25951 /LL=50650 /DEF=Homo sapiens Rho guanine nucleotide exchange factor (GEF) 3 (ARHGEF3), mRNA. /PROD=Rho guanine nucleotide exchange factor (GEF) 3 /FL=gb:AF249744.1 gb:NM_019555.1	287.35	768.18	396.63	212.8	345.32	376.41	231.27	285.57	393.08	107.15	273.3	381.45	405.26	337.4	522.59	222.71	503.28	432.99	1650.93	546.87	364.71	519.86	328.76	216.54	122.9	263.9	273.63	460.25	539.89	247.33	449.28	329.85	575.08	98.15	265.97	407.37	551.36	167.26	388.89	279.89	344.89	289.04	573.64	525.08	141.06
209539_at	ARHGEF6: Rac/Cdc42 guanine nucleotide exchange factor (GEF) 6	D25304	9459	gb:D25304.1 /DB_XREF=gi:435445 /GEN=KIAA0006 /FEA=FLmRNA /CNT=81 /TID=Hs.79307.0 /TIER=Stack /STK=21 /UG=Hs.79307 /LL=9459 /UG_TITLE=RacCdc42 guanine exchange factor (GEF) 6 /DEF=Human mRNA for KIAA0006 gene, partial cds. /FL=gb:D13631.1	774.32	730.08	1064.87	1042.1	1074.35	1060.8	854.25	1155.75	942.23	1110.43	1001.46	1123.02	989.42	1217.23	1040.25	1317.19	1331.2	1265.51	544.39	926.99	860.82	1165.98	908.66	1225.34	873.96	1297.63	1022.13	1169.56	1025.16	1066.11	968.32	1143.6	938.12	1206.69	1025.16	1090.44	873.77	889.94	1398.03	1245.19	793.05	1111.47	833.71	870.35	1176.49
202547_s_at	ARHGEF7: Rho guanine nucleotide exchange factor (GEF) 7	AA778936	8874	gb:AA778936 /DB_XREF=gi:2838267 /DB_XREF=zj38h05.s1 /CLONE=IMAGE:452601 /FEA=FLmRNA /CNT=145 /TID=Hs.172813.0 /TIER=Stack /STK=9 /UG=Hs.172813 /LL=8874 /UG_GENE=P85SPR /UG_TITLE=PAK-interacting exchange factor beta /FL=gb:NM_003899.1 gb:D63476.1	220.02	285.45	193.53	197.77	204.85	186.67	198.43	307.93	219.74	241.79	252.01	234.41	204.29	287.87	181.99	217.25	195.74	169.96	131.5	186.07	263.05	233.11	312.77	330.67	282.08	319.84	276.48	224.1	249.15	208.76	177.1	187.18	154.33	197.8	161.57	173.55	255.65	329.38	388.51	344.2	346.44	229.12	246.49	187.68	234.33
202548_s_at	ARHGEF7: Rho guanine nucleotide exchange factor (GEF) 7	NM_003899	8874	gb:NM_003899.1 /DB_XREF=gi:4505572 /GEN=P85SPR /FEA=FLmRNA /CNT=145 /TID=Hs.172813.0 /TIER=FL+Stack /STK=57 /UG=Hs.172813 /LL=8874 /DEF=Homo sapiens PAK-interacting exchange factor beta (P85SPR), mRNA. /PROD=PAK-interacting exchange factor beta /FL=gb:NM_003899.1 gb:D63476.1	1001.41	1185.01	716.92	872.37	776.24	874.3	859.46	973.59	821.63	869.85	953.23	959.53	856.61	1044.47	855.41	985.6	1026.17	927.06	856.18	729.63	884.72	846.96	879.52	941.63	928.37	1185.93	1098.98	965.74	1132.24	797.21	775.59	691.12	656.42	984.92	898.48	709.26	879.32	1114.44	1229.91	1032.39	1320.67	946.29	1033.61	700.78	1050.55
210649_s_at	ARID1A: AT rich interactive domain 1A (SWI- like)	AF231056	8289	gb:AF231056.1 /DB_XREF=gi:11320941 /GEN=BAF250a /FEA=FLmRNA /CNT=3 /TID=Hs.123090.1 /TIER=FL /STK=0 /UG=Hs.123090 /LL=8289 /DEF=Homo sapiens BRG1-Associated Factor 250a (BAF250a) mRNA, complete cds. /PROD=BRG1-Associated Factor 250a /FL=gb:AF231056.1	259.95	294.27	292.79	294.59	274.48	286.31	320.35	314.5	353.86	316.21	300.26	378.29	304.18	285.98	381.22	325.37	288.24	259.55	274.59	275.94	312.83	301.16	295.83	279.74	250.72	325.66	245.32	257.47	337.63	333.77	300.5	293.84	226.75	266.09	289.14	247.25	257.33	229.91	248.58	300.04	220.56	298.08	310	260.03	318.93
212152_x_at	ARID1A: AT rich interactive domain 1A (SWI- like)	AI679080	8289	gb:AI679080 /DB_XREF=gi:4889262 /DB_XREF=tu71h09.x1 /CLONE=IMAGE:2256545 /FEA=mRNA /CNT=220 /TID=Hs.123090.2 /TIER=Stack /STK=12 /UG=Hs.123090 /LL=8289 /UG_GENE=SMARCF1 /UG_TITLE=SWISNF related, matrix associated, actin dependent regulator of chromatin, subfamily f, member 1	345.77	402	376.73	374.22	339.79	391.95	422.8	382.72	436.66	424.78	370.55	434.08	385.73	369.43	493.39	403.97	358.71	362.28	375.2	326.84	337.13	371.49	334.62	368.17	305.73	412.94	365.39	321.49	381.95	370.56	372.25	322.19	259.54	375.76	330.93	324.09	336.73	316.16	346.49	356.21	277.31	396.93	360.23	314.18	385.34
218917_s_at	ARID1A: AT rich interactive domain 1A (SWI- like)	NM_018450	8289	gb:NM_018450.1 /DB_XREF=gi:8922086 /GEN=BM029 /FEA=FLmRNA /CNT=76 /TID=Hs.8740.0 /TIER=FL+Stack /STK=33 /UG=Hs.8740 /LL=55834 /DEF=Homo sapiens uncharacterized bone marrow protein BM029 (BM029), mRNA. /PROD=uncharacterized bone marrow protein BM029 /FL=gb:AF217506.1 gb:NM_018450.1	1662.75	1772.77	1500.9	1606.85	1543.86	1607.5	1820.16	1454.84	1586.31	1788.81	1771.44	1791.09	1716.23	1308.66	1730.42	1667.82	1502.16	1588.19	1669.32	1592.85	1591.58	1556.65	1421.57	1319.76	1290.9	1461.55	1524.95	1411.4	1692.57	1405.04	1441.85	1326.16	1248.52	1563.26	1870.48	1419.98	1527.34	1154.5	1581.64	1344.29	1227.66	1495.14	1427.41	1282.87	1453.34
225181_at	ARID1B: AT rich interactive domain 1B (SWI1-like)	BE463648	57492	gb:BE463648 /DB_XREF=gi:9509423 /DB_XREF=hs96e09.x1 /CLONE=IMAGE:3145096 /FEA=mRNA /CNT=87 /TID=Hs.73287.0 /TIER=Stack /STK=9 /UG=Hs.73287 /LL=57492 /UG_GENE=KIAA1235 /UG_TITLE=KIAA1235 protein	1044.97	1797.67	700.36	961.92	701.28	872.04	1315.76	860.63	1208.83	1182.49	944.53	1120.29	1135.95	902.06	1212.3	755.22	931.12	823.82	1435.67	1183.88	838.72	630.46	709.33	701.4	641.26	1022.03	810.33	778.85	1369.33	472.07	984.88	554.78	882.21	1362.79	552.86	545.26	691.51	715.21	1118.92	821.41	291.06	739.71	722.89	735.67	1174.69
1558822_at	ARID1B: AT rich interactive domain 1B (SWI1-like)	AF147412	57492	gb:AF147412.1 /DB_XREF=gi:4761763 /TID=Hs2.396929.1 /CNT=8 /FEA=mRNA /TIER=ConsEnd /STK=0 /UG=Hs.396929 /UG_TITLE=Homo sapiens full length insert cDNA clone YP59C02 /DEF=Homo sapiens full length insert cDNA clone YP59C02.	337.7	531.59	238.54	334.7	293.98	378.26	429.31	235.33	424.88	483.7	354.4	329.49	429.82	335.37	335.04	234.19	254.95	339.91	456.77	357.84	288.42	276.19	303.37	237.65	382.01	341.6	363.56	278.46	433.92	244.75	272.5	202.97	228.32	394.78	299.78	286.67	274.96	300.06	405.69	320.78	225.37	263.17	324.55	266.84	330.28
225490_at	ARID2: AT rich interactive domain 2 (ARID, RFX-like)	AW104509	196528	gb:AW104509 /DB_XREF=gi:6075244 /DB_XREF=xd87c03.x1 /CLONE=IMAGE:2604580 /FEA=mRNA /CNT=80 /TID=Hs.6185.1 /TIER=Stack /STK=14 /UG=Hs.6185 /LL=57676 /UG_GENE=KIAA1557 /UG_TITLE=KIAA1557 protein	186.27	270.6	344.82	268.15	295.21	249.73	269.06	272.77	272.1	278.26	250.79	309.67	278.97	279.02	289.29	319.54	267.01	328.88	267.23	281.44	327.64	305.81	259.53	337.03	326.55	276.38	291.9	270.88	288.19	345.13	255.55	324.72	229.15	239.41	283.93	210.53	349.08	287.03	348.73	314.48	217.16	309.43	290.39	230.62	266.48
205865_at	ARID3A: AT rich interactive domain 3A (BRIGHT- like)	NM_005224	1820	gb:NM_005224.1 /DB_XREF=gi:4885192 /GEN=DRIL1 /FEA=FLmRNA /CNT=23 /TID=Hs.198515.0 /TIER=FL /STK=5 /UG=Hs.198515 /LL=1820 /DEF=Homo sapiens dead ringer (Drosophila)-like 1 (DRIL1), mRNA. /PROD=dead ringer-like 1 /FL=gb:U88047.1 gb:NM_005224.1	1458.52	1022.68	1435.26	1002.2	933.75	1026.98	971.14	944.72	1057.68	935.91	924.96	898.75	1082.94	1007.58	1049.42	931.94	949.17	1132.34	903.29	1215.56	1100.09	1041.03	1036.01	876.57	1452.01	691.26	1200.59	1471.62	1111.27	852.8	674.09	739.91	1010.59	1082.07	1421.98	961.57	977.13	1067.87	725.13	967.43	1276.39	1023.52	937.2	767.24	718.15
218964_at	ARID3B: AT rich interactive domain 3B (BRIGHT- like)	NM_006465	10620	gb:NM_006465.1 /DB_XREF=gi:5453637 /GEN=DRIL2 /FEA=FLmRNA /CNT=52 /TID=Hs.10431.0 /TIER=FL+Stack /STK=21 /UG=Hs.10431 /LL=10620 /DEF=Homo sapiens dead ringer (Drosophila)-like 2 (bright and dead ringer) (DRIL2), mRNA. /PROD=dead ringer-like 2 /FL=gb:NM_006465.1 gb:AF116846.1	385.48	317.67	383.58	347.3	475.68	366.69	298.3	489.74	398.03	307.79	252.55	458.27	343.06	459.91	350.35	552.22	382.15	415.17	283.46	385.82	373.63	413.8	456	492.48	296.57	304.97	389.58	629.56	327.25	522.43	477.23	630.88	366.47	349.16	476.81	381.43	436.78	341.62	312.4	474.32	432.74	442.67	364	405.92	356.06
223111_x_at	ARID4B: AT rich interactive domain 4B (RBP1- like)	BF058966	51742	gb:BF058966 /DB_XREF=gi:10812862 /DB_XREF=7k36e06.x1 /CLONE=IMAGE:3477587 /FEA=FLmRNA /CNT=136 /TID=Hs.17428.0 /TIER=Stack /STK=9 /UG=Hs.17428 /LL=51742 /UG_GENE=BCAA /UG_TITLE=RBP1-like protein /FL=gb:AF214114.2	222.66	336.39	247.34	214.58	203.38	216.94	225.26	242.77	194.47	210.78	249.35	249.55	217.66	246.41	222.19	261.4	195.77	226.8	270.31	264.25	240.94	211.21	264.71	268.64	423.06	282.33	379.37	298.58	464.97	208.98	225.61	217.12	260.99	171.77	298.09	170.4	279.88	292.06	288.81	207.9	298.15	253.55	310.47	229.87	214.51
221230_s_at	ARID4B: AT rich interactive domain 4B (RBP1- like) /// AT rich interactive domain 4B (RBP1- like)	NM_016374	51742	gb:NM_016374.2 /DB_XREF=gi:13518237 /GEN=BCAA /FEA=FLmRNA /CNT=1 /TID=HsAffx.900020.137 /TIER=FL /STK=0 /DEF=Homo sapiens RBP1-like protein (BCAA), mRNA. /PROD=RBP1-like protein /FL=gb:NM_016374.2	1010.45	934.75	792.56	780.06	675.29	687.81	831.17	741.64	641.88	763.96	897.87	937.4	811.29	760.41	866.06	809.21	748.11	757.92	1035.48	959.72	777.79	682.39	607.12	649.95	1012.39	706.96	1027.21	820.45	1085.37	535.85	678.36	528.35	723.79	527.06	911.08	540.25	792.7	889.38	925.78	554.1	745.25	663.71	928.02	812.46	714.9
213138_at	ARID5A: AT rich interactive domain 5A (MRF1-like)	M62324	10865	gb:M62324.1 /DB_XREF=gi:188683 /GEN=MRF-1 /FEA=mRNA /CNT=55 /TID=Hs.920.0 /TIER=Stack /STK=39 /UG=Hs.920 /LL=10865 /DEF=Human modulator recognition factor I (MRF-1) mRNA, 3 end. /PROD=modulator recognition factor I	842.6	635.96	647.51	801.02	724.32	653.5	487.9	830.29	542.78	678.62	687.03	606.13	681.76	738	628.21	790.86	654.5	590.25	640.79	620.34	792.16	632.05	691.83	738.08	934.59	513.98	667.11	1083.77	794.48	791.36	1121.86	717.55	624.88	580.31	956.14	709.97	650.39	649.25	578.98	795.96	1098.28	852.1	739.96	613.76	740.88
212614_at	ARID5B: AT rich interactive domain 5B (MRF1-like)	BG285011	84159	gb:BG285011 /DB_XREF=gi:13036541 /DB_XREF=602409278F1 /CLONE=IMAGE:4538275 /FEA=mRNA /CNT=108 /TID=Hs.12702.0 /TIER=Stack /STK=42 /UG=Hs.12702 /UG_TITLE=Homo sapiens mRNA; cDNA DKFZp586N012 (from clone DKFZp586N012)	550	376.62	588.11	276.21	363.84	407	306.3	345.44	583.62	634.43	415.64	607.81	438.36	422.08	452.68	312.08	474.56	718.41	14.07	552.28	408.21	513.92	451.81	381.51	649.29	578.7	686.88	217.23	419.18	590.6	318.65	382.99	114.98	379.33	123.3	621.5	370.59	665.37	572.44	453.27	169.21	509.71	415.93	258.64	502.14
201879_at	ARIH1: ariadne homolog, ubiquitin-conjugating enzyme E2 binding protein, 1 (Drosophila)	AI694332	25820	gb:AI694332 /DB_XREF=gi:4971672 /DB_XREF=wd45e11.x1 /CLONE=IMAGE:2331116 /FEA=FLmRNA /CNT=264 /TID=Hs.181461.0 /TIER=Stack /STK=33 /UG=Hs.181461 /LL=25820 /UG_GENE=ARIH1 /UG_TITLE=ariadne (Drosophila) homolog, ubiquitin-conjugating enzyme E2-binding protein, 1 /FL=gb:NM_005744.2 gb:AF072832.1	233.95	312.15	294.1	261.31	255.41	266.97	296.05	317.26	283.94	250.41	258.78	267.85	298.01	373.48	294.32	309.09	246.73	306.7	287.74	314.94	333.31	326.53	379.03	338.95	479.73	334.91	397.8	392.73	423.82	320.85	244.83	296.04	248.76	260.58	352.09	317	291.4	330.27	314.59	346.92	379.33	322.56	369.51	299.21	262.98
201880_at	ARIH1: Ariadne homolog, ubiquitin-conjugating enzyme E2 binding protein, 1 (Drosophila)	AL040708	25820	gb:AL040708 /DB_XREF=gi:5409654 /DB_XREF=DKFZp434A1015_s1 /CLONE=DKFZp434A1015 /FEA=FLmRNA /CNT=264 /TID=Hs.181461.0 /TIER=Stack /STK=64 /UG=Hs.181461 /LL=25820 /UG_GENE=ARIH1 /UG_TITLE=ariadne (Drosophila) homolog, ubiquitin-conjugating enzyme E2-binding protein, 1 /FL=gb:NM_005744.2 gb:AF072832.1	675.81	627.87	509.05	573.06	547.2	567.98	678.54	590.7	554.85	565.22	551.78	629.59	548.81	594.83	645	650	575.67	571.31	636.88	594.06	598.77	519.14	642.55	561.67	718.99	534.94	618.77	687.55	729.88	590.16	614.18	552.55	578.05	543.52	566.04	592.23	471.71	643.04	537.7	564.1	642.49	628.32	728.13	649.91	624.88
201881_s_at	ARIH1: ariadne homolog, ubiquitin-conjugating enzyme E2 binding protein, 1 (Drosophila)	NM_005744	25820	gb:NM_005744.2 /DB_XREF=gi:9966762 /GEN=ARIH1 /FEA=FLmRNA /CNT=264 /TID=Hs.181461.0 /TIER=FL+Stack /STK=18 /UG=Hs.181461 /LL=25820 /DEF=Homo sapiens ariadne (Drosophila) homolog, ubiquitin-conjugating enzyme E2-binding protein, 1 (ARIH1), mRNA. /PROD=ariadne homolog /FL=gb:NM_005744.2 gb:AF072832.1	336.48	261.08	251.39	236.46	244.56	216.74	269.37	267.35	273.31	259.89	272.65	275.46	226.67	278.54	312.16	252.41	270.1	272.86	306.42	289.3	308.49	280.1	379.89	329.89	409.29	240.09	335.3	275.17	309.77	312.05	320.06	271.88	269.08	217.46	245.98	249.89	282.07	288.17	253.73	299.47	318.54	327.4	313.76	348.36	334.3
201229_s_at	ARIH2: ariadne homolog 2 (Drosophila)	BC000422	10425	gb:BC000422.1 /DB_XREF=gi:12653306 /FEA=FLmRNA /CNT=295 /TID=Hs.241558.0 /TIER=FL+Stack /STK=43 /UG=Hs.241558 /LL=10425 /UG_GENE=ARIH2 /DEF=Homo sapiens, ariadne (Drosophila) homolog 2, clone MGC:8671, mRNA, complete cds. /PROD=ariadne (Drosophila) homolog 2 /FL=gb:AF099149.1 gb:BC000422.1 gb:NM_006321.1 gb:AF183427.1	392.12	308.52	408.46	327.92	352.36	347.24	300.79	349.96	407.4	363.47	343.65	324.53	385.89	354.06	369.23	321.17	407.31	392.4	374.57	386.19	373.05	402.41	319.77	383.51	386.23	418.72	288.98	333.65	364.34	376.36	451.53	391.75	410.44	288.87	277.86	357.38	370.41	366.27	361.93	430.85	327.79	344.87	397.99	325.32	295.75
201230_s_at	ARIH2: ariadne homolog 2 (Drosophila)	NM_006321	10425	gb:NM_006321.1 /DB_XREF=gi:5453556 /GEN=ARIH2 /FEA=FLmRNA /CNT=295 /TID=Hs.241558.0 /TIER=FL+Stack /STK=48 /UG=Hs.241558 /LL=10425 /DEF=Homo sapiens ariadne (Drosophila) homolog 2 (ARIH2), mRNA. /PROD=ariadne (Drosophila) homolog 2 /FL=gb:AF099149.1 gb:BC000422.1 gb:NM_006321.1 gb:AF183427.1	356.27	369.11	372.43	415.95	309.79	330.07	368.28	291.86	389.47	353.67	340.85	330.53	370.12	342.52	337.37	268.85	343.18	382.2	459.72	365.43	346.92	364.16	281.44	305.21	412.53	389.39	303.35	360.33	433.58	337.56	473.6	349.68	444.5	401.74	380.01	362.02	304.47	366.42	336.49	353.02	311.42	321.97	372.65	380.69	312.77
201657_at	ARL1: ADP-ribosylation factor-like 1	BE890745	400	gb:BE890745 /DB_XREF=gi:10349375 /DB_XREF=601431177F1 /CLONE=IMAGE:3916507 /FEA=FLmRNA /CNT=219 /TID=Hs.242894.0 /TIER=Stack /STK=18 /UG=Hs.242894 /LL=400 /UG_GENE=ARL1 /UG_TITLE=ADP-ribosylation factor-like 1 /FL=gb:L28997.1 gb:NM_001177.2	281.72	214.87	285.49	251.51	282.59	263.48	258.36	235.16	310.13	297.66	295.84	261.37	258.47	303.14	347.55	310.01	342.91	270.18	254.75	298.12	309.59	306.78	338.76	297.27	345.85	268.71	283.86	334.11	206.79	345.41	279.39	290.69	317.23	264.68	229.63	411.17	348.77	261.86	276.61	267.49	324.24	360.56	323.17	401.91	286.2
201658_at	ARL1: ADP-ribosylation factor-like 1	AU151560	400	gb:AU151560 /DB_XREF=gi:11013081 /DB_XREF=AU151560 /CLONE=NT2RP2005555 /FEA=FLmRNA /CNT=219 /TID=Hs.242894.0 /TIER=Stack /STK=18 /UG=Hs.242894 /LL=400 /UG_GENE=ARL1 /UG_TITLE=ADP-ribosylation factor-like 1 /FL=gb:L28997.1 gb:NM_001177.2	1008.63	854.61	989.16	727.3	875.53	953.1	765.43	715.87	966.06	780.49	862.83	743.8	877.52	849.95	928.73	927.75	1069.48	1040.62	762.9	928.54	931.48	871.13	893.35	856.15	1258.8	909.48	1253.94	1035.01	790.81	1059.34	828.67	839.9	986.99	950.35	797.75	1241.52	929.48	856.09	883.83	855.37	1066.87	1087.44	997.64	1525.88	882.93
201659_s_at	ARL1: ADP-ribosylation factor-like 1	NM_001177	400	gb:NM_001177.2 /DB_XREF=gi:4755126 /GEN=ARL1 /FEA=FLmRNA /CNT=219 /TID=Hs.242894.0 /TIER=FL+Stack /STK=51 /UG=Hs.242894 /LL=400 /DEF=Homo sapiens ADP-ribosylation factor-like 1 (ARL1), mRNA. /PROD=ADP-ribosylation factor-like 1 /FL=gb:L28997.1 gb:NM_001177.2	816.26	577.3	843.62	697.33	864.51	734.03	555.83	698.74	809.11	633.37	662.15	636.15	681.83	771.64	715.23	816.07	841.21	719.76	629.23	694.58	828.94	712.78	847.92	738.38	986.36	639	735.16	904.25	559.02	864.83	612.35	769.61	715.32	662.48	586.98	979.47	836.78	663.01	618.45	790.94	954.15	910.81	806.25	1118.39	657.87
202564_x_at	ARL2: ADP-ribosylation factor-like 2	NM_001667	402	gb:NM_001667.1 /DB_XREF=gi:4502228 /GEN=ARL2 /FEA=FLmRNA /CNT=135 /TID=Hs.154162.0 /TIER=FL+Stack /STK=49 /UG=Hs.154162 /LL=402 /DEF=Homo sapiens ADP-ribosylation factor-like 2 (ARL2), mRNA. /PROD=ADP-ribosylation factor-like 2 /FL=gb:L13687.1 gb:BC002530.1 gb:NM_001667.1	256.22	302.48	230.19	367.56	290.24	271.67	295.17	327.45	213.57	286.45	258.9	306.81	226.54	364.56	245.44	317.52	305.13	234.86	324.18	233.56	287.35	301.75	301.96	347.19	355.46	350.47	342.81	318.5	336.46	330.6	228.65	289.77	329.74	291.51	372.6	306.64	326.87	329.66	332.11	352.36	343.68	261.71	328.19	289.43	264.27
202092_s_at	ARL2BP: ADP-ribosylation factor-like 2 binding protein	BF244411	23568	gb:BF244411 /DB_XREF=gi:11158342 /DB_XREF=601862994F1 /CLONE=IMAGE:4080550 /FEA=FLmRNA /CNT=240 /TID=Hs.9552.0 /TIER=Stack /STK=11 /UG=Hs.9552 /LL=23568 /UG_GENE=BART1 /UG_TITLE=binder of Arl Two /FL=gb:NM_012106.1 gb:AF126062.1 gb:BC003087.1	330.19	425.39	396.68	297.07	344.6	362.42	332.29	405.01	451.98	364.28	349.78	293.81	395.62	347.92	462.15	397.95	367.59	379.74	480.53	421.83	341.75	413.7	432.12	416.19	453.39	397.19	361.69	424.87	449.3	413.1	558.68	438.42	502.25	310.28	374.69	424.61	363.6	365.45	301.72	359.38	439.4	349.03	402.37	470.4	416.4
202641_at	ARL3: ADP-ribosylation factor-like 3	NM_004311	403	gb:NM_004311.1 /DB_XREF=gi:4757773 /GEN=ARL3 /FEA=FLmRNA /CNT=159 /TID=Hs.182215.0 /TIER=FL /STK=7 /UG=Hs.182215 /LL=403 /DEF=Homo sapiens ADP-ribosylation factor-like 3 (ARL3), mRNA. /PROD=ADP-ribosylation factor-like 3 /FL=gb:U07151.1 gb:NM_004311.1	707.94	668.6	987.3	925.08	1243.32	945.42	849.34	1091.28	929.61	766.18	668.04	968.68	803.1	1009.7	921.95	1148.88	1198.43	836.3	880.62	776.2	1029.6	960.54	1209.52	1253.99	1038.69	1168.48	1287.85	1550.31	911.44	1512.13	803.06	906.6	1301.07	942.04	1158.08	1319.94	1370.65	1132.89	939.04	1143.26	1497.7	1119.82	997.27	1413.27	924.53
218150_at	ARL5A: ADP-ribosylation factor-like 5A	NM_012097	26225	gb:NM_012097.1 /DB_XREF=gi:6912243 /GEN=ARL5 /FEA=FLmRNA /CNT=125 /TID=Hs.42500.0 /TIER=FL+Stack /STK=43 /UG=Hs.42500 /LL=26225 /DEF=Homo sapiens ADP-ribosylation factor-like 5 (ARL5), mRNA. /PROD=ADP-ribosylation factor-like 5 /FL=gb:NM_012097.1 gb:BC001254.1 gb:AF100740.1	2437.89	2243.74	3118.2	2680.47	2755.26	2601.49	2272.47	2531.11	2744.49	2498.53	2536.86	2752.89	2586.05	2754.38	2997.86	2114.51	2671.02	2523.03	1404.07	2051.54	2180.8	2692.71	2868.15	2864.28	2317.33	3071.28	2464.99	2361.91	2167.87	2450.03	2523.21	2459.6	1617.52	3243.6	2308.35	2678.96	2240.25	2400.44	3373.52	2669.86	1691.49	2596.52	2214.31	2388.79	3217.04
226617_at	ARL5A: ADP-ribosylation factor-like 5A	AW291264	26225	gb:AW291264 /DB_XREF=gi:6697900 /DB_XREF=UI-H-BI2-agi-f-12-0-UI.s1 /CLONE=IMAGE:2724622 /FEA=EST /CNT=46 /TID=Hs.42500.2 /TIER=Stack /STK=16 /UG=Hs.42500 /LL=26225 /UG_GENE=ARL5 /UG_TITLE=ADP-ribosylation factor-like 5	1282.15	1042.48	1528.99	1225.79	1325.15	1165.85	1082.24	1114.67	1299.95	1127.81	1140.23	1212.5	1103.58	1337.28	1442.9	993.41	1437.66	1139.42	620.38	922.71	1003.62	1370.41	1379.23	1235.37	1134.22	1512.29	1163.79	1022.16	995.59	1190.96	1286.35	1128.21	741.36	1701.51	976.04	1307.81	1002.56	1103.76	1488.08	1194.24	817.66	1182.66	1039.39	1161.12	1539
211935_at	ARL6IP: ADP-ribosylation factor-like 6 interacting protein	D31885	23204	gb:D31885.1 /DB_XREF=gi:505097 /GEN=KIAA0069 /FEA=mRNA /CNT=481 /TID=Hs.75249.0 /TIER=Stack /STK=157 /UG=Hs.75249 /LL=23204 /UG_TITLE=ADP-ribosylation factor-like 6 interacting protein /DEF=Human mRNA for KIAA0069 gene, partial cds.	3026.69	2548.7	2926.97	2495.27	2646.78	2442.69	2548.98	2901.82	2581.4	2764.8	2979.08	2964.71	2643.89	2676.91	2887.04	3037.47	2851.15	2589.12	2857.97	2800.08	2918.45	2766.17	2637.49	2880.09	2876.58	2821.28	2849.16	2953.17	2685.58	2887.3	2630.38	2861.7	2843.48	2416.42	2746.66	2089.88	2802.08	2667.01	3027.84	2937.09	2452.6	2658.26	2580.61	2972.71	2624.23
217579_x_at	ARL6IP2: ADP-ribosylation factor-like 6 interacting protein 2	AW301806	64225	gb:AW301806 /DB_XREF=gi:6711483 /DB_XREF=xr56e11.x1 /CLONE=IMAGE:2764172 /FEA=EST /CNT=7 /TID=Hs.150551.0 /TIER=ConsEnd /STK=1 /UG=Hs.150551 /UG_TITLE=ESTs, Weakly similar to ALU1_HUMAN ALU SUBFAMILY J SEQUENCE CONTAMINATION WARNING ENTRY (H.sapiens)	7096.7	7262.84	7942.59	7156	7738.94	7694.23	7363.77	7777.17	7467.54	7204.53	7424.31	7775.63	7802.54	7595.51	6876.06	7999.81	7286.49	8335.34	7766.62	8078.2	7843.03	7629.18	7199.4	7632.68	7382.08	6489.11	7537.13	7842.54	6834.08	7718.7	6222.92	7483.49	7134.94	5855.33	7635.83	7000.89	8690.61	7641.21	7714.42	7602.33	6991.44	7208.14	6549.92	6082.53	6659.42
222700_at	ARL6IP2: ADP-ribosylation factor-like 6 interacting protein 2	AV700003	64225	gb:AV700003 /DB_XREF=gi:10301974 /DB_XREF=AV700003 /CLONE=GKCELC10 /FEA=FLmRNA /CNT=68 /TID=Hs.31236.0 /TIER=Stack /STK=26 /UG=Hs.31236 /LL=64225 /UG_GENE=FLJ23293 /UG_TITLE=hypothetical protein FLJ23293 similar to ARL-6 interacting protein-2 /FL=gb:NM_022374.1	903.44	742.63	1076.62	797.97	817.1	956.11	913.53	819.94	1041.11	830.44	875.71	747.49	1000.8	801.38	1020.73	905.89	821.55	908.96	980.24	1005.14	969.47	1067.49	1000.65	779.3	1160.23	1091.25	771.48	621.46	948.8	758.84	1322.4	823.49	885.61	694.17	692.07	757.1	628.54	1104.69	964.35	905.02	818.55	990.58	877.78	1023.18	930.81
218216_x_at	ARL6IP4: ADP-ribosylation-like factor 6 interacting protein 4	NM_016638	51329	gb:NM_016638.1 /DB_XREF=gi:7706183 /GEN=LOC51329 /FEA=FLmRNA /CNT=117 /TID=Hs.103561.0 /TIER=FL+Stack /STK=46 /UG=Hs.103561 /LL=51329 /DEF=Homo sapiens SRp25 nuclear protein (LOC51329), mRNA. /PROD=SRp25 nuclear protein /FL=gb:NM_016638.1 gb:AB035384.1 gb:BC001958.1	795.31	977.32	817.64	905.22	860.43	976.02	740.91	940.8	902.03	904.06	857.02	898.41	906.16	1020.78	843.56	809.85	844.92	877.76	991.86	856.67	792.19	914.39	818.14	785.51	933.77	780.52	882.75	902.58	942.71	821.04	821.08	892.38	811.02	840.12	859.08	814.8	910.12	766.74	938.26	804.39	885.09	785.09	875.28	721.03	779.93
220597_s_at	ARL6IP4: ADP-ribosylation-like factor 6 interacting protein 4	NM_018694	51329	gb:NM_018694.1 /DB_XREF=gi:8923906 /GEN=LOC55913 /FEA=FLmRNA /CNT=5 /TID=Hs.306208.0 /TIER=FL /STK=2 /UG=Hs.306208 /LL=55913 /DEF=Homo sapiens HSVI binding protein (LOC55913), mRNA. /PROD=HSVI binding protein /FL=gb:AF267748.1 gb:NM_018694.1	695.87	874.07	626.82	782.45	761	838.42	698.1	812.66	762.58	838.69	792.25	808.87	760.49	959.36	715.44	746.24	762.8	794.12	837.68	783.32	761.7	815.7	794	718.99	874.08	726.59	856.74	840.87	914.05	812.89	750.52	824.7	744.42	830.95	787.88	775.78	867.76	707.54	854.22	752.12	810.18	695.98	867.97	701	712.79
200760_s_at	ARL6IP5: ADP-ribosylation-like factor 6 interacting protein 5	N92494	10550	gb:N92494 /DB_XREF=gi:1264803 /DB_XREF=zb12h11.s1 /CLONE=IMAGE:301893 /FEA=FLmRNA /CNT=482 /TID=Hs.92384.0 /TIER=Stack /STK=8 /UG=Hs.92384 /LL=10550 /UG_GENE=JWA /UG_TITLE=vitamin A responsive; cytoskeleton related /FL=gb:BC005143.1 gb:AF161476.1 gb:AF125530.1 gb:AF070523.1 gb:NM_006407.2	1897.9	2938.47	2273.58	2180.77	2185.25	2286.32	2027.31	2230.74	2239.88	1834.89	1881.82	2084.75	2293.15	2136.15	2479.28	2003.59	1904.94	2349.7	2388.46	2757.91	2442.08	2198.29	2278.43	2376.01	2473.52	2010.32	2197.87	3571.14	2360.04	1926.45	2341.33	1705.14	2773.66	1623.88	1968.87	2526.12	2264.08	2294.39	2073.16	1656.44	3500.19	1986.14	2667.39	4078.64	1485.2
200761_s_at	ARL6IP5: ADP-ribosylation-like factor 6 interacting protein 5	NM_006407	10550	gb:NM_006407.2 /DB_XREF=gi:7669496 /GEN=JWA /FEA=FLmRNA /CNT=482 /TID=Hs.92384.0 /TIER=FL+Stack /STK=77 /UG=Hs.92384 /LL=10550 /DEF=Homo sapiens vitamin A responsive; cytoskeleton related (JWA), mRNA. /PROD=vitamin A responsive; cytoskeleton related /FL=gb:BC005143.1 gb:AF161476.1 gb:AF125530.1 gb:AF070523.1 gb:NM_006407.2	2388.79	2987.78	2456.65	2377.9	2386.61	2429.06	2523.9	2359.24	2542.23	2130.25	2007.96	2502.51	2390.41	2151.51	2779.76	2067.65	2008.16	2419.2	2693.86	3034.23	2087.45	2035.68	2210.59	2195.42	2476.79	1758.13	2229.04	3615.36	2303.85	1967.23	2765.51	1901.15	2878.7	1866.47	2066.97	2696.46	2158.03	2587.46	2250.62	1483.3	3154.93	2009.24	2840.51	4120.99	1824.11
225707_at	ARL6IP6: ADP-ribosylation-like factor 6 interacting protein 6	AL581082	151188	gb:AL581082 /DB_XREF=gi:12947729 /DB_XREF=AL581082 /CLONE=CS0DJ013YM06 (3 prime) /FEA=mRNA /CNT=97 /TID=Hs.167073.0 /TIER=Stack /STK=21 /UG=Hs.167073 /UG_TITLE=Homo sapiens cDNA FLJ13047 fis, clone NT2RP3001383, weakly similar to Mus musculus ARL-6 interacting protein-6 (Aip-6) mRNA	1010.25	765.71	1782.21	1460.33	1444.14	1224.11	1184.88	1613.53	1256.63	1409.51	1368.62	1804.38	1296.4	1460.08	1173.16	1534.94	1176.48	1412.68	1150.38	1186.95	1272.8	1420.04	1327.18	1541.94	1098.99	1397.77	1390.61	1095.65	1204.08	1630.83	1248.14	1578.6	1343.58	1167.93	1847.1	1151.36	1627.88	1609.6	1660.59	1485.94	1069.11	1368.54	1377.01	1116.89	1255.69
225711_at	ARL6IP6: ADP-ribosylation-like factor 6 interacting protein 6	AA654338	151188	gb:AA654338 /DB_XREF=gi:2590492 /DB_XREF=nt12b03.s1 /CLONE=IMAGE:1192877 /FEA=mRNA /CNT=97 /TID=Hs.167073.0 /TIER=ConsEnd /STK=1 /UG=Hs.167073 /UG_TITLE=Homo sapiens cDNA FLJ13047 fis, clone NT2RP3001383, weakly similar to Mus musculus ARL-6 interacting protein-6 (Aip-6) mRNA	229.63	139.75	318.59	333.15	357.11	271.47	336.68	259.39	288.65	308.53	306.59	360.26	260.21	295.38	270.64	318.19	292.44	259.63	295.69	248.38	264.46	324.84	297.94	308.44	177.94	258.17	223.99	198.69	248.76	340.07	288.31	360.53	287.1	249.93	276.14	261.65	292.94	363.87	301.14	267.52	227.31	263.64	290.76	232.85	233.77
217852_s_at	ARL8B: ADP-ribosylation factor-like 8B	NM_018184	55207	gb:NM_018184.1 /DB_XREF=gi:8922600 /GEN=FLJ10702 /FEA=FLmRNA /CNT=223 /TID=Hs.104222.0 /TIER=FL+Stack /STK=42 /UG=Hs.104222 /LL=55207 /DEF=Homo sapiens hypothetical protein FLJ10702 (FLJ10702), mRNA. /PROD=hypothetical protein FLJ10702 /FL=gb:NM_018184.1	2359.63	2223.23	1471.05	1464.42	1549.74	1405.11	1417.4	1471.97	1484.1	1408.76	1587.08	1239.13	1599.98	1369.25	1530.8	1353.14	1295.15	1437.88	1972.07	1606.7	1818.28	1415.99	1345.58	1444.79	2229.02	1500.54	1749.77	1745.27	1702.7	1747.23	1784.94	1533.12	1614.77	1555.61	1771.98	1602.32	1420.88	1530.57	1270.29	1738.81	2078.33	1640.89	1542.17	2015.48	1693.53
222442_s_at	ARL8B: ADP-ribosylation factor-like 8B	AW055237	55207	gb:AW055237 /DB_XREF=gi:5920940 /DB_XREF=wz02g04.x1 /CLONE=IMAGE:2556918 /FEA=FLmRNA /CNT=223 /TID=Hs.104222.0 /TIER=Stack /STK=16 /UG=Hs.104222 /LL=55207 /UG_GENE=FLJ10702 /UG_TITLE=hypothetical protein FLJ10702 /FL=gb:NM_018184.1	870.43	713.39	679.97	602	715.76	591.24	727.65	557.42	773.31	575.77	818.79	534.89	651.37	612.84	709.92	616.01	711.31	648.3	698.27	712.12	884.8	738.29	616.92	610.16	827.14	626.99	609.92	807.94	534.96	710.69	760.28	754.11	884.01	676.49	480.48	617.43	635.13	796.48	439.58	698.79	724.92	788.82	731.8	920.49	846.67
218185_s_at	ARMC1: armadillo repeat containing 1	NM_018120	55156	gb:NM_018120.1 /DB_XREF=gi:8922478 /GEN=FLJ10511 /FEA=FLmRNA /CNT=112 /TID=Hs.106768.0 /TIER=FL /STK=5 /UG=Hs.106768 /LL=55156 /DEF=Homo sapiens hypothetical protein FLJ10511 (FLJ10511), mRNA. /PROD=hypothetical protein FLJ10511 /FL=gb:NM_018120.1	1271.2	1118.9	1218.65	1255.23	1199.22	1058.33	1286.28	1156.6	1321.62	1321.05	1356.05	1282.65	1397.29	1225.68	1284.71	1224.82	1220.62	1161.32	1175.21	1286.28	1428.73	1393.25	1258.47	1211.47	1170.82	1347.95	1186.33	1190.36	1194.83	1231.84	1445.31	1309.29	1363.77	1162.67	1081.58	1304.35	1081.37	1182.23	1179.79	1247.93	1258.85	1273.45	1262.71	1279.83	1360.41
222550_at	ARMC1: armadillo repeat containing 1	AK024053	55156	gb:AK024053.1 /DB_XREF=gi:10436326 /FEA=FLmRNA /CNT=112 /TID=Hs.106768.0 /TIER=Stack /STK=16 /UG=Hs.106768 /LL=55156 /UG_GENE=FLJ10511 /UG_TITLE=hypothetical protein FLJ10511 /DEF=Homo sapiens cDNA FLJ13991 fis, clone Y79AA1002115. /FL=gb:NM_018120.1	1124.63	1206.2	1229.7	1354.98	1138.43	1225.98	1356.54	1135.59	1236.06	1295.34	1369.19	1211.01	1323.58	1283.48	1249.16	1202.78	1196.37	1251.63	1380.24	1302.02	1268.12	1352.97	1246.47	1126.76	1284.54	1234.44	1153.46	1185.3	1238.19	1195.28	1338.01	1240.88	1322.49	1324.22	1150.03	1238.27	1163.65	1388.47	1232.86	1101.65	1297.07	1302.35	1340.67	1078.94	1206.61
203486_s_at	ARMC8: armadillo repeat containing 8	BF195973	25852	gb:BF195973 /DB_XREF=gi:11083411 /DB_XREF=7o88c12.x1 /CLONE=IMAGE:3643391 /FEA=FLmRNA /CNT=138 /TID=Hs.102708.0 /TIER=Stack /STK=10 /UG=Hs.102708 /LL=25852 /UG_GENE=DKFZP434A043 /UG_TITLE=DKFZP434A043 protein /FL=gb:NM_015396.1	334.49	372.8	340.53	292.68	402.24	317.24	316.67	387.64	401.39	336.14	355.48	354.22	375.18	358.96	394.72	435.74	406.63	404.08	345.68	327.41	407.76	431.13	416.19	459.15	329.71	376.77	403.91	454.67	326.27	453.78	391.4	448.63	416.63	387.18	396.68	313.38	424.29	288.2	327.97	468.95	371.63	404.01	412.88	448.16	400.88
203487_s_at	ARMC8: armadillo repeat containing 8	NM_015396	25852	gb:NM_015396.1 /DB_XREF=gi:7661561 /GEN=DKFZP434A043 /FEA=FLmRNA /CNT=138 /TID=Hs.102708.0 /TIER=FL+Stack /STK=31 /UG=Hs.102708 /LL=25852 /DEF=Homo sapiens DKFZP434A043 protein (DKFZP434A043), mRNA. /PROD=DKFZP434A043 protein /FL=gb:NM_015396.1	422.91	503.89	214.21	258.55	402.19	339.51	436.64	179.45	526.15	296.47	356.36	355.93	324.9	422.9	322.8	439.85	405.51	403.72	438.8	348.51	390.8	499.64	413.47	441.12	596.53	460.21	656.32	530.86	590.28	405.56	504.59	525.83	399.02	774.68	515.19	483.81	456.88	619.88	518.36	317.79	570.03	512.05	447.43	438.21	615.26
203404_at	ARMCX2: armadillo repeat containing, X-linked 2	NM_014782	9823	gb:NM_014782.1 /DB_XREF=gi:7662161 /GEN=KIAA0512 /FEA=FLmRNA /CNT=95 /TID=Hs.48924.0 /TIER=FL /STK=3 /UG=Hs.48924 /LL=9823 /DEF=Homo sapiens KIAA0512 gene product (KIAA0512), mRNA. /PROD=KIAA0512 gene product /FL=gb:NM_014782.1 gb:AB011084.1	366.83	182.06	225.32	184.97	222.95	225.08	535.86	215.33	357.95	315.2	395.57	140.73	267.35	217.24	419.58	375.2	132.97	212.16	189.2	159.06	300.31	271.08	377.46	64.94	746.57	116.56	7.52	576.05	589.09	128.76	228.04	165.52	163.35	468.95	290	159.02	316.5	258.3	192.8	261.2	318.49	295.2	295.83	675.36	328.87
217858_s_at	ARMCX3: armadillo repeat containing, X-linked 3	NM_016607	51566	gb:NM_016607.1 /DB_XREF=gi:7705273 /GEN=ALEX3 /FEA=FLmRNA /CNT=193 /TID=Hs.172788.0 /TIER=FL /STK=0 /UG=Hs.172788 /LL=51566 /DEF=Homo sapiens ALEX3 protein (ALEX3), mRNA. /PROD=ALEX3 protein /FL=gb:AB039669.1 gb:NM_016607.1	922.08	661.72	970.15	469.52	646.96	642.14	610.37	604.77	783.76	601.88	587.76	620.98	657.59	709.93	730.75	609.01	787.22	938.29	446.74	773.12	887.98	676.27	754.02	556.82	1047.41	482.67	687.8	802.96	725.41	748.79	490.01	581.12	592.02	658.05	556.07	968.68	771.98	684.87	774.69	652.56	825.36	978.73	774.64	854.3	484.97
222444_at	ARMCX3: armadillo repeat containing, X-linked 3	AL121883	51566	gb:AL121883 /DB_XREF=gi:8218108 /FEA=FLmRNA /CNT=193 /TID=Hs.172788.0 /TIER=Stack /STK=33 /UG=Hs.172788 /LL=51566 /UG_GENE=ALEX3 /UG_TITLE=ALEX3 protein /DEF=Human DNA sequence from clone RP4-545K15 on chromosome Xq21.33-22.3. Contains the gene for a novel protein similar to KIAA0512, the gene ALEX3 for a protein similar to KIAA0512 and KIAA0443, ESTs, STSs and GSSs /FL=gb:AB039669.1 gb:NM_016607…	632.28	567.52	455.43	322.64	328.95	378.7	426.49	338.99	422.3	412.49	401.01	358.24	435.7	427.36	501.83	342.65	430.31	537.66	392.89	523.46	493.12	364.04	432.08	282.8	747.13	322.2	490.13	518.39	481.78	368.87	311.33	270.48	384.38	518.06	400.33	605.92	380.92	430.78	470.63	333.6	532.8	507.49	461.5	555.27	346
214749_s_at	ARMCX6 /// LOC653354: armadillo repeat containing, X-linked 6 /// similar to amrmadillo repeat containing, X-linked 6 (H. sapiens)-like	AK000818	54470 /// 653354	gb:AK000818.1 /DB_XREF=gi:7021128 /FEA=mRNA /CNT=30 /TID=Hs.83530.1 /TIER=ConsEnd /STK=0 /UG=Hs.83530 /LL=54470 /UG_GENE=FLJ20811 /UG_TITLE=hypothetical protein /DEF=Homo sapiens cDNA FLJ20811 fis, clone ADSE01435.	1390.85	1630.05	1797.86	1494.22	1636	1649.68	1689.65	1614.34	1444.18	1511.15	1578.95	1669.92	1543.69	1728.94	1745.06	1739.83	1615.73	1798.38	1195.25	1606.85	1533.02	1582.35	1740.03	1424.97	1594.52	1415.79	1407.55	1579.7	1469.44	1624.25	1582.22	1575.43	1467.92	1933.32	1626.4	1767.91	1646.05	1529.53	1839.68	1504.67	1474.02	1486.74	1517.9	1987.26	1357.12
202655_at	ARMET: arginine-rich, mutated in early stage tumors	NM_006010	7873	gb:NM_006010.1 /DB_XREF=gi:5174392 /GEN=ARMET /FEA=FLmRNA /CNT=176 /TID=Hs.75412.0 /TIER=FL+Stack /STK=66 /UG=Hs.75412 /LL=7873 /DEF=Homo sapiens arginine-rich, mutated in early stage tumors (ARMET), mRNA. /PROD=arginine-rich protein /FL=gb:NM_006010.1 gb:M83751.1	3091.51	1513.63	3855.42	2049.32	2835.47	3411.58	2105.32	2534.82	3296.86	1926.68	2628.91	1588.17	2237.07	1949.53	2692.91	2434.73	3411.64	3748.44	2160.9	2300.32	2855.98	3451.3	2673.02	1936.81	2140.31	1606.48	3170.57	2620.86	1494.27	3610.24	1858.32	2743.52	2397.11	2245.56	1952.88	5624.2	2616.58	2127.48	2207.6	1842.55	1971.2	4614.92	2647.84	3281.15	1809.98
209824_s_at	ARNTL: aryl hydrocarbon receptor nuclear translocator-like	AB000812	406	gb:AB000812.1 /DB_XREF=gi:2094734 /FEA=FLmRNA /CNT=50 /TID=Hs.74515.2 /TIER=FL /STK=0 /UG=Hs.74515 /LL=406 /UG_GENE=ARNTL /DEF=Homo sapiens mRNA for BMAL1b, complete cds. /PROD=BMAL1b /FL=gb:AF044288.1 gb:AB000812.1	221.63	262.46	183.71	192.44	233.6	189.85	175.16	183.38	238.27	169.53	240.83	273.39	147.03	200.22	224.97	280.47	346.5	236.25	444.68	291.25	201.87	209.37	272.56	302.38	199.45	187.09	193.98	311.37	257.95	273.7	264.37	216.55	314.43	195.33	258.83	391.01	183.53	242.82	233.42	191.29	362.34	281.8	368.67	358.32	266.93
220658_s_at	ARNTL2: aryl hydrocarbon receptor nuclear translocator-like 2	NM_020183	56938	gb:NM_020183.1 /DB_XREF=gi:9910367 /GEN=LOC56938 /FEA=FLmRNA /CNT=4 /TID=Hs.222024.0 /TIER=FL /STK=0 /UG=Hs.222024 /LL=56938 /DEF=Homo sapiens transcription factor BMAL2 (LOC56938), mRNA. /PROD=transcription factor BMAL2 /FL=gb:NM_020183.1 gb:AB039921.1	374.28	277.27	351.49	369.43	520.89	370.03	368.65	463.93	345.57	349.84	386.55	368.78	339.78	521.09	350.41	512.02	372.29	319.09	339.85	344.17	415.74	433.36	502.02	631.5	457.91	342.24	330.35	671.43	497.96	543.46	402.8	471.81	433.18	303.78	495.09	266.2	515.95	494.6	298.87	525.31	601.49	412	463.93	459.24	426.65
223586_at	ARNTL2: aryl hydrocarbon receptor nuclear translocator-like 2	AF256215	56938	gb:AF256215.1 /DB_XREF=gi:11345222 /FEA=FLmRNA /CNT=27 /TID=Hs.222024.3 /TIER=FL /STK=7 /UG=Hs.222024 /LL=56938 /UG_GENE=LOC56938 /DEF=Homo sapiens cycle-like factor CLIF mRNA, complete cds. /PROD=cycle-like factor CLIF /FL=gb:AF256215.1	380.17	263.81	305.32	339.6	489.29	368.43	348.05	550.17	332.36	281.69	342.95	407.59	340.72	477.94	374.03	563.97	382.08	377.5	284.09	312.49	452.68	382.57	414.68	698.87	421.72	298.77	389.96	719.7	469.56	582.64	362.83	499.11	467.05	251.55	607.09	261.14	477.44	447.54	317.37	465.86	612.84	343.75	404.02	437.31	368.82
224204_x_at	ARNTL2: aryl hydrocarbon receptor nuclear translocator-like 2	AF231339	56938	gb:AF231339.1 /DB_XREF=gi:7963666 /GEN=MOP9 /FEA=FLmRNA /CNT=1 /TID=Hs.222024.1 /TIER=FL /STK=0 /UG=Hs.222024 /LL=56938 /DEF=Homo sapiens bHLH-PAS transcription factor MOP9 (MOP9) mRNA, short form, complete cds, alternatively spliced. /PROD=bHLH-PAS transcription factor MOP9 /FL=gb:AF231339.1	398.14	347.09	386.15	417.06	522.81	359.6	388.59	527.34	388.09	378.7	413.88	366	377.12	531.25	368.59	510.6	403.13	388.56	350.01	355.24	469.72	448.95	510.63	607.71	486.8	348.94	368.73	685.05	526.86	593.38	410.25	502.71	455.02	312.19	501.93	266.29	550.1	537.82	358.83	539.84	659.42	431.55	475.91	463.12	418.81
200950_at	ARPC1A: actin related protein 2/3 complex, subunit 1A, 41kDa	NM_006409	10552	gb:NM_006409.1 /DB_XREF=gi:5454077 /GEN=ARPC1A /FEA=FLmRNA /CNT=354 /TID=Hs.90370.0 /TIER=FL /STK=0 /UG=Hs.90370 /LL=10552 /DEF=Homo sapiens actin related protein 23 complex, subunit 1A (41 kD) (ARPC1A), mRNA. /PROD=actin related protein 23 complex, subunit 1A(41 kD) /FL=gb:NM_006409.1	628.65	740.39	579.29	570.41	709.08	580.83	522	804.84	650.11	538.55	570	645.91	604.46	692.53	610.9	769.36	713.48	646.59	810.65	560.28	787.89	675	820.43	953.04	625.8	942.57	943.85	842.44	890.7	777.24	1035.57	831.12	1044.07	665.7	664.92	733.73	661.28	446.32	561.02	803.56	796.95	804.64	769.1	997.5	887.04
201954_at	ARPC1B /// LOC653888: actin related protein 2/3 complex, subunit 1B, 41kDa /// similar to Actin-related protein 2/3 complex subunit 1B (ARP2/3 complex 41 kDa subunit) (p41-ARC)	NM_005720	10095 /// 653888	gb:NM_005720.1 /DB_XREF=gi:5031600 /GEN=ARPC1B /FEA=FLmRNA /CNT=200 /TID=Hs.11538.0 /TIER=FL+Stack /STK=55 /UG=Hs.11538 /LL=10095 /DEF=Homo sapiens actin related protein 23 complex, subunit 1A (41 kD) (ARPC1B), mRNA. /PROD=actin related protein 23 complex, subunit 1A(41 kD) /FL=gb:AF006084.1 gb:BC002562.1 gb:NM_005720.1	4626.47	4990.51	4637.17	4551.38	5099.6	5069.64	4209.2	5084.26	4728.92	4887.16	4907.23	4874.32	4966.71	4934.33	3872.81	5042.81	4170.35	4202.35	2810.76	4911.14	5084.87	4556.69	2717.95	3351.81	3518.22	4531.76	3488.99	4290.22	4124.69	2963.73	3223.37	3963.07	4389.91	3882.68	3211.26	4795.99	5308.89	4874.82	4250.7	2506.41	3229.78	2849.7	3657.84	1896.25	3556.5
207988_s_at	ARPC2: actin related protein 2/3 complex, subunit 2, 34kDa	NM_005731	10109	gb:NM_005731.1 /DB_XREF=gi:5031598 /GEN=ARPC2 /FEA=FLmRNA /CNT=2 /TID=Hs.83583.0 /TIER=FL /STK=0 /UG=Hs.83583 /LL=10109 /DEF=Homo sapiens actin related protein 23 complex, subunit 2 (34 kD) (ARPC2), mRNA. /PROD=actin related protein 23 complex, subunit 2 (34kD) /FL=gb:AF006085.1 gb:NM_005731.1	6551.84	6514.86	6767	6212.83	7854.8	6904.43	6419.53	7145.21	6504.75	5915.42	6780.28	6850.87	7068.27	6229.76	7233.02	7627.39	7622.45	6951.03	5757.84	6877.24	6806.11	7067.89	6130.29	6863.23	6247.95	4666.49	6316.69	8180.24	6452.68	6592.4	6681.83	6892.84	6148.12	6575.28	6139.94	6063.23	6493.25	5946.52	5766.8	5981.18	7457.52	6735.4	7043.29	6251.36	5707.25
208679_s_at	ARPC2: actin related protein 2/3 complex, subunit 2, 34kDa	AF279893	10109	gb:AF279893.1 /DB_XREF=gi:12751114 /FEA=FLmRNA /CNT=357 /TID=Hs.83583.1 /TIER=FL /STK=1 /UG=Hs.83583 /LL=10109 /UG_GENE=ARPC2 /DEF=Homo sapiens PNAS-139 mRNA, complete cds. /PROD=PNAS-139 /FL=gb:AF279893.1 gb:BC000590.1	7365.7	8005.41	8519.69	7599.77	9337.27	8385.18	7084.03	8863.5	7628	6974.23	7919.03	8323.73	8394.94	7892.4	8616.53	9509.27	8924.7	8481.67	6884.53	8570.17	8517.68	8609.54	8353.74	9163.22	8087.87	6307.29	8224.37	10513.6	7928.04	8870.05	8483.62	8624.32	7811.55	8116.88	8062.61	7487.03	8070.15	6668.92	7056.82	8402.02	9264.36	8788.27	9117.84	8911.3	7445.33
213513_x_at	ARPC2: actin related protein 2/3 complex, subunit 2, 34kDa	BG034239	10109	gb:BG034239 /DB_XREF=gi:12427339 /DB_XREF=602302301F1 /CLONE=IMAGE:4403617 /FEA=EST /CNT=32 /TID=Hs.252280.1 /TIER=Stack /STK=22 /UG=Hs.252280 /LL=9138 /UG_GENE=ARHGEF1 /UG_TITLE=Rho guanine nucleotide exchange factor (GEF) 1	6827.23	6929.68	7539.46	6574.63	8216.82	7272.99	6996.53	7454.18	7079.46	6373.31	7240.43	7417.34	7560.23	7042.24	7773.36	8458.81	7887.24	7461.85	6468.23	7584.94	7556.02	7863.46	6938.57	7769.56	7037.45	5435.19	7085.69	9002.29	6992.67	7652.46	7653.18	8083.35	7250.46	7328.66	7041.91	6711.55	7266.55	6578.35	6385.23	7195.35	8143.65	7620.63	7752.57	7657.98	6817.06
208736_at	ARPC3: actin related protein 2/3 complex, subunit 3, 21kDa	AF004561	10094	gb:AF004561.1 /DB_XREF=gi:2209346 /FEA=FLmRNA /CNT=413 /TID=Hs.6895.0 /TIER=FL /STK=7 /UG=Hs.6895 /LL=10094 /UG_GENE=ARPC3 /DEF=Homo sapiens p21-Arc mRNA, complete cds. /PROD=p21-Arc /FL=gb:AF004561.1 gb:AF006086.1 gb:NM_005719.1	4344.54	4975.75	5160.69	4246.1	5599.33	5074.53	4454.93	5175.22	4887.08	4803.67	4804.7	5304.37	4963.8	4946.15	4773.01	5281.59	4928.2	5219.49	4259.3	4718.68	4535.52	4663.96	1349.37	1503.43	1285.31	1706.61	1486.19	1432.36	1970.19	1294.21	1435.56	1769.32	1834.76	1716.16	1460.3	4635.22	5221.12	4280.54	4283.24	1429.58	1454.43	1186.28	1692.54	1132.41	1531.67
217817_at	ARPC4: actin related protein 2/3 complex, subunit 4, 20kDa	BE891920	10093	gb:BE891920 /DB_XREF=gi:10351728 /DB_XREF=601435490F1 /CLONE=IMAGE:3920590 /FEA=FLmRNA /CNT=208 /TID=Hs.323342.0 /TIER=Stack /STK=59 /UG=Hs.323342 /LL=10093 /UG_GENE=ARPC4 /UG_TITLE=actin related protein 23 complex, subunit 4 (20 kD) /FL=gb:AF006087.1 gb:NM_005718.1	693.2	744.49	629.3	577.76	671.4	698.2	672.16	698.65	640.93	584.02	708.52	622.76	708.58	630.16	824.19	779.53	864.8	760.66	567.3	700.93	659.69	740.1	604.73	634.61	602.07	678.78	739.47	717.11	632.29	647.57	802.72	714.6	686.65	760.13	495.47	605.85	620.53	607	621	667.54	628.5	717.33	728.35	774.9	754.15
217818_s_at	ARPC4: actin related protein 2/3 complex, subunit 4, 20kDa	NM_005718	10093	gb:NM_005718.1 /DB_XREF=gi:5031594 /GEN=ARPC4 /FEA=FLmRNA /CNT=208 /TID=Hs.323342.0 /TIER=FL+Stack /STK=8 /UG=Hs.323342 /LL=10093 /DEF=Homo sapiens actin related protein 23 complex, subunit 4 (20 kD) (ARPC4), mRNA. /PROD=actin related protein 23 complex, subunit 4 (20kD) /FL=gb:AF006087.1 gb:NM_005718.1	335.06	443.44	340.65	315.98	400.16	450.94	342.71	447.38	418.81	370.87	415.14	329.41	415.3	349.86	381.31	439.58	502.68	399.77	336.5	431.47	404.51	513.14	389.47	393.92	407.91	395.26	447.81	443.3	450.11	413.69	569.89	433.17	523.33	528.63	313.37	333.71	408.43	335.47	360.21	451.62	431.89	437.3	421.12	481.07	505.08
211672_s_at	ARPC4: actin related protein 2/3 complex, subunit 4, 20kDa /// actin related protein 2/3 complex, subunit 4, 20kDa	AF019888	10093	gb:AF019888.1 /DB_XREF=gi:2444286 /GEN=ARC20 /FEA=FLmRNA /CNT=1 /TID=HsAffx.900461.772 /TIER=FL /STK=0 /DEF=Homo sapiens Arp23 complex 20 kDa subunit (ARC20) mRNA, complete cds. /PROD=Arp23 complex 20 kDa subunit /FL=gb:AF019888.1	394.1	535.08	437	364.17	473.97	440.79	374.63	511.46	507.89	481.35	504.28	400.18	466.44	469.8	466.49	543.03	477.47	411.28	410.94	442.57	482.07	528.32	419.67	477.7	409.91	468.86	535.96	526.84	454.54	454.53	623.96	540.89	535.47	537.45	299.31	366.5	420.97	348.25	387.29	510.57	451.63	519.68	472.83	512.15	555.29
211963_s_at	ARPC5: actin related protein 2/3 complex, subunit 5, 16kDa	AL516350	10092	gb:AL516350 /DB_XREF=gi:12779843 /DB_XREF=AL516350 /CLONE=CS0DA005YD24 (3 prime) /FEA=FLmRNA /CNT=408 /TID=Hs.82425.1 /TIER=Stack /STK=10 /UG=Hs.82425 /LL=10092 /UG_GENE=ARPC5 /UG_TITLE=actin related protein 23 complex, subunit 5 (16 kD) /FL=gb:AF017807.1	4261.22	4048.32	5235.47	4742.61	5691.66	4667.6	4700.39	5296.41	4491.17	4031.58	4992.67	4894.27	5166.06	4705.03	4845.73	5435.43	5152.19	4961.97	5069.86	5308.77	5147.75	5713.3	4120.07	5283.68	5013.52	4723.91	4179.4	6170.65	4523.2	5188.02	5547.05	6370.58	6418.48	4194.3	4554.41	4924.45	4934.76	4645.14	3744.42	4728.39	5810	4593.63	4968.1	5202.2	4954.91
1555797_a_at	ARPC5: actin related protein 2/3 complex, subunit 5, 16kDa	AF017807	10092	gb:AF017807.1 /DB_XREF=gi:2407610 /GEN=ARC16 /TID=Hs2.82425.2 /CNT=4 /FEA=FLmRNA /TIER=FL /STK=0 /LL=10092 /UG=Hs.82425 /DEF=Homo sapiens Arp23 complex 16kDa subunit (ARC16) mRNA, complete cds. /PROD=Arp23 complex 16kDa subunit /FL=gb:AF017807.1	1371.6	1403.54	1663.15	1548.13	1660.89	1349.33	1577.32	1952.62	1527.91	1463.92	1763.69	1555.68	1667.25	1539.06	1462.73	1614.79	1482.64	1416.75	1685.28	1936.09	1708.15	1882.71	1526.39	1797.02	2050.16	1868.5	1416.82	2152.59	1665.2	1488.97	2032.05	2122.47	2351.55	1381.61	1433.3	1471.59	1690.6	1665.11	1264.33	1573.72	2031.33	1295.24	1631.4	1798.77	1846.3
223101_s_at	ARPC5L: actin related protein 2/3 complex, subunit 5-like	BC000018	81873	gb:BC000018.1 /DB_XREF=gi:12652556 /FEA=FLmRNA /CNT=123 /TID=Hs.315164.0 /TIER=FL /STK=3 /UG=Hs.315164 /LL=81873 /DEF=Homo sapiens, Similar to actin related protein 23 complex, subunit 5 (16 kD), clone MGC:3311, mRNA, complete cds. /PROD=Similar to actin related protein 23 complex,subunit 5 (16 kD) /FL=gb:BC000798.1 gb:BC002418.1 gb:BC000018.1	1396.63	1597.4	1394.39	1372.58	1309.48	1393.41	1354.8	1099.23	1553.55	1610.66	1209.33	1142.38	1489.41	1001.77	1360.41	1299.56	1308.31	1224.72	1231.53	1513.44	1701.1	1598.32	1588.08	1138.06	1306.89	1441.66	1276.96	1211.53	1633.03	1240.24	1626.96	1013.85	1099.57	1353.01	1190.61	1724.11	1106.3	1310.38	1001.08	1352.03	1172.22	1506.88	1629.12	1158.71	1088.35
226914_at	ARPC5L: actin related protein 2/3 complex, subunit 5-like	AU158936	81873	gb:AU158936 /DB_XREF=gi:11020457 /DB_XREF=AU158936 /CLONE=THYRO1000452 /FEA=mRNA /CNT=31 /TID=Hs.234174.0 /TIER=Stack /STK=18 /UG=Hs.234174 /UG_TITLE=Homo sapiens cDNA FLJ13819 fis, clone THYRO1000452	864.91	1018.94	932.2	999.55	686.27	878.41	854.08	415.33	1056.56	1219.01	998.58	894	1016.98	633.67	1080.98	787.31	1071.51	918.43	893.54	916.97	852.44	951.39	988.18	704.22	1008.57	898.27	1029.14	917.81	1115.23	807.95	1376.09	782.81	731.8	1660.54	898.3	1079.74	638.18	878.96	700.47	819.79	706.63	1042.55	1111.54	1021.62	897.61
226915_s_at	ARPC5L: actin related protein 2/3 complex, subunit 5-like	AU158936	81873	gb:AU158936 /DB_XREF=gi:11020457 /DB_XREF=AU158936 /CLONE=THYRO1000452 /FEA=mRNA /CNT=31 /TID=Hs.234174.0 /TIER=Stack /STK=18 /UG=Hs.234174 /UG_TITLE=Homo sapiens cDNA FLJ13819 fis, clone THYRO1000452	2187.47	1873.3	1664.29	1768.49	1631.18	1639.7	1792.31	1353.09	1749.42	2117.87	1617.52	1496.13	1837.46	1231.6	1797.71	1574.06	1834.24	1596.17	1717.13	1842.47	1931.15	1716.05	1816.19	1406.83	1615.16	1839.11	1533.54	1406.52	1914.88	1495.15	2155.61	1351.17	1483.32	1861.73	1521.59	2086.45	1294.22	1698.54	1291.09	1567.22	1400.82	1797.17	2074.56	1443.34	1621.24
220966_x_at	ARPC5L: actin related protein 2/3 complex, subunit 5-like /// actin related protein 2/3 complex, subunit 5-like	NM_030978	81873	gb:NM_030978.1 /DB_XREF=gi:13569955 /GEN=MGC3038 /FEA=FLmRNA /CNT=1 /TID=HsAffx.900152.208 /TIER=FL /STK=0 /DEF=Homo sapiens hypothetical protein similar to actin related protein 23 complex, subunit 5 (MGC3038), mRNA. /PROD=hypothetical protein similar to actin relatedprotein 23 complex, subunit 5 /FL=gb:NM_030978.1	2945.21	2692.83	2449.59	2509.62	2258.2	2461.11	2506.24	1902.93	2604.55	2787.94	2251.9	2037.1	2656.59	1826.24	2414.75	2601.88	2823.64	2479.85	2369.32	2756.61	3137.83	2862.68	2609.21	2022.17	2293.74	2466.36	2323.53	2041.93	2840.64	2292.97	3327.94	2077.72	2444.97	2682.58	2113.5	2864.76	1945.67	2446.79	1804.23	2349.05	2115.52	2517.39	3016.63	2136.65	2182.81
214553_s_at	ARPP-19: cyclic AMP phosphoprotein, 19 kD	NM_006628	10776	gb:NM_006628.1 /DB_XREF=gi:5729731 /GEN=ARPP-19 /FEA=FLmRNA /CNT=3 /TID=Hs.7351.1 /TIER=FL /STK=0 /UG=Hs.7351 /LL=10776 /DEF=Homo sapiens cyclic AMP phosphoprotein, 19 kD (ARPP-19), mRNA. /PROD=cyclic AMP phosphoprotein, 19 kD /FL=gb:NM_006628.1	313.89	251.24	246.59	238.13	234	262.14	150.59	252.77	260.11	220.07	212.26	216.27	233.95	264.04	255.82	300.54	265.05	271.13	321.76	245.32	285.22	280.3	285.77	332.07	379.93	234.29	268.85	409.46	279.49	343.06	240.76	270.13	260.18	220.88	268.3	307.5	282.96	213.57	241.61	249.91	393.59	292.83	304.31	361.69	227.76
221482_s_at	ARPP-19: cyclic AMP phosphoprotein, 19 kD	BC003418	10776	gb:BC003418.1 /DB_XREF=gi:13097335 /FEA=FLmRNA /CNT=217 /TID=Hs.7351.0 /TIER=FL+Stack /STK=29 /UG=Hs.7351 /LL=10776 /UG_GENE=ARPP-19 /DEF=Homo sapiens, cyclic AMP phosphoprotein, 19 kD, clone MGC:5468, mRNA, complete cds. /PROD=cyclic AMP phosphoprotein, 19 kD /FL=gb:AF084555.1 gb:BC003418.1	1127.17	951.96	1072.7	904.89	906.77	967.03	718.06	916.45	884.26	847.28	850.91	874.72	991.42	987.31	952.67	1111.01	1027.36	1088.48	1223.94	1072.49	1102.81	997.17	914.89	1028.37	1211.98	851.58	854.94	1448.52	880.99	1008.53	783.16	903.63	1041.3	814.64	1095.2	1197.96	1042.12	834.91	972.24	785.46	1349.76	1048.09	948.21	1263.84	850.02
221483_s_at	ARPP-19: cyclic AMP phosphoprotein, 19 kD	AF084555	10776	gb:AF084555.1 /DB_XREF=gi:5813858 /GEN=ARPP-19 /FEA=FLmRNA /CNT=217 /TID=Hs.7351.0 /TIER=FL+Stack /STK=30 /UG=Hs.7351 /LL=10776 /DEF=Homo sapiens okadaic acid-inducible and cAMP-regulated phosphoprotein 19 (ARPP-19) mRNA, complete cds. /PROD=okadaic acid-inducible and cAMP-regulatedphosphoprotein 19 /FL=gb:AF084555.1 gb:BC003418.1	2368.9	2298.3	1887.91	2079.83	1884.38	2384.32	2076.58	2101.09	2361.72	2058.59	1993.82	2001.45	2298.77	2137.88	2274.92	2329.08	2153.3	2317.57	2838.43	2256.42	2099.27	1966.24	1931.86	1965.19	2507.87	2088.7	1886.43	2411.65	2034.44	2318.03	2098.91	2273.88	2189.95	1845.46	2005.19	1914.95	2177.79	2057.79	1924.02	2320.19	2330.84	2210.61	1995.13	2266.1	1840.36
224797_at	ARRDC3: arrestin domain containing 3	AB037797	57561	gb:AB037797.1 /DB_XREF=gi:7243132 /GEN=KIAA1376 /FEA=mRNA /CNT=137 /TID=Hs.24684.0 /TIER=Stack /STK=33 /UG=Hs.24684 /LL=57561 /DEF=Homo sapiens mRNA for KIAA1376 protein, partial cds. /PROD=KIAA1376 protein	257.63	119.84	514.72	199.68	319.01	178.84	199.77	306.31	291.91	119.79	174.49	368.6	220.72	605.81	463.63	380.2	570.22	492.44	225.35	382.04	313.27	361.83	143.11	312.67	440.43	89.25	152.46	278.04	206.12	343.74	116.91	165.72	399.3	178.21	226.18	368.37	332.28	293.21	362.04	192.16	204.89	413.96	185.61	281.76	160.41
201680_x_at	ARS2: ARS2 protein	NM_015908	51593	gb:NM_015908.1 /DB_XREF=gi:7706237 /GEN=ARS2 /FEA=FLmRNA /CNT=220 /TID=Hs.111801.0 /TIER=FL+Stack /STK=41 /UG=Hs.111801 /LL=51593 /DEF=Homo sapiens arsenate resistance protein ARS2 (ARS2), mRNA. /PROD=arsenate resistance protein ARS2 /FL=gb:NM_015908.1 gb:AF082871.1 gb:BC000082.1	2251.97	1648.58	1603.24	1697.59	1783.83	1969.54	1939.75	1835.71	1827.44	1717.46	2155.02	1668.38	1875.47	1797.14	1903.69	1990.26	2182.82	1898.74	2129.67	1687.08	2203.8	2006.68	1952.11	2055.2	1882.16	2156.12	2162	1764.52	2060.98	2219.65	2069.1	2001.79	2028.1	1888.04	1943.08	1698.31	1792.75	1600.82	1671.99	2139.93	1815.81	1907.66	2057.51	1779.95	1962.06
222047_s_at	ARS2: ARS2 protein	AI523895	51593	gb:AI523895 /DB_XREF=gi:4438030 /DB_XREF=tg97g03.x1 /CLONE=IMAGE:2116756 /FEA=EST /CNT=12 /TID=Hs.111801.2 /TIER=Stack /STK=8 /UG=Hs.111801 /LL=51593 /UG_GENE=ARS2 /UG_TITLE=arsenate resistance protein ARS2	3268.75	2486.8	2699	2484.77	2638.7	2912.3	2796.68	2650.78	2842.16	2603.29	3223.49	2472.58	2779.2	2591.69	2972.8	2991.98	3105.66	2989.91	3162.7	2752.46	3352.97	3128.58	2906.65	3062.81	2797.23	3171.73	3261.52	2574.92	3066.41	3336.01	3267.98	3176.38	3071.93	2975.1	2816.47	2493.34	2818.04	2568.33	2543.93	3250.64	2691.2	3054.01	3074.5	2916.11	3040.36
232197_x_at	ARSB: arylsulfatase B	AW168942	411	gb:AW168942 /DB_XREF=gi:6400467 /DB_XREF=xj15f01.x1 /CLONE=IMAGE:2657305 /FEA=mRNA /CNT=11 /TID=Hs.141183.0 /TIER=ConsEnd /STK=0 /UG=Hs.141183 /UG_TITLE=Homo sapiens cDNA: FLJ23289 fis, clone HEP10028	170.92	130.98	214.63	159.62	182.46	170.11	216.41	343.7	313.26	99.6	177.81	190.4	144.75	163.43	340.92	176.32	237.38	248.31	115.68	101.28	262.01	253.45	456.27	398.56	421.4	199.76	276.5	351.26	435.21	295.12	300.9	339.87	313.22	37.79	286.08	145.73	192.79	140.6	118.39	423.06	276.79	323.48	377.57	252.12	302.25
213015_at	ARTC1 mRNA, complete sequence	BF448315		gb:BF448315 /DB_XREF=gi:11513897 /DB_XREF=nad18a03.x1 /CLONE=IMAGE:3365668 /FEA=mRNA /CNT=89 /TID=Hs.152939.0 /TIER=Stack /STK=18 /UG=Hs.152939 /UG_TITLE=Homo sapiens clone 24630 mRNA sequence	314.89	332.02	369.06	421.54	367.71	416.26	297.29	485.69	386.65	371.57	386.74	494.57	376.24	489.26	366.68	362.57	362.78	387.57	386.07	376.92	388.85	354.29	511.14	630.28	570.98	547.65	596.23	609.2	508.37	309.88	263.2	474.13	370.04	473.04	406.04	349.85	386.37	458.19	595.57	442.51	551.18	362.49	460.17	426.4	382.46
213016_at	ARTC1 mRNA, complete sequence	AA573805		gb:AA573805 /DB_XREF=gi:2348320 /DB_XREF=nk07g11.s1 /CLONE=IMAGE:1012868 /FEA=mRNA /CNT=89 /TID=Hs.152939.0 /TIER=Stack /STK=16 /UG=Hs.152939 /UG_TITLE=Homo sapiens clone 24630 mRNA sequence	199.89	249.02	402.28	340.49	257.12	353.02	367.71	352.59	310.59	389.01	362.55	462.34	299.55	269.53	395.61	282.19	245.43	264.04	288.94	317.57	287.7	324.24	437.99	430.71	405.47	364.17	467.76	468.05	311.13	306.83	211.93	261.96	294.04	326.66	375.69	352.72	226.02	327.96	453.82	422.72	411.43	394.21	335.4	355.05	319.11
226331_at	ARTC1 mRNA, complete sequence	BF508813		gb:BF508813 /DB_XREF=gi:11592111 /DB_XREF=UI-H-BI4-aor-b-04-0-UI.s1 /CLONE=IMAGE:3085759 /FEA=EST /CNT=53 /TID=Hs.171553.0 /TIER=Stack /STK=31 /UG=Hs.171553 /UG_TITLE=ESTs	324.47	324.01	317.18	360.4	330.9	371.53	269.3	421.39	301.97	362.83	374.54	460.27	382.18	470.84	365.71	344.14	386.32	381.58	395.44	307.29	318.33	342.1	417.09	443.5	394.9	365.42	416.6	529.63	337.74	346.85	312.49	366.77	331.15	431.36	350.21	309.57	321.79	332.9	450.73	380.5	456.45	360.56	388.52	477.79	426.81
209788_s_at	ARTS-1: type 1 tumor necrosis factor receptor shedding aminopeptidase regulator	AF183569	51752	gb:AF183569.1 /DB_XREF=gi:6642986 /GEN=APPILS /FEA=FLmRNA /CNT=52 /TID=Hs.247043.0 /TIER=FL+Stack /STK=21 /UG=Hs.247043 /LL=51752 /DEF=Homo sapiens aminopeptidase PILS (APPILS) mRNA, complete cds. /PROD=aminopeptidase PILS /FL=gb:NM_016442.1 gb:AF222340.1 gb:AF183569.1	847.47	1076.39	1643.3	1165.59	1579.38	1025.71	1513.87	1040.11	1871.37	816.57	1259.69	1797.16	1288.02	1944.51	1436.62	1548.36	2029.47	1172.17	841.23	877.86	1049.41	1432.02	1446.74	1722.81	1223.77	1194.02	1056.72	1579.26	684.18	1453.95	833.66	1046.31	1850.04	1000.99	2514.75	665.34	619.18	1347.24	1666.95	1165.6	1322.21	1863.59	681.87	1263.9	992.88
214012_at	ARTS-1: type 1 tumor necrosis factor receptor shedding aminopeptidase regulator	BE551138	51752	gb:BE551138 /DB_XREF=gi:9792830 /DB_XREF=7b55a07.x1 /CLONE=IMAGE:3232116 /FEA=mRNA /CNT=19 /TID=Hs.247043.3 /TIER=Stack /STK=10 /UG=Hs.247043 /LL=51752 /UG_GENE=ARTS-1 /UG_TITLE=type 1 tumor necrosis factor receptor shedding aminopeptidase regulator	307.28	214.23	489.88	303.7	393.48	340.77	71.13	353.8	100.42	325.37	394.76	103.67	381.19	105.4	337.58	137.85	102.42	433.89	356.34	311.5	321.43	308.36	275.37	97.74	103.6	98.82	331.03	390.74	279.03	70.54	310.99	384.67	101.59	371.12	109.48	730.14	722.43	90.52	137.26	65.95	479.83	86.13	59.83	436.89	277.93
223223_at	ARV1: ARV1 homolog (S. cerevisiae)	AF321442	64801	gb:AF321442.1 /DB_XREF=gi:12963244 /FEA=FLmRNA /CNT=90 /TID=Hs.23360.0 /TIER=FL+Stack /STK=40 /UG=Hs.23360 /LL=64801 /UG_GENE=ARV1 /DEF=Homo sapiens cell cycle-related protein mRNA, complete cds. /PROD=cell cycle-related protein /FL=gb:AF290878.1 gb:NM_022786.1 gb:AF321442.1 gb:AF271780.1	658.71	710.37	850	808.85	866.96	867.61	995.75	660.41	895.42	841.31	769.44	715.73	844.76	671.55	940.04	647.18	822.78	730.58	796.68	784.04	730.08	906.2	857.26	701.01	716.4	723.79	700.91	740.93	618.52	735.67	883.47	861.36	842.01	938	565.05	809.64	762.77	902.59	793.48	815.53	856.33	703.06	505.56	891.53	863.83
210980_s_at	ASAH1: N-acylsphingosine amidohydrolase (acid ceramidase) 1	U47674	427	gb:U47674.1 /DB_XREF=gi:3860239 /FEA=FLmRNA /CNT=2 /TID=Hs.75811.1 /TIER=FL /STK=1 /UG=Hs.75811 /LL=427 /UG_GENE=ASAH /DEF=Homo sapiens putative heart protein PHP mRNA, complete cds. /PROD=PHP /FL=gb:U47674.1	1458.84	1817.41	1615.48	1328.48	1711.45	1596.92	1331.2	1848.81	1356.8	1338.13	1515.81	1773.42	1438.94	1812.98	1442.3	1742.66	1363.4	1834.07	920.2	1302.88	1690.78	1329.7	1938.96	1828.71	2041.98	1398.58	2233.92	2370.15	1277.87	1833.61	937.04	1692.89	2063.76	1852.78	3053.82	2079.05	1686.35	1958.04	1674.31	1567.73	2834.45	1480.71	1619.69	2400.8	1535.29
213702_x_at	ASAH1: N-acylsphingosine amidohydrolase (acid ceramidase) 1	AI934569	427	gb:AI934569 /DB_XREF=gi:5673366 /DB_XREF=wp09e10.x1 /CLONE=IMAGE:2464362 /FEA=mRNA /CNT=25 /TID=Hs.75811.3 /TIER=Stack /STK=20 /UG=Hs.75811 /LL=427 /UG_GENE=ASAH /UG_TITLE=N-acylsphingosine amidohydrolase (acid ceramidase)	1601.78	2022.88	1722.79	1482.39	1928.52	1744.63	1398.36	2086.15	1432.57	1470.19	1634.32	1878.99	1601.47	1985.01	1529.91	1973.66	1512.14	1928.67	1056.43	1492.13	1803.23	1494.86	2115.15	2102.52	2271.53	1611.48	2614.92	2639.79	1399.27	2042.84	1119.44	1946.18	2336.02	2127.8	3310.88	2275.61	1874.48	2194.19	1796.45	1766.31	3135.67	1691.37	1792.5	2741.94	1783.37
213902_at	ASAH1: N-acylsphingosine amidohydrolase (acid ceramidase) 1	AI379338	427	gb:AI379338 /DB_XREF=gi:4189191 /DB_XREF=tc73g05.x1 /CLONE=IMAGE:2070296 /FEA=EST /CNT=27 /TID=Hs.75811.2 /TIER=Stack /STK=13 /UG=Hs.75811 /LL=427 /UG_GENE=ASAH /UG_TITLE=N-acylsphingosine amidohydrolase (acid ceramidase)	739.8	735.69	532.37	794.93	680.88	688.21	622.04	803.88	636.08	662.28	606.13	701.79	640.5	851.82	611.2	651.14	575.66	623.76	631.54	807.66	730.6	591.29	752.9	701.29	1341.88	858.77	780.87	793.76	709.32	800.44	508.63	840.45	629.37	793.45	1162.83	549.5	684.94	1103.73	796.99	665.47	1124.3	574.26	918.13	1077.21	670.98
1555419_a_at	ASAH1: N-acylsphingosine amidohydrolase (acid ceramidase) 1	BC016828	427	gb:BC016828.1 /DB_XREF=gi:16877107 /TID=Hs2.75811.3 /CNT=1 /FEA=FLmRNA /TIER=FL /STK=1 /LL=427 /UG_GENE=ASAH1 /UG=Hs.75811 /DEF=Homo sapiens, clone MGC:24572 IMAGE:4109317, mRNA, complete cds. /PROD=Unknown (protein for MGC:24572) /FL=gb:BC016828.1	193.86	263.3	213.27	191.91	239.19	152.91	160.66	326.97	194.37	210.41	194.6	236.73	182.54	223.25	211.95	218.55	184.96	203.9	107.78	209.09	262.73	202.58	269.06	280.89	331.49	202.54	299.4	299.61	179.06	257.45	224.81	334.55	375.9	255.03	324.69	289.15	205.39	289.1	208.83	258.57	418.89	183.01	272.76	454.6	333.21
227915_at	ASB2: ankyrin repeat and SOCS box-containing 2	AI872284	51676	gb:AI872284 /DB_XREF=gi:5546333 /DB_XREF=wm57b03.x1 /CLONE=IMAGE:2440013 /FEA=FLmRNA /CNT=38 /TID=Hs.182416.0 /TIER=Stack /STK=23 /UG=Hs.182416 /LL=51676 /UG_GENE=ASB2 /UG_TITLE=ankyrin repeat-containing protein ASB-2 /FL=gb:NM_016150.1 gb:AF159164.1	402.33	144.75	1545.91	435.38	503.82	1023.65	274.53	992	247.52	617.47	329.55	363.59	957.72	502.97	665.5	362.65	631.14	947.65	852.78	925.34	621.87	393.63	54.1	49.07	739.46	6.19	178.64	441.29	114.46	428.18	89.81	418.97	959.32	587.03	142.28	49.56	630.5	345.54	235.15	511.79	1223.92	443.93	155.86	170.7	69.13
224524_s_at	ASB3: ankyrin repeat and SOCS box-containing 3 /// ankyrin repeat and SOCS box-containing 3	BC006488	51130	gb:BC006488.1 /DB_XREF=gi:13623716 /FEA=FLmRNA /CNT=1 /TID=HsAffx.901117.1028 /TIER=FL /STK=0 /DEF=Homo sapiens, ASB-3 protein, clone MGC:996, mRNA, complete cds. /PROD=ASB-3 protein /FL=gb:BC006488.1	270.2	301.54	291.02	262.49	239.03	218.85	277.52	267.12	308.3	264.34	262.02	264.64	312.36	269.42	347.02	267.25	299.48	379.13	275.45	329.45	246.67	270.23	282.84	255.98	279.93	328.12	317.84	252.48	338.49	271.15	310.44	230.91	275.85	258.67	240.44	241	248.51	268.92	283.74	313.53	255.11	282.07	292.73	333.64	278.84
226861_at	ASB8: ankyrin repeat and SOCS box-containing 8	BF223343	140461	gb:BF223343 /DB_XREF=gi:11130520 /DB_XREF=7q87b03.x1 /CLONE=IMAGE:3705172 /FEA=EST /CNT=47 /TID=Hs.5862.1 /TIER=Stack /STK=25 /UG=Hs.5862 /LL=51569 /UG_GENE=BM-002 /UG_TITLE=hypothetical protein	393.45	503.62	508.41	392.52	453.42	488.81	428.54	405.58	455.14	476.47	444.42	464.85	479.74	471.13	482.79	478.92	450.07	488.32	451.57	463.42	457.46	408.69	408.65	342.94	431.97	401.22	468.33	412.14	398.38	413.9	386.92	321.54	410.68	438.36	389.21	440.86	466.72	391.47	452.33	370.79	374.99	390.93	425.59	484.98	354.84
219336_s_at	ASCC1: activating signal cointegrator 1 complex subunit 1	NM_015947	51008	gb:NM_015947.1 /DB_XREF=gi:7705601 /GEN=LOC51008 /FEA=FLmRNA /CNT=32 /TID=Hs.121599.0 /TIER=FL /STK=0 /UG=Hs.121599 /LL=51008 /DEF=Homo sapiens CGI-18 protein (LOC51008), mRNA. /PROD=CGI-18 protein /FL=gb:NM_015947.1 gb:AY013290.1 gb:AF132952.1	461.43	387.11	439.94	424.61	414.15	418.58	399.58	511.55	448.34	455.22	386.64	535.62	520.13	599.4	398.34	557.26	526.58	408.73	540.39	434.46	536.36	499.06	451.4	451.8	574.97	510.75	451.87	482.16	335.21	486.87	521.42	584.49	449.54	583.7	353.77	456.89	640.83	508.55	397.68	455.79	673.52	489.54	655.64	528.58	440.04
1554627_a_at	ASCC1: activating signal cointegrator 1 complex subunit 1	BC012291	51008	gb:BC012291.1 /DB_XREF=gi:15126732 /TID=Hs2.121599.2 /CNT=9 /FEA=FLmRNA /TIER=FL /STK=1 /LL=51008 /UG_GENE=CGI-18 /UG=Hs.121599 /DEF=Homo sapiens, Similar to CGI-18 protein, clone MGC:8735 IMAGE:3858865, mRNA, complete cds. /PROD=Similar to CGI-18 protein /FL=gb:BC012291.1	412.29	364.32	374.97	346.65	370.33	314.01	316.36	414.2	409.97	373.21	347.08	412.1	415.84	474.35	386.91	435.02	453.98	301.16	400.22	375.03	438.69	416.12	354.57	357.9	456.93	356.53	388.65	417.96	285.15	389.27	444.29	492.8	361.78	476.65	245.67	366.49	465.37	365.82	312.53	378.34	502.28	379.94	555.82	443.94	423.45
212815_at	ASCC3: activating signal cointegrator 1 complex subunit 3	AA156961	10973	gb:AA156961 /DB_XREF=gi:1728621 /DB_XREF=zl19h05.s1 /CLONE=IMAGE:502425 /FEA=mRNA /CNT=88 /TID=Hs.48295.0 /TIER=Stack /STK=37 /UG=Hs.48295 /LL=10973 /UG_GENE=RNAH /UG_TITLE=RNA helicase family	890.18	963.67	871.92	970.13	1032.01	847.56	886.45	988.69	881.35	905.5	875.07	838.44	836.96	933.92	1122.06	932.13	976.21	846.03	885.28	715.14	811.56	828	996.5	940.48	639.33	999.1	944.01	1184.75	770.69	946.69	964.81	805.41	978.35	989.66	802.44	982.8	898.39	799.34	889.01	1046.81	1093.3	889.52	912.83	1376.26	964.13
232931_at	ASCC3L1: activating signal cointegrator 1 complex subunit 3-like 1	AK021583	23020	gb:AK021583.1 /DB_XREF=gi:10432791 /FEA=mRNA /CNT=5 /TID=Hs.288494.0 /TIER=ConsEnd /STK=2 /UG=Hs.288494 /UG_TITLE=Homo sapiens cDNA FLJ11521 fis, clone HEMBA1002486 /DEF=Homo sapiens cDNA FLJ11521 fis, clone HEMBA1002486.	204.17	167.72	363.12	216.99	409.16	359.52	256.31	382.66	362.54	258.99	267.87	381.08	310.08	329.96	302.16	442.18	401.25	434.41	275.37	288.03	340.65	382.74	353.11	380.2	271.51	314	320.62	300.68	273.66	479.9	239.84	354.03	235.5	310.19	252.78	303.17	465.39	288.76	328.19	390.9	229.64	376.38	364.9	358.09	224.17
200058_s_at	ASCC3L1: activating signal cointegrator 1 complex subunit 3-like 1 /// activating signal cointegrator 1 complex subunit 3-like 1	BC001417	23020	gb:BC001417.1 /DB_XREF=gi:12655128 /FEA=FLmRNA /CNT=460 /TID=Hs.246112.0 /TIER=FL+Stack /STK=136 /UG=Hs.246112 /LL=23020 /UG_GENE=KIAA0788 /DEF=Homo sapiens, Similar to U5 snRNP-specific protein, 200 kDa (DEXH RNA helicase family), clone MGC:2580, mRNA, complete cds. /PROD=Similar to U5 snRNP-specific protein, 200 kDa(DEXH RNA helicase family) /FL=gb:BC001417.1 gb:AF119874.1	2739.47	2355.84	2908.71	2731.94	2630.28	2971.11	2898.9	2906.2	2941.26	2654.15	2848.02	3241.31	2958.21	3157.3	3136.65	3349.35	3230.58	3063.35	2804.16	2957.98	3036.98	3463.37	2933.77	3268.59	2793.12	3075.03	2921.78	2883.88	2854.5	3092.25	2840.79	3430.26	2928.95	3010.84	2851.34	2491.72	2869.07	2541.28	2791.09	3210.33	2997.11	3077.95	2986.55	3092.69	3036.74
201854_s_at	ASCIZ: ATM/ATR-Substrate Chk2-Interacting Zn2+-finger protein	AI744148	23300	gb:AI744148 /DB_XREF=gi:5112436 /DB_XREF=wc36h01.x1 /CLONE=IMAGE:2317297 /FEA=FLmRNA /CNT=203 /TID=Hs.16349.0 /TIER=Stack /STK=52 /UG=Hs.16349 /LL=23300 /UG_GENE=KIAA0431 /UG_TITLE=KIAA0431 protein /FL=gb:NM_015251.1	380.3	339.92	362.08	346.86	372.49	324.13	314.11	379.77	460	363.79	380.13	362.99	378.08	365.69	379.72	351.43	452.1	408.56	417.16	347.39	472.67	393.72	416.07	406.76	409.37	394.7	380.63	442.55	406.37	416.12	480.89	441.01	454.81	377.62	390.52	354.28	345.78	350.55	312.33	504.48	376.35	392.31	414.77	416.52	403.4
201855_s_at	ASCIZ: ATM/ATR-Substrate Chk2-Interacting Zn2+-finger protein	NM_015251	23300	gb:NM_015251.1 /DB_XREF=gi:7662115 /GEN=KIAA0431 /FEA=FLmRNA /CNT=203 /TID=Hs.16349.0 /TIER=FL /STK=7 /UG=Hs.16349 /LL=23300 /DEF=Homo sapiens KIAA0431 protein (KIAA0431), mRNA. /PROD=KIAA0431 protein /FL=gb:NM_015251.1	562.23	544.93	496.31	428.52	530.03	474.3	535.91	487.69	434.17	483.44	488.56	527.17	526.63	435.94	619.64	477.77	556.69	568.82	466.73	466.15	502.88	460.48	499.57	529.73	404.78	523.63	540.38	469.98	563.71	545.05	509.14	486.79	505.86	501.86	488.81	549.4	492.45	419.75	485.97	452.49	428.27	468.23	507.9	593.65	579.77
209988_s_at	ASCL1: achaete-scute complex-like 1 (Drosophila)	BC001638	429	gb:BC001638.1 /DB_XREF=gi:12804462 /FEA=FLmRNA /CNT=113 /TID=Hs.1619.0 /TIER=FL+Stack /STK=11 /UG=Hs.1619 /LL=429 /UG_GENE=ASCL1 /DEF=Homo sapiens, Similar to achaete-scute complex (Drosophila) homolog-like 1, clone MGC:1532, mRNA, complete cds. /PROD=Similar to achaete-scute complex (Drosophila)homolog-like 1 /FL=gb:L08424.1 gb:BC002341.1 gb:BC001638.1 gb:BC004425.1 gb:BC003134.1 gb:NM_004316.1	15.95	49.12	114.08	383.26	16.63	80.37	71.84	772.14	15.62	11.47	87.29	113.51	124.6	217.89	88.3	101.57	12.86	182.75	3285.57	221.65	25.51	88.47	432.21	666.26	18.2	4.11	104.48	752.76	17.88	106.17	3.31	97.13	2457.37	12.36	98.16	47.18	125.72	23.68	42.33	25.59	307.25	32.62	21.03	418.1	7.14
203427_at	ASF1A: ASF1 anti-silencing function 1 homolog A (S. cerevisiae)	NM_014034	25842	gb:NM_014034.1 /DB_XREF=gi:7661591 /GEN=DKFZP547E2110 /FEA=FLmRNA /CNT=122 /TID=Hs.108110.0 /TIER=FL+Stack /STK=19 /UG=Hs.108110 /LL=25842 /DEF=Homo sapiens DKFZP547E2110 protein (DKFZP547E2110), mRNA. /PROD=DKFZP547E2110 protein /FL=gb:AL050261.1 gb:AB028628.1 gb:NM_014034.1 gb:AF151856.1 gb:AF161495.1	267.64	298.49	458.06	490.68	445.34	440.98	579.45	497.16	616.44	491.96	576.55	477.47	483.27	448.12	525.98	593.55	505.04	446.61	604.18	483.78	416.26	577.03	379.35	525.66	317.15	413.13	320.6	434.13	383.98	491.73	630.85	644.21	502.31	588.62	311.09	498.52	509.3	379.54	353.86	432.16	348.29	544.8	448.29	486.94	595.14
203428_s_at	ASF1A: ASF1 anti-silencing function 1 homolog A (S. cerevisiae)	AB028628	25842	gb:AB028628.1 /DB_XREF=gi:8439508 /FEA=FLmRNA /CNT=122 /TID=Hs.108110.0 /TIER=FL+Stack /STK=24 /UG=Hs.108110 /LL=25842 /UG_GENE=DKFZP547E2110 /DEF=Homo sapiens mRNA for CIA, complete cds. /PROD=CIA /FL=gb:AL050261.1 gb:AB028628.1 gb:NM_014034.1 gb:AF151856.1 gb:AF161495.1	409.27	377.21	586.96	669.59	752.23	715.59	741.73	675.46	734.37	613.13	751.73	536.8	624.53	682.19	683.23	922.33	756.27	529.24	931.62	617.98	616.88	812.09	571.47	756.53	489.1	654.45	430.85	642.71	588.75	794.3	786.34	870.72	583.43	658.75	421.72	630.52	867.3	549.44	408.29	607.67	643.58	873.3	691.14	640.5	721.99
218115_at	ASF1B: ASF1 anti-silencing function 1 homolog B (S. cerevisiae)	NM_018154	55723	gb:NM_018154.1 /DB_XREF=gi:8922548 /GEN=FLJ10604 /FEA=FLmRNA /CNT=185 /TID=Hs.26516.0 /TIER=FL+Stack /STK=58 /UG=Hs.26516 /LL=55723 /DEF=Homo sapiens hypothetical protein FLJ10604 (FLJ10604), mRNA. /PROD=hypothetical protein FLJ10604 /FL=gb:NM_018154.1	523.76	470.88	758.92	915.62	810.61	816.98	949	755.4	727.53	960.94	1009.7	828.1	891.41	720.09	745.5	932.13	797.71	639.02	728.96	793.54	731.07	954.53	652.02	659.42	503.17	875.23	695.3	567.24	669.46	811.06	881.17	826.71	817.17	747.41	770.43	665.78	694.82	760.17	695.59	807.21	443.69	778.4	884.99	480.69	677.75
222667_s_at	ASH1L: ash1 (absent, small, or homeotic)-like (Drosophila)	AI806500	55870	gb:AI806500 /DB_XREF=gi:5393066 /DB_XREF=wf08g06.x1 /CLONE=IMAGE:2350042 /FEA=FLmRNA /CNT=80 /TID=Hs.102652.0 /TIER=Stack /STK=11 /UG=Hs.102652 /LL=55870 /UG_GENE=ASH1 /UG_TITLE=hypothetical protein ASH1 /FL=gb:NM_018489.1 gb:AF257305.1	886.05	1357.15	1345.17	841.73	985.62	1185.75	927.58	1245.69	1192.3	1119.11	1058.13	1291.42	1360.11	1462.38	1201.01	1088.69	902.61	1418.21	924.3	1177.09	1371.79	1158.13	1194.35	1254.72	1790.91	1277.78	1669.3	1352.56	1367.93	1173.61	805.7	910.69	918.92	1121.8	1559.12	934.46	1308.4	1210.55	1445.4	1638.11	1213.51	1258.26	1071.45	1434.61	903.86
209517_s_at	ASH2L: ash2 (absent, small, or homeotic)-like (Drosophila)	AB020982	9070	gb:AB020982.1 /DB_XREF=gi:4417209 /GEN=ASH2L /FEA=FLmRNA /CNT=67 /TID=Hs.6856.1 /TIER=FL /STK=0 /UG=Hs.6856 /LL=9070 /UG_TITLE=ash2 (absent, small, or homeotic, Drosophila, homolog)-like /DEF=Homo sapiens ASH2L mRNA, complete cds, similar to Drosophila ash2 sequence. /FL=gb:AF056718.1 gb:AB020982.1 gb:NM_004674.1	437.48	468.27	454.72	477.36	531.82	485.12	472.92	507.75	438.75	504.21	490.22	496.82	470.81	449.41	477.59	544.8	464.23	452.23	557.27	452.8	487.92	530.81	495.5	511.2	407.24	487.34	459.79	481.69	410.76	622.19	624.85	622.31	524.9	503.29	467.54	492.45	483.06	444.11	418.49	559.99	516.04	493.99	553.49	520.26	540.39
204608_at	ASL: argininosuccinate lyase	NM_000048	435	gb:NM_000048.1 /DB_XREF=gi:4502256 /GEN=ASL /FEA=FLmRNA /CNT=71 /TID=Hs.61258.0 /TIER=FL+Stack /STK=25 /UG=Hs.61258 /LL=435 /DEF=Homo sapiens argininosuccinate lyase (ASL), mRNA. /PROD=argininosuccinate lyase /FL=gb:M57638.1 gb:J03058.1 gb:M14218.1 gb:NM_000048.1	170.15	139.62	228.13	230.81	314.4	213.19	156.07	330.54	187	220.21	219.51	294.26	203.56	367.96	217.99	281.37	205.41	243.82	228.05	226.54	233.23	263.33	251.91	361.7	207.49	142.65	263.52	473.07	169	358.81	228.62	325.56	239.9	159.78	415.76	229.75	331.64	216.74	195.49	227.79	400.17	184.15	248.6	343.84	204.41
36553_at	ASMTL /// LOC650657: acetylserotonin O-methyltransferase-like /// similar to N-acetylserotonin O-methyltransferase-like protein (ASMTL)	AA669799	650657 /// 8623	Cluster Incl. AA669799:ag36c04.s1 Homo sapiens cDNA, 3 end /clone=IMAGE-1118886 /clone_end=3' /gb=AA669799 /gi=2631298 /ug=Hs.6315 /len=679	1624.52	1080.66	1052.46	1000.08	762.21	955.64	810.18	990.37	1025.72	1037.03	1224.13	899.31	832.2	912.29	1310.09	922.46	1158.01	939.14	1679.07	1484.56	1208.46	1222.8	900.78	709.32	1996.94	1027.82	1392.27	1048.44	1277.88	719.79	960.09	944.98	965.02	1115.25	950.9	1386.45	764.21	1475.58	1308.6	991.41	1089.28	1354.63	907.16	1342.92	1155.11
209394_at	ASMTL: acetylserotonin O-methyltransferase-like	BC002508	8623	gb:BC002508.1 /DB_XREF=gi:12803374 /FEA=FLmRNA /CNT=103 /TID=Hs.6315.0 /TIER=FL+Stack /STK=33 /UG=Hs.6315 /LL=8623 /UG_GENE=ASMTL /DEF=Homo sapiens, acetylserotonin O-methyltransferase-like, clone MGC:2940, mRNA, complete cds. /PROD=acetylserotonin O-methyltransferase-like /FL=gb:BC002508.1 gb:NM_004192.1	734.23	481.95	475.09	454.98	342.92	432.68	363.55	458.25	434.93	431.72	539.54	376.3	380.68	355.76	561.14	396.3	540.4	424.86	718.11	651.09	521.16	572.48	383.33	276.35	925.33	472.63	666.72	425.86	558.29	314.98	432.32	419.51	457	519.18	431.15	648.98	369.31	684.45	570.39	429.94	493.51	616.5	380.18	643.72	472.89
205047_s_at	ASNS: asparagine synthetase	NM_001673	440	gb:NM_001673.1 /DB_XREF=gi:4502258 /GEN=ASNS /FEA=FLmRNA /CNT=62 /TID=Hs.75692.0 /TIER=FL /STK=0 /UG=Hs.75692 /LL=440 /DEF=Homo sapiens asparagine synthetase (ASNS), mRNA. /PROD=asparagine synthetase /FL=gb:M27396.1 gb:NM_001673.1	1986.31	1126.1	2253.35	2065.97	1545.2	1323.79	1561.34	1123.62	1607.88	2044.96	1777.93	1341.52	1396.22	1615	1391.78	1483.8	1832.04	1580.17	1574.11	1793.78	2136.22	1818.32	1095.21	1508.92	2451.39	1473.58	993.22	911.7	1625.45	1352.84	1209.21	1523.23	1346.43	1186.45	1800.79	2320.09	1407.87	2301.98	1758.78	1184.2	1640.95	1420.11	1494.89	1074.77	1269.15
217987_at	ASNSD1: asparagine synthetase domain containing 1	NM_019048	54529	gb:NM_019048.1 /DB_XREF=gi:9506696 /GEN=FLJ20752 /FEA=FLmRNA /CNT=157 /TID=Hs.101364.0 /TIER=FL+Stack /STK=42 /UG=Hs.101364 /LL=54529 /DEF=Homo sapiens hypothetical protein (FLJ20752), mRNA. /PROD=hypothetical protein /FL=gb:BC001243.1 gb:NM_019048.1	965.77	808.29	908.93	930.79	993.53	875.01	945.19	962.37	1094.98	1085.95	1085.94	867.8	1042.52	960.61	1029.06	929.28	1050.79	951.43	1198.58	917.68	1213.25	1015.95	1030.46	981.71	959.18	945.63	936.36	1002.84	920.4	1036.7	1215.68	1006.42	1281.17	1063.43	912.63	1236.44	829.37	1054.82	954.99	1051.72	1099.21	1114.95	1065.87	1163.85	1040.9
227014_at	ASPHD2: aspartate beta-hydroxylase domain containing 2	BE550881	57168	gb:BE550881 /DB_XREF=gi:9792573 /DB_XREF=7b65d04.x1 /CLONE=IMAGE:3233095 /FEA=FLmRNA /CNT=48 /TID=Hs.184390.0 /TIER=Stack /STK=10 /UG=Hs.184390 /LL=57168 /UG_GENE=LOC57168 /UG_TITLE=similar to aspartate beta hydroxylase (ASPH) /FL=gb:NM_020437.1	374.54	316.05	510.66	363.06	456.26	367.74	334.5	454.31	376	324.99	344.8	444.82	356.63	483.82	402.5	470.17	408.32	526.7	387.49	397.43	485.81	411.2	360.62	536.66	373.04	275.03	262.51	487.76	407.38	429.84	296.69	414.29	399.3	378.97	385.95	406.77	455.85	330.17	388.52	443.74	753.01	424.23	444.67	430.93	237.85
219918_s_at	ASPM: asp (abnormal spindle)-like, microcephaly associated (Drosophila)	NM_018123	259266	gb:NM_018123.1 /DB_XREF=gi:8922484 /GEN=FLJ10517 /FEA=FLmRNA /CNT=14 /TID=Hs.279797.0 /TIER=FL /STK=0 /UG=Hs.279797 /LL=55158 /DEF=Homo sapiens hypothetical protein FLJ10517 (FLJ10517), mRNA. /PROD=hypothetical protein FLJ10517 /FL=gb:NM_018123.1	874.77	754.48	1439.54	1250.74	1331.65	1249	1247.63	1339.59	1294.95	1311.79	1261.16	1590.83	1261.11	1359.45	1272.87	1627.3	1242.09	1179.36	1127.27	1374.11	1237.5	1487.58	1344.85	1315.1	815.81	1566.35	914.12	824.79	1139.19	1451.58	1564.24	1479.35	1181.57	1124.89	1269.43	1193.47	1337.91	1315.1	1475.81	1274.15	696.83	1234.97	1023.81	963.42	1292.49
232238_at	ASPM: asp (abnormal spindle)-like, microcephaly associated (Drosophila)	AK001380	259266	gb:AK001380.1 /DB_XREF=gi:7022604 /FEA=mRNA /CNT=10 /TID=Hs.145479.0 /TIER=ConsEnd /STK=3 /UG=Hs.145479 /UG_TITLE=Homo sapiens cDNA FLJ10518 fis, clone NT2RP2000814 /DEF=Homo sapiens cDNA FLJ10518 fis, clone NT2RP2000814.	244.47	378.72	723.45	520.96	559.46	524.21	480.19	589.5	679.92	591.61	522.66	718.45	607.62	605.49	533.93	583.79	345.12	450.22	406.4	579.63	677.49	667.21	711.26	845.46	560.03	1040.95	536.49	514.96	707.67	633.34	508.95	644.88	383.29	468.03	794.06	648.84	771.49	627.33	935.86	858.37	419.9	525.5	460.48	372.18	510.78
239002_at	ASPM: asp (abnormal spindle)-like, microcephaly associated (Drosophila)	AA748494	259266	gb:AA748494 /DB_XREF=gi:2788452 /DB_XREF=ny01h03.s1 /CLONE=IMAGE:1270517 /FEA=EST /CNT=8 /TID=Hs.164006.0 /TIER=ConsEnd /STK=2 /UG=Hs.164006 /UG_TITLE=ESTs	125.38	307.39	504.11	393.78	462.88	426.23	332.01	478.52	472.01	439.92	378.33	507.04	392.46	423.76	266.65	367.49	201.07	219.15	251.66	403.43	439.35	371.13	486.46	511.41	316.41	643.48	329.87	262.01	448.84	409.87	366.34	425.35	270.75	266.73	414.29	438.15	503.34	488.55	611.94	468.62	245.91	335.55	288.15	274.77	289.95
212234_at	ASXL1: additional sex combs like 1 (Drosophila)	AL034550	171023	gb:AL034550 /DB_XREF=gi:9187334 /FEA=mRNA /CNT=170 /TID=Hs.3686.0 /TIER=Stack /STK=50 /UG=Hs.3686 /LL=23393 /UG_GENE=KIAA0978 /UG_TITLE=KIAA0978 protein /DEF=Human DNA sequence from clone RP5-1184F4 on chromosome 20q11.1-11.23. Contains the 3 end of gene KIAA0978, two genes for novel proteins similar to nucleolar protein 4 (NOL4) (NOLP), and one or two novel genes. Contains ESTs, STSs, GSSs and t…	335.3	305.59	363.26	425.94	252.91	331.67	417.94	275.35	346.73	372.94	320.62	388.62	378.33	335.2	473.51	274.63	332.55	341.16	345.3	387.29	283.19	369.15	345.42	274.4	382.31	308.53	226.81	271.33	369.88	254.51	472.19	210.14	319.6	325.45	298.58	282.71	279.36	369.98	372.91	279.51	245.38	341.94	340.32	298.06	337.13
212237_at	ASXL1: additional sex combs like 1 (Drosophila)	N64780	171023	gb:N64780 /DB_XREF=gi:1212609 /DB_XREF=yz30f08.s1 /CLONE=IMAGE:284583 /FEA=mRNA /CNT=170 /TID=Hs.3686.0 /TIER=Stack /STK=16 /UG=Hs.3686 /LL=23393 /UG_GENE=KIAA0978 /UG_TITLE=KIAA0978 protein	351.75	228.12	339.12	338	240.47	264.55	353.15	257.93	314.35	243.7	284.27	322.41	332.3	279.71	374.25	275.05	299.82	321.3	306.22	313.5	298.28	354.02	311.04	247.41	311.1	316.75	238.23	234.25	349.2	284.81	469.22	293.21	295.89	265.01	259.9	240.1	223.86	306.68	310.99	300.75	224.68	285.41	300.15	284.87	315.65
212238_at	ASXL1: additional sex combs like 1 (Drosophila)	AL117518	171023	gb:AL117518.1 /DB_XREF=gi:5912033 /GEN=DKFZp434N0535 /FEA=mRNA /CNT=170 /TID=Hs.3686.0 /TIER=Stack /STK=23 /UG=Hs.3686 /LL=23393 /DEF=Homo sapiens mRNA; cDNA DKFZp434N0535 (from clone DKFZp434N0535); partial cds. /PROD=hypothetical protein	379.96	258.87	384.46	371.4	273.73	339.17	339.5	240.58	420.41	443.92	328.44	322.87	404.75	287.89	429.3	254.17	329.55	378.94	326.06	353.14	309.35	366.02	268.22	225.44	390.55	272.18	256.08	205.12	356.1	285.21	444.55	258.5	263.22	264.15	241.68	216.49	269.17	358.39	303.04	264.1	230.89	315.61	372.42	238.08	261.51
244519_at	ASXL1: additional sex combs like 1 (Drosophila)	AI829840	171023	gb:AI829840 /DB_XREF=gi:5450511 /DB_XREF=wj84h07.x1 /CLONE=IMAGE:2409565 /FEA=EST /CNT=3 /TID=Hs.211193.0 /TIER=ConsEnd /STK=3 /UG=Hs.211193 /UG_TITLE=ESTs	396.13	298.38	440.53	445.82	330.05	425.18	366.84	308.07	485.52	444.61	416.65	317.15	488.13	224.35	521.59	246.92	351.61	462.23	631.64	407.18	416.58	439.11	485.23	289.53	408.86	280.59	264.01	368.79	300.32	411.49	478.01	297.99	332.93	287.93	225.32	384.77	306.49	327.56	231.23	378.74	358.83	412.94	397.34	392.1	270.79
218659_at	ASXL2: additional sex combs like 2 (Drosophila)	NM_018263	55252	gb:NM_018263.1 /DB_XREF=gi:8922749 /GEN=FLJ10898 /FEA=FLmRNA /CNT=81 /TID=Hs.13801.0 /TIER=FL+Stack /STK=31 /UG=Hs.13801 /LL=55252 /DEF=Homo sapiens hypothetical protein FLJ10898 (FLJ10898), mRNA. /PROD=hypothetical protein FLJ10898 /FL=gb:NM_018263.1	236.93	246.72	318.8	278.22	299.78	280.59	274.43	350.88	288.31	274.58	250.47	393.87	316.09	334.59	312.08	313.76	338.64	359.02	295.04	283.82	270.84	269.13	350.29	321.94	304.76	336.24	363.39	330.64	266.64	335.19	266.01	311.77	367.44	196.21	287.02	244.49	347.65	292.81	417.9	336.42	242.48	305.73	302.9	289.51	257.11
224850_at	ATAD1: ATPase family, AAA domain containing 1	BE645232	84896	gb:BE645232 /DB_XREF=gi:9969543 /DB_XREF=7e66g11.x1 /CLONE=IMAGE:3287492 /FEA=EST /CNT=156 /TID=Hs.100861.1 /TIER=Stack /STK=12 /UG=Hs.100861 /UG_TITLE=ESTs, Weakly similar to SKD1_HUMAN SKD1 PROTEIN (H.sapiens)	1451.71	1303.12	1461.52	1308.15	1209.02	1243.98	1287.47	1401.98	1257.17	1205.64	1317.39	1498.45	1302.51	1664.97	1433.92	1281.72	1404.37	1370.32	1361.73	1581.25	1469.29	1413.15	1293.11	1425.51	1517.49	1161.81	1361.54	1691.89	1265.73	1196.94	1144.69	1276.85	1518.31	1160.41	1344.77	1423.86	1420.25	1549.95	1526.34	1367.41	1682.5	1238.74	1310.2	1476.23	1440.4
218782_s_at	ATAD2: ATPase family, AAA domain containing 2	NM_014109	29028	gb:NM_014109.1 /DB_XREF=gi:7662630 /GEN=PRO2000 /FEA=FLmRNA /CNT=64 /TID=Hs.46677.0 /TIER=FL /STK=0 /UG=Hs.46677 /LL=29028 /DEF=Homo sapiens PRO2000 protein (PRO2000), mRNA. /PROD=PRO2000 protein /FL=gb:AF118088.1 gb:NM_014109.1	439.59	378.91	651.34	653.37	656.03	528.3	604.3	644.83	633.06	728.4	712.65	780.05	669.47	668.1	628.04	738.54	649.67	492.09	563.09	599.71	585.14	761.49	646.62	642.64	446.8	668.2	580.84	462.53	460.15	704.77	725.45	692.12	571.11	539.42	541.68	555.47	763.74	680.54	578.25	685.99	448.08	711.32	651.53	511.46	706.03
222740_at	ATAD2: ATPase family, AAA domain containing 2	AI925583	29028	gb:AI925583 /DB_XREF=gi:5661634 /DB_XREF=wo33h08.x1 /CLONE=IMAGE:2457183 /FEA=FLmRNA /CNT=64 /TID=Hs.46677.0 /TIER=Stack /STK=16 /UG=Hs.46677 /LL=29028 /UG_GENE=PRO2000 /UG_TITLE=PRO2000 protein /FL=gb:AF118088.1 gb:NM_014109.1	524.05	461.95	779.37	799.55	857.38	721.03	778.13	789.11	683.05	966.05	871.98	924.11	801.19	841.18	779	873.98	695.91	633.27	746.99	779.38	708.74	838.85	713.05	696.05	480.66	806.36	682.33	574.52	575.02	802.09	754.74	750.36	651.6	710.12	724.4	723.02	833.16	777.11	791.08	693.79	536.72	804.9	781.08	549.69	841.83
228401_at	ATAD2: ATPase family, AAA domain containing 2	AI656807	29028	gb:AI656807 /DB_XREF=gi:4740786 /DB_XREF=tt54b01.x1 /CLONE=IMAGE:2244553 /FEA=EST /CNT=20 /TID=Hs.167771.0 /TIER=Stack /STK=19 /UG=Hs.167771 /UG_TITLE=ESTs	617.48	535.04	827.28	880.41	805.48	727.44	787.71	763.45	614.71	884.57	844.06	924.4	797.84	821.91	654.69	878.53	639.53	587.43	850.01	825.62	675.69	723.75	635.16	698.55	565.83	828.87	794.44	681.68	694.93	779.05	695.71	696.08	781.75	697.11	979.14	754.57	856.77	863.22	806.43	762.02	641.08	745.43	772.32	510.99	811.96
235266_at	ATAD2: ATPase family, AAA domain containing 2	AI139629	29028	gb:AI139629 /DB_XREF=gi:3645601 /DB_XREF=qd79g08.x1 /CLONE=IMAGE:1735742 /FEA=EST /CNT=11 /TID=Hs.222088.0 /TIER=ConsEnd /STK=1 /UG=Hs.222088 /UG_TITLE=ESTs, Weakly similar to IF38_HUMAN EUKARYOTIC TRANSLATION INITIATION FACTOR 3 SUBUNIT 8 (H.sapiens)	156.65	239.96	421.8	377.18	403.26	399.57	340.84	446.83	372.81	415.56	401.97	396.45	391.65	480.37	309.72	394.44	242.01	237.54	307.58	325.22	448.76	415.31	438.16	492.78	325.97	522.9	437.46	346.49	371.58	439.82	264.57	331.6	264.05	280.47	391.46	389.93	425.53	445.86	475.52	491.69	363.37	376.04	346.49	243.36	283.48
225497_at	ATE1: arginyltransferase 1	AL589591	11101	gb:AL589591 /DB_XREF=gi:13243363 /DB_XREF=DKFZp451B156_s1 /CLONE=DKFZp451B156 /FEA=mRNA /CNT=77 /TID=Hs.301497.0 /TIER=Stack /STK=25 /UG=Hs.301497 /LL=11101 /UG_GENE=ATE1 /UG_TITLE=arginyltransferase 1	712.79	724.11	862.14	698.16	817.05	750.73	707.09	764.19	643.05	740.12	845.68	797.72	814.27	846.97	950.12	837.33	716.09	934	868.72	817.35	762.26	718.28	756.38	779.69	864.74	648.65	781.58	927.36	730.62	859.23	666.1	713.03	877.97	724.02	775.12	941.06	899.44	1027.86	685.67	735.8	887.68	716.23	606.29	871.15	677.85
222103_at	ATF1: Activating transcription factor 1	AI434345	466	gb:AI434345 /DB_XREF=gi:4295529 /DB_XREF=ti48b06.x1 /CLONE=IMAGE:2133683 /FEA=FLmRNA /CNT=75 /TID=Hs.36908.0 /TIER=ConsEnd /STK=2 /UG=Hs.36908 /LL=466 /UG_GENE=ATF1 /UG_TITLE=activating transcription factor 1 /FL=gb:NM_005171.1	962.58	629.36	887.11	820.98	835.35	788.66	773.84	752.21	843.91	856.97	861.58	948.59	829.68	910.87	841.97	842.91	860.8	799.03	954.15	726.63	981.73	746.89	787.64	832.53	864.69	916.28	1028.52	792.98	906.68	889.61	964.9	1013.28	821.96	969.68	895.25	717.51	788.32	925.64	947.99	917.91	812.23	882.97	1011.96	1011.02	928.1
1558233_s_at	ATF1: Activating transcription factor 1	CA337502	466	gb:CA337502 /DB_XREF=gi:24555600 /DB_XREF=NISC_lw02c11.y1 /CLONE=IMAGE:5609085 /TID=Hs2.406336.1 /CNT=17 /FEA=mRNA /TIER=ConsEnd /STK=0 /UG=Hs.406336 /UG_TITLE=Homo sapiens partial mRNA for FUSATF-1 chimaeric fusion protein	304.12	210.76	247.88	258.07	264.34	220	275.76	240.89	238.48	300.99	310.73	334.74	282.24	293.25	288.43	255.43	250.12	194.12	302.88	269.56	276.55	258.41	297.79	282.53	240.66	287.83	291.95	265.19	288.54	267.97	301.34	318.44	285.41	291.34	270.67	263.73	273.08	287.11	300.17	294.42	241.53	267.59	301.17	331.8	342.87
212984_at	ATF2: activating transcription factor 2	BE786164	1386	gb:BE786164 /DB_XREF=gi:10207362 /DB_XREF=601474273F1 /CLONE=IMAGE:3877146 /FEA=mRNA /CNT=67 /TID=Hs.80285.0 /TIER=Stack /STK=44 /UG=Hs.80285 /UG_TITLE=Homo sapiens mRNA; cDNA DKFZp586C1723 (from clone DKFZp586C1723)	1476.63	1182.92	1204.11	999.57	926.91	1063.28	1294.08	1070.79	1089.83	1119.09	1079.72	1242.11	1148.12	1138.02	1336.96	1252.04	1246.98	1401.25	1194.7	1319.46	1203.75	1060.74	1148.65	1173.51	1434.23	1180.92	1433.29	1142.71	1353.1	1207.77	884.83	911.69	1015.14	1130.33	1074.98	1298.67	1265.41	1392.22	1530.62	1009.02	1146.95	1362.68	1435.56	1301.11	1193.59
202672_s_at	ATF3: activating transcription factor 3	NM_001674	467	gb:NM_001674.1 /DB_XREF=gi:4502262 /GEN=ATF3 /FEA=FLmRNA /CNT=182 /TID=Hs.460.1 /TIER=FL+Stack /STK=88 /UG=Hs.460 /LL=467 /DEF=Homo sapiens activating transcription factor 3 (ATF3), mRNA. /PROD=activating transcription factor 3 long isoform /FL=gb:L19871.1 gb:NM_001674.1	1097.61	195.87	278.73	247.72	341.36	167.69	140.02	280.31	223.71	210.9	233.65	138.47	206.65	637.06	189.32	240.12	344.54	181.29	497.52	230.26	734.37	195.97	393.38	375.99	1081.34	150.66	460.85	964.28	373.79	532.97	153.12	217.42	304.54	318.13	528.47	499.61	312.78	495.67	293.86	535.54	1441.27	497.85	643.75	1026.15	397.99
200779_at	ATF4: activating transcription factor 4 (tax-responsive enhancer element B67)	NM_001675	468	gb:NM_001675.1 /DB_XREF=gi:4502264 /GEN=ATF4 /FEA=FLmRNA /CNT=359 /TID=Hs.181243.0 /TIER=FL+Stack /STK=148 /UG=Hs.181243 /LL=468 /DEF=Homo sapiens activating transcription factor 4 (tax-responsive enhancer element B67) (ATF4), mRNA. /PROD=activating transcription factor 4 /FL=gb:M86842.1 gb:NM_001675.1	4153.16	2493.37	4761.79	3952.98	3726.94	3613.16	3399.82	3549.53	3733.18	3579.37	4022.35	3709.03	3721.65	4072.4	3557.16	4407.21	4085.69	3780.92	3285.33	3442.11	4302.22	3949.69	3257.13	4434.21	4388.88	3724.94	3382.46	3295.57	3913.15	4052.42	4316.61	5036.23	4229.86	3332.24	4747.87	3809.23	3733.5	4223.17	3682.12	3882.91	3926.54	4331.85	3993.49	3558.11	3290.65
204998_s_at	ATF5: activating transcription factor 5	NM_012068	22809	gb:NM_012068.2 /DB_XREF=gi:12597624 /GEN=ATF5 /FEA=FLmRNA /CNT=53 /TID=Hs.9754.0 /TIER=FL /STK=0 /UG=Hs.9754 /LL=22809 /DEF=Homo sapiens activating transcription factor 5 (ATF5), mRNA. /PROD=activating transcription factor 5 /FL=gb:AF305687.1 gb:BC005174.1 gb:AB021663.2 gb:NM_012068.2	1862.52	1641.76	631.03	1067.26	627.97	497.3	1108.37	353.2	430.73	215.87	299.02	137.19	459.64	315.35	417.26	282.39	197.67	396.74	1357.24	721.09	673.81	647.33	323.62	239.71	591.97	244.19	891.13	535.17	325.18	594.83	424.34	220.03	197.37	948.48	1679.75	876.62	300.72	471.54	130.38	426.44	1032.4	393.74	406.76	374.53	281.74
204999_s_at	ATF5: activating transcription factor 5	BC005174	22809	gb:BC005174.1 /DB_XREF=gi:13477389 /FEA=FLmRNA /CNT=53 /TID=Hs.9754.0 /TIER=FL+Stack /STK=11 /UG=Hs.9754 /LL=22809 /UG_GENE=ATF5 /DEF=Homo sapiens, activating transcription factor 5, clone MGC:842, mRNA, complete cds. /PROD=activating transcription factor 5 /FL=gb:AF305687.1 gb:BC005174.1 gb:AB021663.2 gb:NM_012068.2	605.17	712.34	240.12	410.56	251.02	233.19	493.99	132.48	154.56	90.09	128.8	42.45	194.34	145.18	215.42	132.18	83.71	187.43	580.88	339.99	264.19	289.84	146.66	121.95	254.67	94.42	401.39	238.12	135.03	286.35	164.34	84.78	83.56	404.15	826.23	331.42	128.09	218.23	52.36	180.99	442.41	197.46	209.51	175.65	120.23
203952_at	ATF6: activating transcription factor 6	NM_007348	22926	gb:NM_007348.1 /DB_XREF=gi:6671584 /GEN=ATF6 /FEA=FLmRNA /CNT=90 /TID=Hs.247433.0 /TIER=FL+Stack /STK=15 /UG=Hs.247433 /LL=22926 /DEF=Homo sapiens activating transcription factor 6 (ATF6), mRNA. /PROD=activating transcription factor 6 /FL=gb:AF005887.1 gb:AB015856.1 gb:NM_007348.1	363.16	422.14	488.67	213.79	393.55	317.39	222.14	370.99	415.4	228.72	353.88	238.52	268.02	316.28	404.16	354.89	276.61	315.04	280.78	360.16	305.23	389.3	456.37	362.51	352.99	236.78	373.25	292.24	200.09	262.46	320.27	293.85	229.1	156.35	200.92	264.6	275.67	189.73	234.07	355.18	355.05	391.89	247.33	351.4	232.64
218987_at	ATF7IP: activating transcription factor 7 interacting protein	NM_018179	55729	gb:NM_018179.1 /DB_XREF=gi:8922591 /GEN=FLJ10688 /FEA=FLmRNA /CNT=45 /TID=Hs.118793.0 /TIER=FL+Stack /STK=10 /UG=Hs.118793 /LL=55729 /DEF=Homo sapiens hypothetical protein FLJ10688 (FLJ10688), mRNA. /PROD=hypothetical protein FLJ10688 /FL=gb:NM_018179.1	479.65	455.23	333.14	269.41	395.78	386.77	265.85	353.04	387.3	280.16	324.46	276.23	348.57	336.14	385.09	419.71	300.63	387.12	320.74	314.74	430.09	346.2	427.18	363.09	409.89	427.95	472.94	282.69	671.34	372.13	328.41	352.92	249.72	480.82	401.36	345.55	357.56	384.31	226	389.47	292.47	415.22	414.29	539.58	369.42
231825_x_at	ATF7IP: activating transcription factor 7 interacting protein	AK025060	55729	gb:AK025060.1 /DB_XREF=gi:10437499 /FEA=mRNA /CNT=37 /TID=Hs.118793.1 /TIER=ConsEnd /STK=0 /UG=Hs.118793 /LL=55729 /UG_GENE=FLJ10688 /UG_TITLE=hypothetical protein FLJ10688 /DEF=Homo sapiens cDNA: FLJ21407 fis, clone COL03864.	735.73	898.42	716.38	658.92	655.69	722.38	750.35	693.48	861.02	945.95	702.05	957.03	933.45	869.06	721.7	657.69	585.12	966.46	795.23	832.66	943.16	685.06	616.61	583.6	723.49	653.96	648.86	596.61	751.1	517.6	434.54	520.04	484.03	581.72	729.64	632.74	923.12	738.03	1004.99	676.38	462.14	509.65	560.7	472.18	503
228381_at	ATF7IP2: Activating transcription factor 7 interacting protein 2	AV716964	80063	gb:AV716964 /DB_XREF=gi:10814116 /DB_XREF=AV716964 /CLONE=DCBBOG12 /FEA=EST /CNT=30 /TID=Hs.97179.0 /TIER=Stack /STK=16 /UG=Hs.97179 /UG_TITLE=ESTs	258.96	385.62	543.28	294.54	371.05	469	333.5	361.48	457.75	312.44	363.39	349.17	524.76	329.02	415.77	313.87	274.71	470.27	656.36	426.71	292.86	442.11	265.16	282.04	221.25	286.68	250.36	303.04	308.49	384.61	326.4	495.34	478.97	281.38	285.56	294.19	286.4	321.93	160.77	303.25	243.25	284.06	259.83	369.18	299.74
204833_at	ATG12: ATG12 autophagy related 12 homolog (S. cerevisiae)	NM_004707	9140	gb:NM_004707.1 /DB_XREF=gi:4757757 /GEN=APG12L /FEA=FLmRNA /CNT=42 /TID=Hs.264482.0 /TIER=FL /STK=0 /UG=Hs.264482 /LL=9140 /DEF=Homo sapiens Apg12 (autophagy 12, S. cerevisiae)-like (APG12L), mRNA. /PROD=Apg12 (autophagy 12, S. cerevisiae)-like /FL=gb:AB017507.1 gb:NM_004707.1	271.34	213.4	278.95	242.51	291.89	280.93	243.25	327.17	292.17	287.55	245.16	238.96	265.37	300.15	263.61	262.29	258.33	244.98	213.46	255.95	275.03	293.75	301.29	294.7	361.81	281.56	302.2	277.3	277.9	297.01	312.83	284.74	187.91	293.91	298.83	255.28	314.64	297.85	271.69	341.09	364.5	285.58	281.65	281	274.81
213026_at	ATG12: ATG12 autophagy related 12 homolog (S. cerevisiae)	BE965998	9140	gb:BE965998 /DB_XREF=gi:11770950 /DB_XREF=601659892R1 /CLONE=IMAGE:3905710 /FEA=mRNA /CNT=77 /TID=Hs.264482.1 /TIER=Stack /STK=8 /UG=Hs.264482 /LL=9140 /UG_GENE=APG12L /UG_TITLE=Apg12 (autophagy 12, S. cerevisiae)-like	875.56	651.07	818.22	771.22	802.75	725.68	591.3	756.35	734.93	873.2	791.88	767.53	837.37	990.98	804.72	818.68	877.51	791.76	593.61	757.37	846.76	776.26	696.02	770.29	858.64	787.6	862.29	781.81	830	762.88	795.94	798.67	609.91	923.7	874.18	793.41	989.01	1007.42	1003.95	836.33	1096.1	841.16	815.42	876.65	789.15
221492_s_at	ATG3: ATG3 autophagy related 3 homolog (S. cerevisiae)	AF202092	64422	gb:AF202092.1 /DB_XREF=gi:11493699 /FEA=FLmRNA /CNT=167 /TID=Hs.26367.1 /TIER=FL /STK=3 /UG=Hs.26367 /LL=64422 /UG_GENE=PC3-96 /DEF=Homo sapiens PC3-96 mRNA, complete cds. /PROD=PC3-96 /FL=gb:AF202092.1	1639.22	1586.68	1835.38	1809.26	1942.1	1865.91	1683.72	1823.96	1799.02	1729.35	1813.7	1840.23	1629.14	1701.92	1873.46	1688.6	1740.7	1929.45	1812.49	1558.63	1751.69	1872.75	2271.13	2150.1	1613.64	1938.84	1755.73	1980.62	1602.96	2180.23	1703.12	2108.34	1802.17	1585.88	1500.79	1989.53	1623.45	1850.25	1812.18	1943.27	1917.93	1909.09	2114.38	1844.02	1778.13
204903_x_at	ATG4B: ATG4 autophagy related 4 homolog B (S. cerevisiae)	AL080168	23192	gb:AL080168.1 /DB_XREF=gi:5262635 /GEN=DKFZp434C151 /FEA=FLmRNA /CNT=39 /TID=Hs.272586.0 /TIER=FL /STK=4 /UG=Hs.272586 /LL=23192 /DEF=Homo sapiens mRNA; cDNA DKFZp434C151 (from clone DKFZp434C151); complete cds. /PROD=hypothetical protein /FL=gb:AL050288.1 gb:BC000719.1 gb:AL080168.1 gb:NM_013325.1	272.76	194.66	227.66	191.44	218.93	237.26	243.54	212.73	260.14	239.77	230.04	287.37	251.07	296.4	317.27	310.86	317.23	275.89	271	239.19	281.18	317.91	230.68	269.51	331.53	316.84	225.18	260.7	269.94	262.5	368.5	369.64	275.35	304.24	246.88	156.27	224.66	247.7	155.39	247.81	266.77	328.38	354.29	354.5	307.82
212280_x_at	ATG4B: ATG4 autophagy related 4 homolog B (S. cerevisiae)	AA532726	23192	gb:AA532726 /DB_XREF=gi:2278302 /DB_XREF=nj21e02.s1 /CLONE=IMAGE:993146 /FEA=mRNA /CNT=199 /TID=Hs.272586.1 /TIER=Stack /STK=66 /UG=Hs.272586 /LL=23192 /UG_GENE=KIAA0943 /UG_TITLE=KIAA0943 protein	297.26	229.48	256.63	244.67	247.47	280.66	279.25	262.33	285.64	284.29	305.03	308.34	300.29	303.16	333.76	331.69	372.17	318.85	261.53	289.23	282.7	374.27	266.8	303.17	371.2	334.26	295.32	271.74	323.47	310.38	355.75	404.6	331.1	367.56	304.79	185.35	264.6	324.22	217.94	270.13	303.7	360.31	405.96	384.42	335.25
202511_s_at	ATG5: ATG5 autophagy related 5 homolog (S. cerevisiae)	AK001899	9474	gb:AK001899.1 /DB_XREF=gi:7023451 /FEA=FLmRNA /CNT=140 /TID=Hs.11171.0 /TIER=Stack /STK=52 /UG=Hs.11171 /LL=9474 /UG_GENE=APG5L /UG_TITLE=APG5 (autophagy 5, S. cerevisiae)-like /DEF=Homo sapiens cDNA FLJ11037 fis, clone PLACE1004316, highly similar to H.sapiens mRNA for apoptosis specific protein. /FL=gb:NM_004849.1	920.29	717.44	1057.65	872.86	1138.22	1046.22	839.5	1006.43	1069.4	892.44	1056.7	978.5	1088.92	918.62	882.85	984.12	1033.58	1225.59	878.2	836.95	949.78	985.67	898.01	1093.48	908.29	828.61	841.54	949.65	827	1128.54	1021.13	1175.31	1025.07	817.58	846.49	1006.68	990.45	838.24	906.72	946.75	998.03	1010.95	1098.21	1257.04	941.35
208758_at	ATIC: 5-aminoimidazole-4-carboxamide ribonucleotide formyltransferase/IMP cyclohydrolase	D89976	471	gb:D89976.1 /DB_XREF=gi:2317691 /FEA=FLmRNA /CNT=341 /TID=Hs.90280.0 /TIER=FL+Stack /STK=120 /UG=Hs.90280 /LL=471 /UG_GENE=ATIC /DEF=Homo sapiens mRNA for 5-aminoimidazole-4-carboxamide ribonucleotide transformylase, complete cds. /PROD=5-aminoimidazole-4-carboxamide ribonucleotidetransformylase /FL=gb:D82348.1 gb:U37436.1 gb:D89976.1 gb:NM_004044.1	2672.25	2674.66	2149.9	3083.22	2494.7	2195.82	2867.46	2651.84	2863.85	2580.92	3052.45	2323.11	2618.58	2418	2747.88	2631	2476.91	2212.41	3044.98	2870.14	2769.02	3331	3353.53	3158.81	2684.75	2978.32	2676.36	2638.18	2945.63	3227.89	3589.56	3259.18	3571.66	2664.56	2475.4	2874.24	2297.48	3144.97	2790.22	3246.06	3390.34	2652.58	2959.7	3326.18	3370.22
210858_x_at	ATM: ataxia telangiectasia mutated (includes complementation groups A, C and D)	U26455	472	gb:U26455.1 /DB_XREF=gi:870785 /GEN=ATM /FEA=FLmRNA /CNT=2 /TID=Hs.194382.1 /TIER=FL /STK=0 /UG=Hs.194382 /LL=472 /DEF=Human phosphatidylinositol 3-kinase homolog (ATM) mRNA, complete cds. /PROD=phosphatidylinositol 3-kinase homolog /FL=gb:U26455.1	521.83	786.06	585.7	576.54	556.26	559.66	648.65	635.33	709.73	704.92	611.74	736.89	714.08	598.73	557.95	536.15	546.77	673.35	549.93	593.62	671.28	499.22	447.08	471.99	523.39	509.44	573.88	498	657.28	478.11	367.75	401.26	423.62	481.53	583.26	500.53	814.61	598.53	765.38	528.75	367.17	493.81	491.86	430.2	417.04
212672_at	ATM: ataxia telangiectasia mutated (includes complementation groups A, C and D)	U82828	472	gb:U82828 /DB_XREF=gi:2304970 /FEA=mRNA /CNT=113 /TID=Hs.194382.2 /TIER=Stack /STK=42 /UG=Hs.194382 /LL=472 /UG_GENE=ATM /UG_TITLE=ataxia telangiectasia mutated (includes complementation groups A, C and D) /DEF=Homo sapiens ataxia telangiectasia (ATM) gene, complete cds	520.35	732.66	694.35	547.96	485.56	539.57	600.95	724.47	513.2	652.84	624.49	794.41	666.66	737.16	618.4	605.28	604.25	698.36	544.23	700.7	540.48	508.3	572.39	557.92	679.84	807.89	719.7	542.37	731.77	531.29	497.45	373.97	651.58	536.27	635.6	563.33	632.42	604.59	902.19	796.07	386.95	555.82	553.43	653.09	495.33
203454_s_at	ATOX1: ATX1 antioxidant protein 1 homolog (yeast)	NM_004045	475	gb:NM_004045.1 /DB_XREF=gi:4757803 /GEN=ATOX1 /FEA=FLmRNA /CNT=119 /TID=Hs.279910.0 /TIER=FL+Stack /STK=42 /UG=Hs.279910 /LL=475 /DEF=Homo sapiens ATX1 (antioxidant protein 1, yeast) homolog 1 (ATOX1), mRNA. /PROD=ATX1 (antioxidant protein 1, yeast) homolog 1 /FL=gb:NM_004045.1	1111.35	2002.31	863.04	1216.96	1115.89	1125.29	1229.22	1131.79	1220.45	959.02	1036.74	809.13	1105.82	994.44	1106.52	1117.42	1029.66	1085.83	1424.3	1202.15	1098.7	1030.24	1595.48	1373.66	1182.77	1511.71	813.92	1801.79	1505.3	1202.14	1366.22	1071.35	1557.66	1164.77	875.87	1131.28	978.66	1181.67	713.66	1241.12	2316.81	1136.36	1191.1	2761.78	1294.48
213238_at	ATP10D: ATPase, Class V, type 10D	AI478147	57205	gb:AI478147 /DB_XREF=gi:4371373 /DB_XREF=tm34f06.x1 /CLONE=IMAGE:2160035 /FEA=mRNA /CNT=76 /TID=Hs.173540.0 /TIER=Stack /STK=36 /UG=Hs.173540 /LL=57205 /UG_GENE=ATP10D /UG_TITLE=ATPase, Class V, type 10D	365.66	315.72	542.45	395.38	893.6	671.04	398.17	1125.24	605.36	563.62	570.63	912.55	448.68	713.27	510.43	1162.56	936.18	968.57	127.03	405.96	507.69	531.76	720.32	1054.15	342.26	227.8	652.1	1502.35	376.83	717.95	184.39	900.84	976.96	495.72	706.77	453.02	561.3	588.48	769.74	671.02	834.19	633.24	850.14	829.02	527.41
230875_s_at	ATP11A: ATPase, Class VI, type 11A	AW068936	23250	gb:AW068936 /DB_XREF=gi:6023934 /DB_XREF=cr38f08.x1 /CLONE=HBMSC_cr38f08 /FEA=EST /CNT=9 /TID=Hs.29189.1 /TIER=Stack /STK=9 /UG=Hs.29189 /LL=23250 /UG_GENE=ATP11A /UG_TITLE=ATPase, Class VI, type 11A	981.13	694.74	312.02	602.06	494.06	464.1	836.7	357.55	566.39	818.62	494.48	503.23	453.82	432.13	616.6	279.28	240.72	337.69	889.95	786.44	437.38	429.72	376.98	314.68	379.89	183.18	365.95	535.59	413.96	470.14	831.34	289.26	477.49	723.24	426.39	281.58	343.89	666.55	255.82	455.09	431.07	415.74	447.53	313.46	427.71
212536_at	ATP11B: ATPase, Class VI, type 11B	AB023173	23200	gb:AB023173.1 /DB_XREF=gi:4589555 /GEN=KIAA0956 /FEA=mRNA /CNT=136 /TID=Hs.75478.0 /TIER=Stack /STK=27 /UG=Hs.75478 /LL=23200 /DEF=Homo sapiens mRNA for KIAA0956 protein, partial cds. /PROD=KIAA0956 protein	813.82	1051.52	1032.3	1027.53	901.01	942.81	959.68	917.33	924.65	1041.2	952.84	1139.87	1101.76	1092.15	940.3	1008.71	946.57	1058.03	943.32	984.8	887.16	967.25	775.02	894.23	976.49	778.33	794.29	931.77	1049.82	717.64	839.99	1020.38	883.43	1023.96	1020.81	852.25	680.79	1058.77	1057.38	850.98	744.14	867.66	963.68	787.6	823.8
1564063_a_at	ATP11B: ATPase, Class VI, type 11B	AK093727	23200	gb:AK093727.1 /DB_XREF=gi:21752654 /TID=Hs2.75478.5 /CNT=1 /FEA=mRNA /TIER=ConsEnd /STK=0 /LL=23200 /UG_GENE=ATP11B /UG=Hs.75478 /UG_TITLE=ATPase, Class VI, type 11B /DEF=Homo sapiens cDNA FLJ36408 fis, clone THYMU2010094, highly similar to POTENTIAL PHOSPHOLIPID-TRANSPORTING ATPASE IR (EC 3.6.1.-).	445.12	397.32	379.99	469.97	379.54	323.89	337.41	462.21	312.87	451.37	365.79	469.1	336.47	419.45	329.93	355.86	315.28	358.44	378.29	545.79	283.85	286.04	321.91	370.74	421.87	392.95	535.32	468.12	307.18	337.85	301.21	335.02	276.88	353	454.09	338.38	341.79	315.94	455.29	338.53	376.2	300.55	411.66	277.17	398.44
226785_at	ATP11C: ATPase, Class VI, type 11C	BF475862	286410	gb:BF475862 /DB_XREF=gi:11546689 /DB_XREF=naa13f04.x1 /CLONE=IMAGE:3254910 /FEA=EST /CNT=38 /TID=Hs.88252.0 /TIER=Stack /STK=20 /UG=Hs.88252 /UG_TITLE=ESTs	731.53	744.43	657.98	851.62	712.53	696.42	875.33	699.64	686.55	716.96	660.48	970.39	743.07	751.54	690.59	717.2	707.73	770.93	764.7	571.88	738.21	666.38	642.54	707.47	616.36	680.1	682.73	587.66	749.42	641.99	529.36	720.15	768.18	595.8	801.19	613.15	596.78	762.52	825.16	686.31	725.72	589.37	744.04	525.47	812.45
218052_s_at	ATP13A1: ATPase type 13A1	NM_020410	57130	gb:NM_020410.1 /DB_XREF=gi:9966896 /GEN=LOC57130 /FEA=FLmRNA /CNT=129 /TID=Hs.9275.0 /TIER=FL+Stack /STK=67 /UG=Hs.9275 /LL=57130 /DEF=Homo sapiens CGI-152 protein (LOC57130), mRNA. /PROD=CGI-152 protein /FL=gb:AF288687.1 gb:NM_020410.1	360.21	392.78	349.71	339.27	330.44	376.16	402.3	308.69	393.88	374.9	365.75	362.78	400.73	373.43	362.29	364.54	332.05	474.2	352.55	405.17	383.95	381.63	359.26	336.72	273.85	356.37	328.75	339.39	380.24	348.98	291.75	327.32	356.49	482.88	313.56	405.13	392.31	336.69	363.63	348.36	361.42	347.64	374.6	434.3	352.52
212297_at	ATP13A3: ATPase type 13A3	BF218804	79572	gb:BF218804 /DB_XREF=gi:11112494 /DB_XREF=601882315F1 /CLONE=IMAGE:4094786 /FEA=mRNA /CNT=210 /TID=Hs.4934.0 /TIER=Stack /STK=86 /UG=Hs.4934 /UG_TITLE=H.sapiens polyA site DNA	1733.36	1190.51	1619.1	1283.32	1165.36	1353.31	1553.75	1263.98	1633.45	1357.44	1416.63	1375.53	1455.61	1274.32	1440.6	1165.69	1357.92	1281.54	1372.72	1484.4	1691.95	1359.99	1302.16	1175.85	2027.42	1230.21	1011.47	1109.74	1465.94	1167.79	1199.62	1259.97	1108.88	1416.84	1196.22	1009.36	960.8	1455.96	1053.93	1142.25	1165.05	1401.68	1162.56	1141.85	1309.76
1553567_s_at	ATP13A5: ATPase type 13A5	NM_173702	344905	gb:NM_173702.1 /DB_XREF=gi:27754207 /GEN=MTATP6 /TID=Hs2Affx.1.41 /CNT=1 /FEA=FLmRNA /TIER=FL /STK=1 /NOTE=sequence(s) not in UniGene /DEF=Homo sapiens ATP synthase 6 (MTATP6), nuclear gene encoding mitochondrial protein, mRNA. /PROD=ATP synthase 6 /FL=gb:NM_173702.1	9999.73	9783.06	10371	10458.9	10953.3	9610.8	9475.76	9565.49	10479.8	9670.83	9721.17	8913.24	9847.93	9836.15	10457.1	9971.42	10526.7	9854.81	10859.6	10164.7	10475	10454.2	10191.9	10629.6	10360.6	10951.3	10275.7	10755.9	10582.1	11447.9	10523.5	10124.7	10329.3	10081.3	9773.52	10511.4	10083.8	10234.8	10669.8	10229.1	10958.9	10463.9	10369.4	10122.8	9763.61
[truncated: 10,560 more rows]
[truncated: 41 more columns]
