# Supplementary material for: Machine learning-based microarray analyses indicate low-expression genes might collectively influence PAH disease
Source: PLoS Comput Biol. 2019 Aug 12;15(8):e1007264. doi: 10.1371/journal.pcbi.1007264 (PMC6705875; doi:10.1371/journal.pcbi.1007264)
Supplement: S2 Appendix — (ZIP) [file pcbi.1007264.s002.zip › Data2/LB-allsamples-AtLeastOneSmaller_256_Gene_Number_44383.xls]

## Sheet: Sheet1
probe set	gene	Accession	EntrezGene	Description	D-65-GM12332	D-66-GM12329A	D-67-GM12048	D-68-GM13117	D-69-GM07037A	D-70-GM13123	D-71-GM13116	D-72-GM13112	D-73-GM07014A	D-74-GM13128	D-75-GM13119	D-76-GM13114A	D-77-GM13118	D-78-GM12234A	D-79-GM12047	D-80-GM07031	D-81-GM07003	D-82-GM13124	D-83-GM12058C	D-84-GM12057A	D-85-GM07434	D-86-GM10850	A-02-PPH65KG185	A-03-PPH71TH184	A-04-PPH16LW1444	A-06-PPH140CL1402	A-07-PPH138SJ305	A-08-PPH61ST160	A-09-PPH37JM24	A-11-PPH124PC921	A-15-PPH95RS238	A-16-PPH86AC232	A-18-PPH30HB628	A-22-PPH64DB158	A-34-PPH29SM264	A-39-PPH52BM106	A-53-PPH14AH1727	A-58-PPH28KM1518	A-64-PPH14BN723	B-01-PPH05SM39	B-05-PPH127VW1976	B-10-PPH80NN1873	B-12-PPH108OB2031	B-13-PPH55RC128	B-14-PPH35PP1938
36888_at	Cluster Incl. AB020648:Homo sapiens mRNA for KIAA0841 protein, partial cds /cds=(0,1925) /gb=AB020648 /gi=4240170 /ug=Hs.7426 /len=4283	AB020648		Cluster Incl. AB020648:Homo sapiens mRNA for KIAA0841 protein, partial cds /cds=(0,1925) /gb=AB020648 /gi=4240170 /ug=Hs.7426 /len=4283	265.27	233.6	296.87	297.57	281.7	310	273.68	280.74	279.04	358.12	324.52	318.68	305.42	275.86	264.04	278.91	235.51	270.08	230.7	284.6	277.12	282.37	213.15	205.38	244.84	290.27	236.74	206.29	237.92	238.4	262.14	301.39	203.86	248.13	300.41	217.95	280.22	282.21	293.82	234.1	188.84	230.01	217.78	178.99	218.6
1556314_a_at	(clone 1NIB-4) normalized cDNA library sequence	BQ002274		gb:BQ002274 /DB_XREF=gi:19727174 /DB_XREF=UI-H-EI1-ayu-d-01-0-UI.s1 /CLONE=IMAGE:5843664 /TID=Hs2.224794.1 /CNT=12 /FEA=mRNA /TIER=ConsEnd /STK=3 /UG=Hs.224794 /UG_TITLE=Homo sapiens cDNA FLJ33375 fis, clone BRACE2006137.	7.59	5.81	4.95	6	5.07	6.98	34.94	2.84	5.22	1.98	3.63	8.75	7.57	10.33	4.96	2.95	6.05	2.91	10.11	10.01	9.75	8.03	2.87	2.09	8.35	4.86	6.03	5.04	9.58	2.31	5.45	4.15	12.5	4.7	3.12	2.61	5.34	1.85	2.2	5.24	12.65	5.54	20.51	5.91	5.1
217253_at	(clone B3B3E13) Huntington's disease candidate region mRNA fragment	L37198		gb:L37198.1 /DB_XREF=gi:600519 /FEA=mRNA /CNT=1 /TID=Hs.233617.0 /TIER=ConsEnd /STK=0 /UG=Hs.233617 /UG_TITLE=Homo sapiens (clone B3B3E13) Huntingtons disease candidate region mRNA fragment /DEF=Homo sapiens (clone B3B3E13) Huntingtons disease candidate region mRNA fragment.	170	112.12	113.78	98.99	100.36	74.28	81.91	88.18	105.41	112.24	87.75	109.99	104.27	135.39	102.72	91.55	71.32	74.21	100.48	102.46	96.41	87	91.99	88.93	111.4	84.61	122.44	204.62	96.07	62.98	128.35	98.28	91.16	133.22	94.7	61.77	87.85	84	109.56	52.03	130.2	67.54	83.68	151.19	82.61
217257_at	(clone B3B3E13) Huntington's disease candidate region mRNA fragment	L37198		gb:L37198.1 /DB_XREF=gi:600519 /FEA=mRNA /CNT=1 /TID=Hs.233617.0 /TIER=ConsEnd /STK=0 /UG=Hs.233617 /UG_TITLE=Homo sapiens (clone B3B3E13) Huntingtons disease candidate region mRNA fragment /DEF=Homo sapiens (clone B3B3E13) Huntingtons disease candidate region mRNA fragment.	47.67	24.93	21.07	21.7	33.21	23.25	19.91	26.39	29.82	32.84	16.65	29.52	20.05	29.95	31.6	22.53	14.12	8.13	23.79	27.22	23.21	26.04	25.57	27.79	26.29	16.92	38.09	42.22	33.64	17.25	44.08	32.24	21.88	43.91	31.53	24.01	29.4	25.28	22.49	19.44	37.62	22.84	21.97	53.41	23.21
214825_at	(clone CTG-A4) mRNA sequence	L10374		gb:L10374.1 /DB_XREF=gi:307288 /FEA=mRNA /CNT=15 /TID=Hs.281587.1 /TIER=ConsEnd /STK=0 /UG=Hs.281587 /UG_TITLE=Human (clone CTG-A4) mRNA sequence /DEF=Human (clone CTG-A4) mRNA sequence.	10.05	17.08	21.53	11.32	19.78	19.29	12.29	21.29	23.06	14.26	18.81	20.13	16.83	11.39	12.14	18.07	14.21	8.5	12.44	22.94	4.39	10.27	14.38	11.74	15.24	14.64	7.89	13.96	14.15	9.51	6.88	2.86	18.81	3.77	18.69	14.19	12.09	17.63	17.25	18.96	6.11	11.92	20.67	8.5	16.74
239237_at	(clone HGP09/HGP32) T cell receptor gamma-2 chain processed pseudogene mRNA, VC region	AI798822		gb:AI798822 /DB_XREF=gi:5364294 /DB_XREF=we93b04.x1 /CLONE=IMAGE:2348623 /FEA=EST /CNT=5 /TID=Hs.265130.0 /TIER=ConsEnd /STK=4 /UG=Hs.265130 /UG_TITLE=ESTs	184.28	226.58	252.71	207.66	208.15	182.99	133.75	242.37	216.11	125.79	145.09	170.14	188.29	250.12	240.21	237.37	208.97	168.4	149.49	224.26	167.03	157.25	239.2	201.65	231.19	323.99	230.73	224.28	192.28	166.35	211.5	203.5	197.24	282.11	224.59	148.45	170.2	138.44	256.96	201.15	181.3	157.45	159.75	129.44	260.64
216337_at	(clone Z146) retinal mRNA, 3' end and repeat region	L23852		gb:L23852.1 /DB_XREF=gi:393126 /FEA=mRNA /CNT=1 /TID=Hs.73838.0 /TIER=ConsEnd /STK=0 /UG=Hs.73838 /UG_TITLE=Homo sapiens (clone Z146) retinal mRNA, 3 end and repeat region /DEF=Homo sapiens (clone Z146) retinal mRNA, 3 end and repeat region.	8.98	1	11.26	6.01	4.5	4.68	2.52	6.64	7.39	1	2.83	9.43	5.05	5.89	3.76	9.54	6.34	7	4	2.92	1	2.9	3.79	1	1	7.38	3.11	7.26	1.45	1.23	1.45	3.35	6.57	5.86	4.92	3.01	2.8	1	8.31	1.02	1.96	1.17	3.58	2.73	2.3
216931_at	(clone Z146) retinal mRNA, 3' end and repeat region	L23852		gb:L23852.1 /DB_XREF=gi:393126 /FEA=mRNA /CNT=1 /TID=Hs.73838.0 /TIER=ConsEnd /STK=0 /UG=Hs.73838 /UG_TITLE=Homo sapiens (clone Z146) retinal mRNA, 3 end and repeat region /DEF=Homo sapiens (clone Z146) retinal mRNA, 3 end and repeat region.	17.16	26.77	22.54	23.16	21.04	25.71	29.54	15.74	14.18	17.3	22.53	18.61	15.21	15.59	15.59	11.32	21.3	20.27	20.76	24.8	16.62	20.24	8.63	18.55	13.76	10.45	10.73	15.84	14.61	12.72	14.33	23.9	17.56	15.63	20.21	33.28	18.48	20.37	25.43	20.27	16.11	15.56	11.99	18.35	21.86
214711_at	15E1.2: hypothetical protein LOC283459	BE568184	283459	gb:BE568184 /DB_XREF=gi:9811904 /DB_XREF=601341722F1 /CLONE=IMAGE:3683860 /FEA=DNA_1 /CNT=29 /TID=Hs.200400.0 /TIER=ConsEnd /STK=0 /UG=Hs.200400 /UG_TITLE=Human DNA sequence from BAC 15E1 on chromosome 12. Contains Cytochrome C Oxidase Polypeptide VIa-liver precursor gene, 60S ribosomal protein L31 pseudogene, pre-mRNA splicing factor SRp30c gene, two putative genes, ESTs, STSs and putative CpG i…	136.14	194.57	105.65	100.91	97.29	95.44	111.78	104.43	214.1	116.84	110.32	93.13	94.34	153.95	191.54	124.42	131.71	90.29	146.2	162.59	105.2	191.8	128.53	188.39	85.13	126.08	101.45	90.43	228.28	76.14	133.6	87.86	144.23	202.14	84.82	104.54	124.59	172.97	196.3	164.77	100.94	139.25	166.35	122.95	134.72
214826_at	2'-PDE: 2'-phosphodiesterase	U79276	201626	gb:U79276.1 /DB_XREF=gi:1710244 /FEA=mRNA /CNT=12 /TID=Hs.307238.0 /TIER=ConsEnd /STK=0 /UG=Hs.307238 /UG_TITLE=Human clone 23960 mRNA sequence /DEF=Human clone 23960 mRNA sequence.	53.58	44.09	59.45	49.49	56.88	46.63	61.55	57.72	60.64	38.84	46.13	40.07	46.68	26.08	47.23	51.24	46.67	43.89	48.78	58.89	54.16	53.02	49.97	49.96	49.26	48.34	34.63	52.46	67.21	50.95	52.24	53.75	58.64	41.92	61.51	49.49	40.13	39.29	52.4	54.81	34.17	61.19	66.64	29.18	46.08
235091_at	2'-PDE: 2'-phosphodiesterase	BF515943	201626	gb:BF515943 /DB_XREF=gi:11601122 /DB_XREF=UI-H-BW1-aoa-f-08-0-UI.s1 /CLONE=IMAGE:3084063 /FEA=EST /CNT=22 /TID=Hs.64783.0 /TIER=ConsEnd /STK=5 /UG=Hs.64783 /UG_TITLE=ESTs, Weakly similar to T42705 hypothetical protein DKFZp434K098.1 (H.sapiens)	22.19	20.98	18.57	15.79	17.96	18.09	17.44	19.07	23.35	22.77	17.48	20.6	25.89	12.87	28.6	26.73	17.05	23.63	19.46	20.9	26.95	34.1	30.36	22.16	31.39	25.86	15.75	23.58	34.86	25.17	27.1	24.17	31.7	18.01	14.2	26.7	17.84	24.98	16.05	30.02	27.65	28.16	18.63	29.65	20
1554915_a_at	2'-PDE: 2'-phosphodiesterase	BC034978	201626	gb:BC034978.1 /DB_XREF=gi:23273310 /TID=Hs2.151293.1 /CNT=3 /FEA=FLmRNA /TIER=FL /STK=1 /LL=201626 /UG_GENE=DKFZp667B1218 /UG=Hs.151293 /DEF=Homo sapiens, clone MGC:26962 IMAGE:4823249, mRNA, complete cds. /PROD=Unknown (protein for MGC:26962) /FL=gb:BC034978.1	242.93	175.79	216.33	196.1	228.32	196.48	201.37	182.95	214.53	226.96	224.89	184.8	195.86	158.22	239.02	202.73	191.43	169.12	227.88	182.28	227.74	230.57	192.97	228.11	173.07	176.1	180.13	159.1	187.14	234.99	213.04	230.35	219.31	201.35	149.69	196.77	183.52	163.24	143.7	170.2	184.48	234.44	240.21	216.64	234.68
214186_s_at	3.8-1: MHC class I mRNA fragment 3.8-1	AI346483	352961	gb:AI346483 /DB_XREF=gi:4083689 /DB_XREF=qp51a02.x1 /CLONE=IMAGE:1926506 /FEA=EST /CNT=15 /TID=Hs.132807.0 /TIER=Stack /STK=11 /UG=Hs.132807 /UG_TITLE=Homo sapiens (clone 3.8-1) MHC class I mRNA fragment	142.49	99.72	108.62	110.07	110.65	118.79	118.22	115.27	93	118.96	118.99	158.03	154.52	176.11	162.43	150.18	77.87	153.97	156.76	198.45	123.88	109.99	91	109.34	247.42	42.91	81.7	211.52	123.05	119.96	131.4	107.85	119.62	112.4	141.66	96.27	112.09	133.88	110.58	74.31	188.17	108.24	103.85	114.15	140.13
212233_at	3'UTR of hypothetical protein (ORF1)	AL523076		gb:AL523076 /DB_XREF=gi:12786569 /DB_XREF=AL523076 /CLONE=CS0DC001YI12 (3 prime) /FEA=mRNA /CNT=264 /TID=Hs.82503.0 /TIER=Stack /STK=124 /UG=Hs.82503 /UG_TITLE=H.sapiens mRNA for 3UTR of unknown protein	49.12	217.71	58.1	77.11	18.07	588.38	16.89	13.5	134.22	48.28	71.17	629.53	164.01	32.82	123.74	471.58	52.04	229.34	86.82	148.93	42.48	95.06	233.87	468.86	21.08	18.16	19.46	642.49	297.23	64.63	11.96	522.73	747.59	24.84	31.93	271.1	216.6	41.69	11.86	38.44	730.51	127.69	22.12	579.75	16.32
211337_s_at	76P: gamma tubulin ring complex protein (76p gene)	BC000966	27229	gb:BC000966.2 /DB_XREF=gi:12803021 /FEA=FLmRNA /CNT=1 /TID=Hs.20621.0 /TIER=FL /STK=0 /UG=Hs.20621 /LL=27229 /UG_GENE=76P /DEF=Homo sapiens, Similar to gamma tubulin ring complex protein (76p gene), clone MGC:4930, mRNA, complete cds. /PROD=Similar to gamma tubulin ring complex protein(76p gene) /FL=gb:BC000966.2	206.95	176.85	209.64	262.43	241.01	217.93	241.55	273.41	273.88	292.58	227.88	265.65	196.78	346.5	263.24	282.43	248.7	193.46	307.4	227.02	244.46	299.45	293.31	361.7	290.17	309.88	234.53	180.7	253.04	299.99	314.23	275.81	233.57	207.83	238.32	248.67	298.31	260.41	271.93	272.31	239.59	262.36	275.37	214.67	279.11
213266_at	76P: Gamma tubulin ring complex protein (76p gene)	BF592982	27229	gb:BF592982 /DB_XREF=gi:11685306 /DB_XREF=7j97g10.x1 /CLONE=IMAGE:3442771 /FEA=EST /CNT=66 /TID=Hs.20621.1 /TIER=Stack /STK=42 /UG=Hs.20621 /LL=27229 /UG_GENE=76P /UG_TITLE=gamma tubulin ring complex protein (76p gene)	94.32	106.11	99.47	82.44	92.44	93.71	83.01	76.27	70.42	89.93	105.63	90.1	97.86	66.45	81.2	97.38	77.46	74.57	102.59	98.97	72.23	98.58	68.72	83.95	127.87	79.47	112.87	101.05	110.79	102.21	97.38	92.83	96.2	95.64	143.74	89.95	60.47	93.36	93.62	88.6	91.14	79.91	87.16	101.74	96.27
229819_at	A1BG: alpha-1-B glycoprotein	AI022193	1	gb:AI022193 /DB_XREF=gi:3239546 /DB_XREF=ow92f09.x1 /CLONE=IMAGE:1654313 /FEA=EST /CNT=13 /TID=Hs.41997.0 /TIER=Stack /STK=9 /UG=Hs.41997 /LL=1 /UG_GENE=A1BG /UG_TITLE=alpha-1-B glycoprotein	188.99	127.37	145.64	142.37	212.38	154	127.03	134.9	147.59	174.82	139.47	164.89	177.67	131.29	146.51	97.89	177.43	165.08	142.59	183.74	168.18	133.31	125.46	139.34	169.37	142.06	178.57	187.09	247.91	132.84	143.55	101.92	115.24	130.42	217.52	142.25	165.01	173.83	200.33	135.65	144.94	71.76	139.3	165.74	119.37
221217_s_at	A2BP1: ataxin 2-binding protein 1	NM_018723	54715	gb:NM_018723.1 /DB_XREF=gi:8922072 /GEN=A2BP1 /FEA=FLmRNA /CNT=2 /TID=Hs.57937.0 /TIER=FL /STK=0 /UG=Hs.57937 /LL=54715 /DEF=Homo sapiens ataxin 2-binding protein 1 (A2BP1), mRNA. /PROD=ataxin 2-binding protein 1 /FL=gb:NM_018723.1 gb:AF107203.1	6.26	6.78	6.87	1.05	1.89	4.91	8.3	3.66	4.49	5.64	4.8	4.51	4.91	7.38	7.08	6.57	3.16	10.16	4.33	10.63	2.8	3.16	5.13	5.25	5.73	8.38	8.51	3.55	1	5.99	4	9.85	8.61	10.35	8.71	8.5	5.01	4.64	1.91	9.82	2.5	5.36	5.01	4.38	10.31
233139_at	A2BP1: Ataxin 2-binding protein 1	AF131795	54715	gb:AF131795.1 /DB_XREF=gi:4406623 /FEA=mRNA /CNT=9 /TID=Hs.165570.0 /TIER=ConsEnd /STK=4 /UG=Hs.165570 /UG_TITLE=Homo sapiens clone 25052 mRNA sequence /DEF=Homo sapiens clone 25052 mRNA sequence.	9.95	8.81	4.09	9.83	7.48	7.97	8.22	5.23	6.91	8.53	9.83	9.74	7.69	4.16	6.14	11.37	10.74	2.67	5.72	9.76	3.14	8.04	2.29	8.83	9.16	10.74	7.4	3.3	8.02	8.43	14.74	7.23	6.44	10.38	9.09	6.33	9.89	10.49	6.77	12.43	7.95	5.47	1.97	5.32	9.97
235070_at	A2BP1: ataxin 2-binding protein 1	AL133898	54715	gb:AL133898 /DB_XREF=gi:6602085 /DB_XREF=DKFZp761K1914_r1 /CLONE=DKFZp761K1914 /FEA=EST /CNT=24 /TID=Hs.33067.0 /TIER=ConsEnd /STK=0 /UG=Hs.33067 /UG_TITLE=ESTs	18.48	11.96	17.51	19.26	21.19	12	20.49	12.29	8.01	14.08	10.07	13.16	9.05	3.31	8.18	14.73	16.43	12.74	17.49	19.29	12.53	3.02	8.54	9.68	9.87	15.49	10.06	11.79	15.64	17.53	17.23	9.51	6.64	5.84	13.97	20.31	9.51	13.62	14	9.23	7.05	7.14	14.85	19.68	19.47
244217_at	A2BP1: Ataxin 2-binding protein 1	R45186	54715	gb:R45186 /DB_XREF=gi:823540 /DB_XREF=yg40g04.s1 /CLONE=IMAGE:34949 /FEA=EST /CNT=3 /TID=Hs.22833.0 /TIER=ConsEnd /STK=3 /UG=Hs.22833 /UG_TITLE=ESTs	3.08	3.77	2.97	9.04	2.92	11.78	11.94	1.26	13.83	8.32	4.47	5.91	6.84	9.98	10.05	3.72	10.35	7.97	10.58	3.65	5.04	4.53	3.97	6.02	17.1	9.83	2.05	8.77	5.67	2.89	3.67	3.69	3.07	7.07	1.55	6.73	7.27	5.21	2.79	3.03	2.45	1	5.19	11.13	12.08
1553422_s_at	A2BP1: ataxin 2-binding protein 1	NM_145892	54715	gb:NM_145892.1 /DB_XREF=gi:22538406 /GEN=A2BP1 /TID=Hs2.57937.4 /CNT=2 /FEA=FLmRNA /TIER=FL /STK=1 /LL=54715 /UG=Hs.57937 /DEF=Homo sapiens ataxin 2-binding protein 1 (A2BP1), transcript variant 2, mRNA. /PROD=ataxin 2-binding protein 1 isoform 2 /FL=gb:NM_145892.1 gb:AF094849.1	22.39	30.63	21.68	21.1	17.29	29.19	9.42	21.9	9.06	15.24	23.53	18.78	18.65	13.16	10.44	21.34	20.7	16.93	19.59	24.52	16.99	13.82	17.82	17.22	19.57	36.76	33.25	22.7	27.94	28.58	18.77	34.83	9.63	14.23	25.24	16.58	17.63	28.98	15.12	18.07	28.93	23.98	16.86	16.83	19.23
1555456_at	A2BP1: Ataxin 2-binding protein 1	AF204269	54715	gb:AF204269.1 /DB_XREF=gi:16923348 /TID=Hs2Affx.1.309 /CNT=1 /FEA=FLmRNA /TIER=FL /STK=1 /NOTE=sequence(s) not in UniGene /DEF=Homo sapiens pRbBP-39 mRNA, complete cds. /PROD=pRbBP-39 /FL=gb:AF204269.1	6.19	6.2	13.64	13.4	13.26	10.43	8.27	13.11	4.29	8.94	14.18	6.55	10.05	9.94	12.98	6.74	19.63	5.58	7.83	10.67	12.44	12.02	10.24	6.82	8.14	7.43	7.16	5.56	13.47	3.65	8.3	10.35	4.6	11.12	11.77	11.32	11.29	19.72	10.3	13.29	4.83	3.2	10.79	8.4	8.48
1560411_at	A2BP1: Ataxin 2-binding protein 1	BC041965	54715	gb:BC041965.1 /DB_XREF=gi:27469469 /TID=Hs2.434532.1 /CNT=3 /FEA=mRNA /TIER=ConsEnd /STK=0 /UG=Hs.434532 /UG_TITLE=Homo sapiens, clone IMAGE:5302363, mRNA /DEF=Homo sapiens, clone IMAGE:5302363, mRNA.	4.2	7.55	14.81	12.16	5.59	3.87	7.15	9.57	17.99	4.63	8.46	9.98	3.57	14.22	5.31	10.45	6.79	7.17	10.99	3.44	6.35	8.76	7.98	5.04	9.37	3.98	8.17	5.51	11.13	11.13	7.2	5.34	4.47	7.81	2.89	10.81	5.17	8.94	6.98	6.86	12.6	11.2	10.68	5.78	11.3
1566097_at	A2BP1: Ataxin 2-binding protein 1	AL162011	54715	gb:AL162011.1 /DB_XREF=gi:7328037 /TID=Hs2.365697.1 /CNT=2 /FEA=mRNA /TIER=ConsEnd /STK=0 /UG=Hs.365697 /UG_TITLE=Homo sapiens mRNA; cDNA DKFZp761K02121 (from clone DKFZp761K02121) /DEF=Homo sapiens mRNA; cDNA DKFZp761K02121 (from clone DKFZp761K02121).	15.91	26.99	13.22	22.08	18.21	21.77	21.24	14.07	19.49	25.05	18.48	36.43	16.15	16.42	24.26	18.54	20.05	19.09	22.85	18.28	22.98	27.83	22.84	25.66	14.8	21.17	14.12	30.19	17.28	24.11	23.81	25.91	24.52	29.37	21.67	21.26	13.97	16.65	28.81	12.21	30.93	20.91	17.42	29.61	33.47
1566098_at	A2BP1: Ataxin 2-binding protein 1	AL691530	54715	gb:AL691530 /DB_XREF=gi:19622067 /DB_XREF=DKFZp761K02121_r1 /CLONE=DKFZp761K02121 /TID=Hs2.365697.1 /CNT=2 /FEA=mRNA /TIER=ConsEnd /STK=0 /UG=Hs.365697 /UG_TITLE=Homo sapiens mRNA; cDNA DKFZp761K02121 (from clone DKFZp761K02121)	14.08	20.97	18.97	14.14	17.06	13.57	15.25	16.31	17.04	14.4	11.14	15.59	18.4	11.61	17.25	11.95	18.62	9.79	10.83	6.76	15.77	5.64	13.23	14.71	12.09	9.17	12.57	17.52	18.02	14.75	12.64	12.95	17.1	13.33	9.17	12.8	14.83	15.92	14.97	7.99	9.28	12.87	4.88	12.45	14.12
1566217_at	A2BP1: Ataxin 2-binding protein 1	AK054922	54715	gb:AK054922.1 /DB_XREF=gi:16549553 /TID=Hs2.310698.1 /CNT=2 /FEA=mRNA /TIER=ConsEnd /STK=0 /UG=Hs.310698 /UG_TITLE=Homo sapiens cDNA FLJ30360 fis, clone BRACE2007761. /DEF=Homo sapiens cDNA FLJ30360 fis, clone BRACE2007761.	3.98	10.3	3.18	4.64	2.31	2.84	3.15	7.44	3.58	3.67	2.09	2.33	2.69	3.11	2.72	1.44	1	1.37	5.6	5.65	1	4.45	5.99	2.62	4.38	1.97	2.76	5.75	3.52	3.48	3.36	3.25	7.26	3.94	2.9	7.05	8.69	2.18	5.04	3.74	7.96	2.45	1.78	3.05	3.99
1566866_at	A2BP1: Ataxin 2-binding protein 1	AL359594	54715	gb:AL359594.1 /DB_XREF=gi:8655661 /TID=Hs2.375680.1 /CNT=1 /FEA=mRNA /TIER=ConsEnd /STK=0 /UG=Hs.375680 /UG_TITLE=Homo sapiens mRNA; cDNA DKFZp547D215 (from clone DKFZp547D215) /DEF=Homo sapiens mRNA; cDNA DKFZp547D215 (from clone DKFZp547D215).	5.13	7.9	5.71	10.22	6.65	15.43	6.5	5.19	7.95	2.69	16.56	7.82	6.3	4.56	4.02	4.68	4.49	7.12	2.05	4.98	12.3	1.88	10.04	13.01	10.75	2.88	11.27	7.74	20.77	2.08	11.78	1	1.81	1.86	2.36	3.5	4.65	2.25	4.44	4.81	5.82	3.54	5.97	4.36	12.23
1566867_at	A2BP1: Ataxin 2-binding protein 1	AL359594	54715	gb:AL359594.1 /DB_XREF=gi:8655661 /TID=Hs2.375680.1 /CNT=1 /FEA=mRNA /TIER=ConsEnd /STK=0 /UG=Hs.375680 /UG_TITLE=Homo sapiens mRNA; cDNA DKFZp547D215 (from clone DKFZp547D215) /DEF=Homo sapiens mRNA; cDNA DKFZp547D215 (from clone DKFZp547D215).	4.49	3.76	8.53	14.2	14.9	13.33	11.46	10.32	20.06	9.05	6.44	6.59	8.61	10.66	12.36	4.91	2.29	11.14	7.35	9.47	2.04	7.72	7.34	3.39	12.98	8.25	3.83	12.41	7.04	2.23	7.35	3.54	5.85	8.65	12.89	4.88	3.44	2.76	10.36	10.97	14.09	1.19	4.3	9.77	7.56
217757_at	A2M: alpha-2-macroglobulin	NM_000014	2	gb:NM_000014.3 /DB_XREF=gi:6226959 /GEN=A2M /FEA=FLmRNA /CNT=472 /TID=Hs.74561.0 /TIER=FL+Stack /STK=222 /UG=Hs.74561 /LL=2 /DEF=Homo sapiens alpha-2-macroglobulin (A2M), mRNA. /PROD=alpha 2 macroglobulin precursor /FL=gb:NM_000014.3 gb:M11313.1	18.24	16.8	17.74	24.68	18.86	9.57	21.75	10.54	19	20.69	10.81	12.54	8.69	16	15.75	10.25	12.52	24.09	14.14	9.15	22.56	9.78	20.18	19.86	16.38	16.67	14.44	23.29	12.04	23.62	16.55	7.75	5.42	23.58	19.27	13.53	12.8	15.41	14.7	15.47	39.95	12.51	9.75	16.38	14.21
1558450_at	A2M: alpha-2-macroglobulin	BF056828	2	gb:BF056828 /DB_XREF=gi:10810724 /DB_XREF=7k10b12.x1 /CLONE=IMAGE:3443687 /TID=Hs2.255584.1 /CNT=9 /FEA=mRNA /TIER=ConsEnd /STK=0 /LL=144571 /UG_GENE=LOC144571 /UG=Hs.255584 /UG_TITLE=hypothetical protein LOC144571	32.78	34.11	51.63	34.98	31.97	44.3	30.99	38.89	9.85	45.94	35.39	41.02	31.92	26.26	28.58	11.2	28.54	25.51	30.34	36.14	22.16	26.31	20.44	23.81	32.74	19.68	24.08	27.63	23.08	33.56	21.7	27.41	34.42	32.85	36.72	44.99	31.55	25.65	34.79	25.62	32.06	19.25	36.92	37.07	33.89
1553505_at	A2ML1: alpha-2-macroglobulin-like 1	NM_144670	144568	gb:NM_144670.1 /DB_XREF=gi:21389560 /TID=Hs2.334306.1 /CNT=2 /FEA=FLmRNA /TIER=FL /STK=1 /LL=144568 /UG_GENE=FLJ25179 /UG=Hs.334306 /UG_TITLE=hypothetical protein FLJ25179 /DEF=Homo sapiens hypothetical protein FLJ25179 (FLJ25179), mRNA. /FL=gb:NM_144670.1	20.87	20.69	16.82	14.63	14.37	1.09	6.35	9.4	5.92	7.39	12.06	15.14	10.02	7.51	8.63	2.91	6.9	8.6	7.43	5.23	18.15	8.34	9.09	11.75	4.04	12.83	7.55	7.33	8.64	8.79	20.53	12.8	10.52	12.57	3.58	12.95	6.02	8.99	11.28	7.9	19.04	9.59	3.7	5.3	12.6
1564307_a_at	A2ML1: alpha-2-macroglobulin-like 1	AL832750	144568	gb:AL832750.1 /DB_XREF=gi:21733331 /TID=Hs2.334306.3 /CNT=1 /FEA=mRNA /TIER=ConsEnd /STK=0 /LL=144568 /UG_GENE=FLJ25179 /UG=Hs.334306 /UG_TITLE=hypothetical protein FLJ25179 /DEF=Homo sapiens mRNA; cDNA DKFZp686L1821 (from clone DKFZp686L1821).	3.38	10.38	5.43	6.11	10.76	4.15	9.1	8.69	6.57	9.23	5.06	7.57	8.46	7.6	2.64	4.84	12.69	7.41	8.27	5.98	7.06	3.16	4.67	6.74	8.44	7.39	4.94	5.66	2	8.53	6.23	3.99	4.97	4.77	6.31	5.03	4.8	7.47	8.97	8.54	7.56	8.94	5.64	8.58	5.65
219488_at	A4GALT: alpha 1,4-galactosyltransferase (globotriaosylceramide synthase)	NM_017436	53947	gb:NM_017436.1 /DB_XREF=gi:8392829 /GEN=A14GALT /FEA=FLmRNA /CNT=45 /TID=Hs.105956.0 /TIER=FL+Stack /STK=23 /UG=Hs.105956 /LL=53947 /DEF=Homo sapiens globotriaosylceramideCD77 synthase; Gb3CD77 synthase; alpha1,4-galactosyltransferase; 4-N-acetylglucosaminyltransferase (A14GALT), mRNA. /PROD=globotriaosylceramideCD77 synthase; Gb3CD77synthase; alpha1,4-galactosyltransferase;4-N-acetylglucosaminyl…	24.75	8.01	44.06	25.41	45.37	8.43	5.54	52.45	32.63	14.78	26.02	38.49	27.52	40.88	32.17	39.12	19	23.31	15.2	19.83	28.14	21.08	34.07	26.34	35.1	26.63	23.25	45.53	5.07	47.16	31.5	20.22	29.31	14.53	50.6	25.83	26.92	17.24	20.97	38.49	42.03	36.63	12.37	27.22	17.64
221131_at	A4GNT: alpha-1,4-N-acetylglucosaminyltransferase	NM_016161	51146	gb:NM_016161.1 /DB_XREF=gi:7705858 /GEN=LOC51146 /FEA=FLmRNA /CNT=2 /TID=Hs.278960.0 /TIER=FL /STK=0 /UG=Hs.278960 /LL=51146 /DEF=Homo sapiens alpha-1,4-N-acetylglucosaminyltransferase (LOC51146), mRNA. /PROD=alpha-1,4-N-acetylglucosaminyltransferase /FL=gb:NM_016161.1 gb:AF141315.1	32.48	45.94	33.21	35.86	50.5	43.37	38.83	56.15	41.42	42.27	38.44	48.3	29.98	36.98	33.82	45.54	44.95	42.35	36.1	57.11	44.55	31.53	34.02	46.08	42.19	36.06	50.19	36.78	37.05	49.31	35.09	38.84	38.31	47.37	45.01	40.55	52.18	34.06	48.52	44.1	49.29	44.87	37.43	32.76	36.67
241552_at	AA02 pseudogene mRNA, partial sequence	AI806982		gb:AI806982 /DB_XREF=gi:5393548 /DB_XREF=wf24g06.x1 /CLONE=IMAGE:2356570 /FEA=EST /CNT=6 /TID=Hs.125747.0 /TIER=ConsEnd /STK=4 /UG=Hs.125747 /UG_TITLE=ESTs	79.52	69.93	57.43	69.3	64.21	74.76	82.25	62.07	73.92	59.88	70.31	62.97	97.75	81.89	60.54	86.04	71.97	99.57	71.8	88.2	63.22	75.17	73.28	60.78	52.16	70.63	89.59	62.14	83.78	56.01	73.54	77.66	80.49	78.69	84.12	71.79	82.35	89.76	81.82	56.5	65.16	72.25	71.39	65.61	79.43
234117_at	AAA1: AAA1 protein	H72752	404744	gb:H72752 /DB_XREF=gi:1044568 /DB_XREF=yu04d12.s1 /CLONE=IMAGE:232823 /FEA=mRNA /CNT=4 /TID=Hs.302242.0 /TIER=ConsEnd /STK=1 /UG=Hs.302242 /UG_TITLE=ESTs	8.93	10.57	13.35	14.66	22.47	18.09	6.53	21.98	8.85	3.75	5.7	26.18	8.28	25.15	12.02	12.68	8.32	14.88	6.79	8.94	3.64	9.19	6.98	39.14	10.86	5.75	13.43	33.41	8.36	12.1	9.1	14.02	20.91	8.73	62.84	4.57	27.48	9.19	10.37	12.61	27.65	9	8.7	64.3	8.97
1561490_at	AAA1: AAA1 protein	BC031961	404744	gb:BC031961.1 /DB_XREF=gi:21618911 /TID=Hs2.375822.1 /CNT=2 /FEA=mRNA /TIER=ConsEnd /STK=1 /UG=Hs.375822 /UG_TITLE=Homo sapiens, clone IMAGE:4827585, mRNA /DEF=Homo sapiens, clone IMAGE:4827585, mRNA.	26.37	35.88	24.28	30.03	25.18	41.75	34.82	45.73	16.88	22.42	30.99	21.2	29.84	12.68	13.45	16.86	15.37	37.18	21.39	27.62	9.15	17	22.47	23.36	28.78	43.02	26.75	29	34.63	23.11	40.98	20.95	12.9	18.35	18.2	47.23	16.18	35.87	20.4	25.44	33.7	21.05	20.67	15.31	27.5
218075_at	AAAS: achalasia, adrenocortical insufficiency, alacrimia (Allgrove, triple-A)	NM_015665	8086	gb:NM_015665.1 /DB_XREF=gi:12962936 /GEN=AAAS /FEA=FLmRNA /CNT=151 /TID=Hs.125262.0 /TIER=FL+Stack /STK=56 /UG=Hs.125262 /LL=8086 /DEF=Homo sapiens aladin (AAAS), mRNA. /PROD=aladin /FL=gb:AF226048.1 gb:BC000659.1 gb:NM_015665.1	55.91	66.15	61.46	68.44	68.37	72.57	64.63	65.85	71.18	68.14	76.41	69.42	71.34	69.29	67.92	81.98	62.93	69.22	58.14	73.66	63.26	71.27	82.03	80.44	62.29	70.35	59.77	53.44	93.42	54.2	72.04	58.28	82.67	74.74	67.81	69.85	68.24	73.71	72.09	58.58	57.03	55.57	67.6	74.3	72.35
236722_at	AACS: Acetoacetyl-CoA synthetase	AI792937	65985	gb:AI792937 /DB_XREF=gi:5340653 /DB_XREF=on12a07.y5 /CLONE=IMAGE:1556436 /FEA=EST /CNT=11 /TID=Hs.169054.0 /TIER=ConsEnd /STK=0 /UG=Hs.169054 /UG_TITLE=ESTs	127.97	136.55	151.95	121.13	181.66	175.83	167.4	176.22	165.51	136.76	137.42	190.45	163.75	163.34	136.24	140.64	110	212.07	128.02	177.01	154.43	212.23	207.32	185.71	160.5	123.01	199.46	189.72	184.95	225.24	142.45	177.08	214.78	140.41	181.01	157.3	182.06	187.39	116.33	214.67	199.14	173.68	142.05	160.75	132.85
1570020_at	AACSL: acetoacetyl-CoA synthetase-like	BC024222	401224	gb:BC024222.1 /DB_XREF=gi:18999368 /TID=Hs2.382790.1 /CNT=2 /FEA=mRNA /TIER=ConsEnd /STK=0 /UG=Hs.382790 /UG_TITLE=Homo sapiens, clone IMAGE:3945810, mRNA /DEF=Homo sapiens, clone IMAGE:3945810, mRNA.	5.71	9.07	3.24	3.55	1.34	4.71	5.68	5.62	1.79	1.79	6.65	3.55	6.61	8.45	6.57	5.96	5.38	5.31	88.47	4.66	8.53	5.3	11.64	8.53	9.01	8.84	12.32	10.5	6.07	7.97	5.75	6.46	2.21	7.98	6.18	2.18	7.78	16.32	4.26	7.56	7.5	7.71	4.44	6.8	6.69
205969_at	AADAC: arylacetamide deacetylase (esterase)	NM_001086	13	gb:NM_001086.1 /DB_XREF=gi:4557226 /GEN=AADAC /FEA=FLmRNA /CNT=41 /TID=Hs.587.0 /TIER=FL /STK=6 /UG=Hs.587 /LL=13 /DEF=Homo sapiens arylacetamide deacetylase (esterase) (AADAC), mRNA. /PROD=arylacetamide deacetylase /FL=gb:NM_001086.1 gb:L32179.1	4.34	1.97	1.23	4.01	3.13	9.6	3.5	1.16	8.41	3.55	4.51	3.85	3.22	7.68	3.29	2.49	1.7	2.63	7.09	2.55	4.93	4.84	1.43	1	2.48	1.56	3.62	3.13	1.88	4.91	7.75	6.01	6.12	2.84	1.04	7.54	2.09	4.93	2.84	4.18	5.83	5.93	4.43	6.86	3.2
225847_at	AADACL1: arylacetamide deacetylase-like 1	AB037784	57552	gb:AB037784.1 /DB_XREF=gi:7243106 /GEN=KIAA1363 /FEA=mRNA /CNT=76 /TID=Hs.22941.0 /TIER=Stack /STK=14 /UG=Hs.22941 /LL=57552 /DEF=Homo sapiens mRNA for KIAA1363 protein, partial cds. /PROD=KIAA1363 protein	57.93	60.61	82.89	99.98	128.57	96.32	81.11	101.04	98.72	96.44	86.34	102.52	89.48	106.06	115.14	107.87	129.86	85.76	115.01	89.54	89.98	116.45	113.88	99.15	90.28	56.72	94.58	171.89	52.2	115.54	57.19	138.64	106.67	76.19	89.63	117.87	116.56	90.52	68.03	93.75	126.07	108.95	117.67	170.79	98.38
244086_at	AADACL1: Arylacetamide deacetylase-like 1	AA872567	57552	gb:AA872567 /DB_XREF=gi:2968745 /DB_XREF=oa16g04.s1 /CLONE=IMAGE:1305174 /FEA=EST /CNT=4 /TID=Hs.269762.0 /TIER=ConsEnd /STK=3 /UG=Hs.269762 /UG_TITLE=ESTs, Moderately similar to ALU7_HUMAN ALU SUBFAMILY SQ SEQUENCE CONTAMINATION WARNING ENTRY (H.sapiens)	18.26	20.82	22.2	20.31	23.28	23.53	21.5	20.28	23.93	25.85	20.45	25.51	23.49	28.32	20.03	27.4	11.15	26.78	24.31	18.5	10.66	23.17	24.56	23.6	19.05	11.07	15.85	22.59	25.16	22.22	32.45	25.49	14.69	22.59	19.05	19.2	22.04	22.55	20.44	24.56	25.72	17.49	25.87	22.68	20.65
240420_at	AADACL2: arylacetamide deacetylase-like 2	AA027115	344752	gb:AA027115 /DB_XREF=gi:1493324 /DB_XREF=zk04h01.s1 /CLONE=IMAGE:469585 /FEA=EST /CNT=9 /TID=Hs.100206.0 /TIER=ConsEnd /STK=1 /UG=Hs.100206 /UG_TITLE=ESTs, Weakly similar to A53856 aryl-acylamidase (H.sapiens)	9.95	3.15	7.99	10.05	8.17	4.24	4.59	5.83	3.39	6.4	4.79	5.6	6.84	3.58	4.03	5.74	9.49	1.2	3	6.16	6.02	4.74	4.45	5.03	3.28	4.93	7.43	9.08	3.41	9.99	4.85	9.63	4.8	7.91	6.71	6.73	9.59	9.59	2.91	5.48	5.33	3.41	3.92	7.44	8.02
223593_at	AADAT: aminoadipate aminotransferase	AF097994	51166	gb:AF097994.1 /DB_XREF=gi:6165633 /FEA=FLmRNA /CNT=28 /TID=Hs.301528.0 /TIER=FL /STK=0 /UG=Hs.301528 /LL=51166 /UG_GENE=KATII /DEF=Homo sapiens L-kynureninealpha-aminoadipate aminotransferase mRNA, complete cds. /PROD=L-kynureninealpha-aminoadipateaminotransferase /FL=gb:AF097994.1 gb:NM_016228.2	36.05	32.37	40.8	26.79	25.93	31.34	30.92	48.21	23.93	29.45	48.91	36.18	52.4	30.77	23.27	19.45	38.86	24.28	25.86	32.14	38.34	40.04	25.17	24.6	25.41	32.61	25.28	30.35	19.36	20.51	19.56	22.22	24.69	31.54	29.14	45.71	34.31	41.35	17.75	29.66	21.68	18.88	30.27	31.18	21.67
205435_s_at	AAK1: AP2 associated kinase 1	NM_014911	22848	gb:NM_014911.1 /DB_XREF=gi:7662461 /GEN=KIAA1048 /FEA=FLmRNA /CNT=42 /TID=Hs.135941.0 /TIER=FL /STK=0 /UG=Hs.135941 /LL=22848 /DEF=Homo sapiens KIAA1048 protein (KIAA1048), mRNA. /PROD=KIAA1048 protein /FL=gb:AB028971.1 gb:NM_014911.1	42.91	51.25	45.58	47.68	52.21	39.94	61.12	47.82	54.5	50.28	44.12	47.28	52.28	44.99	57.92	45.62	43.92	53.8	48.26	58.05	49.21	53.33	56.01	52.05	53.52	44.32	46.24	51.77	62.48	44.57	41.86	51.39	49.54	59.09	50.04	46.76	45.79	45.66	44.36	58.92	48.33	51.8	52.57	39.69	54.5
211186_s_at	AAK1: AP2 associated kinase 1	BC002695	22848	gb:BC002695.1 /DB_XREF=gi:12803718 /FEA=FLmRNA /CNT=1 /TID=Hs.135941.1 /TIER=FL /STK=0 /UG=Hs.135941 /LL=22848 /UG_GENE=KIAA1048 /DEF=Homo sapiens, Similar to KIAA1048 protein, clone MGC:3535, mRNA, complete cds. /PROD=Similar to KIAA1048 protein /FL=gb:BC002695.1	3.69	2.41	10.02	4.54	7.72	4.94	4.11	7.34	4.18	7.45	1.72	3.58	4.14	12.1	9.47	10.09	4.86	6.12	1.82	4.77	11.97	9.16	4.37	12.56	8.91	4.78	12.83	8	7.16	2.1	7.54	1.76	4.61	6.75	1.43	4.51	5.59	5.06	2.57	10	6.59	13.08	3.91	7.44	6.37
214956_at	AAK1: AP2 associated kinase 1	AF090101	22848	gb:AF090101.1 /DB_XREF=gi:4063636 /FEA=mRNA /CNT=8 /TID=Hs.177837.0 /TIER=ConsEnd /STK=0 /UG=Hs.177837 /UG_TITLE=Homo sapiens clone IMAGE 30714 /DEF=Homo sapiens clone IMAGE 30714.	4.5	9.22	8.16	1.82	4.12	5.22	8.72	5.39	1.06	11.96	2.67	10.18	2.44	4.66	4.81	6.44	4.63	3.88	5.51	4.89	2.42	9.51	1	6.14	8.33	6.85	1.35	6.53	2.83	2.6	6.14	1	6.02	7.05	7.72	8.24	2.2	5.38	4.89	4.67	2.01	1.57	4.91	9.1	3.06
214998_at	AAK1: AP2 associated kinase 1	AF090100	22848	gb:AF090100.1 /DB_XREF=gi:4063635 /FEA=mRNA /CNT=13 /TID=Hs.170241.0 /TIER=ConsEnd /STK=2 /UG=Hs.170241 /UG_TITLE=Homo sapiens clone IMAGE 23915 /DEF=Homo sapiens clone IMAGE 23915.	7.36	4.74	2.8	17.67	8.08	10.48	5.38	8.34	8.87	7.55	7.12	6.4	11.07	6.85	11.39	5.78	5.35	9.37	4.97	6.83	11.23	1.41	5.27	9.79	8.84	9.62	8.38	6.15	2.73	4.99	3.08	10.77	4.98	8.68	13.56	12.41	2.78	11.71	4.92	6.82	5.64	3.2	2.23	12.91	10.77
238100_at	AAK1: AP2 associated kinase 1	AI820626	22848	gb:AI820626 /DB_XREF=gi:5439705 /DB_XREF=or95g01.x5 /CLONE=IMAGE:1603632 /FEA=EST /CNT=12 /TID=Hs.156843.0 /TIER=ConsEnd /STK=2 /UG=Hs.156843 /UG_TITLE=ESTs	61.87	42.64	202.5	58.2	124.64	60.7	42.43	67.52	59.63	57.22	37.21	82.66	68.26	55.68	75.19	40.16	39.47	69.84	55.24	56.29	50.81	43.95	46.12	49.95	54.14	51.57	37.16	45.26	39.95	70.14	52.02	47.26	35.58	35.61	65.25	59.92	50.33	47.86	64.58	73.63	61.34	67.62	44.82	44.29	47.27
241297_at	AAK1: AP2 associated kinase 1	AI821649	22848	gb:AI821649 /DB_XREF=gi:5440728 /DB_XREF=zu57b09.x5 /CLONE=IMAGE:742073 /FEA=EST /CNT=8 /TID=Hs.190096.0 /TIER=ConsEnd /STK=4 /UG=Hs.190096 /UG_TITLE=ESTs	4.21	14.37	12.95	9.39	9.98	7.93	7.69	11.53	19.22	11.07	11.75	12.04	10.07	8.04	8.77	10.68	13.76	8.34	11.25	10.44	11.5	9.5	11.5	6.3	3.11	15.52	11.05	14.41	13.38	12.95	5.88	18.3	10.17	10.7	15.3	8.63	11.78	12.88	13.42	7.3	7.28	15.47	6.13	7.5	11.59
201511_at	AAMP: angio-associated, migratory cell protein	NM_001087	14	gb:NM_001087.1 /DB_XREF=gi:4557228 /GEN=AAMP /FEA=FLmRNA /CNT=254 /TID=Hs.83347.0 /TIER=FL+Stack /STK=67 /UG=Hs.83347 /LL=14 /DEF=Homo sapiens angio-associated, migratory cell protein (AAMP), mRNA. /PROD=angio-associated, migratory cell protein /FL=gb:M95627.1 gb:NM_001087.1	224	265.7	215.6	223.59	262.22	255.25	266.62	231.46	242.95	254.51	288.93	232.5	254.41	214.49	234.54	247.86	257.14	276.41	323.75	238.26	278.98	285.52	223	263.93	261.62	255.64	253.22	267.83	353.78	225.94	253.45	270.03	315.21	284.21	211.3	280.77	265.67	299.64	234.11	212.58	281.07	220.17	244.82	312.75	258.73
207225_at	AANAT: arylalkylamine N-acetyltransferase	NM_001088	15	gb:NM_001088.1 /DB_XREF=gi:4501844 /GEN=AANAT /FEA=FLmRNA /CNT=11 /TID=Hs.152972.0 /TIER=FL /STK=2 /UG=Hs.152972 /LL=15 /DEF=Homo sapiens arylalkylamine N-acetyltransferase (AANAT), mRNA. /PROD=arylalkylamine N-acetyltransferase /FL=gb:U40347.1 gb:NM_001088.1	5.25	7.24	10.01	10.22	4.47	5.66	7.82	14.1	13.65	3.32	11.98	5.67	12.74	6.53	7.99	7.94	4.82	18.04	5.42	12.18	13.51	13.41	7.69	11.87	12.56	11.97	14.72	11.74	7	16.12	4.18	12.85	10.15	9.48	7.77	9.3	7.73	9.33	4.16	10.52	11.53	2.49	3.27	7.22	4.11
238740_at	AARSD1: alanyl-tRNA synthetase domain containing 1	AA180872	80755	gb:AA180872 /DB_XREF=gi:1764414 /DB_XREF=zp44d09.r1 /CLONE=IMAGE:612305 /FEA=EST /CNT=8 /TID=Hs.58646.0 /TIER=ConsEnd /STK=0 /UG=Hs.58646 /UG_TITLE=ESTs	13.82	10.37	12.8	25.69	13.45	20.05	21.1	16.13	9.13	17.4	19.97	14.74	16.34	19.36	18.38	19.75	21.86	14.77	11.17	17.94	26.05	17.23	15.75	19.51	15.05	19.28	13.66	22.77	26.43	17.27	40.88	13.16	23.41	21.16	14.89	17.07	17.33	18.43	16.18	21.49	29.11	17.53	28.74	17.37	21.9
231845_at	AARSL: alanyl-tRNA synthetase like	AI721172	57505	gb:AI721172 /DB_XREF=gi:5038428 /DB_XREF=as66e12.x1 /CLONE=IMAGE:2333710 /FEA=mRNA /CNT=39 /TID=Hs.197668.0 /TIER=ConsEnd /STK=4 /UG=Hs.197668 /LL=57505 /UG_GENE=KIAA1270 /UG_TITLE=KIAA1270 protein	209.27	213.9	263.43	218.05	246.43	198.43	234.41	217.71	241.54	224.46	225.64	240.71	205.52	258.94	220.33	249.13	228.18	192.78	196.34	205.14	240.18	253.99	254.14	250.55	243.68	268.65	242.71	212.45	206.6	255.95	231.97	235.54	253.91	210	209.93	164.51	247.6	259.33	261.36	247.3	229.32	272.52	262.15	225.19	229.99
228041_at	AASDH: 2-aminoadipic 6-semialdehyde dehydrogenase	AW772229	132949	gb:AW772229 /DB_XREF=gi:7704293 /DB_XREF=hn70c03.x1 /CLONE=IMAGE:3033220 /FEA=EST /CNT=27 /TID=Hs.104347.0 /TIER=Stack /STK=18 /UG=Hs.104347 /UG_TITLE=ESTs, Weakly similar to ALUC_HUMAN !!!! ALU CLASS C WARNING ENTRY !!! (H.sapiens)	218.13	183.12	184.1	249.76	204.66	216.28	246.02	267.03	224.96	301.29	232.97	240.04	236.3	299.72	243.02	294.29	200.92	210.47	152.63	188.42	218.8	193.55	270.16	306.9	223.84	291.93	256	244.27	260.84	237.68	261.83	280.62	235.82	218.92	190.91	162.67	210.78	256.74	269.22	228.08	226.57	209.88	298.53	266.27	252.65
224313_at	AASDHPPT: Aminoadipate-semialdehyde dehydrogenase-phosphopantetheinyl transferase	AF132199	60496	gb:AF132199.1 /DB_XREF=gi:11493543 /FEA=FLmRNA /CNT=1 /TID=Hs.64595.1 /TIER=FL /STK=0 /UG=Hs.64595 /LL=60496 /UG_GENE=AASDHPPT /DEF=Homo sapiens PRO1460 mRNA, complete cds. /PROD=PRO1460 /FL=gb:AF132199.1	9.82	5.09	6	6.78	3.22	6.38	12.49	8.34	8.39	8.28	9.85	8.3	6	10.14	15.87	10.1	4.6	5.25	3.62	8.5	10.18	7.75	5.58	6.34	8.93	6.14	5.76	6.93	1	10.09	10.54	12.45	7.67	5.18	5.22	14.28	4.22	13.86	8.57	3.61	7.91	6.92	15.71	10.11	10.43
210852_s_at	AASS: aminoadipate-semialdehyde synthase	AF229180	10157	gb:AF229180.1 /DB_XREF=gi:7264723 /FEA=FLmRNA /CNT=2 /TID=Hs.184168.1 /TIER=FL /STK=0 /UG=Hs.184168 /LL=10157 /UG_GENE=LKRSDH /DEF=Homo sapiens alpha-aminoadipate semialdehyde synthase mRNA, complete cds. /PROD=alpha-aminoadipate semialdehyde synthase /FL=gb:AF229180.1	3	6.91	4.5	11.47	8.92	8.6	10.52	8.82	15.12	37.51	17	24.96	13.69	26.23	13.95	8.23	5.28	17.92	6.49	16.13	36.18	29.68	11.02	15.16	50.12	5.97	8.89	13.65	7.19	11.37	12.27	14.25	7.1	3.83	15.53	8.66	15.41	22.34	5.02	9.89	60.13	8.2	16.56	33.09	7.02
214829_at	AASS: aminoadipate-semialdehyde synthase	AK023446	10157	gb:AK023446.1 /DB_XREF=gi:10435383 /FEA=mRNA /CNT=18 /TID=Hs.323091.0 /TIER=ConsEnd /STK=0 /UG=Hs.323091 /UG_TITLE=Homo sapiens cDNA FLJ13384 fis, clone PLACE1001062, highly similar to Homo sapiens mRNA for lysine-ketoglutarate reductasesaccharopine dehydrogenase /DEF=Homo sapiens cDNA FLJ13384 fis, clone PLACE1001062, highly similar to Homo sapiens mRNA for lysine-ketoglutarate reductasesaccharo…	3.1	7.35	4.83	11.9	15.13	10.04	9.72	7.21	9.98	40.65	14.76	17.19	13.11	22.95	11.06	7.03	5.26	12.04	6.63	3.95	46.93	25.86	17.24	7.77	55.28	1.85	10.77	37.09	5.43	5.29	3.13	11.4	3.93	3.91	12.22	13.78	24.26	11.32	2.76	3.95	97.2	6.2	14.41	54	4.53
240401_at	AATF: Apoptosis antagonizing transcription factor	AW471180	26574	gb:AW471180 /DB_XREF=gi:7041286 /DB_XREF=xv13b02.x1 /CLONE=IMAGE:2812971 /FEA=EST /CNT=7 /TID=Hs.257890.0 /TIER=ConsEnd /STK=3 /UG=Hs.257890 /UG_TITLE=ESTs	9.45	5.04	4.76	4.87	5.72	7.42	4.26	4.67	13.77	4.79	3.86	6.11	11.56	13.22	12.76	7.82	8.33	6.82	5.3	4.8	7.06	2.81	11.54	11.13	8.8	10.98	4.99	4.75	11.38	12.28	6.08	2.9	1.35	8.35	9.2	7.6	5.96	9.34	9.51	8.42	2.22	9.51	3.1	4.67	5.41
205986_at	AATK: apoptosis-associated tyrosine kinase	NM_004920	9625	gb:NM_004920.1 /DB_XREF=gi:4758641 /GEN=AATK /FEA=FLmRNA /CNT=20 /TID=Hs.128316.0 /TIER=FL /STK=7 /UG=Hs.128316 /LL=9625 /DEF=Homo sapiens apoptosis-associated tyrosine kinase (AATK), mRNA. /PROD=apoptosis-associated tyrosine kinase /FL=gb:AB014541.1 gb:NM_004920.1	40.49	23.76	20.72	28.72	30.27	29.34	29.16	31.33	27.26	27.5	36.17	26.18	35.51	24.57	21.31	34.65	11.53	30.35	24.08	28.28	21.89	17.11	18.48	19.65	7.85	39.14	18.49	24.23	19.84	24.79	22.16	10.9	34.52	26.4	20.64	46.21	24.8	41.85	36.86	24.7	36.92	13.45	15.49	15.72	20.14
1566454_at	AATK: Apoptosis-associated tyrosine kinase	AK090481	9625	gb:AK090481.1 /DB_XREF=gi:21748649 /TID=Hs2.376773.1 /CNT=1 /FEA=mRNA /TIER=ConsEnd /STK=0 /UG=Hs.376773 /UG_TITLE=Homo sapiens mRNA for FLJ00403 protein. /DEF=Homo sapiens mRNA for FLJ00403 protein.	22.9	22.88	26.2	38.4	24.37	24.93	37.03	38.99	17.08	16.45	34.06	24.7	14.86	28.66	26.37	25.52	19.05	35.51	23.64	18.48	25.26	30.32	12.68	17.91	22.54	17.01	11.38	37.73	23.23	24.06	12.5	27.14	19.8	26.21	30.25	18.8	29.85	35.1	16.27	31.42	29.72	22.82	21.89	20.94	23.72
1566455_at	AATK: Apoptosis-associated tyrosine kinase	AK090481	9625	gb:AK090481.1 /DB_XREF=gi:21748649 /TID=Hs2.376773.1 /CNT=1 /FEA=mRNA /TIER=ConsEnd /STK=0 /UG=Hs.376773 /UG_TITLE=Homo sapiens mRNA for FLJ00403 protein. /DEF=Homo sapiens mRNA for FLJ00403 protein.	23.96	16.08	5.75	12.99	16.48	1.42	27.93	11.17	17.35	13.96	18.18	7.51	16.59	18.02	11.88	10.1	19.71	23.11	26.46	14.16	12.07	12.14	9.42	18.86	13.92	15.09	25.23	23.63	13.59	7.13	15.7	9.94	16.77	17.12	18.09	14	8.99	9.11	11.78	10.02	13.05	13.65	18.83	12.44	16.47
206527_at	ABAT: 4-aminobutyrate aminotransferase	NM_000663	18	gb:NM_000663.1 /DB_XREF=gi:4501846 /GEN=ABAT /FEA=FLmRNA /CNT=11 /TID=Hs.1588.0 /TIER=FL /STK=1 /UG=Hs.1588 /LL=18 /DEF=Homo sapiens 4-aminobutyrate aminotransferase (ABAT), nuclear gene encoding mitochondrial protein, mRNA. /PROD=4-aminobutyrate aminotransferase precursor /FL=gb:L32961.1 gb:NM_000663.1	18.15	22.87	32.2	16.5	18.71	11.22	22.83	15.89	25.31	27.49	27.3	14.6	24.59	23.45	18.3	21.84	26.8	18.26	44.58	25.38	32.52	26.44	27.08	24.66	37.18	9.97	31.67	34.97	24.28	37.97	26.9	17.78	23.7	36.35	11.41	16.38	16.31	26.73	27.86	35.27	25.46	24.24	29.24	33.16	35.27
209459_s_at	ABAT: 4-aminobutyrate aminotransferase	AF237813	18	gb:AF237813.1 /DB_XREF=gi:9963907 /FEA=FLmRNA /CNT=144 /TID=Hs.283675.0 /TIER=FL+Stack /STK=50 /UG=Hs.283675 /LL=57416 /UG_GENE=NPD009 /DEF=Homo sapiens NPD009 mRNA, complete cds. /PROD=NPD009 /FL=gb:NM_020686.1 gb:AF237813.1	191.48	105.11	54.26	57.07	44.9	90.21	229.74	53.63	87.97	87.16	159.73	73.67	134.51	55.48	159.98	69.45	125.02	88.84	234.29	111.07	82.97	50.74	68.96	42.09	385.86	61.85	139.48	107.08	136.08	61.84	137.82	49.07	84.85	298.6	43.54	34.95	60.95	138.64	73.24	45.98	140.29	71.47	87.5	244.23	177.22
209460_at	ABAT: 4-aminobutyrate aminotransferase	AF237813	18	gb:AF237813.1 /DB_XREF=gi:9963907 /FEA=FLmRNA /CNT=144 /TID=Hs.283675.0 /TIER=FL+Stack /STK=50 /UG=Hs.283675 /LL=57416 /UG_GENE=NPD009 /DEF=Homo sapiens NPD009 mRNA, complete cds. /PROD=NPD009 /FL=gb:NM_020686.1 gb:AF237813.1	160.64	113.21	30.41	54.83	39.34	80.61	156.22	66.67	67.95	65.28	118.97	45.67	93.57	40.15	127.84	50.39	100.82	46.74	179.36	89.92	79.67	44.34	69.28	44.88	313.56	70.89	123.77	76.97	133.33	48.84	94	22.11	68.27	190.81	19.01	25.91	58.71	108.02	49.67	49.16	106.65	56.71	63.76	164.64	135.53
218991_at	ABC1: amplified in breast cancer 1	NM_022070	63897	gb:NM_022070.1 /DB_XREF=gi:11545780 /GEN=FLJ22087 /FEA=FLmRNA /CNT=58 /TID=Hs.17230.0 /TIER=FL+Stack /STK=30 /UG=Hs.17230 /LL=63897 /DEF=Homo sapiens hypothetical protein FLJ22087 (FLJ22087), mRNA. /PROD=hypothetical protein FLJ22087 /FL=gb:NM_022070.1	103.29	89.42	121.17	169.68	112.9	189.28	103.34	187.05	187.99	164.24	163.74	133.07	157.43	179.94	108.96	127.23	172.36	153.36	126.66	103.53	112.43	113.08	117.87	136.75	133.06	109.39	96.16	167.55	81.07	168.6	163.97	114.51	178.11	108.9	115.58	109.69	116.71	135.36	181.73	127.25	146.41	149.04	127.37	175.02	95.12
65493_at	ABC1: amplified in breast cancer 1	AA555088	63897	Cluster Incl. AA555088:nj40c05.s1 Homo sapiens cDNA, 3 end /clone=IMAGE-994952 /clone_end=3' /gb=AA555088 /gi=2325627 /ug=Hs.17230 /len=638	71.44	82.29	95.74	121.29	88.62	137.98	85.23	153.13	144.33	126.39	118.33	102.75	132.52	140.79	75.87	91.11	139.09	134.35	96.82	90.55	79.59	106.59	112.38	109.2	83.87	86.3	89.88	121.49	72.55	135.3	140.71	108.39	149.07	79.61	80.08	81.29	92.43	105.91	129.16	98.34	118.35	127.33	113.98	144.38	69.27
203504_s_at	ABCA1: ATP-binding cassette, sub-family A (ABC1), member 1	NM_005502	19	gb:NM_005502.1 /DB_XREF=gi:5915657 /GEN=ABCA1 /FEA=FLmRNA /CNT=96 /TID=Hs.211562.0 /TIER=FL /STK=4 /UG=Hs.211562 /LL=19 /DEF=Homo sapiens ATP-binding cassette, sub-family A (ABC1), member 1 (ABCA1), mRNA. /PROD=ATP-binding cassette, sub-family A member 1 /FL=gb:AF165281.1 gb:AF285167.1 gb:NM_005502.1	5.2	19.82	18.95	11.45	21.12	23.58	17.96	18.24	15.08	23.13	14.91	21.7	14.48	23.67	20.3	16.72	20.96	17.4	14.87	14.86	6.89	12.84	15.74	15.61	20.36	10.03	19.04	12.85	13.48	12.33	14.38	15.26	11.87	13.24	19.09	14.6	14.49	10.86	24.77	23.96	13.32	17.57	27.18	15.93	12.18
203505_at	ABCA1: ATP-binding cassette, sub-family A (ABC1), member 1	AF285167	19	gb:AF285167.1 /DB_XREF=gi:9755158 /GEN=ABCA1 /FEA=FLmRNA /CNT=96 /TID=Hs.211562.0 /TIER=FL /STK=0 /UG=Hs.211562 /LL=19 /DEF=Homo sapiens ATP-binding cassette transporter 1 (ABCA1) mRNA, complete cds. /PROD=ATP-binding cassette transporter 1 /FL=gb:AF165281.1 gb:AF285167.1 gb:NM_005502.1	11.09	3.44	19.85	13.14	38.19	14.13	9.96	4.33	18.82	16.56	13.39	26.33	25.17	59.69	8.98	23.21	28.42	8.75	7.15	12.7	18.7	3.12	7.67	23.99	8.93	4.87	9.67	6.9	7.36	2.82	7.46	10.69	4.87	16.57	8.2	15.27	14.51	5.8	34.4	36.35	14.12	15.24	22.53	15.94	4.48
215869_at	ABCA1: ATP-binding cassette, sub-family A (ABC1), member 1	AK022254	19	gb:AK022254.1 /DB_XREF=gi:10433612 /FEA=mRNA /CNT=2 /TID=Hs.288451.0 /TIER=ConsEnd /STK=0 /UG=Hs.288451 /UG_TITLE=Homo sapiens cDNA FLJ12192 fis, clone MAMMA1000851 /DEF=Homo sapiens cDNA FLJ12192 fis, clone MAMMA1000851.	20.02	16.52	5.29	17.52	16.69	7.89	10.61	3.36	19.21	9.78	6.86	15.19	14.7	18.94	17.31	18.16	17.37	14.34	17.27	25.89	7.55	7.77	18.3	8.02	16.6	7.5	14.07	13.4	20.5	21.29	22.07	12.39	19.17	20.05	6.7	12.29	12.79	2.76	8.05	28.63	19.49	12.4	17.58	13.21	14.74
215876_at	ABCA1: ATP-binding cassette, sub-family A (ABC1), member 1	AK022254	19	gb:AK022254.1 /DB_XREF=gi:10433612 /FEA=mRNA /CNT=2 /TID=Hs.288451.0 /TIER=ConsEnd /STK=0 /UG=Hs.288451 /UG_TITLE=Homo sapiens cDNA FLJ12192 fis, clone MAMMA1000851 /DEF=Homo sapiens cDNA FLJ12192 fis, clone MAMMA1000851.	13.85	28.19	32.29	25.82	23.48	23.12	16.85	13.6	11.59	18.98	14.52	25.6	17	12.21	20.46	11.97	10.4	17.79	10.32	8.66	9.96	16.71	5.63	12.06	15.55	5.97	19.29	6.96	21.05	5.07	8.24	3.65	12.61	18.48	15.69	14.84	8.06	7.81	14.08	7.7	15.85	14.57	11.1	2.73	10.86
216066_at	ABCA1: ATP-binding cassette, sub-family A (ABC1), member 1	AK024328	19	gb:AK024328.1 /DB_XREF=gi:10436685 /FEA=mRNA /CNT=2 /TID=Hs.211562.1 /TIER=ConsEnd /STK=1 /UG=Hs.211562 /LL=19 /UG_GENE=ABCA1 /UG_TITLE=ATP-binding cassette, sub-family A (ABC1), member 1 /DEF=Homo sapiens cDNA FLJ14266 fis, clone PLACE1002437, highly similar to ATP-BINDING CASSETTE TRANSPORTER 1.	3.81	1	1.82	3.57	2.08	1.93	5.63	2.54	2.45	1.06	3.67	1	5.5	1.57	1.75	2.95	1.21	1.47	4.7	3.77	6.35	2.49	2.14	1.88	1	1.07	3.71	2.03	1.88	3.86	2.37	6.42	3	5.34	1.48	2.37	1	2.59	2.24	1.48	2.88	3.58	5.04	4.37	6.06
1565776_at	ABCA1: ATP-binding cassette, sub-family A (ABC1), member 1	AL833227	19	gb:AL833227.1 /DB_XREF=gi:21733858 /TID=Hs2.376889.1 /CNT=3 /FEA=mRNA /TIER=ConsEnd /STK=0 /UG=Hs.376889 /UG_TITLE=Homo sapiens mRNA; cDNA DKFZp667M067 (from clone DKFZp667M067) /DEF=Homo sapiens mRNA; cDNA DKFZp667M067 (from clone DKFZp667M067).	4.56	1.29	5.77	7.18	2.26	2.68	9.59	2.2	7.12	5.13	3.68	3.07	6.57	4.2	1.56	1.4	1.22	1.96	5.69	2.65	20.2	1.21	4.1	1.14	3.53	1.82	2.23	1.53	6.53	1	4.54	8.05	1	1.33	2.67	3.65	1.27	8.75	3.06	2.7	6.16	5.02	1.47	2.23	16.71
1565777_at	ABCA1: ATP-binding cassette, sub-family A (ABC1), member 1	AL833227	19	gb:AL833227.1 /DB_XREF=gi:21733858 /TID=Hs2.376889.1 /CNT=3 /FEA=mRNA /TIER=ConsEnd /STK=0 /UG=Hs.376889 /UG_TITLE=Homo sapiens mRNA; cDNA DKFZp667M067 (from clone DKFZp667M067) /DEF=Homo sapiens mRNA; cDNA DKFZp667M067 (from clone DKFZp667M067).	3.36	3.99	1.75	3.85	1.2	3.04	8.36	5.16	3.01	4.78	3.18	6.01	1.7	1.11	3.23	6.76	2.06	4.76	3.38	4.27	4.81	1.5	5.22	5.09	3.27	6.77	1	6.6	3.67	2.4	3.16	3.12	2.99	5.4	6.18	8.94	2.63	7.94	3.09	2.82	3.15	6.71	13.08	4.22	3.37
1570279_at	ABCA1: ATP-binding cassette, sub-family A (ABC1), member 1	BC034824	19	gb:BC034824.1 /DB_XREF=gi:21961568 /TID=Hs2.407188.1 /CNT=2 /FEA=mRNA /TIER=ConsEnd /STK=0 /UG=Hs.407188 /UG_TITLE=Homo sapiens, clone IMAGE:4749735, mRNA /DEF=Homo sapiens, clone IMAGE:4749735, mRNA.	5.94	7.09	14.87	5.52	6.96	16.3	3.42	8.5	6.95	10.88	4.02	4.54	10.22	8.79	14.09	11.43	7.5	34.08	8.43	13.38	9.2	5.7	2.58	8.42	11.45	5.51	9.44	10.48	14.26	2.81	1.36	6.86	5.94	7.53	11.77	3.59	13.22	14.76	14.04	6.71	12.4	7.68	6.05	3.97	8.88
224110_at	ABCA10: ATP-binding cassette, sub-family A (ABC1), member 10	AF132201	10349	gb:AF132201.1 /DB_XREF=gi:11493547 /FEA=FLmRNA /CNT=2 /TID=Hs.302158.0 /TIER=FL /STK=0 /UG=Hs.302158 /DEF=Homo sapiens PRO1804 mRNA, complete cds. /PROD=PRO1804 /FL=gb:AF132201.1	23.28	42.57	23.26	16.22	14.74	33.68	28.84	16.06	42.83	37.38	20.34	11.63	40.07	23.9	23.05	15.32	11.79	16.88	22.58	20.14	27.9	14.97	33.78	15.83	53.17	19	33.17	24.66	17.45	12.06	23.31	10.71	13.32	27.41	15.35	19.55	15.82	36.6	33.01	20.47	23.74	36.07	18.29	35.64	17.53
237969_at	ABCA10: ATP-binding cassette, sub-family A (ABC1), member 10	AW241915	10349	gb:AW241915 /DB_XREF=gi:6575669 /DB_XREF=xn76h01.x1 /CLONE=IMAGE:2700433 /FEA=EST /CNT=5 /TID=Hs.220740.0 /TIER=ConsEnd /STK=5 /UG=Hs.220740 /UG_TITLE=ESTs	3.08	3.6	9.61	6.72	9.9	15.19	12.99	7.22	14.88	17.52	18.03	18.19	12.87	3.15	8.45	12.94	12.45	6.22	7.57	11.74	12.04	8.74	3.69	5.01	12.24	5.31	17.52	8.63	7.84	11.77	8.73	6.16	3.18	3.57	2.85	13.89	9.78	4.83	8.65	10.47	2.97	7.56	6.34	4.99	3.62
220159_at	ABCA11: ATP-binding cassette, sub-family A (ABC1), member 11 (pseudogene)	NM_024903	79963	gb:NM_024903.1 /DB_XREF=gi:13435146 /GEN=FLJ14297 /FEA=FLmRNA /CNT=9 /TID=Hs.245043.0 /TIER=FL /STK=1 /UG=Hs.245043 /LL=79963 /DEF=Homo sapiens hypothetical protein FLJ14297 (FLJ14297), mRNA. /PROD=hypothetical protein FLJ14297 /FL=gb:NM_024903.1	68.74	81.77	45.52	67.05	94.14	61.21	84.02	54	60.86	75.57	65.74	56.37	74.03	85.61	85.81	57.87	73.05	52.03	51.79	57.9	56.48	83.34	86.34	90.91	66.33	91.21	61.58	114.25	70.34	115.75	86.04	62.33	84.64	61.95	62.11	69.06	67.89	82.64	62.05	156.82	127.85	90.21	74.02	96.99	110.85
1559842_at	ABCA11: ATP-binding cassette, sub-family A (ABC1), member 11 (pseudogene)	BF674069	79963	gb:BF674069 /DB_XREF=gi:11947964 /DB_XREF=602137467F1 /CLONE=IMAGE:4273913 /TID=Hs2.420436.1 /CNT=4 /FEA=mRNA /TIER=ConsEnd /STK=0 /UG=Hs.420436 /UG_TITLE=Homo sapiens mRNA; cDNA DKFZp564M236 (from clone DKFZp564M236)	1.7	4.64	4.12	4.16	1.66	1.8	2.24	2.81	2.84	3.72	5.45	3.42	4.95	4.36	5.39	2.65	5.11	4.15	1.18	2.86	2.6	6.24	1	5.11	3.96	5.1	1.66	5.36	2.32	3.36	2.13	4.66	3.16	7.77	4.6	1.31	9.53	1.46	1.76	2.54	2.96	2.31	2.54	4.07	2.25
1559843_s_at	ABCA11: ATP-binding cassette, sub-family A (ABC1), member 11 (pseudogene)	BF674069	79963	gb:BF674069 /DB_XREF=gi:11947964 /DB_XREF=602137467F1 /CLONE=IMAGE:4273913 /TID=Hs2.420436.1 /CNT=4 /FEA=mRNA /TIER=ConsEnd /STK=0 /UG=Hs.420436 /UG_TITLE=Homo sapiens mRNA; cDNA DKFZp564M236 (from clone DKFZp564M236)	15.7	8.06	12.25	7.86	3.65	5.91	12.91	11.61	13.16	12.27	4.54	13.97	13.13	14.11	4.68	1.67	20.86	16.65	15.41	13.24	6.89	2.68	8.51	5.81	16.81	10.5	9.85	8.1	3.33	10.66	17.88	14.19	10.29	22.4	3.86	2.71	13.18	16.67	7.76	11.21	10.54	21.72	5.54	6.33	12.99
215465_at	ABCA12: ATP-binding cassette, sub-family A (ABC1), member 12	AL080207	26154	gb:AL080207.1 /DB_XREF=gi:5262695 /GEN=DKFZp434G232 /FEA=mRNA /CNT=3 /TID=Hs.134585.0 /TIER=ConsEnd /STK=2 /UG=Hs.134585 /LL=26154 /DEF=Homo sapiens mRNA; cDNA DKFZp434G232 (from clone DKFZp434G232). /PROD=hypothetical protein	9.27	10.76	26.3	22.05	52.67	13.37	17.04	14.57	28.3	5.25	25.12	13.5	13.2	32.97	20.16	21.55	26.13	20.94	25.49	17.95	13.82	23.51	59.27	14.03	15.09	10.74	22.16	80.44	20.37	15.84	4.55	13.77	27.87	5.15	70.19	132.13	15.01	56.16	98.74	17.97	135.45	7.16	26.12	210.87	15.3
1553295_at	ABCA13: ATP-binding cassette, sub-family A (ABC1), member 13	NM_152555	154664	gb:NM_152555.1 /DB_XREF=gi:22749148 /TID=Hs2.376692.1 /CNT=4 /FEA=FLmRNA /TIER=FL /STK=1 /LL=154664 /UG_GENE=FLJ33876 /UG=Hs.376692 /UG_TITLE=hypothetical protein FLJ33876 /DEF=Homo sapiens hypothetical protein FLJ33876 (FLJ33876), mRNA. /FL=gb:NM_152555.1	16.55	9.5	7.65	4.86	9.86	7.46	12.28	17.47	3.22	11.26	9.09	18.14	7.72	12.1	13.87	4.71	8.9	15.68	7.18	11.04	11.21	2.11	5.85	7.55	4.6	9.85	5.39	7.76	1	17.08	7.26	12.63	6.17	7.27	8.46	15.25	7.11	7.46	9.72	6.2	4.87	6.18	6.52	6.79	6.09
1553604_at	ABCA13: ATP-binding cassette, sub-family A (ABC1), member 13	NM_152701	154664	gb:NM_152701.1 /DB_XREF=gi:22749398 /TID=Hs2.226568.1 /CNT=8 /FEA=FLmRNA /TIER=FL /STK=3 /LL=206568 /UG_GENE=FLJ33951 /UG=Hs.226568 /UG_TITLE=hypothetical protein FLJ33951 /DEF=Homo sapiens hypothetical protein FLJ33951 (FLJ33951), mRNA. /FL=gb:NM_152701.1	2.35	4.37	3.4	3.61	4.49	4.32	4.66	2.73	3.88	4.42	4.34	7.86	4.09	2.95	4.76	4.48	1.28	3.94	39.94	6.8	3.73	6.24	4.13	3.32	4.41	2.35	5.72	6.33	3.42	5.36	4.25	3.36	7.96	3.66	4.64	8.48	8.06	3.86	2.75	7.4	6.07	2.69	2.85	8.76	5.99
1553605_a_at	ABCA13: ATP-binding cassette, sub-family A (ABC1), member 13	NM_152701	154664	gb:NM_152701.1 /DB_XREF=gi:22749398 /TID=Hs2.226568.1 /CNT=8 /FEA=FLmRNA /TIER=FL /STK=3 /LL=206568 /UG_GENE=FLJ33951 /UG=Hs.226568 /UG_TITLE=hypothetical protein FLJ33951 /DEF=Homo sapiens hypothetical protein FLJ33951 (FLJ33951), mRNA. /FL=gb:NM_152701.1	7.5	4.74	8.14	6.46	6.68	3.19	2.96	8	1.2	5.2	1.83	9.3	10.14	3.82	4.3	2.57	1.98	10.19	38.77	4.73	7.47	6.47	4.49	6.32	3.07	6.04	6.12	7.01	9	7.92	3.64	3.18	7.07	4.86	8.52	8.03	5.67	3.96	6.72	10.74	5.73	7.44	6.37	4.92	1.31
1557297_at	ABCA13: ATP-binding cassette, sub-family A (ABC1), member 13	BC036204	154664	gb:BC036204.1 /DB_XREF=gi:23271946 /TID=Hs2.311507.1 /CNT=6 /FEA=mRNA /TIER=ConsEnd /STK=1 /UG=Hs.311507 /UG_TITLE=Homo sapiens, clone IMAGE:4839265, mRNA /DEF=Homo sapiens, clone IMAGE:4839265, mRNA.	6.78	10.27	14.4	9.96	6.72	13.22	3.4	14.11	8.86	5.28	10.05	4.58	10.58	7.7	1	3.81	4.16	12.59	14.72	11.29	6.35	13.59	16.85	4.57	6.11	7.4	7.28	2.83	13.86	11.06	5.45	10.62	9.23	10.91	11.49	13.45	11.28	12.65	8.49	10.04	7.68	1	8.19	4.79	10.44
210099_at	ABCA2: ATP-binding cassette, sub-family A (ABC1), member 2	AF327657	20	gb:AF327657.1 /DB_XREF=gi:13173185 /GEN=ABCA2 /FEA=FLmRNA /CNT=19 /TID=Hs.121561.0 /TIER=ConsEnd /STK=0 /UG=Hs.121561 /LL=20 /DEF=Homo sapiens ABC transporter ABCA2 (ABCA2) mRNA, complete cds. /PROD=ABC transporter ABCA2 /FL=gb:AF178941.1 gb:AF327657.1	2.59	7.16	8.99	17.49	12.54	13.68	5.05	5.49	6.91	4.04	13.6	8.92	17.7	8.51	7.11	9.27	10.14	7.13	7.49	8.61	8.72	8.4	1	7.52	7.65	4.9	18.3	10.86	1.11	9.28	1.77	17.4	6.96	14.02	4.95	6.33	2.75	10.8	5.54	1	9.96	9.55	5.44	4.15	1.99
210100_s_at	ABCA2: ATP-binding cassette, sub-family A (ABC1), member 2	AF327657	20	gb:AF327657.1 /DB_XREF=gi:13173185 /GEN=ABCA2 /FEA=FLmRNA /CNT=19 /TID=Hs.121561.0 /TIER=FL /STK=0 /UG=Hs.121561 /LL=20 /DEF=Homo sapiens ABC transporter ABCA2 (ABCA2) mRNA, complete cds. /PROD=ABC transporter ABCA2 /FL=gb:AF178941.1 gb:AF327657.1	1.68	1	1.67	1	1	2.2	1.43	1	1.47	1	1.47	1	1	1	3.54	3.54	1	1	1.67	2.53	2.09	1	1.72	2.87	1	5.61	5.89	1	1.72	1	1	2.53	2.62	1	1	1	1.43	1.33	2.53	5.22	1	1	5.9	2.99	1
212772_s_at	ABCA2: ATP-binding cassette, sub-family A (ABC1), member 2	AL162060	20	gb:AL162060.1 /DB_XREF=gi:7328110 /GEN=DKFZp547P193 /FEA=mRNA /CNT=103 /TID=Hs.94806.0 /TIER=Stack /STK=20 /UG=Hs.94806 /LL=23153 /DEF=Homo sapiens mRNA; cDNA DKFZp547P193 (from clone DKFZp547P193); partial cds. /PROD=hypothetical protein	16.19	21.82	15.63	17.55	30.31	14.26	12.64	16.56	27.21	21.72	19.69	14.73	24.28	21.17	16.5	18.61	12.9	22.51	14.89	29.22	17.52	19.44	14.38	17.17	27.13	18.49	22.13	19.53	19.56	24.79	15.46	18.26	16.83	6.38	33.9	9.7	13.29	12.02	20.25	17.78	17.23	9.89	24.95	21.96	22.8
204343_at	ABCA3: ATP-binding cassette, sub-family A (ABC1), member 3	NM_001089	21	gb:NM_001089.1 /DB_XREF=gi:4501848 /GEN=ABCA3 /FEA=FLmRNA /CNT=84 /TID=Hs.26630.0 /TIER=FL /STK=0 /UG=Hs.26630 /LL=21 /DEF=Homo sapiens ATP-binding cassette, sub-family A (ABC1), member 3 (ABCA3), mRNA. /PROD=ATP-binding cassette, sub-family A member 3 /FL=gb:NM_001089.1 gb:U78735.1	15.78	36.12	13.87	82.05	34.59	32.47	41.5	17.7	31.92	90.85	77.91	56.15	60.76	56.91	64.15	21.6	18.16	69.9	242.06	29.38	44.14	48.48	29.76	53.67	143.28	19.86	42.17	140.06	27.38	66.34	57.8	47.54	128.08	158.82	21.2	47.84	34.29	38.18	40.81	24.03	24.53	39.16	82.23	51.23	45.23
210082_at	ABCA4: ATP-binding cassette, sub-family A (ABC1), member 4	U88667	24	gb:U88667.1 /DB_XREF=gi:1888526 /GEN=ABCR /FEA=FLmRNA /CNT=34 /TID=Hs.198396.0 /TIER=FL /STK=2 /UG=Hs.198396 /LL=24 /DEF=Human ATP binding cassette transporter (ABCR) mRNA, complete cds. /PROD=ATP-binding cassette transporter /FL=gb:AF000148.1 gb:U88667.1 gb:AF001945.1 gb:NM_000350.1	1.73	1.6	3.78	2.05	3.5	2.53	1.05	1	2.84	4.89	3.66	3.85	2.25	2.54	1.91	5.71	3.73	3.08	2.53	1	1.9	2.36	2.11	3.87	3.63	1.1	1.15	1	6.65	3.66	4.52	2.66	1.59	2.56	1.89	1	2.8	2.54	1.28	6.3	9.07	1.81	1.29	1.39	4.21
1569102_at	ABCA4: ATP-binding cassette, sub-family A (ABC1), member 4	U66691	24	gb:U66691.1 /DB_XREF=gi:1906576 /TID=Hs2.396876.1 /CNT=11 /FEA=mRNA /TIER=ConsEnd /STK=0 /UG=Hs.396876 /UG_TITLE=Homo sapiens clone EST394388 mRNA sequence /DEF=Homo sapiens clone EST394388 mRNA sequence.	9.49	16.04	16.16	14.36	15.85	10.15	14.76	8.87	3.14	22.67	15.1	17.74	11.28	3.19	12.11	2.49	15.15	14.92	15.34	7.03	13.4	14.97	15.45	14.43	19.84	12.96	20.59	10.73	8.28	9.61	13.75	17.58	15	12.75	5.52	10.02	16.17	5.27	11.99	9.75	11.72	15.2	15.15	13.95	15.93
241705_at	ABCA5: ATP-binding cassette, sub-family A (ABC1), member 5	AI568925	23461	gb:AI568925 /DB_XREF=gi:4532299 /DB_XREF=tq71e05.x1 /CLONE=IMAGE:2214272 /FEA=EST /CNT=7 /TID=Hs.98368.0 /TIER=ConsEnd /STK=1 /UG=Hs.98368 /UG_TITLE=ESTs, Weakly similar to KIAA0822 protein (H.sapiens)	62.68	44.16	42.83	29.85	24.86	44.51	38.98	36.35	49.53	50.18	40.33	22.45	39.79	50.82	56.79	36.35	41.11	44.85	34.92	60.5	72.18	44.66	38.81	30.42	98.2	35.74	45.35	44.81	44.89	31.04	21.68	19	43.68	43.72	37.59	43.78	29.8	50.46	41.67	31.27	50.46	44.13	26.48	64.4	56.5
217504_at	ABCA6: ATP-binding cassette, sub-family A (ABC1), member 6	AA099357	23460	gb:AA099357 /DB_XREF=gi:1645257 /DB_XREF=zk85c01.s1 /CLONE=IMAGE:489600 /FEA=EST /CNT=13 /TID=Hs.15780.0 /TIER=ConsEnd /STK=4 /UG=Hs.15780 /LL=23460 /UG_GENE=ABCA6 /UG_TITLE=ATP-binding cassette, sub-family A (ABC1), member 6	132.12	123.74	208	80.25	487.57	195.46	175.36	210.52	151.74	82.81	184.88	326.38	141.19	306.88	228.46	183.95	73.79	133.64	70.39	115.78	181.83	215.39	319.5	268.43	40.63	103.77	256.75	260.53	135.2	301.08	194.76	441.7	161.11	105.47	382.17	73.36	401.09	143.27	139.78	324.33	311.86	159.63	67.43	390.25	209.93
219577_s_at	ABCA7: ATP-binding cassette, sub-family A (ABC1), member 7	NM_019112	10347	gb:NM_019112.1 /DB_XREF=gi:9506364 /GEN=ABCA7 /FEA=FLmRNA /CNT=28 /TID=Hs.134514.0 /TIER=FL+Stack /STK=15 /UG=Hs.134514 /LL=10347 /DEF=Homo sapiens ATP-binding cassette, sub-family A (ABC1), member 7 (ABCA7), mRNA. /PROD=ATP-binding cassette, sub-family A (ABC1),member 7 /FL=gb:AF328787.1 gb:AF250238.1 gb:NM_019112.1	80.19	132.56	91.11	76.85	112.22	113.83	139.44	136.62	121.32	87.91	88.57	161.52	147.49	139.48	153.09	132.62	193.23	153.98	88.14	97.36	101.86	119.52	117.76	121.38	92.7	94.8	84.19	148.65	80.94	90.8	63.27	100.12	121.61	112.52	86.89	56.4	139.44	61.99	112.39	138.53	97.75	116.5	107.48	106.32	74.34
204719_at	ABCA8: ATP-binding cassette, sub-family A (ABC1), member 8	NM_007168	10351	gb:NM_007168.1 /DB_XREF=gi:6005700 /GEN=ABCA8 /FEA=FLmRNA /CNT=55 /TID=Hs.38095.0 /TIER=FL+Stack /STK=25 /UG=Hs.38095 /LL=10351 /DEF=Homo sapiens ATP-binding cassette, sub-family A (ABC1), member 8 (ABCA8), mRNA. /PROD=ATP-binding cassette, sub-family A member 8 /FL=gb:AB020629.1 gb:NM_007168.1	12.5	12.67	11.14	15.83	17.8	19.74	16.69	16.57	25.94	9.05	12.07	17.17	13.92	19.32	4.62	15.13	12.19	19.83	14.01	7.15	12.04	10.76	12.05	15.17	8.64	14.96	15.03	13.83	21.51	9.57	18.53	13.34	10.54	10.71	16.51	30.72	15.11	13.85	13.57	10.12	10.17	11.4	13.86	18.69	13.22
1565778_at	ABCA8: ATP-binding cassette, sub-family A (ABC1), member 8	AK090894	10351	gb:AK090894.1 /DB_XREF=gi:21749140 /TID=Hs2.282459.1 /CNT=3 /FEA=mRNA /TIER=ConsEnd /STK=0 /UG=Hs.282459 /UG_TITLE=Homo sapiens cDNA FLJ33575 fis, clone BRAMY2011216. /DEF=Homo sapiens cDNA FLJ33575 fis, clone BRAMY2011216.	9.28	14.28	9.7	12.28	1.83	8.34	3.47	10.17	8.45	7.58	12.26	7.4	10.65	12	9.49	7.62	6.03	4.27	9.97	15.24	10.11	8.99	9.06	7.59	8.61	7.68	10.32	7.07	16.47	11.01	9.37	8.72	4.07	8.81	10.55	7.98	9.29	8.2	6.03	7.13	7.33	5.77	6.25	2.62	10.42
1565780_at	ABCA8: ATP-binding cassette, sub-family A (ABC1), member 8	AV691600	10351	gb:AV691600 /DB_XREF=gi:10293463 /DB_XREF=AV691600 /CLONE=GKCBSF06 /TID=Hs2.282459.1 /CNT=3 /FEA=mRNA /TIER=ConsEnd /STK=0 /UG=Hs.282459 /UG_TITLE=Homo sapiens cDNA FLJ33575 fis, clone BRAMY2011216.	14.67	7.34	16.42	12.88	16.05	9.7	11.08	6.31	11.05	18.14	12.41	10.01	13.53	11.34	10.92	10.01	18.82	7.39	11.16	11.89	11.03	11.45	13.5	7.79	18.36	17.84	12.57	8.43	16.52	18.02	13.9	15.45	9.46	11.48	15.59	16.68	17.01	15.02	13.89	16.5	19.08	9.5	5	13.57	11.36
235335_at	ABCA9: ATP-binding cassette, sub-family A (ABC1), member 9	AI446543	10350	gb:AI446543 /DB_XREF=gi:4295946 /DB_XREF=tj05c08.x1 /CLONE=IMAGE:2140622 /FEA=EST /CNT=10 /TID=Hs.95511.0 /TIER=ConsEnd /STK=1 /UG=Hs.95511 /UG_TITLE=ESTs	18.95	18.03	19.69	12.74	23.25	16.43	29.72	17.93	13.62	8.39	14.58	10.68	22.78	10.49	16.86	8.51	8.2	19.89	16.2	3.66	17.07	12.11	15.12	26.55	15.52	11.3	25.12	23.25	14.71	6.06	8.72	29.26	14.02	11.74	11.59	5.76	19.92	22.42	1.94	9.29	20.25	24.42	10.45	29.19	14.39
236184_at	ABCA9: ATP-binding cassette, sub-family A (ABC1), member 9	AI798959	10350	gb:AI798959 /DB_XREF=gi:5364431 /DB_XREF=we94g10.x1 /CLONE=IMAGE:2348802 /FEA=EST /CNT=7 /TID=Hs.131686.0 /TIER=ConsEnd /STK=5 /UG=Hs.131686 /UG_TITLE=ESTs	27.27	21.86	19.2	24.26	23.3	17.99	28.1	17	19.87	19.07	25.91	19.83	26.73	19.39	20.88	24.35	16.98	25.54	19.89	17.06	20.02	5.63	31.6	22.02	18.71	19.39	35.56	25.98	26.71	22.46	14.05	23.39	13.58	19.14	21.67	21.22	14.4	20.86	19.74	29.31	24.48	34.99	19.59	28.23	19.18
239185_at	ABCA9: ATP-binding cassette, sub-family A (ABC1), member 9	AI284184	10350	gb:AI284184 /DB_XREF=gi:3922417 /DB_XREF=qi26f06.x1 /CLONE=IMAGE:1857635 /FEA=EST /CNT=6 /TID=Hs.154009.0 /TIER=ConsEnd /STK=4 /UG=Hs.154009 /UG_TITLE=ESTs, Weakly similar to KIAA0822 protein (H.sapiens)	24.01	28.82	31.09	22.76	25.26	19.64	11.82	27.21	22.68	16.04	20.26	26.27	21.91	36.34	32.28	16.64	27.15	17.87	27.73	31.2	35.96	20.68	29.27	32.82	17.42	21.61	32.03	31.55	16.44	25.28	9.89	21.81	19.83	20.14	24.81	28.47	29.63	16.95	28.8	27.64	18.6	26.97	26.16	38.97	24.09
242541_at	ABCA9: ATP-binding cassette, sub-family A (ABC1), member 9	AV692159	10350	gb:AV692159 /DB_XREF=gi:10294022 /DB_XREF=AV692159 /CLONE=GKCAOB12 /FEA=EST /CNT=6 /TID=Hs.301496.0 /TIER=ConsEnd /STK=0 /UG=Hs.301496 /UG_TITLE=ESTs	11.39	13.93	6.93	5.83	11.15	5.47	8.99	8.96	12.09	8.18	6.05	7.02	9.33	7.26	13.57	10.93	7.06	7.97	3.84	3.64	11.68	6.91	13.35	6.54	8.71	15.23	4.23	4.61	8.19	8.63	9.37	7.37	5.68	5.66	7.08	7.7	15.27	11.1	3.03	5.94	6.21	7.59	7.41	13.14	4.17
209994_s_at	ABCB1 /// ABCB4: ATP-binding cassette, sub-family B (MDR/TAP), member 1 /// ATP-binding cassette, sub-family B (MDR/TAP), member 4	AF016535	5243 /// 5244	gb:AF016535.1 /DB_XREF=gi:2353263 /GEN=mdr1 /FEA=FLmRNA /CNT=35 /TID=Hs.21330.0 /TIER=FL /STK=7 /UG=Hs.21330 /LL=5243 /DEF=Homo sapiens P-glycoprotein (mdr1) mRNA, complete cds. /PROD=P-glycoprotein /FL=gb:AF016535.1 gb:M14758.1 gb:NM_000927.2	73.52	47.71	208.25	118.92	230.68	215.43	36.86	392.68	72.89	69.11	73.54	235.24	79.55	158.64	94.16	324.6	195.08	160.72	107.32	107.12	123.92	158.01	157.25	237.06	115.41	34.23	130.29	250.83	22.64	165.12	23.21	187.08	258.39	30	110.02	172.47	202.75	208.98	233.56	167.88	281.29	213.65	116.53	226.14	42.19
209993_at	ABCB1: ATP-binding cassette, sub-family B (MDR/TAP), member 1	AF016535	5243	gb:AF016535.1 /DB_XREF=gi:2353263 /GEN=mdr1 /FEA=FLmRNA /CNT=35 /TID=Hs.21330.0 /TIER=FL /STK=7 /UG=Hs.21330 /LL=5243 /DEF=Homo sapiens P-glycoprotein (mdr1) mRNA, complete cds. /PROD=P-glycoprotein /FL=gb:AF016535.1 gb:M14758.1 gb:NM_000927.2	19.66	15.47	49.87	35.99	61.02	65.73	10.01	137.98	24.13	17.63	10.8	38.88	20.95	23.78	30.91	99.22	97.01	74.15	39.9	27.01	42.82	41.22	33.06	46.27	56.69	8.99	17.12	87.72	8.43	32.06	7.27	36.05	68.21	4.48	31.8	108.87	31.42	59.31	21.33	64.66	145.8	79.88	37.49	82.7	10.23
243951_at	ABCB1: ATP-binding cassette, sub-family B (MDR/TAP), member 1	AA887211	5243	gb:AA887211 /DB_XREF=gi:3002319 /DB_XREF=oj53b09.s1 /CLONE=IMAGE:1502009 /FEA=EST /CNT=6 /TID=Hs.129467.0 /TIER=ConsEnd /STK=1 /UG=Hs.129467 /UG_TITLE=ESTs	30.36	27.87	33.85	22.55	47.95	30.6	24.85	41.98	28.74	41.39	40.59	40.56	30.02	25.34	21.58	39.6	26.45	36.64	41.14	30.78	27.31	23.64	32.12	44.38	17.73	51.82	27.61	41.11	22	31.52	36.85	30.53	27.87	21.35	26.51	44.27	25.51	18.37	22.95	34	32.15	30.79	27.27	29.1	42.93
208288_at	ABCB11: ATP-binding cassette, sub-family B (MDR/TAP), member 11	NM_003742	8647	gb:NM_003742.1 /DB_XREF=gi:4502456 /GEN=ABCB11 /FEA=FLmRNA /CNT=2 /TID=Hs.158316.0 /TIER=FL /STK=0 /UG=Hs.158316 /LL=8647 /DEF=Homo sapiens ATP-binding cassette, sub-family B (MDRTAP), member 11 (ABCB11), mRNA. /PROD=ATP-binding cassette, sub-family B (MDRTAP),member 11 /FL=gb:NM_003742.1 gb:AF091582.1	3.47	1.42	2.69	4	5.42	2.29	4.4	3.91	5.43	4.71	2.48	1.55	5.86	3.52	3.36	3.55	3.15	11.28	9.32	2.86	4.56	1.18	8.29	4.31	4.56	4.16	7.67	8.75	2.7	3.91	8	2.93	4.77	4.14	5.57	3.85	4.39	2.22	1.27	3.72	7.74	3.2	1.3	7.46	2.58
211224_s_at	ABCB11: ATP-binding cassette, sub-family B (MDR/TAP), member 11	AF136523	8647	gb:AF136523.1 /DB_XREF=gi:4704819 /GEN=BSEP /FEA=FLmRNA /CNT=1 /TID=Hs.158316.1 /TIER=FL /STK=0 /UG=Hs.158316 /LL=8647 /DEF=Homo sapiens bile salt export pump (BSEP) mRNA, complete cds. /PROD=bile salt export pump /FL=gb:AF136523.1	9.7	32.81	11.57	19.57	12.97	11.47	24.32	26.98	24.38	17.07	22.53	6.1	16.4	6.34	10.54	3.63	22.68	6	24.05	20.43	23.21	9.2	13.85	16.7	16.17	15.09	4.79	21.83	17.32	25.79	15.38	12.5	14.13	5.95	8.52	24.95	10.21	25.15	27.56	22.57	14.67	3.92	8.55	9.16	17.08
207819_s_at	ABCB4: ATP-binding cassette, sub-family B (MDR/TAP), member 4	NM_000443	5244	gb:NM_000443.2 /DB_XREF=gi:9961253 /GEN=ABCB4 /FEA=FLmRNA /CNT=3 /TID=Hs.73812.1 /TIER=FL /STK=0 /UG=Hs.73812 /LL=5244 /DEF=Homo sapiens ATP-binding cassette, sub-family B (MDRTAP), member 4 (ABCB4), transcript variant A, mRNA. /PROD=ATP-binding cassette, subfamily B, member 4,isoform A /FL=gb:NM_000443.2 gb:M23234.1	67.84	48.28	126.91	86.79	130.15	106.21	32.47	248.23	46.59	37.62	66.84	166.71	64.01	130.65	72.84	206.27	95.7	93	60.13	61.17	88.27	103.11	95.22	169.92	89.89	34.74	114.86	133.6	14.11	111.91	24.61	143.54	201.4	15.98	89.08	79.32	145.81	149.2	165.31	113.62	110.38	111.55	83.63	162.89	44.83
237138_at	ABCB4: ATP-binding cassette, sub-family B (MDR/TAP), member 4	T26504	5244	gb:T26504 /DB_XREF=gi:773821 /DB_XREF=AB282E2F /CLONE=LLAB282E2 /FEA=EST /CNT=6 /TID=Hs.287827.0 /TIER=ConsEnd /STK=6 /UG=Hs.287827 /UG_TITLE=ESTs, Highly similar to MDR3_HUMAN MULTIDRUG RESISTANCE PROTEIN 3 (H.sapiens)	5.63	9.21	4.92	6.62	10.13	5.72	10.36	10.24	2.79	5.7	3.61	8.11	3.62	11.83	6.91	4.16	10.53	3.71	10.11	9.05	7.44	11.16	8.79	7.32	8.18	3.9	9.47	5.54	4.75	2.81	2.43	2.29	11.26	8.02	2.98	7.04	6.37	4.76	10.22	1.86	9.43	4.68	7.27	9.01	8.29
1570505_at	ABCB4: ATP-binding cassette, sub-family B (MDR/TAP), member 4	BC020618	5244	gb:BC020618.1 /DB_XREF=gi:18089046 /TID=Hs2.434244.1 /CNT=1 /FEA=mRNA /TIER=ConsEnd /STK=0 /UG=Hs.434244 /UG_TITLE=Homo sapiens, Similar to ATP-binding cassette, sub-family B (MDRTAP), member 4, clone IMAGE:4767591, mRNA /DEF=Homo sapiens, Similar to ATP-binding cassette, sub-family B (MDRTAP), member 4, clone IMAGE:4767591, mRNA.	14.4	14.96	62.1	31.39	53.64	55.3	17.41	90.95	29.93	20.2	24.91	71.91	23.04	66.19	27.21	81.86	39.02	32.28	18.86	24.63	20.96	41.04	42.15	57.07	29.07	14.72	35.47	35.47	10.24	31.64	4.98	51.26	94.58	11.74	15.99	26.03	73.44	62.09	76.97	36.48	31.78	34.46	24.63	47.44	13.68
240717_at	ABCB5: ATP-binding cassette, sub-family B (MDR/TAP), member 5	AI334015	340273	gb:AI334015 /DB_XREF=gi:4070574 /DB_XREF=qq18b05.x1 /CLONE=IMAGE:1932849 /FEA=EST /CNT=4 /TID=Hs.44410.0 /TIER=ConsEnd /STK=4 /UG=Hs.44410 /UG_TITLE=ESTs	3.79	7.18	2.09	2.06	6.08	3.22	4.37	4.97	1.69	7.12	4.89	2.92	4.38	3.61	3.73	7.49	3.04	5.37	5.83	3.73	4.52	6.05	5.04	2.94	7.2	6.88	1.93	3.09	1.65	1.64	2.73	4.37	1.67	5.89	2.12	1.66	4.99	4.2	7.6	6.46	5.55	5.03	6.48	5.37	4.1
243167_at	ABCB5: ATP-binding cassette, sub-family B (MDR/TAP), member 5	AL040763	340273	gb:AL040763 /DB_XREF=gi:5409709 /DB_XREF=DKFZp434C1815_s1 /CLONE=DKFZp434C1815 /FEA=EST /CNT=6 /TID=Hs.310735.0 /TIER=ConsEnd /STK=2 /UG=Hs.310735 /UG_TITLE=ESTs, Moderately similar to ALU7_HUMAN ALU SUBFAMILY SQ SEQUENCE CONTAMINATION WARNING ENTRY (H.sapiens)	4.68	6.15	4.21	8.23	5.21	2.57	10.62	12.72	3.59	2.35	2.08	7.44	5.68	1.54	4.74	4.91	1.05	3.58	9.85	8.62	4.48	1.79	5.05	4.73	5.04	8.94	8.44	13.55	1.84	2.16	6.64	1.5	1	1.86	8.81	15.18	3.32	2.41	6.63	7.72	3.87	1.75	7.68	5.75	3.76
1555371_at	ABCB5: ATP-binding cassette, sub-family B (MDR/TAP), member 5	AF319622	340273	gb:AF319622.1 /DB_XREF=gi:25990363 /TID=Hs2Affx.1.248 /CNT=1 /FEA=FLmRNA /TIER=FL /STK=1 /NOTE=sequence(s) not in UniGene /DEF=Homo sapiens P-glycoprotein mRNA, complete cds. /PROD=P-glycoprotein /FL=gb:AF319622.1	4.96	6.35	4.09	2.24	6.56	6.38	10.29	9.54	9.4	6.87	7.52	3.87	4.17	1.46	8.86	5.21	5.38	1	7.82	4.3	6.16	1	3.59	6.24	8.65	4.26	1	8.84	6.31	4.37	4.25	5.4	8.42	5.95	4.27	4.8	6	5.93	5.08	8.9	7.01	5.82	2.83	6.84	5.22
1569072_s_at	ABCB5: ATP-binding cassette, sub-family B (MDR/TAP), member 5	U66692	340273	gb:U66692.1 /DB_XREF=gi:1906577 /TID=Hs2.436447.1 /CNT=11 /FEA=mRNA /TIER=ConsEnd /STK=0 /LL=23458 /UG_GENE=ABCB5 /UG=Hs.436447 /UG_TITLE=ATP-binding cassette, sub-family B (MDRTAP), member 5 /DEF=Homo sapiens clone EST422562 mRNA sequence.	1	3.42	3.6	1.98	3.67	1.56	2.13	7.02	2.56	1.71	3.6	6.98	3.66	4.81	5.05	3.56	5.02	1.43	7.85	1.95	2.41	1.84	5.2	1.67	2.56	3.4	2.95	9.04	8.07	2.06	3.11	1.59	3.57	5.39	1.85	5.88	4.17	1.9	1.82	4.35	4.24	4.78	5.7	8.43	2.33
202492_at	ABCB6 /// ATG9A: ATP-binding cassette, sub-family B (MDR/TAP), member 6 /// ATG9 autophagy related 9 homolog A (S. cerevisiae)	NM_024085	10058 /// 79065	gb:NM_024085.1 /DB_XREF=gi:13129081 /GEN=FLJ22169 /FEA=FLmRNA /CNT=152 /TID=Hs.323363.0 /TIER=FL /STK=0 /UG=Hs.323363 /LL=79065 /DEF=Homo sapiens hypothetical protein FLJ22169 (FLJ22169), mRNA. /PROD=hypothetical protein FLJ22169 /FL=gb:BC001206.1 gb:NM_024085.1	103.94	101.21	91.86	102.25	101.54	99.1	100.21	101.12	94.97	87.58	86.27	119.44	102.73	91.63	90.54	102.25	95.76	116.41	105.38	105.02	109.39	100.94	98.46	106.64	104.19	92.14	129.72	90.18	95.76	92.1	85.66	96.42	92.15	99.93	91.01	93.58	111.55	94.19	104.74	87.58	99.99	86.22	103.59	97.87	81.05
203191_at	ABCB6: ATP-binding cassette, sub-family B (MDR/TAP), member 6	AF308472	10058	gb:AF308472.1 /DB_XREF=gi:11245443 /GEN=PRP /FEA=FLmRNA /CNT=182 /TID=Hs.107911.0 /TIER=ConsEnd /STK=0 /UG=Hs.107911 /LL=10058 /DEF=Homo sapiens ATP-binding cassette half-transporter (PRP) mRNA, complete cds. /PROD=ATP-binding cassette half-transporter /FL=gb:AF308472.1 gb:BC000559.1 gb:AF076775.1 gb:NM_005689.1	3.16	2.93	1.05	1.71	1	1	3.42	3.31	1.64	6.42	2.41	7.99	4.69	1	7.5	1.38	1	3.58	1	6.82	8.78	1	1.91	8.33	3.09	1	4.31	2.02	1.05	1	2.36	2.64	2.58	2.02	2.05	1	1	1	9.21	2.99	1.17	6.71	2.02	1	1
203192_at	ABCB6: ATP-binding cassette, sub-family B (MDR/TAP), member 6	NM_005689	10058	gb:NM_005689.1 /DB_XREF=gi:9955962 /GEN=ABCB6 /FEA=FLmRNA /CNT=182 /TID=Hs.107911.0 /TIER=FL+Stack /STK=126 /UG=Hs.107911 /LL=10058 /DEF=Homo sapiens ATP-binding cassette, sub-family B (MDRTAP), member 6 (ABCB6), nuclear gene encoding mitochondrial protein, mRNA. /PROD=ATP-binding cassette, sub-family B, member 6 /FL=gb:AF308472.1 gb:BC000559.1 gb:AF076775.1 gb:NM_005689.1	103.39	70.63	101.51	98.55	93.89	93.15	95.61	121.57	111.59	100.35	76.48	103.44	67.45	138.4	102.7	103.81	114.48	98.6	60.02	112.23	126.54	122	116.58	112.95	103.24	82.35	84.78	114.63	60.31	103.61	54.98	99.87	91.02	64.61	62.57	81.91	122.6	109.36	102.47	109.29	123.26	116.53	90.14	132.83	73.52
244027_at	ABCB7: ATP-binding cassette, sub-family B (MDR/TAP), member 7	AA971386	22	gb:AA971386 /DB_XREF=gi:3146676 /DB_XREF=op80f10.s1 /CLONE=IMAGE:1583179 /FEA=EST /CNT=4 /TID=Hs.182171.0 /TIER=ConsEnd /STK=3 /UG=Hs.182171 /UG_TITLE=ESTs	9.73	6.26	16.58	13.09	11.13	12.95	7.48	16.13	13.6	20.75	12.62	12.44	16.12	18.37	7.14	12.81	20.46	16.59	12.02	9.62	7.26	10.13	12.83	25.2	12.57	11.49	8.78	11.46	8.52	9.83	6.25	15.26	10.05	10.5	10.3	9.9	11.98	11.86	19.02	17.61	10.27	14.63	15.8	13.92	15.07
206317_s_at	ABCB8: ATP-binding cassette, sub-family B (MDR/TAP), member 8	NM_007188	11194	gb:NM_007188.2 /DB_XREF=gi:9955964 /GEN=ABCB8 /FEA=FLmRNA /CNT=17 /TID=Hs.118634.0 /TIER=FL /STK=0 /UG=Hs.118634 /LL=11194 /DEF=Homo sapiens ATP-binding cassette, sub-family B (MDRTAP), member 8 (ABCB8), nuclear gene encoding mitochondrial protein, mRNA. /PROD=ATP-binding cassette, sub-family B, member 8 /FL=gb:NM_007188.2 gb:AF047690.1	25.36	20.58	17.16	20.04	17.25	11.61	17.88	17.06	17.22	18.92	21.01	19.84	14.83	18.06	20.15	18.44	14.44	21.51	22.57	16.83	22	11.89	17.59	15.85	20.97	20.14	23.43	16.85	20.96	18.77	22.05	20.54	16.27	23.52	17.86	13.84	22.43	9.71	9.81	19.03	15.01	16.85	24.69	19.91	13.85
207321_s_at	ABCB9: ATP-binding cassette, sub-family B (MDR/TAP), member 9	NM_019625	23457	gb:NM_019625.1 /DB_XREF=gi:9955965 /GEN=ABCB9 /FEA=FLmRNA /CNT=7 /TID=Hs.6129.1 /TIER=FL /STK=0 /UG=Hs.6129 /LL=23457 /DEF=Homo sapiens ATP-binding cassette, sub-family B (MDRTAP), member 9 (ABCB9), transcript variant 1, mRNA. /PROD=ATP-binding cassette, sub-family B, member 9,isoform 1 /FL=gb:AF216494.1 gb:NM_019625.1 gb:AB045381.2	8.28	19.78	30.56	9.43	16.42	9.08	8.26	11.97	16.34	17.56	8.98	12.64	17.02	16.85	11.51	15.72	5.34	26.26	10.14	14.17	8.9	7.74	14.4	6.34	10.82	10.88	18.92	4.73	5.89	13.82	11.74	13.34	13.78	6.11	15.82	21.28	16.99	18.67	16.08	18.07	15.39	8.07	12.5	12.41	2.87
214209_s_at	ABCB9: ATP-binding cassette, sub-family B (MDR/TAP), member 9	BE504895	23457	gb:BE504895 /DB_XREF=gi:9707303 /DB_XREF=hz32b07.x1 /CLONE=IMAGE:3209653 /FEA=EST /CNT=14 /TID=Hs.6129.2 /TIER=Stack /STK=12 /UG=Hs.6129 /LL=23457 /UG_GENE=ABCB9 /UG_TITLE=ATP-binding cassette, sub-family B (MDRTAP), member 9	42.04	42.74	232.2	7.58	43.22	36.28	40.36	17.9	129.29	24.6	24.56	34.34	126.88	67.17	118.49	27.77	132.2	104.36	43.78	43.13	55.14	27.51	15.99	14.83	20.03	14.68	31.68	15.75	3.6	10.66	11.04	31.85	92.99	63.26	11.53	9.98	97.21	16.12	88.45	90.12	29.79	36.12	35.25	29.74	20.38
1555323_at	ABCB9: ATP-binding cassette, sub-family B (MDR/TAP), member 9	BC017348	23457	gb:BC017348.1 /DB_XREF=gi:16878303 /TID=Hs2.6129.3 /CNT=1 /FEA=FLmRNA /TIER=FL /STK=1 /LL=23457 /UG_GENE=ABCB9 /UG=Hs.6129 /DEF=Homo sapiens, Similar to ATP-binding cassette, sub-family B (MDRTAP), member 9, clone MGC:29663 IMAGE:5014247, mRNA, complete cds. /PROD=Similar to ATP-binding cassette, sub-family B(MDRTAP), member 9 /FL=gb:BC017348.1	59.18	47.15	55.83	54.72	40.94	39.76	57.4	35.2	41.81	64.36	49.55	56.16	38.18	43.05	51.64	30.54	24.48	44.7	64.89	50.05	46.39	36.99	36.08	33.67	38.19	19.98	30.45	30.35	33.53	31.56	25.94	28.01	24.42	21.04	54	34.37	43.28	41.91	52.4	27.92	25.48	34.88	34.54	31.15	23.83
202805_s_at	ABCC1: ATP-binding cassette, sub-family C (CFTR/MRP), member 1	NM_004996	4363	gb:NM_004996.2 /DB_XREF=gi:9955961 /GEN=ABCC1 /FEA=FLmRNA /CNT=127 /TID=Hs.89433.4 /TIER=FL /STK=3 /UG=Hs.89433 /LL=4363 /DEF=Homo sapiens ATP-binding cassette, sub-family C (CFTRMRP), member 1 (ABCC1), transcript variant 1, mRNA. /PROD=ATP-binding cassette, sub-family C, member 1,isoform 1 /FL=gb:NM_004996.2 gb:L05628.1	182.92	145.7	197.43	254.13	178.18	213.01	199.58	162.47	179.59	143.9	197.05	213.22	207.46	215.32	199.05	139.9	170.67	204.15	167.68	192.78	205.01	200.3	155.96	225.94	155.76	194.38	158.71	158.93	191.42	181.21	187.78	168.05	158.71	179.07	148.52	126.28	189.69	235.74	201.82	154.7	270.82	194.03	209.01	209.93	164.28
213485_s_at	ABCC10: ATP-binding cassette, sub-family C (CFTR/MRP), member 10	AK000002	89845	gb:AK000002.1 /DB_XREF=gi:7209304 /GEN=FLJ00002 /FEA=mRNA /CNT=43 /TID=Hs.55879.1 /TIER=Stack /STK=14 /UG=Hs.55879 /LL=65989 /DEF=Homo sapiens mRNA for FLJ00002 protein, partial cds. /PROD=FLJ00002 protein	374.32	382.55	286.72	212.61	202.67	207.42	269.09	170.84	298.23	205.77	214.81	178.08	245.06	253.44	361.04	242.64	350.02	335.03	151.8	362.42	258.23	220.76	212.71	199.5	358.14	143.75	272.6	213.34	122.06	195.97	185.09	214.33	226.15	328.92	179.73	188.08	205.73	268.26	274.63	177.23	284.92	322.38	223.69	223.59	227.96
215873_x_at	ABCC10: ATP-binding cassette, sub-family C (CFTR/MRP), member 10	AK024446	89845	gb:AK024446.1 /DB_XREF=gi:10440405 /GEN=FLJ00036 /FEA=mRNA /CNT=2 /TID=Hs.55879.2 /TIER=ConsEnd /STK=0 /UG=Hs.55879 /LL=65989 /DEF=Homo sapiens mRNA for FLJ00036 protein, partial cds. /PROD=FLJ00036 protein	170.24	177	154.15	103.92	118.74	122.75	126.74	109.49	162.71	100.32	122.12	101.23	115.73	142.71	203.8	119.48	202	168.62	82.8	136.85	152.8	101.03	109.76	105.21	161.53	95.75	145.93	110.14	75.44	108	100.96	118.78	137.71	152.38	103.81	92.4	112.11	117.57	144.34	110.01	136.8	144.99	116.57	115.18	129.59
224146_s_at	ABCC11: ATP-binding cassette, sub-family C (CFTR/MRP), member 11	AF352582	85320	gb:AF352582.1 /DB_XREF=gi:13346480 /FEA=FLmRNA /CNT=2 /TID=Hs.330646.0 /TIER=FL /STK=0 /UG=Hs.330646 /DEF=Homo sapiens ATP-binding cassette transporter MRP8 mRNA, complete cds. /PROD=ATP-binding cassette transporter MRP8 /FL=gb:AF352582.1	5.56	3.67	10.53	5.86	4.25	1.82	11.42	2.06	9.39	6.3	6.12	3.38	3.6	10.05	7.15	5.28	6.09	8.62	7.78	3.74	1.34	2.49	2.77	4.92	6.65	1.17	10.77	12.07	12.89	2.89	10.95	9.23	7.2	5.2	3.12	6.59	5.34	5.36	5.01	4.27	12.13	3.93	6.25	3.83	9.88
1554911_at	ABCC11: ATP-binding cassette, sub-family C (CFTR/MRP), member 11	BC039085	85320	gb:BC039085.1 /DB_XREF=gi:24660219 /TID=Hs2.417430.1 /CNT=3 /FEA=FLmRNA /TIER=FL /STK=1 /UG=Hs.417430 /DEF=Homo sapiens, Similar to ATP-binding cassette, sub-family C (CFTRMRP), member 11, clone MGC:34055 IMAGE:3850196, mRNA, complete cds. /PROD=Similar to ATP-binding cassette, sub-family C(CFTRMRP), member 11 /FL=gb:BC039085.1	10.51	15.95	16.5	8.98	5.43	9.2	13.29	12.01	14.27	13.32	7.18	8.73	11	11.37	12.65	11.59	4.11	8.55	7.07	9.87	11.07	3.75	4.84	12.77	7.21	9.64	5.19	6.77	8.98	3.22	5.6	12.51	8.14	9.05	15.81	5.36	5.89	6.78	12.17	11.71	12.06	6.95	6.81	3.49	3.99
1552590_a_at	ABCC12: ATP-binding cassette, sub-family C (CFTR/MRP), member 12	NM_145189	94160	gb:NM_145189.1 /DB_XREF=gi:21729889 /GEN=ABCC12 /TID=Hs2.343663.1 /CNT=4 /FEA=FLmRNA /TIER=FL /STK=3 /LL=94160 /UG=Hs.343663 /DEF=Homo sapiens ATP-binding cassette, sub-family C (CFTRMRP), member 12 (ABCC12), transcript variant C, mRNA. /PROD=ATP-binding cassette, sub-family C, member 12isoform c-p1 /FL=gb:NM_033226.1 gb:AF411577.1 gb:NM_145189.1 gb:AY040220.1	21.39	7.55	10.05	10.98	6.42	7.35	8.4	4.6	3.36	10.37	9.87	4.96	6.37	3.6	5.83	4.27	3.19	14.12	5.18	6.82	4.19	3.52	12.95	5.15	3.5	6.48	29.13	5.12	10.33	11.79	5.1	8.93	5.05	7.58	8.05	14.19	7.66	7.51	1.92	3.08	4.75	6.04	3.28	6.57	13.34
1553410_a_at	ABCC12: ATP-binding cassette, sub-family C (CFTR/MRP), member 12	AF395909	94160	gb:AF395909.1 /DB_XREF=gi:18845016 /GEN=ABCC12 /TID=Hs2.343663.3 /CNT=2 /FEA=FLmRNA /TIER=FL /STK=1 /LL=94160 /UG=Hs.343663 /DEF=Homo sapiens ATP-binding cassette protein C12 isoform B (ABCC12) mRNA, complete cds, alternatively spliced. /PROD=ATP-binding cassette protein C12 isoform B /FL=gb:AF395909.1 gb:NM_145188.1	20.17	8.92	8.76	23.96	16.08	13.84	8.6	12.12	8.62	13.34	13.48	9.91	11.06	12.45	5.34	8.22	10.92	10.68	16.29	11.92	11.51	18.45	10.61	4.55	16.28	12.6	16.41	4.92	14.05	15.68	11.65	13.83	8.6	14.94	15.97	15.9	11.05	9.96	15.12	9.61	3.88	14.05	13.75	3.67	10.07
233371_at	ABCC13: ATP-binding cassette, sub-family C (CFTR/MRP), member 13	AP001660	150000	gb:AP001660 /DB_XREF=gi:7768749 /FEA=DNA_4 /CNT=7 /TID=Hs.33981.0 /TIER=ConsEnd /STK=2 /UG=Hs.33981 /UG_TITLE=Homo sapiens genomic DNA, chromosome 21q, section 4105 /DEF=Homo sapiens genomic DNA, chromosome 21q, section 4105	8	4.06	3.12	5.83	6.26	9.5	12.14	17.73	5.03	4.48	12.11	10.8	10.85	9.29	11.58	4.49	10.15	9.54	4.01	5.96	8.15	7.15	10.55	5.31	4.89	8.37	9.73	11.65	7.69	5.23	4.22	9.78	8.65	4.57	7.71	8.55	4.75	12.23	3.31	10.06	7.98	4.62	9.74	10	14.97
1552582_at	ABCC13: ATP-binding cassette, sub-family C (CFTR/MRP), member 13	NM_172025	150000	gb:NM_172025.1 /DB_XREF=gi:25952073 /GEN=ABCC13 /TID=Hs2.366575.1 /CNT=4 /FEA=FLmRNA /TIER=FL /STK=3 /LL=150000 /UG=Hs.366575 /DEF=Homo sapiens ATP-binding cassette, sub-family C (CFTRMRP), member 13 (ABCC13), transcript variant 4, mRNA. /PROD=ATP-binding cassette protein C13 isoform d /FL=gb:AF518321.1 gb:NM_172025.1	6.63	3.94	11.99	8.41	10.77	18.48	4.32	11.21	10.58	6.18	7.21	9.57	5.97	2.65	2.93	6.67	9.65	10.81	9.83	17.36	6.39	4.1	8.64	4.21	10.52	3.91	6.53	11.23	14.53	17.44	1.96	8.2	4.3	3.82	5.69	19.37	3.82	6.57	3.52	5.62	7.93	5.03	7.71	9.72	3.77
1552583_s_at	ABCC13: ATP-binding cassette, sub-family C (CFTR/MRP), member 13	NM_172025	150000	gb:NM_172025.1 /DB_XREF=gi:25952073 /GEN=ABCC13 /TID=Hs2.366575.1 /CNT=4 /FEA=FLmRNA /TIER=FL /STK=3 /LL=150000 /UG=Hs.366575 /DEF=Homo sapiens ATP-binding cassette, sub-family C (CFTRMRP), member 13 (ABCC13), transcript variant 4, mRNA. /PROD=ATP-binding cassette protein C13 isoform d /FL=gb:AF518321.1 gb:NM_172025.1	3.56	5.94	6.24	4.45	4.62	4.02	5.16	8.7	7.99	6.16	4.87	5.42	3.74	9.69	3.39	6.51	5.2	9.28	8.42	3.39	6.22	2.95	8.1	11.96	2.01	5.17	5.33	8.62	1.83	5.13	4.48	4.71	7.73	10.28	6.08	4.15	5.03	5.67	8.26	9.42	3.19	7.49	3.64	4.18	3.7
1555265_at	ABCC13: ATP-binding cassette, sub-family C (CFTR/MRP), member 13	AF418600	150000	gb:AF418600.1 /DB_XREF=gi:19851883 /GEN=ABCC13 /TID=Hs2.366575.5 /CNT=1 /FEA=FLmRNA /TIER=FL /STK=1 /LL=150000 /UG=Hs.366575 /DEF=Homo sapiens ATP-binding cassette protein C13 (ABCC13) mRNA, complete cds. /PROD=ATP-binding cassette protein C13 /FL=gb:AF418600.1	15.93	14.91	32.79	14.97	13.91	12.92	20.86	18.49	13.61	17.29	15.62	25.8	16.65	26.14	14.79	8.82	10.64	16.88	4.13	19.09	8.16	26.53	8.3	7.07	14.85	17.72	17.01	5.68	4.46	19.1	6.89	14.76	13.73	11.54	33.78	10.83	12.02	7.95	20.28	16.3	10.68	12.63	15.31	22.18	17.96
206155_at	ABCC2: ATP-binding cassette, sub-family C (CFTR/MRP), member 2	NM_000392	1244	gb:NM_000392.1 /DB_XREF=gi:4557480 /GEN=ABCC2 /FEA=FLmRNA /CNT=36 /TID=Hs.193852.0 /TIER=FL /STK=7 /UG=Hs.193852 /LL=1244 /DEF=Homo sapiens ATP-binding cassette, sub-family C (CFTRMRP), member 2 (ABCC2), mRNA. /PROD=ATP-binding cassette, sub-family C (CFTRMRP),member 2 /FL=gb:U49248.1 gb:NM_000392.1 gb:U63970.1	1.7	2.62	3.39	2.07	2	7.87	4.61	6.56	6.57	6.59	3.47	4.59	4.71	3.53	7.49	6.21	6.97	6.79	2.87	5.13	4.85	8.22	5.32	7.44	6.08	3.78	8.73	5.45	6.09	2.82	5.05	3.87	1	1.59	9.77	8.06	1.25	8.78	7.3	10.8	1.56	6.94	1.89	8.88	4.47
208161_s_at	ABCC3: ATP-binding cassette, sub-family C (CFTR/MRP), member 3	NM_020037	8714	gb:NM_020037.1 /DB_XREF=gi:9955971 /GEN=ABCC3 /FEA=FLmRNA /CNT=2 /TID=Hs.90786.0 /TIER=FL /STK=0 /UG=Hs.90786 /LL=8714 /DEF=Homo sapiens ATP-binding cassette, sub-family C (CFTRMRP), member 3 (ABCC3), transcript variant MRP3A, mRNA. /PROD=ATP-binding cassette, sub-family C, member 3,isoform MRP3A /FL=gb:NM_020037.1 gb:AF085691.1	10.39	9.87	5.31	5.01	6.4	4.93	1.47	9.91	3.05	5.18	6.2	2.97	5.39	6.67	1	4.92	10.05	12.59	9.66	5.16	11.51	3.58	5.14	5.94	7.16	7.77	15.54	13.29	6.61	5.5	8.31	4.99	7.07	2.48	8.66	8.02	7.78	8.06	6.82	9.64	16.17	5.93	3.18	11.58	2.63
209641_s_at	ABCC3: ATP-binding cassette, sub-family C (CFTR/MRP), member 3	AF009670	8714	gb:AF009670.1 /DB_XREF=gi:4102187 /GEN=MRP3 /FEA=FLmRNA /CNT=86 /TID=Hs.90786.2 /TIER=FL /STK=0 /UG=Hs.90786 /LL=8714 /DEF=Homo sapiens multidrug resistance-associated protein homolog MRP3 (MRP3) mRNA, complete cds. /PROD=MRP3 /FL=gb:NM_003786.2 gb:AF009670.1 gb:AF104943.1 gb:AF083552.1 gb:AB010887.1 gb:AF085690.1	16.87	20.6	11.9	20.64	19.51	24.88	21.52	27.07	16.33	14.9	11.86	18.03	23.3	11.3	10.33	11.34	13.08	26.35	12.47	19.14	18.54	26.39	19.02	24.98	17.61	12.35	22.12	19.1	16.8	18.74	16.32	16.29	20.17	14.39	20.1	23.98	17.17	17.51	23.4	22.53	9.67	16.39	7.12	16.19	18.31
214979_at	ABCC3: ATP-binding cassette, sub-family C (CFTR/MRP), member 3	AK000791	8714	gb:AK000791.1 /DB_XREF=gi:7021094 /FEA=mRNA /CNT=9 /TID=Hs.298107.0 /TIER=ConsEnd /STK=0 /UG=Hs.298107 /UG_TITLE=Homo sapiens cDNA FLJ20784 fis, clone COL02880, highly similar to AF085692 Homo sapiens multidrug resistance-associated protein /DEF=Homo sapiens cDNA FLJ20784 fis, clone COL02880, highly similar to AF085692 Homo sapiens multidrug resistance-associated protein.	49.26	38.7	40.02	26.72	46.26	42.67	15.71	26.33	24.68	15.03	15.7	41.84	24.82	44.94	34.98	37.9	17.81	36.88	35.16	20.85	37.55	48.54	29.87	30.95	19.36	32	8.98	25.51	18.55	22.85	34.96	40.27	48.48	20.21	32.24	40.01	34.92	15.54	17.79	12.87	24.21	24.84	17.73	23.21	13.9
230682_x_at	ABCC3: ATP-binding cassette, sub-family C (CFTR/MRP), member 3	BF515888	8714	gb:BF515888 /DB_XREF=gi:11601067 /DB_XREF=UI-H-BW1-aoa-a-10-0-UI.s1 /CLONE=IMAGE:3083827 /FEA=EST /CNT=10 /TID=Hs.90786.4 /TIER=Stack /STK=9 /UG=Hs.90786 /LL=8714 /UG_GENE=ABCC3 /UG_TITLE=ATP-binding cassette, sub-family C (CFTRMRP), member 3	2.67	8.71	5.99	8.07	2.17	8.81	7.6	4.95	4.67	2.17	2.46	7.28	4.49	4.32	1.18	4.91	1	3.33	2.35	4.48	1	4.45	4.74	1.74	1.34	5.64	2.49	1.88	7.66	2.75	4.11	2.67	4.5	3.38	1.95	6.17	4.12	1	9.6	1	1.3	7.67	4.49	1	8.05
239217_x_at	ABCC3: ATP-binding cassette, sub-family C (CFTR/MRP), member 3	AI375341	8714	gb:AI375341 /DB_XREF=gi:4175331 /DB_XREF=qy30c04.x1 /CLONE=IMAGE:2013510 /FEA=EST /CNT=6 /TID=Hs.187913.0 /TIER=ConsEnd /STK=4 /UG=Hs.187913 /UG_TITLE=ESTs, Moderately similar to JE0336 canalicular multispecific organic anion transporter (H.sapiens)	31.53	42.76	28.12	29.41	24.58	26.84	36.86	33.89	32.67	28.92	35	39.47	25.82	37.42	22.69	36	22.16	42.1	17.68	29.31	26.63	38.19	31	24.65	40.82	27.96	44.12	27.02	25.83	20.87	40.66	33.1	39.16	26.92	35.4	31.13	42.45	32.5	35.7	24.54	20.82	27.75	23.78	27.61	27.07
242553_at	ABCC3: ATP-binding cassette, sub-family C (CFTR/MRP), member 3	AW079749	8714	gb:AW079749 /DB_XREF=gi:6034901 /DB_XREF=xc26e07.x1 /CLONE=IMAGE:2585412 /FEA=EST /CNT=5 /TID=Hs.184719.0 /TIER=ConsEnd /STK=1 /UG=Hs.184719 /UG_TITLE=ESTs, Weakly similar to AF116721 112 PRO2738 (H.sapiens)	3.68	6.66	1.54	1	1	1	6.46	5.22	3.69	1	1	1.84	1.76	1.07	3.49	1.04	5.43	1	5.35	1.75	6.69	2.32	9.32	1.92	1	2.08	1.82	7.82	1	7.44	2.64	4.32	3.44	3.48	2.53	1	1.58	1	2.75	3.71	2.8	1.11	4.28	1	7.87
243928_s_at	ABCC4: ATP-binding cassette, sub-family C (CFTR/MRP), member 4	AI248055	10257	gb:AI248055 /DB_XREF=gi:3843452 /DB_XREF=qh64c02.x1 /CLONE=IMAGE:1849442 /FEA=EST /CNT=3 /TID=Hs.137263.0 /TIER=ConsEnd /STK=3 /UG=Hs.137263 /UG_TITLE=ESTs	38.26	39.58	34.71	33.09	25.49	37.32	29.42	15.69	32.28	48.66	37.13	38.99	40.94	48.43	24.85	32.85	25.69	32.1	39.91	52.72	38.94	23.42	41.02	25.08	59.23	22.27	36.3	27.69	37.4	17.86	27.48	29.7	24.32	49.58	49.72	38.05	32.15	38.66	28.43	30.53	25.61	40.38	28.46	28.29	32.85
244053_at	ABCC4: ATP-binding cassette, sub-family C (CFTR/MRP), member 4	BG222501	10257	gb:BG222501 /DB_XREF=gi:12708022 /DB_XREF=naf77b10.x1 /CLONE=IMAGE:4169827 /FEA=EST /CNT=3 /TID=Hs.246176.0 /TIER=ConsEnd /STK=3 /UG=Hs.246176 /UG_TITLE=ESTs	40.26	38.1	48.57	39.9	42.01	49.72	34.59	41.44	47.64	53.1	42.24	59.75	60.14	48.8	46.44	48.2	43.68	36.44	27.92	59.2	60.56	39.5	46.61	46.22	66.08	25.93	43.03	42.09	55.09	40.2	52.68	29.21	49.03	51.31	54.09	24.27	38.5	34.24	19.71	55.97	27.02	56.1	48.39	60.99	50.61
1554918_a_at	ABCC4: ATP-binding cassette, sub-family C (CFTR/MRP), member 4	BC041560	10257	gb:BC041560.1 /DB_XREF=gi:27371327 /TID=Hs2.139336.2 /CNT=3 /FEA=FLmRNA /TIER=FL /STK=1 /LL=10257 /UG_GENE=ABCC4 /UG=Hs.139336 /DEF=Homo sapiens, Similar to ATP-binding cassette, sub-family C (CFTRMRP), member 4, clone MGC:52221 IMAGE:5812052, mRNA, complete cds. /PROD=Similar to ATP-binding cassette, sub-family C(CFTRMRP), member 4 /FL=gb:BC041560.1	188.24	210.1	139.21	196.34	184.81	144.41	226.35	133.91	142.97	187.72	175.98	261.28	168.37	199.17	145	125.83	102.46	134.3	161.88	160.52	165.91	160.81	163.12	119.13	149.89	162.63	168.82	140.23	168.89	160.26	147.21	132.85	140.42	232.29	142.73	174.16	193.85	178.48	111.82	153.87	200.59	157.08	134.47	183.48	226.66
1555039_a_at	ABCC4: ATP-binding cassette, sub-family C (CFTR/MRP), member 4	AY133679	10257	gb:AY133679.1 /DB_XREF=gi:27447553 /GEN=ABCC4 /TID=Hs2.139336.3 /CNT=2 /FEA=FLmRNA /TIER=FL /STK=1 /LL=10257 /UG=Hs.139336 /DEF=Homo sapiens ATP-binding cassette subfamily C member 4 variant 1 (ABCC4) mRNA, complete cds, alternatively spliced. /PROD=ATP-binding cassette subfamily C member 4variant 1 /FL=gb:AY133679.1	52.84	57.42	40.18	39.91	44.13	44.91	40.29	35.5	49.87	57.11	37.27	54.65	40.52	52.31	32.89	46.81	34.47	28.67	49.83	47.09	71.53	53.26	51.84	52.24	51.31	42.68	75.67	52.07	52.36	54.97	69.1	35.48	58.52	56.37	60.21	31.58	47.93	54.58	38.39	79.22	78.77	58.17	56.07	64.38	62.85
209380_s_at	ABCC5: ATP-binding cassette, sub-family C (CFTR/MRP), member 5	AF146074	10057	gb:AF146074.1 /DB_XREF=gi:5006890 /FEA=FLmRNA /CNT=111 /TID=Hs.108660.0 /TIER=FL+Stack /STK=36 /UG=Hs.108660 /LL=10057 /UG_GENE=ABCC5 /DEF=Homo sapiens ABC protein mRNA, complete cds. /PROD=ABC protein /FL=gb:AF146074.1 gb:U83661.2 gb:NM_005688.1 gb:AF104942.1 gb:AB019002.1	78.82	77.99	70.92	79.83	76.62	106.47	97.1	99.03	87.73	69.94	108.95	106.11	95.98	95.58	87.89	84.14	102.94	86.75	119.41	66.92	80.86	87.3	118.04	85.42	106.21	91.48	78.01	116.9	91.3	100.65	111.75	88.42	108.31	92.39	78.64	101.87	77.9	105.12	70.95	133.55	145.25	91.54	100.11	114.73	98.48
226363_at	ABCC5: ATP-binding cassette, sub-family C (CFTR/MRP), member 5	BE550362	10057	gb:BE550362 /DB_XREF=gi:9792054 /DB_XREF=7a22f05.x1 /CLONE=IMAGE:3219489 /FEA=mRNA /CNT=42 /TID=Hs.34744.0 /TIER=Stack /STK=14 /UG=Hs.34744 /UG_TITLE=Homo sapiens mRNA; cDNA DKFZp547C136 (from clone DKFZp547C136)	42.63	46.71	27.75	49.08	50.31	45.56	65.52	54.54	53.07	44.42	43.23	63.86	56.12	55.69	52.73	42.81	48.13	44.79	96.59	42.54	55.62	65.06	84.63	69.52	54.17	71.68	38.52	90.47	47.68	74.71	72.69	65.19	95.7	58.52	35.31	40.01	45.85	60.78	37.24	66.25	78.52	51.67	67.95	60.57	58.99
1558460_at	ABCC5: ATP-binding cassette, sub-family C (CFTR/MRP), member 5	AL707614	10057	gb:AL707614 /DB_XREF=gi:19690969 /DB_XREF=DKFZp686N1848_r1 /CLONE=DKFZp686N1848 /TID=Hs2.348628.1 /CNT=9 /FEA=mRNA /TIER=ConsEnd /STK=0 /UG=Hs.348628 /UG_TITLE=Homo sapiens, clone IMAGE:4391654, mRNA, partial cds	6.14	6.68	8.64	16.08	10.88	10.21	7.28	14.06	11.45	11.83	14.71	12.89	8.96	18	14.3	9.55	7.71	7.33	26.15	6.1	1.55	16.22	15.14	11.61	6.21	11.66	5.57	18.55	8.82	10.14	18.93	20.33	21.27	10.49	2.68	13.31	8.45	11.05	5.16	19.99	18.05	9.81	13.66	22.73	18.84
208480_s_at	ABCC6: ATP-binding cassette, sub-family C (CFTR/MRP), member 6	NM_001171	368	gb:NM_001171.2 /DB_XREF=gi:6715560 /GEN=ABCC6 /FEA=FLmRNA /CNT=4 /TID=Hs.274260.1 /TIER=FL /STK=0 /UG=Hs.274260 /LL=368 /DEF=Homo sapiens ATP-binding cassette, sub-family C (CFTRMRP), member 6 (ABCC6), mRNA. /PROD=ATP-binding cassette, sub-family C, member 6 /FL=gb:AF076622.1 gb:NM_001171.2	1	1	1	1.48	7.54	1	1	9.42	2.21	1	1	1.75	1	1	1	4.89	3.84	3.27	1	3.49	1	3.49	1	2.03	1	1	1	8.17	6.08	1	1	6.28	1.05	2.09	1	1	3.49	1	1	1	1	1	4.79	1	1.15
215559_at	ABCC6: ATP-binding cassette, sub-family C (CFTR/MRP), member 6	AI074459	368	gb:AI074459 /DB_XREF=gi:3401103 /DB_XREF=oy96f06.x1 /CLONE=IMAGE:1673699 /FEA=mRNA /CNT=6 /TID=Hs.274260.2 /TIER=ConsEnd /STK=3 /UG=Hs.274260 /LL=368 /UG_GENE=ABCC6 /UG_TITLE=ATP-binding cassette, sub-family C (CFTRMRP), member 6	19.76	16.59	18	15.93	11.04	12.25	8.32	11.42	10.37	3.96	18.24	10.62	9.65	6.04	8.91	13.55	11.27	16.97	13.92	12.6	8.06	9.68	18	10.3	11.97	16.84	22.29	9.12	6.36	17.73	15.68	15.6	6.14	15.9	19.45	15.83	8.4	13.56	17.67	19.84	7.94	8.4	14.41	11.22	13.62
210245_at	ABCC8: ATP-binding cassette, sub-family C (CFTR/MRP), member 8	L78207	6833	gb:L78207.1 /DB_XREF=gi:1374674 /GEN=SUR1 /FEA=FLmRNA /CNT=31 /TID=Hs.54470.0 /TIER=ConsEnd /STK=0 /UG=Hs.54470 /LL=6833 /DEF=Homo sapiens sulfonylurea receptor (SUR1) mRNA, complete cds. /PROD=sulfonylurea receptor /FL=gb:NM_000352.2 gb:L78207.1 gb:AF087138.1 gb:U63421.1	1	1	1	1	3.26	2.75	1	1	1	1	1	2.96	1	1	2.73	4.46	1	1.62	1	1	1	1.31	1.76	7.95	1	2.36	1	1	4.46	1	1	3.7	1	1	1	1	8.05	2.96	3.61	1	1	12.96	5.96	1	1
210246_s_at	ABCC8: ATP-binding cassette, sub-family C (CFTR/MRP), member 8	AF087138	6833	gb:AF087138.1 /DB_XREF=gi:3643189 /GEN=SUR1 /FEA=FLmRNA /CNT=31 /TID=Hs.54470.0 /TIER=FL /STK=0 /UG=Hs.54470 /LL=6833 /DEF=Homo sapiens sulfonylurea receptor 1 (SUR1) mRNA, complete cds. /PROD=sulfonylurea receptor 1 /FL=gb:NM_000352.2 gb:L78207.1 gb:AF087138.1 gb:U63421.1	19.64	25.93	12.16	21.84	24.35	26.68	18.52	22.52	13.62	26.24	19.3	22	24.79	24.24	17.32	20.5	29.97	25.85	14.49	9.86	16.22	19.73	25.68	20.28	17.57	16.34	13.16	24.81	21.79	21.48	17.62	12.51	20.47	16.42	21.31	23.1	17	34.81	18.77	9.3	17.9	12.88	17	19.6	17.14
1564794_at	ABCC8: ATP-binding cassette, sub-family C (CFTR/MRP), member 8	BC031022	6833	gb:BC031022.1 /DB_XREF=gi:21410977 /TID=Hs2.382634.1 /CNT=1 /FEA=mRNA /TIER=ConsEnd /STK=0 /UG=Hs.382634 /UG_TITLE=Homo sapiens, clone IMAGE:4693635, mRNA /DEF=Homo sapiens, clone IMAGE:4693635, mRNA.	17.33	10.96	18.22	20.65	13.18	18.57	13.79	8.3	7.37	11.13	16.41	18.64	12.24	11.73	5.9	13.22	10.22	5.83	5.79	14.24	13.33	6.53	2.45	4.29	2.44	4.24	4.12	7.23	12.37	9.32	11.25	8.21	7.3	10.34	12.87	13.46	19.41	15.83	16.95	5.12	3.24	3.82	11.82	4.67	11.08
208462_s_at	ABCC9: ATP-binding cassette, sub-family C (CFTR/MRP), member 9	NM_005691	10060	gb:NM_005691.1 /DB_XREF=gi:5032134 /GEN=ABCC9 /FEA=FLmRNA /CNT=6 /TID=Hs.248960.0 /TIER=FL /STK=0 /UG=Hs.248960 /LL=10060 /DEF=Homo sapiens ATP-binding cassette, sub-family C (CFTRMRP), member 9 (ABCC9), transcript variant SUR2A, mRNA. /PROD=ATP-binding cassette, sub-family C, member 9,isoform SUR2A /FL=gb:NM_005691.1	10.23	14.85	11.25	13.85	16.1	17.59	14.6	18.37	11.3	12.56	7.45	9.2	11.75	12.22	13.14	10.39	12.09	20.58	18.47	11.02	19.41	15.45	13.47	9.92	14.56	9.16	19.45	11.83	5.3	6.92	13.65	16.46	11.3	7.94	14.6	11.13	10.54	13.64	13.9	7.86	8.59	10.24	11.42	5.53	12.28
208561_at	ABCC9: ATP-binding cassette, sub-family C (CFTR/MRP), member 9	NM_020297	10060	gb:NM_020297.1 /DB_XREF=gi:10947121 /GEN=ABCC9 /FEA=FLmRNA /CNT=1 /TID=Hs.248960.2 /TIER=FL /STK=0 /UG=Hs.248960 /LL=10060 /DEF=Homo sapiens ATP-binding cassette, sub-family C (CFTRMRP), member 9 (ABCC9), transcript variant SUR2B, mRNA. /PROD=ATP-binding cassette, sub-family C, member 9,isoform SUR2B /FL=gb:NM_020297.1	7.47	7.08	8.92	7.72	20.23	9.25	6.27	14.61	12.32	3.74	9.35	16.65	10.13	8.89	8.68	3.19	3.05	3.38	4.81	6.33	7.95	12.85	7.79	9.1	7.66	4.6	7.47	29.44	3.83	7.4	3.33	2.23	7.59	5.64	31.59	6.15	33.34	6.51	6.59	5.25	6.54	6.65	5.12	8.36	4.38
208562_s_at	ABCC9: ATP-binding cassette, sub-family C (CFTR/MRP), member 9	NM_020297	10060	gb:NM_020297.1 /DB_XREF=gi:10947121 /GEN=ABCC9 /FEA=FLmRNA /CNT=1 /TID=Hs.248960.2 /TIER=FL /STK=0 /UG=Hs.248960 /LL=10060 /DEF=Homo sapiens ATP-binding cassette, sub-family C (CFTRMRP), member 9 (ABCC9), transcript variant SUR2B, mRNA. /PROD=ATP-binding cassette, sub-family C, member 9,isoform SUR2B /FL=gb:NM_020297.1	6.24	14.34	13.63	9.48	13.47	9.34	3.4	11.49	16.79	10.68	8.6	7.26	7.85	8.05	7.87	8.99	3.16	12.09	10.69	8.39	5.55	12.81	8.83	13.1	5.61	7.46	8.62	12.67	6.43	9.72	28	6	12.23	9.29	17.07	13.58	23.97	10.58	7.19	4.96	16.77	8.43	8.34	4.71	12.39
235578_at	ABCC9: ATP-binding cassette, sub-family C (CFTR/MRP), member 9	BF247374	10060	gb:BF247374 /DB_XREF=gi:11162733 /DB_XREF=601858134F1 /CLONE=IMAGE:4068440 /FEA=EST /CNT=11 /TID=Hs.137418.0 /TIER=ConsEnd /STK=0 /UG=Hs.137418 /UG_TITLE=ESTs	7.73	3.15	5.55	4.24	11.47	6.57	3.75	11.13	4.58	6.55	6.68	4.98	3.28	5.35	11.57	5.31	7.51	4.97	2.65	2.09	6.8	3.27	5.32	10.03	4.28	11.28	3.02	7.38	1.98	4.66	1.67	3.18	3.29	6.18	4.57	5.13	4.34	2.74	7.41	8.92	8.73	4.67	2.45	3.57	3.74
1557374_at	ABCC9: ATP-binding cassette, sub-family C (CFTR/MRP), member 9	AK056519	10060	gb:AK056519.1 /DB_XREF=gi:16551940 /TID=Hs2.134930.1 /CNT=6 /FEA=mRNA /TIER=ConsEnd /STK=1 /UG=Hs.134930 /UG_TITLE=Homo sapiens cDNA FLJ31957 fis, clone NT2RP7007381, highly similar to Sulfonylurea receptor 2A. /DEF=Homo sapiens cDNA FLJ31957 fis, clone NT2RP7007381, highly similar to Sulfonylurea receptor 2A.	14.78	13.58	15.35	10.95	33.25	7.15	12.5	30.95	11.74	22.73	10.37	28.95	18.11	18.74	18.15	16.2	12.52	21.48	13.08	15.54	12.41	19.34	10.62	19.34	13.42	9.54	10.42	56.49	8.1	13.52	12.51	10.43	10.49	15.19	89.05	14.57	43.5	12.79	17.62	12.38	15.29	7.24	11.78	16.77	14.87
216418_at	ABCD1 /// LOC642762 /// LOC648897 /// LOC649268 /// LOC651123: ATP-binding cassette, sub-family D (ALD), member 1 /// similar to ATP-binding cassette sub-family D member 1 (Adrenoleukodystrophy protein) (ALDP) /// similar to ATP-binding cassette sub-family D member 1 (Adrenoleukodystrophy protein) (ALDP) /// similar to ATP-binding cassette sub-family D member 1 (Adrenoleukodystrophy protein) (ALD…	AL133173	215 /// 642762 /// 648897 /// 649268 /// 651123	gb:AL133173 /DB_XREF=gi:8217417 /FEA=DNA /CNT=1 /TID=Hs.287782.0 /TIER=ConsEnd /STK=0 /UG=Hs.287782 /UG_TITLE=Human DNA sequence from clone RP11-453N3 on chromosome 10 Contains the 3 end of a gene similar to ABCD1 (ATP-binding cassette, sub-family D (ALD), member 1), an EST, STSs, GSSs and CpG islands /DEF=Human DNA sequence from clone RP11-453N3 on chromosome 10 Contains the 3 end of a gene simi…	11.39	12.14	8.39	16.77	13.99	13.59	5.53	12.07	16.5	17.97	10.32	15.53	8.14	26.17	14.51	12.71	13.28	12.47	13.56	18.21	12.17	19.15	13.93	14.71	11.59	21.3	11.11	15.43	13.14	14.09	20.14	9.82	20.45	18.73	17.3	12.77	8.06	12.86	17.6	12.38	22.68	16.26	22.85	17.93	12.33
205142_x_at	ABCD1: ATP-binding cassette, sub-family D (ALD), member 1	NM_000033	215	gb:NM_000033.2 /DB_XREF=gi:7262392 /GEN=ABCD1 /FEA=FLmRNA /CNT=46 /TID=Hs.159546.0 /TIER=FL /STK=6 /UG=Hs.159546 /LL=215 /DEF=Homo sapiens ATP-binding cassette, sub-family D (ALD), member 1 (ABCD1), mRNA. /PROD=ATP-binding cassette, sub-family D (ALD), member1 /FL=gb:NM_000033.2	59.71	47.54	59.79	60.3	53.26	46.74	54.54	42.68	49.77	48.72	50.25	54.38	45	48.14	43.25	35.35	38.99	41.47	54.08	38.84	39.36	56.17	43.09	45.35	44.7	45.67	48.79	61.16	48.32	46.17	52.47	48.33	40.44	46.49	51.26	63.84	51.17	46.4	49.13	49.11	58.85	40.38	44.62	40.77	59.38
207583_at	ABCD2: ATP-binding cassette, sub-family D (ALD), member 2	NM_005164	225	gb:NM_005164.1 /DB_XREF=gi:9945307 /GEN=ABCD2 /FEA=FLmRNA /CNT=4 /TID=Hs.117852.0 /TIER=FL /STK=0 /UG=Hs.117852 /LL=225 /DEF=Homo sapiens ATP-binding cassette, sub-family D (ALD), member 2 (ABCD2), mRNA. /PROD=ATP-binding cassette, sub-family D, member 2 /FL=gb:NM_005164.1	36.8	52.06	28.76	29.6	22.88	30.02	37.36	18.93	37.84	35.8	30.55	22.51	41.79	24.35	40.28	38.25	43.85	33.48	74.14	39.23	39.69	41.56	23.21	12.57	30.08	17.12	25.12	34.5	31.1	26.72	93.44	29.08	49.79	57.02	15.2	44.09	23.28	25.46	18.3	17.75	42.24	43.87	46.08	61.4	41.64
1554878_a_at	ABCD3: ATP-binding cassette, sub-family D (ALD), member 3	BC009712	5825	gb:BC009712.1 /DB_XREF=gi:16307245 /TID=Hs2.76781.2 /CNT=3 /FEA=FLmRNA /TIER=FL /STK=1 /LL=5825 /UG_GENE=ABCD3 /UG=Hs.76781 /DEF=Homo sapiens, Similar to ATP-binding cassette, sub-family D (ALD), member 3, clone MGC:9423 IMAGE:3895175, mRNA, complete cds. /PROD=Similar to ATP-binding cassette, sub-family D(ALD), member 3 /FL=gb:BC009712.1	52.88	71.47	92.55	113.56	142.5	113.72	102.09	113.43	120.69	94.89	105.46	113.53	123.35	88.29	74.2	92.46	87.24	110.04	89.92	79.77	93.34	93.69	103.11	85	62.63	119.3	81.27	111.33	71.75	134.54	158.3	142.51	129.89	117.73	70.27	156.3	88.2	72.93	65.88	123.48	139.79	103.47	88.31	160.06	120.5
203981_s_at	ABCD4: ATP-binding cassette, sub-family D (ALD), member 4	AL574660	5826	gb:AL574660 /DB_XREF=gi:12935072 /DB_XREF=AL574660 /CLONE=CS0DI065YF14 (3 prime) /FEA=FLmRNA /CNT=85 /TID=Hs.94395.4 /TIER=Stack /STK=52 /UG=Hs.94395 /LL=5826 /UG_GENE=ABCD4 /UG_TITLE=ATP-binding cassette, sub-family D (ALD), member 4 /FL=gb:AF009746.1 gb:NM_005050.1	207.94	185.22	268.21	264.61	240.63	219.03	310.11	245.58	245.69	265.66	270.14	355.9	243.71	237.41	199.69	262.84	248.96	239.43	259.66	199.74	204.27	204.79	236.01	274.72	188.27	226.4	199.99	264.98	252.65	167.22	193.33	261.83	236.75	222.13	219.66	161.8	257.59	254.73	317.79	263.21	235.28	156.73	237.57	174.8	225.35
203982_s_at	ABCD4: ATP-binding cassette, sub-family D (ALD), member 4	NM_005050	5826	gb:NM_005050.1 /DB_XREF=gi:4826957 /GEN=ABCD4 /FEA=FLmRNA /CNT=85 /TID=Hs.94395.4 /TIER=FL /STK=0 /UG=Hs.94395 /LL=5826 /DEF=Homo sapiens ATP-binding cassette, sub-family D (ALD), member 4 (ABCD4), transcript variant 1, mRNA. /PROD=ATP-binding cassette, sub-family D, member 4,isoform 1 /FL=gb:AF009746.1 gb:NM_005050.1	27.91	17.75	17.64	20.18	25.55	17.3	22.93	21.79	37.64	25.33	28.2	31.02	24.93	26.15	27.11	23.46	23.07	20.15	20.14	27.56	24.15	21.27	36.35	23.39	21.77	17.08	25.22	35.15	28.72	20.64	16.44	24.83	25.95	27.27	18.38	22.11	12.42	24.88	25.12	20.38	28.23	30.31	12.65	28.63	26.3
207622_s_at	ABCF2: ATP-binding cassette, sub-family F (GCN20), member 2	NM_005692	10061	gb:NM_005692.2 /DB_XREF=gi:10947136 /GEN=ABCF2 /FEA=FLmRNA /CNT=3 /TID=Hs.153612.0 /TIER=FL /STK=0 /UG=Hs.153612 /LL=10061 /DEF=Homo sapiens ATP-binding cassette, sub-family F (GCN20), member 2 (ABCF2), mRNA. /PROD=ATP-binding cassette, sub-family F, member 2 /FL=gb:AL050291.1 gb:NM_005692.2	118.3	149.5	74.45	132.6	131.15	88.51	116.36	107.22	161.42	130.48	136.79	108.27	132.41	104.04	146.32	130.61	122.47	107.1	142.09	107.73	136.58	152.13	175.56	160.23	115.02	154.85	107.17	118.5	127.02	141.08	181.99	156.05	145.12	128.89	110.59	112.29	113.09	99	98.48	140.43	126.64	154.29	128.11	139.16	139.59
207623_at	ABCF2: ATP-binding cassette, sub-family F (GCN20), member 2	NM_005692	10061	gb:NM_005692.2 /DB_XREF=gi:10947136 /GEN=ABCF2 /FEA=FLmRNA /CNT=3 /TID=Hs.153612.0 /TIER=FL /STK=0 /UG=Hs.153612 /LL=10061 /DEF=Homo sapiens ATP-binding cassette, sub-family F (GCN20), member 2 (ABCF2), mRNA. /PROD=ATP-binding cassette, sub-family F, member 2 /FL=gb:AL050291.1 gb:NM_005692.2	23.74	27.73	22.94	27.1	34.66	35.29	30.45	27.01	22.68	20.69	27.64	26.11	49.27	20.34	23.97	27.57	18.81	27.22	25.18	26.28	29.39	23.84	24.97	25.02	42.2	20.22	25.68	26.58	26.99	20.75	24.08	20.42	28.99	17.3	44.55	19.33	26.17	36.93	17.76	36.83	20.73	21.25	18.66	23.1	26.09
209246_at	ABCF2: ATP-binding cassette, sub-family F (GCN20), member 2	AF261091	10061	gb:AF261091.1 /DB_XREF=gi:10179833 /FEA=FLmRNA /CNT=133 /TID=Hs.153612.1 /TIER=FL /STK=0 /UG=Hs.153612 /LL=10061 /UG_GENE=ABCF2 /DEF=Homo sapiens iron inhibited ABC transporter 2 mRNA, complete cds. /PROD=iron inhibited ABC transporter 2 /FL=gb:BC001661.1 gb:AF091073.1 gb:AF261092.1 gb:AF261091.1	164.54	208.18	140.74	174.31	198.03	171.4	166.49	155.04	177.74	136.43	169.21	137.17	149.44	133.72	197.55	162.52	180.68	175.58	185.18	161.2	216.05	197.94	263.38	180.24	139.02	211.48	170.82	210.6	146.82	221.23	233.38	218.22	203.02	207.09	106.5	215.45	184.65	127.84	116.48	212.62	256.99	207.21	216.18	213.36	241.78
214232_at	ABCF2: ATP-binding cassette, sub-family F (GCN20), member 2	AL037534	10061	gb:AL037534 /DB_XREF=gi:5866521 /DB_XREF=DKFZp564F2472_r1 /CLONE=DKFZp564F2472 /FEA=EST /CNT=18 /TID=Hs.153612.2 /TIER=Stack /STK=13 /UG=Hs.153612 /LL=10061 /UG_GENE=ABCF2 /UG_TITLE=ATP-binding cassette, sub-family F (GCN20), member 2	48.27	46.02	29.25	45.55	26.49	29.52	47.76	38.36	38.25	40.05	46.91	33.61	36.25	34.67	52.7	30.75	38.48	39.94	51.25	27.93	49.29	40.93	43.81	37.46	35.45	37.36	27.91	37.74	45.13	44.94	49.59	42.84	41.92	37.64	47.14	48.51	26.65	32.06	32.37	35.04	37.18	34.05	43.71	31.18	42.71
202394_s_at	ABCF3: ATP-binding cassette, sub-family F (GCN20), member 3	NM_018358	55324	gb:NM_018358.1 /DB_XREF=gi:8922935 /GEN=FLJ11198 /FEA=FLmRNA /CNT=179 /TID=Hs.91251.0 /TIER=FL+Stack /STK=78 /UG=Hs.91251 /LL=55324 /DEF=Homo sapiens hypothetical protein FLJ11198 (FLJ11198), mRNA. /PROD=hypothetical protein FLJ11198 /FL=gb:NM_018358.1	161	191.24	227.21	183.48	208.89	201.38	161.13	164.7	222.99	179.67	189.51	162.46	186.2	148.58	201.37	220.2	257.78	243.13	226.54	193.2	204.06	214.09	178.95	194.92	181.37	197.97	188.31	212.63	184.85	202.83	161.26	183.68	192.71	183.14	139.23	228.12	203.02	199.92	192.57	195.67	209.36	187.56	208.27	230.73	157
204567_s_at	ABCG1: ATP-binding cassette, sub-family G (WHITE), member 1	NM_004915	9619	gb:NM_004915.2 /DB_XREF=gi:8051574 /GEN=ABCG1 /FEA=FLmRNA /CNT=61 /TID=Hs.10237.0 /TIER=FL+Stack /STK=25 /UG=Hs.10237 /LL=9619 /DEF=Homo sapiens ATP-binding cassette, sub-family G (WHITE), member 1 (ABCG1), transcript variant 1, mRNA. /PROD=ATP-binding cassette sub-family G member 1isoform a /FL=gb:NM_004915.2	259.09	52.78	382.16	156.71	218.41	164.99	91.03	120.75	169.32	122.54	112.88	368.92	144.29	266.65	124.52	287.66	380.6	101.52	35.28	201.67	132.31	143.72	9.7	54.96	194.77	46.24	192.72	119.11	35.95	8.7	32.08	113.62	39.42	109.34	101.21	40.66	111.97	73.33	376.74	18.89	160.58	67.08	191.3	68.52	78.45
211113_s_at	ABCG1: ATP-binding cassette, sub-family G (WHITE), member 1	U34919	9619	gb:U34919.1 /DB_XREF=gi:1314276 /GEN=white /FEA=FLmRNA /CNT=1 /TID=Hs.10237.6 /TIER=FL /STK=0 /UG=Hs.10237 /LL=9619 /DEF=Human white homolog (white) mRNA, complete cds. /PROD=white homolog /FL=gb:U34919.1	66.87	57.28	67.24	57.48	75.3	55.02	69.74	56.03	64.21	57.84	61.78	62.3	51.45	58.28	43.23	62.9	71.74	55.15	46.94	75.05	52.09	51.85	35.65	45.33	60.13	41.63	55.76	47.38	48.5	41.82	50.34	51.78	41.88	65.09	59.5	48.52	36.53	45.77	73.04	35.96	64.08	59.2	59.51	51.82	50.2
232081_at	ABCG1: ATP-binding cassette, sub-family G (WHITE), member 1	AL355688	9619	gb:AL355688.1 /DB_XREF=gi:7799136 /FEA=mRNA /CNT=14 /TID=Hs.6655.0 /TIER=ConsEnd /STK=0 /UG=Hs.6655 /UG_TITLE=Homo sapiens EST from clone 208499, full insert /DEF=Homo sapiens EST from clone 208499, full insert.	15.75	7.76	10.37	5.55	15.03	12.88	12.75	5.81	12.75	9.8	10.93	18.33	5.33	18.36	12.87	21.14	19.58	17.46	5.29	10.69	9.96	9.94	5.2	7.24	14.3	11.86	13.69	5.71	5.67	5.2	9.56	5.29	5.46	9.12	13.47	4.82	6.11	7.01	19.72	2.23	4.68	8.51	12.06	8.63	5.76
1570432_at	ABCG1: ATP-binding cassette, sub-family G (WHITE), member 1	AF289552	9619	gb:AF289552.1 /DB_XREF=gi:18027307 /TID=Hs2.382874.1 /CNT=1 /FEA=mRNA /TIER=ConsEnd /STK=0 /UG=Hs.382874 /DEF=Homo sapiens clone pp10199 unknown mRNA. /PROD=unknown	22.92	22.47	28.15	22.96	25.45	29.21	26.1	19.57	23.38	18.25	23.31	25.88	25.58	20.92	19.12	36.44	31.21	29.34	28.93	19.87	28.52	23.73	19.04	13.14	16.62	16.64	22.95	18.77	17.2	25.19	15.24	16.02	30.72	22.22	28.14	19.39	19.14	21.96	33.75	14.78	20.26	18.12	15.67	12.46	20.86
209735_at	ABCG2: ATP-binding cassette, sub-family G (WHITE), member 2	AF098951	9429	gb:AF098951.2 /DB_XREF=gi:12414050 /GEN=BCRP /FEA=FLmRNA /CNT=72 /TID=Hs.194720.0 /TIER=FL /STK=0 /UG=Hs.194720 /LL=9429 /DEF=Homo sapiens breast cancer resistance protein (BCRP) mRNA, complete cds. /PROD=breast cancer resistance protein /FL=gb:AF098951.2 gb:AB056867.1 gb:NM_004827.1 gb:AF103796.1	38.68	48.3	41.15	39.13	28.02	44.13	39.99	32.98	44.97	28.33	41.9	45.79	29.42	39.91	36.6	37.44	36.08	35.81	38.51	40.54	28.84	41.28	40.71	24.98	24.96	36.48	41.71	31.78	32.74	27.69	35.32	43.79	43.7	44.78	43.91	33.51	34.69	25.81	34.49	30.21	21.8	29.68	36.09	34.26	35.44
207593_at	ABCG4: ATP-binding cassette, sub-family G (WHITE), member 4	NM_022169	64137	gb:NM_022169.1 /DB_XREF=gi:11545923 /GEN=WHITE2 /FEA=FLmRNA /CNT=4 /TID=Hs.126378.0 /TIER=FL /STK=3 /UG=Hs.126378 /LL=64137 /DEF=Homo sapiens putative ABC transporter (WHITE2), mRNA. /PROD=putative ABC transporter /FL=gb:NM_022169.1	11.08	17.16	14.88	29.55	21.86	17.62	7.5	21.35	24.18	14.26	20.71	13.88	18.08	23.89	21.23	20.75	21.95	13.96	13.9	23.84	16.31	14.44	16.39	22.92	11.58	11.93	22.41	19.08	29.99	24.59	24.33	23.53	31.55	14	12.13	16.69	25.79	24.57	5.16	15.49	20.35	19.51	20.85	16.47	24.67
220383_at	ABCG5: ATP-binding cassette, sub-family G (WHITE), member 5 (sterolin 1)	NM_022436	64240	gb:NM_022436.1 /DB_XREF=gi:11967968 /GEN=ABCG5 /FEA=FLmRNA /CNT=11 /TID=Hs.132992.0 /TIER=FL /STK=3 /UG=Hs.132992 /LL=64240 /DEF=Homo sapiens ATP-binding cassette, sub-family G (WHITE), member 5 (sterolin 1) (ABCG5), mRNA. /PROD=ATP-binding cassette, sub-family G (WHITE),member 5 (sterolin 1) /FL=gb:AF312715.1 gb:AF320293.1 gb:NM_022436.1	3.88	6.16	3.22	10.46	6.68	5.49	9.64	6.34	7.26	2.27	4.73	6.77	7.95	2.28	3.34	5.31	1	4.47	5.5	4.87	4.5	2.89	1.89	2.52	1	2.1	2.42	4.97	5.33	10.1	8.57	10.13	4.33	3.92	5.65	4.12	6.53	3.4	9.44	10.59	10.76	4.4	1	5.23	3.53
231751_at	ABCG8: ATP-binding cassette, sub-family G (WHITE), member 8 (sterolin 2)	NM_022437	64241	gb:NM_022437.1 /DB_XREF=gi:11967970 /GEN=ABCG8 /FEA=FLmRNA /CNT=3 /TID=Hs.302030.0 /TIER=FL /STK=0 /UG=Hs.302030 /LL=64241 /DEF=Homo sapiens ATP-binding cassette, sub-family G (WHITE), member 8 (sterolin 2) (ABCG8), mRNA. /PROD=ATP-binding cassette, sub-family G (WHITE),member 8 (sterolin 2) /FL=gb:AF320294.1 gb:NM_022437.1	6.89	12.16	9.08	15.44	17.38	10.42	11.51	9.26	11.79	10.27	14.4	15.7	9.14	8.86	6.35	13.52	15.79	10.99	8.23	12.36	14.14	16.52	8.18	13.84	16.88	9.8	10.21	14.78	14.86	8	5.28	14.72	12.64	8.66	9.55	12.05	14.13	8.27	9.04	6.68	10.83	5.29	5.92	11.73	12.42
232550_at	ABHD1: abhydrolase domain containing 1	AK001976	84696	gb:AK001976.1 /DB_XREF=gi:7023577 /FEA=mRNA /CNT=6 /TID=Hs.21148.0 /TIER=ConsEnd /STK=0 /UG=Hs.21148 /UG_TITLE=Homo sapiens cDNA FLJ11114 fis, clone PLACE1005951 /DEF=Homo sapiens cDNA FLJ11114 fis, clone PLACE1005951.	9.16	23.4	15.6	11.74	21.81	28.69	12.82	29.6	20.86	12	17.7	18.88	21.59	11.95	19.27	14.17	11.33	15.65	14.22	12.66	8.4	18.6	11.12	20.88	10.63	16.64	9.43	11.23	14.26	20.19	15.04	21.66	19.11	12.87	12.96	17.3	17.55	14.58	9.36	16.43	18.68	3.07	16.77	12.81	17.6
236461_at	ABHD1: abhydrolase domain containing 1	AI554273	84696	gb:AI554273 /DB_XREF=gi:4486636 /DB_XREF=tq05b06.x1 /CLONE=IMAGE:2207891 /FEA=EST /CNT=9 /TID=Hs.98608.0 /TIER=ConsEnd /STK=7 /UG=Hs.98608 /UG_TITLE=ESTs, Weakly similar to unknown (H.sapiens)	16.42	16.48	15.1	8.56	18.79	21.64	12.8	8.57	13.38	19.68	15.32	13.06	17.09	20.45	14.44	17.24	22.23	28.07	14.86	18	8.62	17.7	19.59	26.63	10.05	12.08	15.38	22.37	17	13.49	12.7	18.12	20.99	18.02	17.46	16.64	15.56	5.82	19.97	18.12	12.91	15.63	18.89	16.45	16.14
1560117_at	ABHD1: abhydrolase domain containing 1	BC028378	84696	gb:BC028378.1 /DB_XREF=gi:20306669 /TID=Hs2.375791.1 /CNT=4 /FEA=mRNA /TIER=ConsEnd /STK=0 /UG=Hs.375791 /UG_TITLE=Homo sapiens, clone IMAGE:4812401, mRNA, partial cds /DEF=Homo sapiens, clone IMAGE:4812401, mRNA, partial cds.	13.06	36.26	51.09	33.86	34.76	43.01	47.11	57.78	45.03	46.62	41.75	43.56	55.65	13.51	36.85	33.14	54.21	51.47	23.34	46.64	56.96	49.11	33.33	31.7	24.8	26.16	28.69	45.56	50.09	61.26	37.03	34.22	41.68	34.2	40.89	56.33	54.99	46.51	33.32	37.52	31.69	48.2	32.49	31.21	22.77
222697_s_at	ABHD10: abhydrolase domain containing 10	AI521709	55347	gb:AI521709 /DB_XREF=gi:4435844 /DB_XREF=ti82a03.x1 /CLONE=IMAGE:2138476 /FEA=FLmRNA /CNT=69 /TID=Hs.266514.0 /TIER=Stack /STK=8 /UG=Hs.266514 /LL=55347 /UG_GENE=FLJ11342 /UG_TITLE=hypothetical protein FLJ11342 /FL=gb:NM_018394.1	150.67	158.37	226.94	232.59	260.99	189.97	195.53	222.42	188.23	221	235.97	262.81	200.24	204.18	180.26	205.98	207.53	180.24	192.47	195.09	166.2	230.11	196.64	210.41	158.43	187.05	176.74	205.84	159.08	227	217.87	274.98	238.59	153.17	189.33	228.63	215.38	189.34	205.96	242.02	177.61	188.55	222.26	239.69	212.36
221927_s_at	ABHD11: abhydrolase domain containing 11	AI923458	83451	gb:AI923458 /DB_XREF=gi:5659422 /DB_XREF=wn85h04.x1 /CLONE=IMAGE:2452663 /FEA=mRNA /CNT=39 /TID=Hs.182476.0 /TIER=Stack /STK=20 /UG=Hs.182476 /UG_TITLE=Homo sapiens clone PP1226 unknown mRNA	105.41	107.99	118.71	132.87	154.2	134.88	131.85	120.4	142.05	140.09	157.79	139.1	130.7	137.45	130.69	165.36	142.43	121.68	112.04	113.23	149.06	173.52	175.7	136.93	89.81	179.05	107.37	116.91	116.27	151.65	160.2	175.47	156.74	147.71	155.25	124.44	109.57	137.49	145.67	175.48	139.92	131.64	113.2	175.01	170.3
1552470_a_at	ABHD11: abhydrolase domain containing 11	NM_148914	83451	gb:NM_148914.1 /DB_XREF=gi:23200013 /GEN=WBSCR21 /TID=Hs2.182476.1 /CNT=4 /FEA=FLmRNA /TIER=FL /STK=4 /LL=83451 /UG=Hs.182476 /DEF=Homo sapiens Williams Beuren syndrome chromosome region 21 (WBSCR21), transcript variant 3, mRNA. /PROD=Williams Beuren syndrome chromosome region 21isoform 3 /FL=gb:NM_148914.1 gb:AY053500.1	8.85	11.27	21.24	18.86	26.47	19.9	12.66	15.88	25.43	10.51	24.88	20.29	11.1	27.06	21.27	35.33	31.48	28.38	13.46	10.27	21.77	32.51	32.1	27.23	18.11	24.17	13.95	33.32	19.28	28.26	24.34	32.64	16.32	16.41	20.57	17.2	18.67	25.77	14.8	28.59	24.34	25.13	10.95	37.68	25.32
1552800_at	ABHD11: abhydrolase domain containing 11	NM_148916	83451	gb:NM_148916.1 /DB_XREF=gi:23200017 /GEN=WBSCR21 /TID=Hs2.182476.3 /CNT=7 /FEA=FLmRNA /TIER=FL /STK=2 /LL=83451 /UG=Hs.182476 /DEF=Homo sapiens Williams Beuren syndrome chromosome region 21 (WBSCR21), transcript variant 6, mRNA. /PROD=Williams Beuren syndrome chromosome region 21isoform 5 /FL=gb:NM_148916.1 gb:AF412032.1	32.28	39.78	43.78	43.71	35.44	32.48	40.87	37.91	34.38	32.72	35.56	42.87	39.64	38.57	30.63	37.61	15.23	21.92	33.81	32.33	28.86	26.92	24.51	27.08	41.46	28.33	26.78	38.6	19.69	25.12	29.47	36.03	37.09	32.75	35.34	30.61	36.1	29.4	41.96	21.43	29.93	38.66	24.33	28.1	32.07
224742_at	ABHD12: abhydrolase domain containing 12	BF570412	26090	gb:BF570412 /DB_XREF=gi:11644124 /DB_XREF=602185875T1 /CLONE=IMAGE:4310034 /FEA=mRNA /CNT=171 /TID=Hs.236522.0 /TIER=Stack /STK=83 /UG=Hs.236522 /LL=26090 /UG_GENE=DKFZP434P106 /UG_TITLE=DKFZP434P106 protein	134.14	188.82	181.09	149.38	230.12	190.83	163.67	201.49	190.96	174.75	167.23	181.93	191.73	186.61	183.4	215.36	180.37	209.01	188.19	173.98	171.95	192.81	216.91	183.54	202.4	188.35	183.55	228.82	166.42	224.62	164.66	180.25	166.72	183.85	181.38	187.69	214.76	209.8	154.46	218.8	251.39	214.09	213.5	177.08	184.07
228123_s_at	ABHD12: abhydrolase domain containing 12	AW303865	26090	gb:AW303865 /DB_XREF=gi:6713554 /DB_XREF=xr24d12.x1 /CLONE=IMAGE:2761079 /FEA=EST /CNT=23 /TID=Hs.236522.1 /TIER=Stack /STK=19 /UG=Hs.236522 /LL=26090 /UG_GENE=DKFZP434P106 /UG_TITLE=DKFZP434P106 protein	93.43	136.85	106.48	105.37	150.29	117.45	109.11	107.29	138.31	129.75	121.7	110.1	126.88	109.38	114.04	108.91	118.48	110.89	119.93	92.38	130.75	125.54	123.77	122.6	126.19	94.59	120.71	113.09	77.44	113.62	127.93	118.64	119	123.35	112.48	134.54	150.74	102.08	122.46	111.6	170.99	139.49	137.68	133.95	130.18
228124_at	ABHD12: abhydrolase domain containing 12	AW303865	26090	gb:AW303865 /DB_XREF=gi:6713554 /DB_XREF=xr24d12.x1 /CLONE=IMAGE:2761079 /FEA=EST /CNT=23 /TID=Hs.236522.1 /TIER=Stack /STK=19 /UG=Hs.236522 /LL=26090 /UG_GENE=DKFZP434P106 /UG_TITLE=DKFZP434P106 protein	44.21	130.64	56.29	75.32	125.81	74.47	83.48	40.64	109.19	98.14	103.67	89.62	62.48	76.6	47.91	42.08	87.4	35.46	85.99	34.87	97.32	74.64	95.94	96.42	91.6	56.77	152.17	87.71	59.02	86.37	94.58	129.29	86.06	141.24	102.15	111.76	152.12	70.66	90.95	102.84	145.01	141.11	125.74	142.84	108.94
234993_at	ABHD13: abhydrolase domain containing 13	BE301702	84945	gb:BE301702 /DB_XREF=gi:9185450 /DB_XREF=bb77a09.x1 /CLONE=IMAGE:3048376 /FEA=EST /CNT=28 /TID=Hs.183528.0 /TIER=ConsEnd /STK=2 /UG=Hs.183528 /UG_TITLE=ESTs, Weakly similar to YN60_YEAST HYPOTHETICAL 32.3 KDA PROTEIN IN KRE1-HXT14 INTERGENIC REGION (S.cerevisiae)	47.24	38.2	95.88	67.5	66.38	64.22	55.52	64.87	60.93	83.66	62.78	67.19	68.16	60.25	75.48	94.2	80.34	46.09	72.65	48.47	71.15	83.79	86.24	64.35	55.06	62.14	64.02	58.94	38.72	52.42	64.7	71.02	79.86	71.98	66.55	57.04	59.61	65.86	56.82	64.38	67.44	78.92	63.52	81.46	68.21
235348_at	ABHD13: abhydrolase domain containing 13	AA404347	84945	gb:AA404347 /DB_XREF=gi:2059072 /DB_XREF=zv63d10.s1 /CLONE=IMAGE:758323 /FEA=EST /CNT=10 /TID=Hs.97852.0 /TIER=ConsEnd /STK=5 /UG=Hs.97852 /UG_TITLE=ESTs	179.19	190.24	233.92	237.13	239.97	271.99	215.72	226.35	219.36	226.09	219.9	285.65	215.98	268.8	230.26	252.74	228.85	227.76	243.57	213.22	227.06	213	250.92	239.99	193.96	201.94	236.8	289.79	201.73	245.28	213.47	205.7	253.37	242.37	260.82	215.91	272.47	222.28	229.85	248.37	229.62	234.53	194.66	267.82	186.01
210006_at	ABHD14A: abhydrolase domain containing 14A	BC002571	25864	gb:BC002571.1 /DB_XREF=gi:12803488 /FEA=FLmRNA /CNT=35 /TID=Hs.92700.0 /TIER=FL /STK=1 /UG=Hs.92700 /LL=25864 /UG_GENE=DKFZP564O243 /DEF=Homo sapiens, clone MGC:2481, mRNA, complete cds. /PROD=Unknown (protein for MGC:2481) /FL=gb:BC002571.1 gb:NM_015407.1	77.1	86.18	180.72	145.08	202.59	161.02	194.97	159.74	156.12	193.28	185.94	227.03	179.7	188.1	201.97	136.7	151.65	175.73	152.63	139.19	140.77	166.14	131.27	115.12	93.92	116.17	147.02	144.8	137.16	166.38	129.07	143.37	164.99	214.42	116.46	176.87	165.97	173.64	172.39	180.3	135.71	161.2	195.09	169.2	160.36
224821_at	ABHD14B: abhydrolase domain containing 14B	AL520200	84836	gb:AL520200 /DB_XREF=gi:12783693 /DB_XREF=AL520200 /CLONE=CS0DB005YL14 (3 prime) /FEA=EST /CNT=152 /TID=Hs.79.1 /TIER=Stack /STK=74 /UG=Hs.79 /LL=95 /UG_GENE=ACY1 /UG_TITLE=aminoacylase 1	278.45	283.66	193.11	342.22	287.92	298.67	434.19	309.71	277.13	417.84	296.26	302.32	271.91	333.12	278.38	243.37	212.35	214.4	462.06	260.9	237.84	248.66	218.9	170.38	439.87	258.39	206.97	210.86	330.9	223.89	200.51	195.81	288.13	247.94	198.99	205.59	218.4	351.25	405.68	295.74	208.36	203.05	347.21	214.11	230.33
205566_at	ABHD2: abhydrolase domain containing 2	NM_007011	11057	gb:NM_007011.1 /DB_XREF=gi:5901977 /GEN=HS1-2 /FEA=FLmRNA /CNT=30 /TID=Hs.99364.0 /TIER=FL+Stack /STK=16 /UG=Hs.99364 /LL=11057 /DEF=Homo sapiens putative transmembrane protein (HS1-2), mRNA. /PROD=putative transmembrane protein /FL=gb:NM_007011.1	52.96	57.97	79.04	55.41	79.17	60.46	61.11	70.71	53.65	53.81	55.37	57.2	55.76	57.22	73.49	86.48	81.03	74.67	64.91	55.69	67.57	78.49	79.46	75.48	45.36	51.1	59.87	65.98	45.49	95.2	79.16	76.84	60.34	46.99	57.39	73.35	63.78	59.22	56.58	62.41	99.19	85.92	68.95	79.23	94.45
87100_at	ABHD2: abhydrolase domain containing 2	AI832249	11057	Cluster Incl. AI832249:td14g10.x1 Homo sapiens cDNA, 3 end /clone=IMAGE-2075682 /clone_end=3' /gb=AI832249 /gi=5452920 /ug=Hs.211522 /len=545	6.24	16.44	13.19	8.79	10.42	10.39	11.22	9.28	14.32	17.27	14.27	12.26	16.9	11.15	8.6	9.68	18.05	16.24	20.34	5.61	12.18	12.52	14.32	10.94	5.66	8.89	6.95	10.39	14.61	6.59	18.72	9	16	11.94	12.59	10.91	19.32	12.36	20.3	7.79	10.25	10.59	9.94	12.43	7.52
225337_at	ABHD2: abhydrolase domain containing 2	AI346910	11057	gb:AI346910 /DB_XREF=gi:4084116 /DB_XREF=qp59b12.x1 /CLONE=IMAGE:1927295 /FEA=EST /CNT=101 /TID=Hs.9006.1 /TIER=Stack /STK=52 /UG=Hs.9006 /LL=9218 /UG_GENE=VAPA /UG_TITLE=VAMP (vesicle-associated membrane protein)-associated protein A (33kD)	159.86	164.69	312.51	167.42	235.99	242.6	228.18	192.04	230.89	185.5	210.63	234.54	203.22	220.1	237.6	352.55	285.76	219.35	196.45	234.65	217.45	247.89	274.72	278.37	219.75	224.24	241.54	235.18	203.42	319.75	244.87	271.47	224.59	206.36	207.82	194.02	237.14	211.22	243.82	284.73	334.81	240.64	212.52	305.86	280.54
228490_at	ABHD2: abhydrolase domain containing 2	AW292816	11057	gb:AW292816 /DB_XREF=gi:6699452 /DB_XREF=UI-H-BW0-aij-h-04-0-UI.s1 /CLONE=IMAGE:2729695 /FEA=EST /CNT=25 /TID=Hs.18948.0 /TIER=Stack /STK=18 /UG=Hs.18948 /UG_TITLE=ESTs, Highly similar to A31026 probable membrane receptor protein (H.sapiens)	92.16	79.86	142.74	85.93	139.76	115.77	104.24	99.13	92.55	88.78	88.73	92.51	99.43	95.19	115.84	148.57	136.01	121.45	94.09	109.21	116.02	140.58	126.1	180.31	88.88	99.09	103.84	121.35	71.55	156.38	115.96	117.22	110.36	91.65	94.56	104.61	103.82	79.83	108.53	113.19	159.59	135.41	118.67	130.88	132.84
241940_at	ABHD3: Abhydrolase domain containing 3	BF477544	171586	gb:BF477544 /DB_XREF=gi:11548371 /DB_XREF=7q98b09.x1 /CLONE=IMAGE:3706313 /FEA=EST /CNT=3 /TID=Hs.188270.0 /TIER=ConsEnd /STK=3 /UG=Hs.188270 /UG_TITLE=ESTs	22.55	31.33	32.67	15.6	28.08	21.74	22.65	21.22	26.93	13.14	18.83	27.41	24.27	26.53	26.55	36.49	20.94	32.09	37.63	27.93	44.04	28.01	33.27	54.62	32.73	37.77	41.23	30.74	26.87	52.43	19.42	26.56	14.43	26.99	28.67	17.12	47.45	25.36	33.44	40.86	20.41	44.95	34.47	33.85	35.13
218581_at	ABHD4: abhydrolase domain containing 4	NM_022060	63874	gb:NM_022060.1 /DB_XREF=gi:11545766 /GEN=FLJ12816 /FEA=FLmRNA /CNT=80 /TID=Hs.9175.0 /TIER=FL+Stack /STK=43 /UG=Hs.9175 /LL=63874 /DEF=Homo sapiens hypothetical protein FLJ12816 (FLJ12816), mRNA. /PROD=hypothetical protein FLJ12816 /FL=gb:NM_022060.1	25.4	28.39	36.01	17.37	26.74	26.15	24.5	17.05	25.27	21.34	19.62	16.98	14.54	30.93	17.78	17.5	27.85	20.73	23.43	19.48	25.67	31.6	32.59	11.93	26.06	9.25	24.39	27.57	24	31.47	13.52	7.46	12.73	12.85	21.16	22.42	26.39	13.79	23.64	15.44	23.61	25.88	25.88	31.27	14.45
242023_at	ABHD4: Abhydrolase domain containing 4	AI689225	63874	gb:AI689225 /DB_XREF=gi:4900519 /DB_XREF=tx82c01.x1 /CLONE=IMAGE:2276064 /FEA=EST /CNT=6 /TID=Hs.130232.0 /TIER=ConsEnd /STK=1 /UG=Hs.130232 /UG_TITLE=ESTs	19.25	5.93	32.36	12.98	16.6	16.81	26.17	35.46	32.95	17.07	20.16	25.85	24.79	28.71	23.25	18.79	17.68	28.21	11.98	34.28	23.43	35.05	19.47	4.56	15.72	9.5	13.38	30.49	15.65	19.1	12.9	26.14	16.46	19.89	25.81	27.56	19.25	20.18	23.57	4.4	29.74	14.44	26.62	28.33	23.64
213805_at	ABHD5: abhydrolase domain containing 5	AI692428	51099	gb:AI692428 /DB_XREF=gi:4969768 /DB_XREF=wd69c12.x1 /CLONE=IMAGE:2336854 /FEA=EST /CNT=26 /TID=Hs.184019.1 /TIER=Stack /STK=8 /UG=Hs.184019 /UG_TITLE=Homo sapiens clone 23551 mRNA sequence	33.18	33.64	55.23	31.56	39.74	46.35	41.51	50.27	46.23	39.85	53.51	42.45	46.66	60.02	50.01	63.49	39.35	37.31	53.06	33.22	51.2	49.6	58.02	55.17	50.69	30.68	47.09	62.87	38.71	71.76	33.33	74.76	58.16	31.87	67.7	43.05	71.01	36.05	38.95	52.49	43.4	41.18	53.74	86.21	39.95
213935_at	ABHD5: abhydrolase domain containing 5	AF007132	51099	gb:AF007132.1 /DB_XREF=gi:2852606 /FEA=mRNA /CNT=24 /TID=Hs.184019.0 /TIER=Stack /STK=14 /UG=Hs.184019 /UG_TITLE=Homo sapiens clone 23551 mRNA sequence /DEF=Homo sapiens clone 23551 mRNA sequence.	37.18	36.52	41.39	32.35	51.05	50.01	34.69	47.88	41.32	33.2	44.69	48.12	49.7	52.71	45.66	47.89	55.89	43.1	37.13	39.4	44.03	31.83	39.59	59.27	53.76	23.81	44.51	63.43	36.66	63.84	32.01	66.07	45.75	39.13	65.79	41.93	67.65	41.36	24.03	39.03	43.38	41.05	42.04	78.75	41.58
218739_at	ABHD5: abhydrolase domain containing 5	NM_016006	51099	gb:NM_016006.1 /DB_XREF=gi:7705770 /GEN=LOC51099 /FEA=FLmRNA /CNT=77 /TID=Hs.19385.0 /TIER=FL+Stack /STK=14 /UG=Hs.19385 /LL=51099 /DEF=Homo sapiens CGI-58 protein (LOC51099), mRNA. /PROD=CGI-58 protein /FL=gb:NM_016006.1 gb:AF151816.1	80.36	64.74	96.98	83.14	123.81	96.7	76.39	114.47	109.36	79.07	104.54	82.6	105.77	95.46	83.53	105.13	97.76	95.81	72	95.31	88.68	100.94	125.8	130.1	107.01	85.79	138.35	114.42	92.95	144.43	98.94	156.74	157.07	67.45	73.7	93.32	118.63	84.18	70.11	104.01	102.55	96.75	99.07	137.31	89.57
232862_at	ABHD5: Abhydrolase domain containing 5	AU148157	51099	gb:AU148157 /DB_XREF=gi:11009678 /DB_XREF=AU148157 /CLONE=MAMMA1002748 /FEA=mRNA /CNT=6 /TID=Hs.248767.0 /TIER=ConsEnd /STK=2 /UG=Hs.248767 /UG_TITLE=Homo sapiens cDNA FLJ12395 fis, clone MAMMA1002748	21.38	25.58	23.64	15.15	29.97	15.24	5.81	6.03	25.93	27.57	23.46	10.03	20.59	19.76	9.39	39.78	23.29	10.81	14.78	44.8	18.77	20.57	20.06	18.69	51.34	7.14	3.25	38.73	7.37	9.64	16.54	11.86	29.45	31.92	65.48	26.91	33.23	9.15	21.75	13.04	26.28	23.75	15.92	12.64	27.02
233010_at	ABHD5: Abhydrolase domain containing 5	AU158573	51099	gb:AU158573 /DB_XREF=gi:11020094 /DB_XREF=AU158573 /CLONE=PLACE3000341 /FEA=mRNA /CNT=5 /TID=Hs.288926.0 /TIER=ConsEnd /STK=1 /UG=Hs.288926 /UG_TITLE=Homo sapiens cDNA FLJ14313 fis, clone PLACE3000341	22.4	24.72	28.15	26.27	28.13	24.47	30.03	16.21	28.81	31	25.7	27.66	23.88	19.83	15.36	21.44	12.73	10.29	24.44	28.88	12.83	14.86	20.76	21.06	18.63	25.71	13.82	16.57	21.5	7.97	22.18	15.83	13.35	21.61	22.97	34.13	23.57	23.65	23.47	15.9	11.64	14.48	17.14	24.16	22.75
221552_at	ABHD6: abhydrolase domain containing 6	BC001698	57406	gb:BC001698.1 /DB_XREF=gi:12804562 /FEA=FLmRNA /CNT=110 /TID=Hs.20220.0 /TIER=FL+Stack /STK=65 /UG=Hs.20220 /LL=57406 /UG_GENE=LOC57406 /DEF=Homo sapiens, Similar to lipase protein, clone MGC:2843, mRNA, complete cds. /PROD=Similar to lipase protein /FL=gb:NM_020676.1 gb:BC001698.1	197.92	180.51	76.45	141.53	77.09	96.18	131.54	82.29	129.52	49.82	131.3	87.21	88.93	95.82	137.62	72.23	29.13	39.18	150.26	123.85	77.52	90.22	103.94	83.68	157.65	125.21	36	59.64	168.78	29.47	94.89	54.52	148.38	18.05	76.22	31.42	89.03	209.46	84.08	35.16	137.52	26.94	165.36	170.08	70.72
221678_at	ABHD6: abhydrolase domain containing 6	AF225418	57406	gb:AF225418.1 /DB_XREF=gi:9963838 /FEA=FLmRNA /CNT=1 /TID=Hs.20220.1 /TIER=FL /STK=0 /UG=Hs.20220 /LL=57406 /UG_GENE=LOC57406 /DEF=Homo sapiens lipase mRNA, complete cds. /PROD=lipase /FL=gb:AF225418.1	4.55	6.53	3.31	4.55	8.28	1.54	3.09	1.42	1	5.93	5.59	4.92	4.44	2.93	1	2.94	6.18	2.55	2.82	7.54	2.02	6.21	6.15	4.54	11.75	6.5	6.51	7.78	2.23	5.16	3.7	6.49	6.78	7.16	5.69	10.69	3.38	5.55	5.21	7.97	6.67	4.04	7.13	3.87	5.2
221679_s_at	ABHD6: abhydrolase domain containing 6	AF225418	57406	gb:AF225418.1 /DB_XREF=gi:9963838 /FEA=FLmRNA /CNT=1 /TID=Hs.20220.1 /TIER=FL /STK=0 /UG=Hs.20220 /LL=57406 /UG_GENE=LOC57406 /DEF=Homo sapiens lipase mRNA, complete cds. /PROD=lipase /FL=gb:AF225418.1	42.55	37.41	21.33	28.27	20.62	26.38	29.54	22.54	38.53	29.2	32.61	33.41	14.86	28.35	32.39	33.05	21.19	19.56	51.03	36.61	22.86	28.92	27.13	30.08	39.07	34.88	11.41	27.72	45.49	23.17	47.47	24.06	51.77	21.78	20.29	22.93	32.47	51.09	18.08	23.39	40.78	23.46	65.2	58.27	26.53
45288_at	ABHD6: abhydrolase domain containing 6	AA209239	57406	Cluster Incl. AA209239:zq85h01.r1 Homo sapiens cDNA, 5 end /clone=IMAGE-648433 /clone_end=5' /gb=AA209239 /gi=1807254 /ug=Hs.20220 /len=762	398.12	420.81	174.23	307.49	195.57	195.54	334.42	229.45	264.99	103.69	272.18	235.31	181.14	230.59	281.15	131.6	93.39	88.3	330.38	325.36	166.95	159.12	228.54	173.03	371.07	264	97.21	183.45	417.97	62.87	194.67	117.56	378.02	37.15	157.82	83.37	218.13	496.15	237.96	84.34	282.51	48.39	395.13	405.55	162.41
239579_at	ABHD7: abhydrolase domain containing 7	AI807532	253152	gb:AI807532 /DB_XREF=gi:5394098 /DB_XREF=wf48g12.x1 /CLONE=IMAGE:2358886 /FEA=EST /CNT=8 /TID=Hs.201555.0 /TIER=ConsEnd /STK=3 /UG=Hs.201555 /UG_TITLE=ESTs	7.76	5.57	8.91	4.51	7	4.66	9.66	11.79	7.86	11.2	4.21	6.25	8.74	2.65	7.4	17.09	4.87	1.87	6.32	3	6.47	8.73	7.57	2.6	3.72	7.41	9.06	5.53	4.3	7.25	3.87	3.98	7.71	4.29	5.82	8.35	3.31	3.56	11.09	4.67	9.55	1.6	6.76	6.12	4.3
219101_x_at	ABHD8: abhydrolase domain containing 8	NM_024527	79575	gb:NM_024527.1 /DB_XREF=gi:13375673 /GEN=FLJ11743 /FEA=FLmRNA /CNT=46 /TID=Hs.321046.0 /TIER=FL+Stack /STK=18 /UG=Hs.321046 /LL=79575 /DEF=Homo sapiens hypothetical protein FLJ11743 (FLJ11743), mRNA. /PROD=hypothetical protein FLJ11743 /FL=gb:AK021805.1 gb:NM_024527.1	18.61	26.54	19.97	31.79	21.58	16.25	19	8.11	36.1	29.37	20.15	25.67	34.34	18.44	33.59	28.96	32.39	26.3	20.97	25.77	15.48	15.03	18.04	23.62	23.26	31.63	28.2	30.01	41.88	21.04	19.03	18.47	21.35	27.18	19.17	20.17	13.06	21.34	30.28	36.91	31.6	32.46	25.09	26.18	23.59
220013_at	ABHD9: abhydrolase domain containing 9	NM_024794	79852	gb:NM_024794.1 /DB_XREF=gi:13376163 /GEN=FLJ22408 /FEA=FLmRNA /CNT=17 /TID=Hs.156457.0 /TIER=FL+Stack /STK=11 /UG=Hs.156457 /LL=79852 /DEF=Homo sapiens hypothetical protein FLJ22408 (FLJ22408), mRNA. /PROD=hypothetical protein FLJ22408 /FL=gb:NM_024794.1	12.18	18.79	8.09	2.85	8.37	6.4	10.03	14.92	9.03	16.04	8.4	11.46	6.45	3.78	12.98	3.82	12.36	8.36	5.52	7.77	10.1	7.86	9.35	10.37	1.48	6.33	8.09	13.29	5.57	5.46	12.95	12.46	5.92	2.51	8.18	11.18	11.23	16.39	8.71	8.42	4.69	5.44	15.39	4.01	11.73
1559890_a_at	ABI1: abl-interactor 1	BF194851	10006	gb:BF194851 /DB_XREF=gi:11080998 /DB_XREF=7o89d05.x1 /CLONE=IMAGE:3643448 /TID=Hs2.312490.1 /CNT=4 /FEA=mRNA /TIER=ConsEnd /STK=0 /UG=Hs.312490 /UG_TITLE=Homo sapiens clone HQ0089	8.03	8.36	5.69	4.87	1.8	5.39	4.23	4.03	1	4.34	5.97	6.78	8.27	8.24	4.04	6.07	9.22	8	4.25	2.83	8.63	4.83	9.9	8.22	6.25	4.64	7.35	5.2	9.18	2.56	1.63	7.5	1.77	5.08	7.79	6.28	8.62	12.16	8.66	8.64	4.73	7.87	5.6	12.16	10
209856_x_at	ABI2: abl interactor 2	U31089	10152	gb:U31089.1 /DB_XREF=gi:987264 /GEN=AblBP3 /FEA=FLmRNA /CNT=35 /TID=Hs.256315.1 /TIER=FL /STK=1 /UG=Hs.256315 /LL=10152 /DEF=Human Abl binding protein 3 (AblBP3) mRNA, complete cds. /PROD=Abl binding protein 3 /FL=gb:U31089.1 gb:BC001439.1	215.4	183.52	183.3	184.08	201.96	221.71	224.11	223.03	239	250.8	239.81	208.85	224.41	264.22	215.23	191.97	218.21	181.41	190.88	240.4	212.63	184.54	233.7	162.8	304.49	184.76	242.91	204.61	231.61	203.42	193.48	199.84	173.32	249.49	180.42	159.33	234.85	247.91	227.61	170.91	187.58	230.69	222.29	212.91	164.95
211793_s_at	ABI2: abl interactor 2	AF260261	10152	gb:AF260261.1 /DB_XREF=gi:7839523 /GEN=ABI2B /FEA=FLmRNA /CNT=4 /TID=Hs.256315.3 /TIER=FL /STK=0 /UG=Hs.256315 /LL=10152 /DEF=Homo sapiens Abl-interactor protein 2b (ABI2B) mRNA, complete cds. /PROD=Abl-interactor protein 2b /FL=gb:AF260261.1	285.13	252.97	222.22	227.05	219.52	237.92	250.24	255.58	251.93	324.9	271.07	301.29	293.53	344.2	256.81	212.51	221.49	198.98	224.03	273.39	266.64	225.68	292.03	202.16	384.69	231.78	299.16	279.49	317.73	242.45	250.08	254.45	193.96	314.8	222.29	190.93	289.05	285.43	285.58	220.64	248.27	272.38	277.91	270.62	267.92
216113_at	ABI2: Abl interactor 2	AF070566	10152	gb:AF070566.1 /DB_XREF=gi:3387934 /FEA=mRNA /CNT=2 /TID=Hs.302042.0 /TIER=ConsEnd /STK=0 /UG=Hs.302042 /UG_TITLE=Homo sapiens clones 24611 and 24705 mRNA sequence /DEF=Homo sapiens clones 24611 and 24705 mRNA sequence.	5.85	11.92	3.44	7.89	9.57	8.43	6.94	3.3	7.54	7.93	6.71	9.79	5.86	14.28	4.07	6.59	7.07	7.7	8.55	7.28	8.73	10.09	10.56	7.95	6.95	10.87	7.03	4.32	8.22	6.96	9.16	8.27	7.58	3.41	11.77	5.66	6.82	12.87	9.07	7.58	5.31	4.3	12.12	11.94	7.97
227631_at	ABI2: Abl interactor 2	BF058849	10152	gb:BF058849 /DB_XREF=gi:10812745 /DB_XREF=7k35e01.x1 /CLONE=IMAGE:3477576 /FEA=EST /CNT=38 /TID=Hs.256315.2 /TIER=Stack /STK=37 /UG=Hs.256315 /LL=10152 /UG_GENE=AIP-1 /UG_TITLE=abl-interactor 12 (SH3-containing protein)	22.72	8.92	10.74	11.81	11.38	11.75	17.08	16.27	14.82	15.06	17.42	7.38	34.77	17.21	18.81	11.89	19.45	26.82	13.33	10.55	7.75	26.33	11.18	17.71	19.9	12.19	16.59	13.19	13.1	16.11	11.8	33.79	13.86	9.02	29.85	34.43	8.22	22.78	16.67	7.63	15.78	9.04	12.71	13.68	14
223615_at	ABI3: ABI gene family, member 3	AL136709	51225	gb:AL136709.1 /DB_XREF=gi:12052937 /GEN=DKFZp566N2024 /FEA=FLmRNA /CNT=28 /TID=Hs.130719.0 /TIER=FL /STK=2 /UG=Hs.130719 /LL=51225 /DEF=Homo sapiens mRNA; cDNA DKFZp566N2024 (from clone DKFZp566N2024); complete cds. /PROD=hypothetical protein /FL=gb:NM_016428.1 gb:AB037886.1 gb:AL136709.1	115.57	282.87	207.52	308	283.25	278.64	289.53	230.14	250.77	256.71	291.24	275.75	220.63	261.65	227.33	308.22	363.23	237.83	325.47	272.11	217.91	249.5	180.21	171.23	198.16	371.39	183.11	284.24	269.47	173.03	215.04	309.8	288.03	247.13	197.38	324.77	231.83	421.91	297.13	134.03	298.27	217	383.05	331.72	213.26
220518_at	ABI3BP: ABI gene family, member 3 (NESH) binding protein	NM_024801	25890	gb:NM_024801.1 /DB_XREF=gi:13376176 /GEN=FLJ21551 /FEA=FLmRNA /CNT=6 /TID=Hs.159231.0 /TIER=FL /STK=0 /UG=Hs.159231 /LL=79859 /DEF=Homo sapiens hypothetical protein FLJ21551 (FLJ21551), mRNA. /PROD=hypothetical protein FLJ21551 /FL=gb:NM_024801.1	8.15	4.28	6.25	2.03	7.21	2.12	3.16	7.34	2.7	11	12.3	6.32	5.12	2.88	7.75	3.38	6.54	2.71	10.64	6.7	3.51	8.77	3.5	2.19	1.58	3.02	7.52	2.92	4.22	9.99	3.39	5.16	4.85	6.02	9.17	3.37	7.83	7.11	3.62	8.48	4.36	6.79	4.73	6.44	6.97
223395_at	ABI3BP: ABI gene family, member 3 (NESH) binding protein	AB056106	25890	gb:AB056106.1 /DB_XREF=gi:13111479 /GEN=neshbp /FEA=FLmRNA /CNT=68 /TID=Hs.58419.0 /TIER=FL /STK=0 /UG=Hs.58419 /LL=25890 /DEF=Homo sapiens mRNA for NeshBP, complete cds. /PROD=NeshBP /FL=gb:AB056106.1	18.62	13.63	11.58	7.03	6.57	7.31	10.06	12.13	8.18	4.73	10.88	7.89	10.13	3.76	5.66	18.28	8.53	21.4	11.42	18.39	12.47	12.58	11.61	16.3	9.61	10.28	17.36	13.9	11.53	9.1	6.58	20.2	8.01	19.36	13.99	26.34	12.72	15.59	12.83	6.29	10.53	21.07	9.81	12.91	13.34
1559077_at	ABI3BP: ABI gene family, member 3 (NESH) binding protein	AL833204	25890	gb:AL833204.1 /DB_XREF=gi:21733834 /TID=Hs2.356145.1 /CNT=7 /FEA=mRNA /TIER=ConsEnd /STK=0 /UG=Hs.356145 /UG_TITLE=Homo sapiens mRNA; cDNA DKFZp667H216 (from clone DKFZp667H216) /DEF=Homo sapiens mRNA; cDNA DKFZp667H216 (from clone DKFZp667H216).	5.07	4.83	5.84	3.58	9.46	4.18	6.56	4.54	3.91	7.18	2.34	9.4	7.74	7.17	2.97	2.27	4.45	5.15	6.96	9.08	3.55	4.63	3.91	3.42	2.95	8.8	6.31	9.15	8.8	11.15	2.29	7.07	3.3	6.7	5.37	12.97	11.59	18.47	3.45	6.62	6.99	5.7	2.34	5.05	7.89
206411_s_at	ABL2: v-abl Abelson murine leukemia viral oncogene homolog 2 (arg, Abelson-related gene)	NM_007314	27	gb:NM_007314.1 /DB_XREF=gi:6382061 /GEN=ABL2 /FEA=FLmRNA /CNT=11 /TID=Hs.121521.0 /TIER=FL /STK=0 /UG=Hs.121521 /LL=27 /DEF=Homo sapiens v-abl Abelson murine leukemia viral oncogene homolog 2 (arg, Abelson-related gene) (ABL2), transcript variant b, mRNA. /PROD=v-abl Abelson murine leukemia viral oncogenehomolog 2 isoform b /FL=gb:NM_007314.1	32.95	39.59	20.48	27.81	28.34	16.52	29.77	38.46	30.45	29.55	19.27	23.16	24.19	20.76	16.36	25.75	28.15	18.97	37.22	21.22	23.89	31.24	24.01	22.33	13.96	34.87	30.01	23.53	25.79	22.24	28.71	14.6	22.22	28.37	34.09	13.82	16.4	19.5	19.3	26.79	20.04	28.35	30.28	25.02	27.66
210461_s_at	ABLIM1: actin binding LIM protein 1	BC002448	3983	gb:BC002448.1 /DB_XREF=gi:12803266 /FEA=FLmRNA /CNT=5 /TID=Hs.158203.2 /TIER=FL /STK=0 /UG=Hs.158203 /LL=3983 /UG_GENE=ABLIM /DEF=Homo sapiens, Similar to actin binding LIM protein 1, clone MGC:1224, mRNA, complete cds. /PROD=Similar to actin binding LIM protein 1 /FL=gb:BC002448.1	155.22	188.83	148.3	206.47	152.11	157.17	185.29	201.58	301.86	308.23	255.35	216.65	260.65	224.55	224.5	271.92	270.64	184.57	206.96	257.36	195.42	372.93	167.07	174.41	260.64	248.52	176.55	209.11	262.22	196.69	273.73	256.15	244.77	228.93	135.99	181.51	172.04	219.57	197.89	232.53	207.56	233.8	215.99	220.91	265.87
215928_at	ABLIM2: Actin binding LIM protein family, member 2	AK022192	84448	gb:AK022192.1 /DB_XREF=gi:10433534 /FEA=mRNA /CNT=2 /TID=Hs.319567.0 /TIER=ConsEnd /STK=0 /UG=Hs.319567 /UG_TITLE=Homo sapiens cDNA FLJ12130 fis, clone MAMMA1000251 /DEF=Homo sapiens cDNA FLJ12130 fis, clone MAMMA1000251.	2.27	9.43	10.74	4.65	9.48	17.52	10.56	8.47	7.36	13.94	1.16	9.92	5.52	16.63	8.74	6.46	11.58	12.06	11.48	4.63	16.84	4.81	6.27	9.06	11.17	11.85	11.29	2.48	1.49	3.26	1.49	10.59	5.56	11.11	6.37	14.45	11.55	6.85	9.66	9.29	6.32	7.43	6.08	2.48	11.46
228132_at	ABLIM2: actin binding LIM protein family, member 2	AI240129	84448	gb:AI240129 /DB_XREF=gi:3835526 /DB_XREF=qh34c06.x1 /CLONE=IMAGE:1846570 /FEA=EST /CNT=22 /TID=Hs.25522.0 /TIER=Stack /STK=14 /UG=Hs.25522 /UG_TITLE=ESTs	2.95	8.03	1.73	2.06	7.98	6.39	5.31	1	11.34	2.7	3.87	11.4	6.69	4.45	10.13	2.15	17.4	5.43	1.52	10.11	9.09	1.59	4.35	2.8	10.91	3.49	2.74	5.16	7.52	9.26	15.81	12.48	7.81	4.53	6.5	3.52	8.04	6.28	4.4	1.53	3	5.53	2.71	1.79	7.67
236087_at	ABLIM2: actin binding LIM protein family, member 2	AI912773	84448	gb:AI912773 /DB_XREF=gi:5632628 /DB_XREF=we13e06.x1 /CLONE=IMAGE:2340994 /FEA=EST /CNT=9 /TID=Hs.62648.0 /TIER=ConsEnd /STK=2 /UG=Hs.62648 /UG_TITLE=ESTs	45.04	32.55	49.82	38.1	45.08	47.77	32.94	45.37	31.44	48.56	34.57	37.4	47.39	49.01	43.6	47.35	38.73	47.47	42.6	47.99	31.89	50.67	32.02	47.17	33.63	35.58	22.02	53.55	20.53	38.66	39.27	28.23	40.9	40.2	51.25	44.98	45.35	31.35	37.92	44.96	43.37	35.02	21.83	39.93	32.67
240434_at	ABLIM2: Actin binding LIM protein family, member 2	AW293517	84448	gb:AW293517 /DB_XREF=gi:6700153 /DB_XREF=UI-H-BI2-ahq-b-10-0-UI.s1 /CLONE=IMAGE:2727522 /FEA=EST /CNT=5 /TID=Hs.300880.0 /TIER=ConsEnd /STK=4 /UG=Hs.300880 /UG_TITLE=ESTs	28.45	39.33	36.54	22.87	19.76	28.79	31.54	32.87	28.85	34.52	18.19	23.79	38.67	28.32	16.23	36.23	15.06	26.71	9.1	44.9	21.75	36.73	20.75	45.92	25.54	42.4	46.66	38.23	16.4	30.87	40.93	32.19	26.15	30.59	47.52	41.53	20.56	13.96	40.58	23.23	46.87	31.3	25.08	36.78	35.15
242624_at	ABLIM2: actin binding LIM protein family, member 2	AI700685	84448	gb:AI700685 /DB_XREF=gi:4988585 /DB_XREF=we39d01.x1 /CLONE=IMAGE:2343457 /FEA=EST /CNT=6 /TID=Hs.162476.0 /TIER=ConsEnd /STK=2 /UG=Hs.162476 /UG_TITLE=ESTs, Weakly similar to actin-binding double-zinc-finger protein (H.sapiens)	27.92	29.09	30.95	34.44	28.17	33.15	29.35	29.35	29.58	17.83	30.47	26.34	29.15	28.2	27.32	26.74	23.55	28.5	31.12	31.98	22.45	25.44	23.17	20.45	33.54	26.26	30.03	25.55	29.49	16.14	28.06	23.22	29.16	31.91	28.95	35.84	20.06	33.61	38.87	25.43	23.14	22.2	28.18	24.99	31.5
1567622_at	ABLIM2: Actin binding LIM protein family, member 2	AJ431609	84448	gb:AJ431609.1 /DB_XREF=gi:18873710 /TID=Hs2.382614.1 /CNT=1 /FEA=mRNA /TIER=ConsEnd /STK=0 /UG=Hs.382614 /UG_TITLE=Homo sapiens mRNA adjacent to 3 end of integrated HPV16 (INT259) /DEF=Homo sapiens mRNA adjacent to 3 end of integrated HPV16 (INT259).	10.27	22.83	19.7	20.1	17.37	20.66	21.22	11.48	21.29	29.04	18.14	16.76	16.63	14.56	11.1	10.02	11.83	14.88	23.25	19.16	24.82	11.23	13.85	12.36	5.39	14.96	9.91	17.48	13.17	20.4	10.1	10.16	9.04	17.53	21.07	15.05	13.29	23.09	19.19	21.49	9.22	19.14	12.21	17.33	24.79
1567623_at	ABLIM2: Actin binding LIM protein family, member 2	AJ431609	84448	gb:AJ431609.1 /DB_XREF=gi:18873710 /TID=Hs2.382614.1 /CNT=1 /FEA=mRNA /TIER=ConsEnd /STK=0 /UG=Hs.382614 /UG_TITLE=Homo sapiens mRNA adjacent to 3 end of integrated HPV16 (INT259) /DEF=Homo sapiens mRNA adjacent to 3 end of integrated HPV16 (INT259).	8.51	2.85	11.79	9.47	12.14	11.27	7.4	3.26	11.16	4.34	3.84	6.2	7.93	8.4	7.8	7.14	3.57	5.92	3.66	7	8.96	2.01	9.4	3.92	6.74	4.38	1.19	4.62	5.79	10.04	8.41	9.23	6.42	9.61	4.86	16.52	4.02	8.84	4.72	7.05	6.92	6.09	11.69	6.39	2.42
205730_s_at	ABLIM3: actin binding LIM protein family, member 3	NM_014945	22885	gb:NM_014945.1 /DB_XREF=gi:7662329 /GEN=KIAA0843 /FEA=FLmRNA /CNT=26 /TID=Hs.26777.0 /TIER=FL /STK=2 /UG=Hs.26777 /LL=22885 /DEF=Homo sapiens KIAA0843 protein (KIAA0843), mRNA. /PROD=KIAA0843 protein /FL=gb:NM_014945.1 gb:AB020650.1	23.19	39.23	17.11	32.54	17.32	41.01	44.81	33.03	47.45	25.75	23.91	14.54	29.79	25.61	19.01	28.59	24.46	26.44	32.44	37.49	15.67	32.9	39.5	29.66	29.39	23.21	43.78	25.96	28.35	26.04	42.08	32.24	28.51	29.14	14.94	32.91	24.67	34.79	44.86	22.72	39.17	34.2	33.34	21.99	32.89
214504_at	ABO: ABO blood group (transferase A, alpha 1-3-N-acetylgalactosaminyltransferase; transferase B, alpha 1-3-galactosyltransferase)	NM_020469	28	gb:NM_020469.1 /DB_XREF=gi:9994164 /GEN=ABO /FEA=FLmRNA /CNT=26 /TID=Hs.113271.0 /TIER=FL /STK=0 /UG=Hs.113271 /LL=28 /DEF=Homo sapiens ABO blood group (transferase A, alpha 1-3-N-acetylgalactosaminyltransferase; transferase B, alpha 1-3-galactosyltransferase) (ABO), mRNA. /PROD=ABO blood group (transferase A, alpha1-3-N-acetylgalactosaminyltransferase; transferase B,alpha 1-3-galactosyltransfera…	5.35	9.15	3.97	11.66	5.35	6.85	8.22	8.04	7.11	4.66	6.39	7.96	6.73	4.31	8.11	7.42	7.47	5.14	3.28	3.97	4.31	3.97	2.38	3.97	13	2.93	1	13.3	1	15.78	1.9	10.88	5.01	9.5	1.96	7.77	3.97	8.48	5.7	1	6.39	6.39	1.2	6.39	8.23
216716_at	ABO: ABO blood group (transferase A, alpha 1-3-N-acetylgalactosaminyltransferase; transferase B, alpha 1-3-galactosyltransferase)	U15197	28	gb:U15197.1 /DB_XREF=gi:595854 /GEN=ABO /FEA=mRNA /CNT=1 /TID=Hs.113271.1 /TIER=ConsEnd /STK=0 /UG=Hs.113271 /LL=28 /UG_TITLE=ABO blood group (transferase A, alpha 1-3-N-acetylgalactosaminyltransferase; transferase B, alpha 1-3-galactosyltransferase) /DEF=Human histo-blood group ABO protein mRNA, partial 3 prime UTR sequence.	26.71	24.91	27.4	33.18	30.94	13.13	21.97	15.68	31.72	29.72	31.36	33.31	23.52	23.42	35.73	23.98	24.9	15.62	28.4	20.81	21.54	23.34	15.43	36.52	21.18	29.82	30.15	36.32	18.02	33.44	29.77	25.48	29.51	27.2	21.36	31.38	25.62	22.39	32.42	28.47	29.99	28.74	32.98	33.5	33.47
216929_x_at	ABO: ABO blood group (transferase A, alpha 1-3-N-acetylgalactosaminyltransferase; transferase B, alpha 1-3-galactosyltransferase)	U15197	28	gb:U15197.1 /DB_XREF=gi:595854 /GEN=ABO /FEA=mRNA /CNT=1 /TID=Hs.113271.1 /TIER=ConsEnd /STK=0 /UG=Hs.113271 /LL=28 /UG_TITLE=ABO blood group (transferase A, alpha 1-3-N-acetylgalactosaminyltransferase; transferase B, alpha 1-3-galactosyltransferase) /DEF=Human histo-blood group ABO protein mRNA, partial 3 prime UTR sequence.	6.19	11.39	14.28	10.53	12.21	13.9	11.36	16.22	6.88	9.6	16.04	11.91	8.82	9.65	11.88	8.95	7.61	7.59	8.91	12.5	12.12	10.39	12.12	10.76	13.88	13.2	16.85	14.09	7.78	11.04	7.57	13.19	9.91	8.85	13.47	10.41	8.37	6.09	11.34	12.01	11.34	11.74	15.16	8.47	5.92
203559_s_at	ABP1: amiloride binding protein 1 (amine oxidase (copper-containing))	NM_001091	26	gb:NM_001091.1 /DB_XREF=gi:4501850 /GEN=ABP1 /FEA=FLmRNA /CNT=193 /TID=Hs.75741.0 /TIER=FL+Stack /STK=54 /UG=Hs.75741 /LL=26 /DEF=Homo sapiens amiloride binding protein 1 (amine oxidase (copper-containing)) (ABP1), mRNA. /PROD=amiloride binding protein 1 precursor /FL=gb:U11862.1 gb:NM_001091.1 gb:M55602.1	6.65	11.71	6.9	9.2	4.36	3.49	6.85	7.28	2.19	5.17	6.1	8.49	3.71	9.15	5.98	4.28	8.46	4.91	3.35	11.56	4.22	7.2	18.33	5.48	1.67	3.88	4.11	246.23	4.82	5.65	10.46	6.97	5.07	5.75	8.29	8.11	5.88	6.82	5.08	7.13	1.3	10.19	9.45	45.87	11.49
215231_at	ABP1: Amiloride binding protein 1 (amine oxidase (copper-containing))	AU144309	26	gb:AU144309 /DB_XREF=gi:11005830 /DB_XREF=AU144309 /CLONE=HEMBA1001533 /FEA=mRNA /CNT=6 /TID=Hs.55830.0 /TIER=ConsEnd /STK=1 /UG=Hs.55830 /UG_TITLE=Homo sapiens cDNA FLJ10068 fis, clone HEMBA1001533	3.79	6.89	1.26	3.35	8.31	6.52	6.38	10.33	4.36	12.78	5.32	6.71	2.89	8.39	4.35	3.08	1.09	6.65	6.87	4.29	6.55	1.36	8.27	4.68	6.33	18.38	10.81	4.83	7.06	1.79	2.32	5.23	4.07	9.64	8.27	6.51	1.12	4.47	3.41	2.08	3.25	3.63	20.52	7.69	7.17
215353_at	ABP1: Amiloride binding protein 1 (amine oxidase (copper-containing))	AL080068	26	gb:AL080068.1 /DB_XREF=gi:5262475 /FEA=mRNA /CNT=4 /TID=Hs.272534.0 /TIER=ConsEnd /STK=0 /UG=Hs.272534 /UG_TITLE=Homo sapiens mRNA; cDNA DKFZp564J062 (from clone DKFZp564J062) /DEF=Homo sapiens mRNA; cDNA DKFZp564J062 (from clone DKFZp564J062).	25.87	28.23	16.27	22.8	27.13	27.04	29.01	22.35	24.8	19.18	28.05	22.28	28.28	17.53	32.34	25.31	14.78	21.31	20.36	17.14	21.75	20.13	20.89	26.66	26.68	31.85	22.47	19.42	23.21	30.51	31.1	22.09	12.69	20.16	19.5	31.55	27.75	21.95	29.93	35.21	27.8	27.03	33.97	26.9	15.2
228294_s_at	ABP1: Amiloride binding protein 1 (amine oxidase (copper-containing))	H22636	26	gb:H22636 /DB_XREF=gi:891331 /DB_XREF=yn64b11.s1 /CLONE=IMAGE:173181 /FEA=EST /CNT=34 /TID=Hs.177713.1 /TIER=Stack /STK=24 /UG=Hs.177713 /UG_TITLE=ESTs, Weakly similar to Z211_HUMAN ZINC FINGER PROTEIN 211 (H.sapiens)	3.68	4.35	5.9	4.8	5.48	6.1	5.23	3.4	5.45	6.88	2.26	5.29	3.86	1	13.83	3.03	5.62	2.82	3.74	4.26	4.25	1	1.07	3.39	3.95	5.89	10.18	6.31	4.72	3.53	3.7	2.73	6.35	2.5	3.81	1	5.26	7.78	5.41	2.23	8.25	6.57	5.67	2.25	4.79
228815_s_at	ABP1: Amiloride binding protein 1 (amine oxidase (copper-containing))	AI359215	26	gb:AI359215 /DB_XREF=gi:4110836 /DB_XREF=qy26g11.x1 /CLONE=IMAGE:2013188 /FEA=EST /CNT=23 /TID=Hs.90693.1 /TIER=Stack /STK=18 /UG=Hs.90693 /LL=26997 /UG_GENE=AP4 /UG_TITLE=zinc finger protein	22.25	18.18	33.34	18.83	24.43	21.23	24.26	24.52	25.92	24.46	19.98	27.8	15.14	22.15	20.83	16.13	17.75	20.58	30.89	17.83	15.77	14.5	26.15	16.6	27.42	16.58	16.44	24.09	23.25	21.04	18.1	17.96	26.4	29.62	23.33	22.85	12.38	25.74	13.08	15.32	19.29	23.58	21.54	15.2	17.19
229156_s_at	ABP1: Amiloride binding protein 1 (amine oxidase (copper-containing))	AI949265	26	gb:AI949265 /DB_XREF=gi:5741575 /DB_XREF=wq09d06.x1 /CLONE=IMAGE:2470763 /FEA=EST /CNT=16 /TID=Hs.105621.0 /TIER=Stack /STK=15 /UG=Hs.105621 /UG_TITLE=ESTs	18.12	24.54	9.78	13.39	14.89	16.31	14.32	6.17	22.63	15.01	19.02	12.98	12.94	18.73	18.46	18.91	12.6	17.54	24.7	15.13	23.59	17.39	25.02	17.1	22.97	18.72	22.44	14.98	19.69	24.04	26.02	16.92	20	17.2	19.28	67.48	11.1	14.69	21.88	23.55	23.86	11.73	23.68	18.09	19
229157_at	ABP1: Amiloride binding protein 1 (amine oxidase (copper-containing))	AI949265	26	gb:AI949265 /DB_XREF=gi:5741575 /DB_XREF=wq09d06.x1 /CLONE=IMAGE:2470763 /FEA=EST /CNT=16 /TID=Hs.105621.0 /TIER=Stack /STK=15 /UG=Hs.105621 /UG_TITLE=ESTs	7.76	36.06	6.72	6.38	9.93	2.05	8.78	3.79	7.07	5.19	12.39	4.18	10.28	4.02	6.58	6.77	6.03	5.83	15.93	12.63	11.02	4.07	2.22	6.02	14.65	1.89	2.78	3.94	1	17.1	1.47	12.42	6.22	8.34	9.46	215.09	5.11	9.22	5.61	2.52	6.49	9.98	12.25	6.2	3.93
229539_at	ABP1: Amiloride binding protein 1 (amine oxidase (copper-containing))	AW665395	26	gb:AW665395 /DB_XREF=gi:7457941 /DB_XREF=hi90c02.x1 /CLONE=IMAGE:2979554 /FEA=EST /CNT=20 /TID=Hs.58185.0 /TIER=Stack /STK=15 /UG=Hs.58185 /UG_TITLE=ESTs	58	53.43	68.19	57.09	73.86	74.28	67.39	58.52	61.16	59.29	55.21	72.06	70.27	55.46	61.46	68.17	66.66	79.17	62.35	77.78	65.72	66.54	64.14	49.78	60.17	61.21	71.24	70.47	70.52	66.39	47.02	67.15	76.74	67.03	66.59	59.82	59.68	65.34	65.88	60.94	53.58	65	52.07	68.12	62.47
229931_at	ABP1: Amiloride binding protein 1 (amine oxidase (copper-containing))	BE799207	26	gb:BE799207 /DB_XREF=gi:10220405 /DB_XREF=601592776F1 /CLONE=IMAGE:3946795 /FEA=EST /CNT=12 /TID=Hs.177713.0 /TIER=ConsEnd /STK=0 /UG=Hs.177713 /UG_TITLE=ESTs, Weakly similar to Z211_HUMAN ZINC FINGER PROTEIN 211 (H.sapiens)	14.72	32.12	30.1	16.95	11.06	22.06	33.54	28.1	23.14	17.96	19.91	17.87	18.61	30.19	49.02	24.73	33.43	30.81	23.43	22.35	19.55	13.62	26.7	25.85	14.26	32.74	32.99	33.82	28.75	15.14	18.84	30.38	20.09	30.11	24.04	23.94	26.54	26.07	36.34	36.43	27.98	26.46	24.98	41.33	20.52
231144_at	ABP1: Amiloride binding protein 1 (amine oxidase (copper-containing))	AW026975	26	gb:AW026975 /DB_XREF=gi:5885731 /DB_XREF=wv64d05.x1 /CLONE=IMAGE:2534313 /FEA=EST /CNT=9 /TID=Hs.71622.3 /TIER=Stack /STK=8 /UG=Hs.71622 /LL=6604 /UG_GENE=SMARCD3 /UG_TITLE=SWISNF related, matrix associated, actin dependent regulator of chromatin, subfamily d, member 3	14.51	10.24	7.67	5.85	8.42	11.64	12.5	3.91	21.09	14	14.06	6.56	12.97	11.76	8.28	5.67	6.53	9.81	10.99	15.19	4	8.53	13.57	11.37	12.24	9.68	8.48	11.9	7.44	11.44	12.42	14.71	5.28	5.72	16.06	14.25	12.02	17.24	19.62	11.55	10	13.83	16.44	14.07	12.66
231224_x_at	ABP1: Amiloride binding protein 1 (amine oxidase (copper-containing))	BE466158	26	gb:BE466158 /DB_XREF=gi:9511933 /DB_XREF=hz60a11.x1 /CLONE=IMAGE:3212348 /FEA=EST /CNT=19 /TID=Hs.259842.1 /TIER=Stack /STK=18 /UG=Hs.259842 /LL=51422 /UG_GENE=PRKAG2 /UG_TITLE=protein kinase, AMP-activated, gamma 2 non-catalytic subunit	14.62	18.33	25.65	19.4	19.26	20.38	9.86	15.88	16.94	24.83	15.25	16.85	25.21	18.73	27.66	17.39	17.26	26.74	26.27	24.9	24	18.66	12.09	6.61	23.65	16.61	25.05	28.2	22.15	28.75	12.81	23.77	12.64	19.77	14.38	17.23	14.89	27.03	22.7	25.15	20.31	20.22	7.62	11.89	18.98
234332_at	ABP1: Amiloride binding protein 1 (amine oxidase (copper-containing))	AK026433	26	gb:AK026433.1 /DB_XREF=gi:10439297 /FEA=mRNA /CNT=1 /TID=Hs.201589.0 /TIER=ConsEnd /STK=0 /UG=Hs.201589 /UG_TITLE=Homo sapiens cDNA: FLJ22780 fis, clone KAIA1760 /DEF=Homo sapiens cDNA: FLJ22780 fis, clone KAIA1760.	35.49	24.52	28.44	24.24	34.78	31.73	18.49	53.43	22.96	34.27	17.83	33.62	21.6	21.02	17.02	19.89	16.91	16.48	46.75	23.43	44.21	35.18	35.97	72.66	42.64	29.42	42	57.57	43.89	43.35	22.39	41	60.25	16.36	23.39	52.26	34.23	15.33	38.61	49.83	78.86	34.05	25.11	46.98	30.06
235246_at	ABP1: Amiloride binding protein 1 (amine oxidase (copper-containing))	AL515437	26	gb:AL515437 /DB_XREF=gi:12778930 /DB_XREF=AL515437 /CLONE=CL0BB018ZB04 (3 prime) /FEA=EST /CNT=12 /TID=Hs.143718.0 /TIER=ConsEnd /STK=7 /UG=Hs.143718 /UG_TITLE=ESTs	10.96	8.16	8.4	9.14	11.09	13.84	3.7	3.19	6.82	8.69	8.93	5.41	3.54	3.14	8.11	1.68	7.69	6.29	2.09	3.51	1.33	6.14	3.72	11.4	4.34	10.12	1.85	7.91	9.12	2.16	4.78	3.57	8.11	5.3	10.38	8.83	8.75	4.63	3.54	3.93	7.26	4.68	9.24	4.47	4.6
235499_at	ABP1: Amiloride binding protein 1 (amine oxidase (copper-containing))	AI660326	26	gb:AI660326 /DB_XREF=gi:4763896 /DB_XREF=we66c12.x1 /CLONE=IMAGE:2346070 /FEA=EST /CNT=11 /TID=Hs.325991.0 /TIER=ConsEnd /STK=5 /UG=Hs.325991 /UG_TITLE=ESTs, Weakly similar to A57785 finger protein ZNF133 (H.sapiens)	26.84	17.48	19.07	26.85	24.26	23.73	23.99	16.7	24.09	22.4	30.33	24.91	23.01	22.81	19.92	10.38	23.8	24.25	22.09	17.29	18.91	23.02	26.47	16.09	25.13	17.1	23.96	22.25	12.93	18.39	22.25	23.1	14.28	16.08	33.65	24.76	30.15	16.55	22	14.48	17.05	25.65	13.27	23.29	14.21
235859_at	ABP1: Amiloride binding protein 1 (amine oxidase (copper-containing))	BE551763	26	gb:BE551763 /DB_XREF=gi:9793455 /DB_XREF=hx99e12.x1 /CLONE=IMAGE:3195982 /FEA=EST /CNT=12 /TID=Hs.169104.0 /TIER=ConsEnd /STK=3 /UG=Hs.169104 /UG_TITLE=ESTs	11.36	5.92	10.02	7.17	5.53	11.56	13.38	9.53	6.76	12.04	7.7	10.4	22.37	11.74	7.23	8.6	8.42	9.95	8.63	11.24	9.93	11.09	5.1	5.37	7.73	17.18	11.53	13.97	12.77	11.11	17.07	6.62	10.97	10.44	8.2	8.49	9.73	7.42	7.21	9.06	18.11	8.21	9.83	7.45	5.93
236348_at	ABP1: Amiloride binding protein 1 (amine oxidase (copper-containing))	H48531	26	gb:H48531 /DB_XREF=gi:988371 /DB_XREF=yq78b07.s1 /CLONE=IMAGE:201877 /FEA=EST /CNT=8 /TID=Hs.90973.0 /TIER=ConsEnd /STK=5 /UG=Hs.90973 /UG_TITLE=ESTs	1	1	8.21	4.53	7.9	1	1.26	5	3.5	3.05	6.47	5.47	3.42	2.11	1	3.06	1.96	5.75	3.66	1.63	1.85	6.45	2.49	2.62	3.44	2.8	4.86	1.76	2.15	12.92	5.51	1.42	4.35	3.1	10.67	1.3	1.18	2.13	1	3.92	2.42	4.64	1.08	4.19	1.58
236401_at	ABP1: Amiloride binding protein 1 (amine oxidase (copper-containing))	AA514370	26	gb:AA514370 /DB_XREF=gi:2253970 /DB_XREF=nf61d03.s1 /CLONE=IMAGE:924389 /FEA=EST /CNT=6 /TID=Hs.159580.0 /TIER=ConsEnd /STK=6 /UG=Hs.159580 /UG_TITLE=ESTs	6.96	17.2	12.93	58.24	8.88	18.98	24.71	6.55	8.7	46.4	20.6	12.96	30.83	15.07	15.98	12.95	16.2	5.29	23.84	13.65	9.67	30.53	9.55	5.13	3.53	36.05	3.77	10.89	25.58	8.37	62.13	18.22	7.16	25.62	5.46	9.6	6.39	18.08	28.02	7.83	6.55	6.86	46.73	5.51	51.26
236583_at	ABP1: Amiloride binding protein 1 (amine oxidase (copper-containing))	AA286867	26	gb:AA286867 /DB_XREF=gi:1933927 /DB_XREF=zs56c05.s1 /CLONE=IMAGE:701480 /FEA=EST /CNT=6 /TID=Hs.99693.0 /TIER=ConsEnd /STK=6 /UG=Hs.99693 /UG_TITLE=ESTs	8.16	33.39	7.64	43.11	11.04	17.89	26.73	10.2	10.4	24.93	17.18	9.08	25.51	7.91	19.76	13.66	13.88	10.78	15.39	20.59	7.85	29.05	12.15	6.12	27.15	35.49	8.19	15.71	31.14	10.98	38.07	26.18	10.63	13.33	9.4	8.6	13.63	14.1	23.09	4.07	6.16	23.04	45.24	5.35	52.46
236670_s_at	ABP1: Amiloride binding protein 1 (amine oxidase (copper-containing))	AW086116	26	gb:AW086116 /DB_XREF=gi:6041363 /DB_XREF=xc70a03.x1 /CLONE=IMAGE:2589580 /FEA=EST /CNT=9 /TID=Hs.145377.0 /TIER=ConsEnd /STK=7 /UG=Hs.145377 /UG_TITLE=ESTs	7.24	1	2.93	1.98	14.26	2.03	4.1	3.27	10.19	6.11	1.65	10.69	5.16	4.28	2.16	7.64	3.17	3.75	2.97	6.72	2.76	2.06	8.06	2.83	3.67	1.66	10.43	6.64	1.06	4.64	11.37	5.62	2.84	3.4	1.14	2.28	12.84	4.56	10.75	7.95	4.25	10.36	1.76	6.12	1.55
238361_s_at	ABP1: Amiloride binding protein 1 (amine oxidase (copper-containing))	AW086256	26	gb:AW086256 /DB_XREF=gi:6041408 /DB_XREF=xc70g09.x1 /CLONE=IMAGE:2589664 /FEA=EST /CNT=21 /TID=Hs.145377.1 /TIER=ConsEnd /STK=1 /UG=Hs.145377 /UG_TITLE=ESTs	4.75	3.76	7.96	7.05	5.46	6.07	4.39	7.22	4.97	10.58	4.98	2.13	6.41	3.27	7.47	4.85	8.47	10	4.62	12.87	2.24	7.58	6.74	7.99	10.66	5.19	5.8	9.37	9.79	7.12	7.87	3.57	8.12	11.2	5.37	9.93	8.5	7.78	4.01	5.61	12.12	12.96	3.81	5.83	3.11
240496_at	ABP1: Amiloride binding protein 1 (amine oxidase (copper-containing))	AI652000	26	gb:AI652000 /DB_XREF=gi:4735979 /DB_XREF=wb51f07.x1 /CLONE=IMAGE:2309221 /FEA=EST /CNT=4 /TID=Hs.195048.0 /TIER=ConsEnd /STK=4 /UG=Hs.195048 /UG_TITLE=ESTs	15	21.81	13.5	18.73	17.29	21.92	15.45	31.82	11.34	16.15	13.84	24.39	17.11	18.78	20.38	8.16	25.77	11.18	11.77	19.16	11.74	18.71	26.03	27.79	19.45	22.87	20.24	28.44	16.73	9.76	25.22	22.28	8	13.29	18.12	8.87	14.72	18.56	26	19.91	23.08	16.08	12.91	18.14	20.41
241306_at	ABP1: Amiloride binding protein 1 (amine oxidase (copper-containing))	AI346649	26	gb:AI346649 /DB_XREF=gi:4083855 /DB_XREF=qp52a06.x1 /CLONE=IMAGE:1926610 /FEA=EST /CNT=4 /TID=Hs.165009.0 /TIER=ConsEnd /STK=4 /UG=Hs.165009 /UG_TITLE=ESTs	1	1.96	8.41	6.95	2.62	6.18	1.86	8.87	6.65	3.81	3.02	3.55	3.94	1.56	2.93	1.49	5.18	7.68	3.93	2.96	5.02	3.56	1.28	4.3	3.06	8.09	3.32	4.29	3.12	3.65	1.26	3.71	5.27	3.97	4.04	4.27	1.11	5.4	3.83	2.75	2	13.37	2.48	4.76	2.33
241416_at	ABP1: Amiloride binding protein 1 (amine oxidase (copper-containing))	BE672607	26	gb:BE672607 /DB_XREF=gi:10033148 /DB_XREF=7b70g05.x1 /CLONE=IMAGE:3233624 /FEA=EST /CNT=5 /TID=Hs.148397.0 /TIER=ConsEnd /STK=4 /UG=Hs.148397 /UG_TITLE=ESTs	43.81	42.32	93.94	45.99	69.51	54.08	40.69	64.99	43.6	43.26	39.93	54.89	59.55	63.16	55.39	50.99	66.21	70.62	61.89	57.3	32.16	54.13	48.75	50.47	37.85	31.45	45.59	55.02	44.16	52.58	50.2	53.05	77.57	45.79	48.19	62.89	77.82	47.1	39.71	76.92	55	52.64	41.26	65.48	51.47
241795_at	ABP1: Amiloride binding protein 1 (amine oxidase (copper-containing))	AA678073	26	gb:AA678073 /DB_XREF=gi:2658595 /DB_XREF=zi12g12.s1 /CLONE=IMAGE:430630 /FEA=EST /CNT=4 /TID=Hs.129827.0 /TIER=ConsEnd /STK=3 /UG=Hs.129827 /UG_TITLE=ESTs	21.39	20.8	23.25	19.04	30.18	24.08	29.27	11.02	9.75	16.15	30.63	18.99	18.4	23.85	17.15	20.76	13.44	11.67	19.64	22.56	13.84	16.75	15.22	12.45	20.43	22.98	15.25	22.79	25.8	16	20.06	27.18	29.11	22.12	30.44	17.1	23.22	21.37	16.34	25.3	24.6	13.82	16.35	16.94	21.87
242452_at	ABP1: Amiloride binding protein 1 (amine oxidase (copper-containing))	AI683911	26	gb:AI683911 /DB_XREF=gi:4894093 /DB_XREF=tw54f08.x1 /CLONE=IMAGE:2263527 /FEA=EST /CNT=3 /TID=Hs.270027.0 /TIER=ConsEnd /STK=3 /UG=Hs.270027 /UG_TITLE=ESTs, Moderately similar to ALU1_HUMAN ALU SUBFAMILY J SEQUENCE CONTAMINATION WARNING ENTRY (H.sapiens)	35.11	23.05	70.45	34.25	28.14	47.25	39.31	23.4	44.23	38.28	35.2	51.92	40.91	29.22	72.65	30.25	60.6	52.68	47.43	53.89	34.2	41.09	35.91	38.07	33.34	41.86	33.82	53	31.09	35.34	29.1	27.09	50.99	25.37	28.46	19.59	19.83	22.87	23.76	79.74	23.83	41.17	34.78	35.66	47.99
244010_at	ABP1: Amiloride binding protein 1 (amine oxidase (copper-containing))	AI057455	26	gb:AI057455 /DB_XREF=gi:3331321 /DB_XREF=ow80c08.x1 /CLONE=IMAGE:1653134 /FEA=EST /CNT=3 /TID=Hs.269880.0 /TIER=ConsEnd /STK=3 /UG=Hs.269880 /UG_TITLE=ESTs	45.12	55.68	55.7	47.48	41.47	73.27	52.61	44.99	61.22	77.17	49.59	59.45	87.74	82.45	41.68	52.29	42.92	78.66	68.34	36.5	64.53	45.64	37.52	45.21	70.07	44.97	42.35	29.83	53.27	46.38	20.02	32.82	33.05	33.5	41.78	28.31	83.98	69.2	54.74	47.26	39.07	61.25	33.97	40.96	18.25
244036_at	ABP1: Amiloride binding protein 1 (amine oxidase (copper-containing))	BF510844	26	gb:BF510844 /DB_XREF=gi:11594142 /DB_XREF=UI-H-BI4-apo-e-07-0-UI.s1 /CLONE=IMAGE:3088212 /FEA=EST /CNT=6 /TID=Hs.148782.0 /TIER=ConsEnd /STK=2 /UG=Hs.148782 /UG_TITLE=ESTs	38.36	23.02	24.8	27.84	24.1	19.9	13.47	19.03	25.43	30.73	20.04	17.63	25.79	22.17	19.55	24.51	29.09	27.54	22.38	23.42	13.83	25.42	12.01	30.75	12.68	28.56	23.88	27.57	23.97	28.6	20.7	25.63	32.56	36.36	23.62	44.34	24.86	23.33	28.85	16.33	17.75	28.88	20.93	21.34	23.48
244083_at	ABP1: Amiloride binding protein 1 (amine oxidase (copper-containing))	AA927562	26	gb:AA927562 /DB_XREF=gi:3076459 /DB_XREF=om71e09.s1 /CLONE=IMAGE:1552648 /FEA=EST /CNT=3 /TID=Hs.148234.0 /TIER=ConsEnd /STK=3 /UG=Hs.148234 /UG_TITLE=ESTs	3.27	3.06	3.09	1.57	4.62	1.88	3.3	4.36	7.65	5.13	4.7	3.13	2.41	3.55	2.3	2.8	5.63	4.68	2.25	4.28	3.49	6.61	5.67	1.8	3.21	7.51	2.16	8.28	5.18	1.09	7.58	4.05	3.79	3.04	2.15	2.17	2.45	2.7	2.59	8.72	2.5	5.63	4.77	2.62	4.56
1557071_s_at	ABP1: Amiloride binding protein 1 (amine oxidase (copper-containing))	BQ272330	26	gb:BQ272330 /DB_XREF=gi:20497398 /DB_XREF=ij93b08.x1 /CLONE=IMAGE: 5778783 /TID=Hs2.380685.1 /CNT=17 /FEA=mRNA /TIER=ConsEnd /STK=1 /UG=Hs.380685 /UG_TITLE=Homo sapiens cDNA: FLJ22780 fis, clone KAIA1760.	49.34	34.52	47.71	37.85	47.2	42.53	33.34	55.56	32.54	26.09	40.91	60.99	45.33	55.87	45.55	63.73	53.05	80.63	75.53	53.45	97.86	58.4	60.85	134.84	119.5	37.23	85.37	108.67	83.98	86.1	37.58	71.38	72.68	42.27	69.36	62.16	74.41	55.51	74.59	86.72	109.57	99.56	100.1	73	53.42
1559732_at	ABP1: Amiloride binding protein 1 (amine oxidase (copper-containing))	AK056624	26	gb:AK056624.1 /DB_XREF=gi:16552076 /TID=Hs2.297938.1 /CNT=4 /FEA=mRNA /TIER=ConsEnd /STK=0 /UG=Hs.297938 /UG_TITLE=Homo sapiens cDNA FLJ32062 fis, clone OCBBF1000042. /DEF=Homo sapiens cDNA FLJ32062 fis, clone OCBBF1000042.	3.92	3.72	10.67	15.33	10.7	5.35	7.6	13.76	9.07	10.18	7.39	9.78	7.68	8.53	11.82	10.69	7.58	8.44	5.11	9.09	10.88	5.27	11.73	9.23	8.14	10.17	17.56	12.52	8.17	9.03	6.16	12.05	9.23	15.21	10.63	12.19	8.83	5.53	8.64	5.68	3.7	10.49	11.3	13.59	4.76
1560108_at	ABP1: Amiloride binding protein 1 (amine oxidase (copper-containing))	AA193477	26	gb:AA193477 /DB_XREF=gi:1783087 /DB_XREF=zr41h08.r1 /CLONE=IMAGE:666015 /TID=Hs2.257904.1 /CNT=4 /FEA=mRNA /TIER=ConsEnd /STK=0 /UG=Hs.257904 /UG_TITLE=Homo sapiens cDNA FLJ30896 fis, clone FEBRA2005458.	4.45	6.59	8.59	4.59	3.17	6.98	4.44	15.63	13.37	11.51	15.27	8.5	10.01	7.86	13.48	18.32	15.18	17.27	6.19	16.06	12.31	7.17	11.37	12.22	14.61	7.03	29.71	5.07	3.57	6.78	12.91	10.51	8.5	8.05	1.88	8.68	7.48	5.85	5.94	3.8	12.6	2.69	13.46	12.98	8.11
1560109_s_at	ABP1: Amiloride binding protein 1 (amine oxidase (copper-containing))	AA193477	26	gb:AA193477 /DB_XREF=gi:1783087 /DB_XREF=zr41h08.r1 /CLONE=IMAGE:666015 /TID=Hs2.257904.1 /CNT=4 /FEA=mRNA /TIER=ConsEnd /STK=0 /UG=Hs.257904 /UG_TITLE=Homo sapiens cDNA FLJ30896 fis, clone FEBRA2005458.	5.23	7.3	8.07	1.43	3.83	3.23	2.42	6.21	5.28	9.53	4.01	5.57	4.74	1.44	2.53	2.98	3.69	8.96	2.11	4.3	4.98	3.22	1.34	3.94	3.83	3.47	1	2.72	2.76	2.66	3.53	2.15	6.07	1.35	2.91	5.99	5.33	3.52	5.82	2.88	3.19	7.49	7.77	5.64	7
1560147_at	ABP1: Amiloride binding protein 1 (amine oxidase (copper-containing))	AK095986	26	gb:AK095986.1 /DB_XREF=gi:21755358 /TID=Hs2.310855.1 /CNT=4 /FEA=mRNA /TIER=ConsEnd /STK=0 /UG=Hs.310855 /UG_TITLE=Homo sapiens, clone IMAGE:5226855, mRNA /DEF=Homo sapiens cDNA FLJ38667 fis, clone HLUNG2006843.	4.5	3.33	3.97	3.1	6.87	7.94	2.37	6.56	1.62	10.15	5.54	3.28	3.25	3.36	3.91	3.42	3.45	5.44	3.74	2.32	6.73	7.24	5.71	3.51	3.16	7.26	4.23	3.97	10.63	8.07	6.61	5.73	6.75	5.6	6.79	5.15	2.49	3.52	3.18	5.37	4.16	4.59	2.29	4.99	2.46
1561868_at	ABP1: Amiloride binding protein 1 (amine oxidase (copper-containing))	AL359058	26	gb:AL359058.1 /DB_XREF=gi:8518184 /TID=Hs2.72367.1 /CNT=6 /FEA=mRNA /TIER=ConsEnd /STK=0 /UG=Hs.72367 /UG_TITLE=Homo sapiens mRNA full length insert cDNA clone EUROIMAGE 592473. /DEF=Homo sapiens mRNA full length insert cDNA clone EUROIMAGE 592473.	70.48	88.03	98.56	96.84	90.73	104.1	78.62	76.41	64.62	88.6	76.26	88.86	61.45	88.91	54.7	84.83	71.79	98.81	56.76	92.79	62.23	92.19	61.35	60.59	84.22	76.03	64.67	92.93	91.71	75.89	87.1	84.64	115.5	87.65	54	89.06	94.38	86.57	92.08	61.34	67.07	61.75	52.05	56.25	70.34
214671_s_at	ABR: active BCR-related gene	L19704	29	gb:L19704 /DB_XREF=gi:388302 /FEA=DNA /CNT=65 /TID=Hs.118021.3 /TIER=ConsEnd /STK=0 /UG=Hs.118021 /LL=29 /UG_GENE=ABR /UG_TITLE=active BCR-related gene /DEF=Human ABR gene, complete cds and flanking regions	24.32	27.05	26.79	18.21	25.5	27.84	20.52	23.69	28.56	19.78	29.96	17.91	29.92	28.76	28.29	27.31	22.25	23.69	25.2	26.05	23.17	25.57	28.91	23.08	46.35	28.26	30.68	31.35	28.03	36.54	48.04	44.43	30.93	36.95	29.7	13.14	20.92	18.16	18.94	38.97	37.78	33.72	25.54	60.84	36.23
1564121_at	ABR: Active BCR-related gene	AK026788	29	gb:AK026788.1 /DB_XREF=gi:10439723 /TID=Hs2.375738.1 /CNT=1 /FEA=mRNA /TIER=ConsEnd /STK=0 /UG=Hs.375738 /UG_TITLE=Homo sapiens cDNA: FLJ23135 fis, clone LNG08666. /DEF=Homo sapiens cDNA: FLJ23135 fis, clone LNG08666.	43.63	37.45	40.14	36.29	57.07	47.54	41.54	49.56	58.14	61.2	44.5	51.6	39.64	42.21	33.03	45.8	33.63	55.57	69.39	70.49	43.17	41.03	57.67	48.05	41.5	58.02	50.4	50.78	54.91	61.13	44.93	42.3	33.23	46.43	54.42	39.79	55.71	42.54	48.24	48.62	43.76	49.59	46.8	54.12	59.74
1552731_at	ABRA: actin-binding Rho activating protein	NM_139166	137735	gb:NM_139166.1 /DB_XREF=gi:21040250 /GEN=STARS /TID=Hs2.374668.1 /CNT=12 /FEA=FLmRNA /TIER=FL /STK=2 /LL=137735 /UG=Hs.374668 /DEF=Homo sapiens striated muscle activator of Rho-dependent signaling (STARS), mRNA. /PROD=striated muscle activator of Rho-dependentsignaling /FL=gb:AF503617.1 gb:NM_139166.1	9.56	5.96	13.07	5.32	3.15	3.39	6.15	6.55	9.8	1.43	3.02	6.37	5.3	1.63	1.83	7.48	1.72	12.99	4.74	1.75	12.41	10.67	1.78	3.68	9.36	3.42	9.36	5.95	5.68	1	6.84	7.21	5.67	3	13.58	5.89	1.8	4.72	2.94	1.85	6.65	6.15	3.08	2.16	4.71
1552732_at	ABRA: actin-binding Rho activating protein	AL832152	137735	gb:AL832152.1 /DB_XREF=gi:21732696 /TID=Hs2.374668.1 /CNT=12 /FEA=FLmRNA /TIER=ConsEnd /STK=0 /LL=137735 /UG_GENE=STARS /UG=Hs.374668 /UG_TITLE=striated muscle activator of Rho-dependent signaling /DEF=Homo sapiens mRNA; cDNA DKFZp686C0314 (from clone DKFZp686C0314). /FL=gb:AF503617.1 gb:NM_139166.1	7.17	4.02	12.99	4.19	9.25	8.59	8.48	7.14	2.95	4.08	3.63	2.11	11.34	5.26	2.64	8.48	11.47	19.12	6.59	3.6	9.84	7.28	5.94	11.74	8.05	5.18	2.5	7.51	8.39	6.35	3.74	17.9	3.91	6.37	13.88	12.2	7.33	12.15	5.35	4.82	7.5	10.57	6.6	7.04	4.95
226442_at	ABTB1: ankyrin repeat and BTB (POZ) domain containing 1	H06267	80325	gb:H06267 /DB_XREF=gi:869819 /DB_XREF=yl79a05.s1 /CLONE=IMAGE:44083 /FEA=EST /CNT=45 /TID=Hs.321640.0 /TIER=Stack /STK=34 /UG=Hs.321640 /UG_TITLE=ESTs, Highly similar to JC7326 bood POZ containing protein (H.sapiens)	12.72	21.63	21.59	12.65	21.1	18.23	27.36	18.2	15.54	17.04	22.51	20.27	12.13	12.28	25.57	21.51	17.12	15.37	8.23	24.1	14.91	27.37	21.58	24.76	24.89	21.67	10.79	27.74	12.51	18.59	9.41	11.13	11.78	15.51	29.13	20.61	15.14	17.22	26.95	17.86	16.59	10.35	19.01	15.59	14.87
228848_at	ABTB1: ankyrin repeat and BTB (POZ) domain containing 1	AW511257	80325	gb:AW511257 /DB_XREF=gi:7149335 /DB_XREF=hd44h05.x1 /CLONE=IMAGE:2912409 /FEA=EST /CNT=24 /TID=Hs.107812.1 /TIER=Stack /STK=10 /UG=Hs.107812 /UG_TITLE=ESTs, Highly similar to JC7326 bood POZ containing protein (H.sapiens)	10.75	4.36	16.43	10.07	15.73	9.25	16.3	12.53	13.21	20.2	12.03	19	13.03	13.83	16.56	20.55	5.37	4.34	16.23	20.76	14.95	4.44	13.27	18.14	19.55	5.41	10.36	19.66	8.27	14.55	11.18	22.04	3.31	15.93	20.54	16.11	12.68	5.14	10.07	17.28	22.97	11.06	18.77	16.12	15.89
229162_s_at	ABTB1: Ankyrin repeat and BTB (POZ) domain containing 1	AA443455	80325	gb:AA443455 /DB_XREF=gi:2156130 /DB_XREF=zw94e08.r1 /CLONE=IMAGE:784646 /FEA=EST /CNT=23 /TID=Hs.107812.2 /TIER=ConsEnd /STK=0 /UG=Hs.107812 /UG_TITLE=ESTs, Highly similar to JC7326 bood POZ containing protein (H.sapiens)	10.77	7.23	7.38	8.39	8.4	8.73	5.04	10.56	2.05	10.23	5.52	6.87	9.6	6.48	12.89	11.37	15.36	7.67	4.67	7.17	5.87	6.8	9	2.79	10.16	6.08	9.03	6.26	1	6.2	14.72	6.61	14.82	7.21	3.55	5.73	4.65	5.37	4.88	7.89	10.08	2.24	4.53	8.65	8.12
229164_s_at	ABTB1: ankyrin repeat and BTB (POZ) domain containing 1	AI337369	80325	gb:AI337369 /DB_XREF=gi:4074296 /DB_XREF=tb99b01.x1 /CLONE=IMAGE:2062441 /FEA=EST /CNT=23 /TID=Hs.107812.2 /TIER=Stack /STK=20 /UG=Hs.107812 /UG_TITLE=ESTs, Highly similar to JC7326 bood POZ containing protein (H.sapiens)	58.48	101.39	59.4	46.19	42.07	68.46	57.91	59.92	67.2	77.34	61.7	57.65	78.7	55.21	84.86	90.22	82.38	79.25	69.51	71.61	39.24	67.45	61.36	65.15	111.17	92.69	88.44	85.02	78.88	65.47	74.62	43.96	72.96	93.84	83.67	53.68	35.26	55.12	88.17	87.35	40.88	76.05	68.84	56.25	76.57
242567_at	ABTB1: ankyrin repeat and BTB (POZ) domain containing 1	BF115480	80325	gb:BF115480 /DB_XREF=gi:10984956 /DB_XREF=7m90a11.x1 /CLONE=IMAGE:3562269 /FEA=EST /CNT=3 /TID=Hs.233326.0 /TIER=ConsEnd /STK=3 /UG=Hs.233326 /UG_TITLE=ESTs, Highly similar to JC7326 bood POZ containing protein (H.sapiens)	2.27	21.77	7.74	7	9.44	9.8	12.16	7.03	5.39	12.57	10.13	6.66	8.51	1.99	10.93	10.82	5.93	10.36	11.26	5.4	13.12	16.52	4.3	1.93	17.33	6.28	9.65	8.99	15.42	8.82	7.9	8.5	10.71	6.05	7.26	16.62	8.36	8.72	6.76	8.45	11.01	4.84	11.76	4.5	10.57
213497_at	ABTB2: ankyrin repeat and BTB (POZ) domain containing 2	AL050374	25841	gb:AL050374.1 /DB_XREF=gi:4914579 /FEA=mRNA /CNT=47 /TID=Hs.108169.0 /TIER=Stack /STK=27 /UG=Hs.108169 /UG_TITLE=Homo sapiens mRNA; cDNA DKFZp586C1619 (from clone DKFZp586C1619) /DEF=Homo sapiens mRNA; cDNA DKFZp586C1619 (from clone DKFZp586C1619).	346.33	166.36	186.17	148.61	240.12	169.28	175.71	190.75	188.9	146.56	146.2	147.42	151.49	198.29	121.75	200.58	307.75	220.51	134.32	219.16	272.2	145.41	190.1	167.81	262.69	139.43	394.92	191.9	123.05	200.76	93	150.74	179.85	233.92	227.6	220.33	204.86	188.31	310.69	238.75	217.16	287.71	219.65	205.65	176.14
232624_at	ABTB2: ankyrin repeat and BTB (POZ) domain containing 2	AL035079	25841	gb:AL035079 /DB_XREF=gi:4775614 /FEA=DNA_1 /CNT=6 /TID=Hs.221018.0 /TIER=ConsEnd /STK=0 /UG=Hs.221018 /UG_TITLE=Human DNA sequence from clone 53C18 on chromosome 11p12-13. Contains the CAT gene for Catalase, the first coding exon of the ortholog of rat Ankyrin repeat protein CCA3, a Recepin partial pseudogene, and a pseudogene similar to part of DNAJ proteins (HIRIP4, DNJ3, CPR3). Contains ESTs, …	3.45	1	3.53	1	4.72	1.49	4.3	4.57	2.35	3.7	4.59	2.6	1.06	1	3.04	1.81	7.41	2.83	1.35	2.65	7.53	9.41	3.31	2.89	8.6	1.45	1.33	3.42	2.22	1.24	3.61	1.49	3.71	7.71	1	1.35	1.37	5.17	1	1.65	1	1	6.15	1	1
233628_at	ABTB2: Ankyrin repeat and BTB (POZ) domain containing 2	AK025359	25841	gb:AK025359.1 /DB_XREF=gi:10437860 /FEA=mRNA /CNT=2 /TID=Hs.306805.0 /TIER=ConsEnd /STK=0 /UG=Hs.306805 /UG_TITLE=Homo sapiens cDNA: FLJ21706 fis, clone COL09945 /DEF=Homo sapiens cDNA: FLJ21706 fis, clone COL09945.	2.46	5.65	8.09	8.79	9.26	5.91	7.61	9.66	5.07	3.58	3.95	5.94	11.62	6.89	4.55	2.45	14.74	4.36	8.23	11.66	9.02	7.88	4.38	3.98	6.92	5.39	8.83	1.5	2.99	3.65	6.79	5.18	6.38	4.85	8.55	12.03	4.09	13.31	7.8	1.24	3.11	3.51	1.07	6.49	5.39
233691_at	ABTB2: Ankyrin repeat and BTB (POZ) domain containing 2	AK025359	25841	gb:AK025359.1 /DB_XREF=gi:10437860 /FEA=mRNA /CNT=2 /TID=Hs.306805.0 /TIER=ConsEnd /STK=0 /UG=Hs.306805 /UG_TITLE=Homo sapiens cDNA: FLJ21706 fis, clone COL09945 /DEF=Homo sapiens cDNA: FLJ21706 fis, clone COL09945.	27.85	8.34	32.78	12.63	14.86	13.1	5.33	10.38	13.41	7.13	9.12	8.78	14.34	17.78	8.67	16.59	24.76	23.7	4.8	10.45	47.35	11.12	10.89	10.13	18.42	9.12	23.86	16.55	9.33	12.04	6.09	11.39	5.65	5.17	12.53	19.98	24.62	6.51	22.21	31.24	17	30.61	14.15	17.04	12.87
202002_at	ACAA2: acetyl-Coenzyme A acyltransferase 2 (mitochondrial 3-oxoacyl-Coenzyme A thiolase)	AW072302	10449	gb:AW072302 /DB_XREF=gi:6027300 /DB_XREF=wz98h08.x1 /CLONE=IMAGE:2566911 /FEA=FLmRNA /CNT=253 /TID=Hs.32500.0 /TIER=Stack /STK=15 /UG=Hs.32500 /LL=10449 /UG_GENE=ACAA2 /UG_TITLE=acetyl-Coenzyme A acyltransferase 2 (mitochondrial 3-oxoacyl-Coenzyme A thiolase) /FL=gb:BC001918.1 gb:NM_006111.1 gb:D16294.1	20.93	20.54	32.04	19.37	15.47	19.74	18.05	22.05	15.06	11.01	6.23	16.13	20.55	18.89	27.4	15.8	19.24	11.52	19.14	18.59	23.21	28.88	18.52	29.81	14.41	21.38	31.09	31.99	11.82	29.2	24.09	30.18	12.72	22.19	27.38	22.23	28.82	31.88	26.47	35.64	16.48	27.79	30.05	16.82	28.97
214358_at	ACACA: acetyl-Coenzyme A carboxylase alpha	AW188201	31	gb:AW188201 /DB_XREF=gi:6462637 /DB_XREF=xj93f06.x1 /CLONE=IMAGE:2664803 /FEA=EST /CNT=8 /TID=Hs.7232.1 /TIER=Stack /STK=8 /UG=Hs.7232 /LL=31 /UG_GENE=ACACA /UG_TITLE=acetyl-Coenzyme A carboxylase alpha	128.72	94.21	76.28	106.79	88.85	106.78	111.73	59.82	97.04	103.37	108.13	104.04	100.05	107.09	78.3	73.06	86.4	59.03	154.09	101.98	114.45	79.52	115.91	113.39	116.83	92.31	110.15	117.11	104.44	94.66	91.71	107.01	67.73	133.79	112.86	95.34	90.03	134.77	77.79	78.81	119.08	105.34	125.11	87.67	130.47
240606_at	ACACA: Acetyl-Coenzyme A carboxylase alpha	AA682595	31	gb:AA682595 /DB_XREF=gi:2669876 /DB_XREF=zj20c09.s1 /CLONE=IMAGE:450832 /FEA=EST /CNT=4 /TID=Hs.31416.0 /TIER=ConsEnd /STK=4 /UG=Hs.31416 /UG_TITLE=ESTs	12.54	24.23	16.9	15.72	22.78	25.44	20.83	27.25	18.47	17.86	20.25	15.64	23.46	16.49	24.31	18.79	30.31	20.86	16.73	17.73	49.86	22.56	37.26	41.46	44.54	24.72	39.17	6.46	29.72	17.33	16.86	17.39	8.92	23.75	22.95	21.03	32.79	27.28	18.55	23.88	12.14	17.86	17.51	8.61	15.78
1563016_at	ACACA: Acetyl-Coenzyme A carboxylase alpha	BC007115	31	gb:BC007115.1 /DB_XREF=gi:13937997 /TID=Hs2.334569.1 /CNT=2 /FEA=mRNA /TIER=ConsEnd /STK=0 /UG=Hs.334569 /UG_TITLE=Homo sapiens, clone IMAGE:4295692, mRNA /DEF=Homo sapiens, clone IMAGE:4295692, mRNA.	3.23	5.1	7.61	5	7.32	3.64	7.51	10.12	10.92	12.34	9.91	6.05	12.68	4.22	4.75	11.96	6.81	4.57	9.24	11.49	17.18	8.77	4.94	9.99	5.2	7.48	7.34	2.56	6.71	4.33	7.9	15.18	7.63	11.62	5.58	5.01	10.1	12.22	4.85	5.03	5.9	11.44	6.52	9.47	10.5
214584_x_at	ACACB: acetyl-Coenzyme A carboxylase beta	R99037	32	gb:R99037 /DB_XREF=gi:985638 /DB_XREF=yr32a08.r1 /CLONE=IMAGE:206966 /FEA=FLmRNA /CNT=47 /TID=Hs.183857.0 /TIER=ConsEnd /STK=0 /UG=Hs.183857 /LL=32 /UG_GENE=ACACB /UG_TITLE=acetyl-Coenzyme A carboxylase beta /FL=gb:NM_001093.1 gb:U89344.1	4.86	5.94	2.52	2.8	1	3.61	1.7	4	2.06	1.55	6.83	5.86	2.42	5.99	1.04	9.92	8.71	1.63	5.59	1.98	6.32	5.93	6.04	10.99	1.46	3.01	5.29	3.7	1	7.16	4.12	5.03	9.59	8.76	3.34	5.02	1.09	1.21	2.3	2.23	7.09	3.74	3.32	2.4	2.63
221928_at	ACACB: acetyl-Coenzyme A carboxylase beta	AI057637	32	gb:AI057637 /DB_XREF=gi:3331503 /DB_XREF=oy31h06.x1 /CLONE=IMAGE:1667483 /FEA=EST /CNT=37 /TID=Hs.234898.0 /TIER=Stack /STK=34 /UG=Hs.234898 /UG_TITLE=ESTs, Weakly similar to 2109260A B cell growth factor (H.sapiens)	24.68	25.85	34.79	29.31	40.55	21.06	26.86	33.92	37.88	50.94	30.9	43.07	32.25	31.29	30.63	27.94	27.02	41.26	30.83	32.01	38.83	22.93	23.43	21.68	25.3	17.36	27.08	25.35	22.66	21.74	17.96	23.74	16.09	19.27	29.29	25.29	35.4	28.1	39.18	19.73	21.38	22.33	18.82	21.31	23.29
43427_at	ACACB: acetyl-Coenzyme A carboxylase beta	AI970898	32	Cluster Incl. AI970898:wr21c03.x1 Homo sapiens cDNA, 3 end /clone=IMAGE-2488324 /clone_end=3' /gb=AI970898 /gi=5767724 /ug=Hs.234898 /len=382	34.87	29.41	25.66	22.53	36.18	26.02	30.36	27.27	50.28	34.66	20.39	31.11	27.61	27.64	20.89	36.2	42.28	33.53	28.39	17.91	32.01	27.16	25.53	21.09	10.25	20.97	18.68	33.9	16.12	19.59	26.26	26.69	32.22	34.42	24.33	35.49	19.96	25.65	36.47	20.28	20.39	23.72	17.07	23.33	31.97
49452_at	ACACB: acetyl-Coenzyme A carboxylase beta	AI057637	32	Cluster Incl. AI057637:oy31h06.x1 Homo sapiens cDNA, 3 end /clone=IMAGE-1667483 /clone_end=3' /gb=AI057637 /gi=3331503 /ug=Hs.21305 /len=599	4.79	15.18	14.25	11.36	22.42	9.08	24.3	14.65	12.29	10.69	21.62	20.38	21.52	14.66	10.78	22.55	9.98	15.41	8.44	15.08	18.92	7.99	10.45	16.63	8.46	15.05	14.22	15.33	14.29	20.36	9.93	8.61	7.56	8.07	5.56	30.23	12.81	30.78	7.81	18.74	15.71	12.75	10.7	18.15	20.62
1552615_at	ACACB: acetyl-Coenzyme A carboxylase beta	NM_001093	32	gb:NM_001093.1 /DB_XREF=gi:4501854 /GEN=ACACB /TID=Hs2.183857.1 /CNT=45 /FEA=FLmRNA /TIER=FL /STK=2 /LL=32 /UG=Hs.183857 /DEF=Homo sapiens acetyl-Coenzyme A carboxylase beta (ACACB), mRNA. /PROD=acetyl-Coenzyme A carboxylase beta /FL=gb:NM_001093.1 gb:U89344.1	60.06	82.02	59.31	64.12	57.8	58.11	54.78	65.99	67.43	55.59	47.23	60.06	52.32	44.54	49.2	42.59	50.48	59.07	56.42	67.81	52.07	65.11	59.47	58.87	48.28	42.88	57.98	57.43	56.39	53.98	52.58	45.21	62.25	46.52	70.92	66.57	66.29	49.54	73.62	44.42	52.99	52.41	43.66	49.64	52.8
1552616_a_at	ACACB: acetyl-Coenzyme A carboxylase beta	NM_001093	32	gb:NM_001093.1 /DB_XREF=gi:4501854 /GEN=ACACB /TID=Hs2.183857.1 /CNT=45 /FEA=FLmRNA /TIER=FL /STK=2 /LL=32 /UG=Hs.183857 /DEF=Homo sapiens acetyl-Coenzyme A carboxylase beta (ACACB), mRNA. /PROD=acetyl-Coenzyme A carboxylase beta /FL=gb:NM_001093.1 gb:U89344.1	3.85	8.32	5.16	15.12	2.15	4.76	7.79	4.87	15.36	14.14	3.64	2.16	7.83	1.35	10.68	1.39	7.59	19.99	6.98	6.48	16.03	9.02	10.64	11.78	21.93	11.59	5.5	9.4	15.15	4.82	9.44	11.76	4	7.33	11.17	9.78	8.38	30.49	3.63	5.15	8.66	8.3	8.66	6.58	14.3
1565740_at	ACACB: Acetyl-Coenzyme A carboxylase beta	BU626066	32	gb:BU626066 /DB_XREF=gi:23292281 /DB_XREF=UI-H-FG1-bgq-g-09-0-UI.s1 /CLONE=UI-H-FG1-bgq-g-09-0-UI /TID=Hs2.349073.1 /CNT=4 /FEA=mRNA /TIER=ConsEnd /STK=0 /UG=Hs.349073 /UG_TITLE=Homo sapiens cDNA FLJ35302 fis, clone PROST2009470.	7.32	1.02	2.91	3.29	6.96	1	4.02	2.13	2.44	6.34	1	4.37	7.26	7.61	3.71	5.4	1	2.47	2.83	4.29	6.54	3.85	2.41	3.73	2.21	1.56	8.4	3.99	1.78	2.65	3.22	2.56	2.19	1.95	4.52	3.67	1.58	5.61	4.68	3.26	1	2.93	2.52	2.81	5.44
219986_s_at	ACAD10: acyl-Coenzyme A dehydrogenase family, member 10	NM_025247	80724	gb:NM_025247.1 /DB_XREF=gi:13376863 /GEN=MGC5601 /FEA=FLmRNA /CNT=13 /TID=Hs.64211.0 /TIER=FL /STK=0 /UG=Hs.64211 /LL=80724 /DEF=Homo sapiens hypothetical protein MGC5601 (MGC5601), mRNA. /PROD=hypothetical protein MGC5601 /FL=gb:NM_025247.1 gb:BC003698.1	126.72	141.03	130.6	114.64	89.71	152.04	156.11	134.06	121.24	142.27	124.1	169.43	142.88	166.53	150.39	117.12	113.62	122.73	90.11	136.9	135.94	115.13	135.77	107.4	143.45	145.01	148.48	116.13	142.67	111	95.31	98.63	125.77	128.86	132.09	99.93	109.74	151.66	151.01	135.02	128.35	111.7	145.67	137.74	110.41
237482_s_at	ACAD10: acyl-Coenzyme A dehydrogenase family, member 10	AA826948	80724	gb:AA826948 /DB_XREF=gi:2900945 /DB_XREF=ob52e06.s1 /CLONE=IMAGE:1335010 /FEA=EST /CNT=9 /TID=Hs.198529.0 /TIER=ConsEnd /STK=2 /UG=Hs.198529 /UG_TITLE=ESTs, Weakly similar to similar to acyl-CoA dehydrogenases and epoxide hydrolases (C.elegans)	23.05	19.32	30.6	19.8	20.19	26.31	26.82	21.23	10.72	11.01	21.03	23.04	26.25	25.77	16.94	21.88	31.05	26.21	19.72	17.2	13.53	32.81	25.57	30.19	31.43	15.25	22.51	29.3	26.41	21.6	21.1	10.56	25.57	15.75	22.63	9.01	18.63	23.25	20.77	24.08	24.59	18.45	20.15	16.46	18.25
238655_at	ACAD10: acyl-Coenzyme A dehydrogenase family, member 10	AL530994	80724	gb:AL530994 /DB_XREF=gi:12794487 /DB_XREF=AL530994 /CLONE=CS0DD003YI23 (5 prime) /FEA=EST /CNT=7 /TID=Hs.279653.0 /TIER=ConsEnd /STK=0 /UG=Hs.279653 /UG_TITLE=ESTs, Weakly similar to HYES_HUMAN SOLUBLE EPOXIDE HYDROLASE (H.sapiens)	29.43	34.9	177.51	44.15	45.4	45.18	55.72	36.98	46.88	33.11	41.32	52.41	41.03	38.29	75.61	50.05	81.97	66.63	39.77	34.25	40.26	48.19	34.87	45.23	41.4	32.66	26.02	53.37	41.69	64.32	39.32	22.65	59.46	35.55	21.76	29.62	32.2	37.39	25.09	86.47	33.57	32.64	41.71	38.64	41.86
221669_s_at	ACAD8: acyl-Coenzyme A dehydrogenase family, member 8	BC001964	27034	gb:BC001964.1 /DB_XREF=gi:12805020 /FEA=FLmRNA /CNT=1 /TID=Hs.14791.1 /TIER=FL /STK=0 /UG=Hs.14791 /LL=27034 /UG_GENE=ACAD8 /DEF=Homo sapiens, acyl-Coenzyme A dehydrogenase family, member 8, clone MGC:4966, mRNA, complete cds. /PROD=acyl-Coenzyme A dehydrogenase family, member 8 /FL=gb:BC001964.1	216.79	225.25	220.43	241.65	203.94	222.43	269.49	199.6	235.91	261.44	241.34	193.74	234.16	212.11	307.89	207.04	242.2	266.49	268.94	289.43	208.43	275.05	269.13	233.61	307.53	255.49	212.79	232.67	212.88	259.66	322.48	270.63	272.9	231.44	206.65	244.94	208.88	272.91	242.67	286.35	256.9	277.71	282.84	291.1	236.14
238175_at	ACAD8: Acyl-Coenzyme A dehydrogenase family, member 8	AI806909	27034	gb:AI806909 /DB_XREF=gi:5393475 /DB_XREF=wf36g04.x1 /CLONE=IMAGE:2357718 /FEA=EST /CNT=5 /TID=Hs.66095.0 /TIER=ConsEnd /STK=5 /UG=Hs.66095 /UG_TITLE=ESTs	4.74	11.55	7.44	31.63	10.58	8.64	12.15	13.2	15.95	10.65	15.27	12.33	15.49	16.8	11.67	11.08	11.29	4.4	8.97	9.06	8.21	11.39	8.63	10.91	10.11	13.64	6.2	4.3	7.77	7.26	22.54	2.46	10.33	12.65	12.69	9.08	4.77	7.26	8.75	11.41	8.18	12.01	5.81	9.49	5.16
239976_at	ACAD9: Acyl-Coenzyme A dehydrogenase family, member 9	AW182960	28976	gb:AW182960 /DB_XREF=gi:6451420 /DB_XREF=xj65e10.x1 /CLONE=IMAGE:2662122 /FEA=EST /CNT=4 /TID=Hs.156307.0 /TIER=ConsEnd /STK=4 /UG=Hs.156307 /UG_TITLE=ESTs	25.14	17.91	19.75	23.52	23.89	16	22.93	30.12	16.48	24.88	25.02	24.22	19.42	26.29	18.26	31.71	23.6	27.96	32.43	18.95	26.76	17.72	24.6	21.29	36.74	23.41	19.46	19.5	28.57	21.73	29.97	24.82	19.37	23.61	27.72	22.92	21.84	26.75	24.11	22.22	15.01	24.77	23.57	22.66	19.65
1560917_at	ACAD9: Acyl-Coenzyme A dehydrogenase family, member 9	AF086232	28976	gb:AF086232.1 /DB_XREF=gi:3483577 /TID=Hs2.434259.1 /CNT=4 /FEA=mRNA /TIER=ConsEnd /STK=2 /UG=Hs.434259 /UG_TITLE=Homo sapiens full length insert cDNA clone ZD17D11 /DEF=Homo sapiens full length insert cDNA clone ZD17D11.	8.61	14.41	14.04	9.12	20.54	11.5	16.22	20.26	15.12	19.39	14.22	17.11	20.29	17.76	21.38	18.84	19.6	7.2	17.81	10.43	22.12	8.09	8.05	10.68	11.29	14.91	10.59	7.5	8.61	16.2	13.53	7.55	8.63	4.7	11.35	10.67	14.34	15.8	21.91	10.57	7.33	10.95	12.62	3.02	7.84
206068_s_at	ACADL: acyl-Coenzyme A dehydrogenase, long chain	AI367275	33	gb:AI367275 /DB_XREF=gi:4137020 /DB_XREF=qz42d01.x1 /CLONE=IMAGE:2029537 /FEA=FLmRNA /CNT=30 /TID=Hs.1209.0 /TIER=Stack /STK=11 /UG=Hs.1209 /LL=33 /UG_GENE=ACADL /UG_TITLE=acyl-Coenzyme A dehydrogenase, long chain /FL=gb:NM_001608.1 gb:M74096.1	5.15	8.94	6.19	3.15	2.37	5.86	4.7	11.35	6.42	3.35	3.83	5.25	3.9	5.29	3.43	4.46	6.35	31.09	5.02	4.66	4.26	5.01	9.92	5.77	9.62	6.42	3.47	4.02	6.41	12.48	2.68	7.65	4.89	4.64	6.03	10.53	15.98	10.55	4.22	5.05	5.52	2.7	12.38	6.5	3.69
206069_s_at	ACADL: acyl-Coenzyme A dehydrogenase, long chain	NM_001608	33	gb:NM_001608.1 /DB_XREF=gi:4501856 /GEN=ACADL /FEA=FLmRNA /CNT=30 /TID=Hs.1209.0 /TIER=FL /STK=0 /UG=Hs.1209 /LL=33 /DEF=Homo sapiens acyl-Coenzyme A dehydrogenase, long chain (ACADL), mRNA. /PROD=acyl-Coenzyme A dehydrogenase, long chainprecursor /FL=gb:NM_001608.1 gb:M74096.1	28.23	4.03	17.86	20.34	18.22	24.1	13.56	22.12	18.67	11.36	10.78	16.23	25.08	16.75	13.16	22.51	17.81	19.08	4.04	31.44	10.12	25.95	17.67	12.73	17.93	10.87	9.27	22.1	8.21	14.88	16.8	15.38	10.33	14.52	22.7	26.97	28.2	20.89	8.62	23.06	16.48	13.83	14.99	24.29	6.65
202366_at	ACADS: acyl-Coenzyme A dehydrogenase, C-2 to C-3 short chain	NM_000017	35	gb:NM_000017.1 /DB_XREF=gi:4557232 /GEN=ACADS /FEA=FLmRNA /CNT=171 /TID=Hs.127610.0 /TIER=FL+Stack /STK=25 /UG=Hs.127610 /LL=35 /DEF=Homo sapiens acyl-Coenzyme A dehydrogenase, C-2 to C-3 short chain (ACADS), nuclear gene encoding mitochondrial protein, mRNA. /PROD=acyl-Coenzyme A dehydrogenase, C-2 to C-3 shortchain precursor /FL=gb:M26393.1 gb:BC004815.1 gb:NM_000017.1	208.88	172.99	224.32	201.07	210.14	214.32	187.08	232.88	187.65	174.75	185.76	295.77	230.04	254.46	227.85	219.26	232.56	239.58	240.35	202.16	147.13	247.67	114.62	178.58	180.36	114.17	211.78	243.04	121.42	147.51	155.09	255.82	207.63	233.47	263.8	217.89	302.17	172.76	196.98	194.21	227.28	164.58	152.17	230.84	214.03
205355_at	ACADSB: acyl-Coenzyme A dehydrogenase, short/branched chain	NM_001609	36	gb:NM_001609.1 /DB_XREF=gi:4501858 /GEN=ACADSB /FEA=FLmRNA /CNT=46 /TID=Hs.81934.0 /TIER=FL+Stack /STK=8 /UG=Hs.81934 /LL=36 /DEF=Homo sapiens acyl-Coenzyme A dehydrogenase, shortbranched chain (ACADSB), nuclear gene encoding mitochondrial protein, mRNA. /PROD=acyl-Coenzyme A dehydrogenase, shortbranchedchain precursor /FL=gb:U12778.1 gb:NM_001609.1	225.89	158.65	134.41	141.73	120.15	149.15	219.34	115	168.7	212.96	226.45	155.8	171.69	198.91	182.19	109.45	121.61	144.02	179.69	203.12	145.12	174.51	142.54	132.35	283.21	144.54	168.92	145.73	227.57	128.73	187.3	136.02	146.62	182.68	182.49	154.44	137.75	271.1	150.77	115.97	181.02	157.33	236.67	158.55	254.74
1554947_at	ACAT1: acetyl-Coenzyme A acetyltransferase 1 (acetoacetyl Coenzyme A thiolase)	BC010942	38	gb:BC010942.1 /DB_XREF=gi:15012079 /TID=Hs2.37.2 /CNT=3 /FEA=FLmRNA /TIER=FL /STK=1 /LL=38 /UG_GENE=ACAT1 /UG=Hs.37 /DEF=Homo sapiens, Similar to acetyl-Coenzyme A acetyltransferase 1 (acetoacetyl Coenzyme A thiolase), clone MGC:13582 IMAGE:4278329, mRNA, complete cds. /PROD=Similar to acetyl-Coenzyme A acetyltransferase 1(acetoacetyl Coenzyme A thiolase) /FL=gb:BC010942.1	15.61	14.13	10.78	14.85	11.05	15.8	11.13	7.29	6.92	14.88	11.25	10.4	5.98	17.55	6.64	6.92	12.44	9.76	19.79	11.96	9.99	14.12	15.04	14.34	10.81	15.33	13.78	8.04	11.89	3.36	12.17	12.88	9.69	15.64	11.22	14.42	9.88	14.65	11.85	21.31	13.83	8.55	9.37	11.8	7.32
1559239_s_at	ACAT1: Acetyl-Coenzyme A acetyltransferase 1 (acetoacetyl Coenzyme A thiolase)	AW750026	38	gb:AW750026 /DB_XREF=gi:7664958 /DB_XREF=PM2-BT0546-281299-003-e08 /TID=Hs2.397519.1 /CNT=6 /FEA=mRNA /TIER=ConsEnd /STK=0 /UG=Hs.397519 /UG_TITLE=Homo sapiens full length insert cDNA clone ZE16B08	6.85	4.24	4.61	11.69	3.23	9.86	42.21	18.34	10.7	11.52	6.91	30.15	17.57	24.8	9.98	18.69	14.85	17.26	7.24	13.07	15.59	11.24	13.64	11.95	11.1	5.79	10.09	12.15	15.26	6.56	6.93	11.36	3.75	7.82	7.04	10.67	16.9	17.67	31.57	16.05	8.67	15.31	5.99	5.14	11.81
219413_at	ACBD4: acyl-Coenzyme A binding domain containing 4	NM_024722	79777	gb:NM_024722.1 /DB_XREF=gi:13376028 /GEN=FLJ13322 /FEA=FLmRNA /CNT=30 /TID=Hs.110298.0 /TIER=FL+Stack /STK=18 /UG=Hs.110298 /LL=79777 /DEF=Homo sapiens hypothetical protein FLJ13322 (FLJ13322), mRNA. /PROD=hypothetical protein FLJ13322 /FL=gb:NM_024722.1	24.68	26.89	29.02	24.95	27.99	26.32	21.18	21.41	40.6	28.24	26.01	28.85	28.29	38.93	34.73	34.65	38.05	31.26	27.1	33.57	22.87	28.58	26.18	28.33	34.46	21.39	39.76	19.07	24.36	31.94	16.38	19.27	25.22	27.79	20.6	24.43	35.42	31.17	39.78	25.03	26.69	21.8	29.72	22.35	7.6
1568877_a_at	ACBD5: acyl-Coenzyme A binding domain containing 5	BC025309	91452	gb:BC025309.1 /DB_XREF=gi:19263931 /TID=Hs2.14051.4 /CNT=4 /FEA=mRNA /TIER=ConsEnd /STK=1 /LL=91452 /UG_GENE=DKFZp434A2417 /UG=Hs.14051 /UG_TITLE=endozepine-related protein precursor /DEF=Homo sapiens, clone IMAGE:5458203, mRNA.	188.44	201.81	174.38	187.5	204.42	204.18	223.41	195.61	225.23	185.89	234.77	204.72	228.81	247.47	168.13	192.8	165.99	224.83	221.34	233.95	216.84	220.03	191.55	222.08	212.55	185.57	188.14	210.87	169.47	165.67	171.6	163.92	201.12	184.75	163.11	251.31	178.41	230.37	255.94	180.28	213.72	153.41	174.38	162.27	173.22
239731_at	ACBD6: Acyl-Coenzyme A binding domain containing 6	AI674685	84320	gb:AI674685 /DB_XREF=gi:4875165 /DB_XREF=wd19c03.x1 /CLONE=IMAGE:2328580 /FEA=EST /CNT=4 /TID=Hs.200141.0 /TIER=ConsEnd /STK=4 /UG=Hs.200141 /UG_TITLE=ESTs	117.54	101.23	86.04	79.5	89.37	91.17	108.57	101.12	99.17	114.64	108.29	95.47	113.31	124.15	117.75	119.15	93.16	100.65	113.46	84.44	114.81	103.69	128.05	121.16	83.84	121.51	119.32	117.39	93.35	110.46	131.44	109.39	126.97	104.48	109.08	74.18	100.73	90.34	103.03	136.41	89.15	114.84	104.13	100.97	112.39
206690_at	ACCN1: amiloride-sensitive cation channel 1, neuronal (degenerin)	NM_001094	40	gb:NM_001094.2 /DB_XREF=gi:9998943 /GEN=ACCN1 /FEA=FLmRNA /CNT=15 /TID=Hs.6517.0 /TIER=FL /STK=0 /UG=Hs.6517 /LL=40 /DEF=Homo sapiens amiloride-sensitive cation channel 1, neuronal (degenerin) (ACCN1), mRNA. /PROD=neuronal amiloride-sensitive cation channel 1 /FL=gb:U57352.1 gb:NM_001094.2 gb:U50352.1	16.4	24.73	11.17	18.81	20.03	18.79	25.4	10.55	36.8	21.71	32.22	21.17	10.75	25.73	23.14	30.01	25.48	30.03	26.24	14.49	13.25	18.98	11.76	12.39	15.51	31.05	27.19	22.96	14.81	19.48	15.46	18.47	24.06	28.98	15.93	18.16	19.79	22.53	15.55	17.04	17.47	25.09	9.57	23.68	18.44
205156_s_at	ACCN2: amiloride-sensitive cation channel 2, neuronal	NM_020039	41	gb:NM_020039.1 /DB_XREF=gi:9943845 /GEN=ACCN2 /FEA=FLmRNA /CNT=41 /TID=Hs.274361.1 /TIER=FL+Stack /STK=10 /UG=Hs.274361 /LL=41 /DEF=Homo sapiens amiloride-sensitive cation channel 2, neuronal (ACCN2), transcript variant 1, mRNA. /PROD=amiloride-sensitive cation channel 2, neuronal,isoform a /FL=gb:NM_020039.1 gb:U78180.1	39.03	54.32	32.42	50.81	33.12	37.13	44.34	36.33	36.24	29.41	39.3	36.58	28.75	26.18	31.81	29.85	32.39	26.45	30.57	27.25	15.17	28.08	22.93	34.74	28.33	29.7	44.91	29.36	33.22	24.3	36.24	22.97	33.47	45.18	34.86	42.73	24.54	28.48	37.74	27.04	32.4	26.55	31.7	30.67	38.45
37953_s_at	ACCN2: amiloride-sensitive cation channel 2, neuronal	U78181	41	Cluster Incl. U78181:Human sodium channel 2 (hBNaC2) mRNA, complete cds /cds=(229,1815) /gb=U78181 /gi=1871169 /ug=Hs.87220 /len=3785	18.49	23.22	21.99	26.53	18.39	27.58	31.32	27.79	20.91	12.31	19.49	21.76	29.32	15.63	20.23	16.74	25.43	17.6	16.9	20.14	19.52	13.42	28.31	15.13	27.57	16.08	17.71	20.07	30.81	11.06	16.77	24.31	20.86	22.24	19.43	30.45	16.39	27.29	20.59	6.66	19.48	23.31	16.67	17.53	25.34
207561_s_at	ACCN3: amiloride-sensitive cation channel 3	NM_020322	9311	gb:NM_020322.1 /DB_XREF=gi:9998947 /GEN=ACCN3 /FEA=FLmRNA /CNT=4 /TID=Hs.98547.0 /TIER=FL /STK=2 /UG=Hs.98547 /LL=9311 /DEF=Homo sapiens amiloride-sensitive cation channel 3, testis (ACCN3), transcript variant 3, mRNA. /PROD=testis amiloride-sensitive cation channel 3,isoform c /FL=gb:AF195024.1 gb:NM_020322.1	19.66	20.61	36.56	10.76	13.21	17.59	12.01	15.71	28.44	28.69	23.54	15.49	24.06	9.71	10.45	28.6	5.8	5.91	24.71	22.49	11.05	29.3	25.64	24.35	23.57	13.57	47.59	5.9	11.38	24.52	10.77	31.34	9.25	31.92	12.72	22.4	9.17	14.41	36.48	20.49	17.44	27.62	5.68	20.14	14.22
221226_s_at	ACCN4: amiloride-sensitive cation channel 4, pituitary	NM_018674	55515	gb:NM_018674.1 /DB_XREF=gi:8922082 /GEN=ASIC4 /FEA=FLmRNA /CNT=1 /TID=Hs.87469.0 /TIER=FL /STK=0 /UG=Hs.87469 /LL=55515 /DEF=Homo sapiens putative acid-sensing ion channel (ASIC4), mRNA. /PROD=putative acid-sensing ion channel /FL=gb:NM_018674.1	4.59	1.93	1.16	1.02	1	2.07	1.65	1.28	4.02	4.87	1.22	1	5.44	8.9	6.57	2.39	2.09	2.07	4.8	5.19	8.9	8.78	7.99	8.47	8.01	3.04	8.18	3.72	17.28	2.78	1.93	10.55	3.92	6.57	5.26	1.55	1.32	2.47	1.17	5.34	10.08	5.46	6.74	7.35	1.38
1564504_at	ACCN5: amiloride-sensitive cation channel 5, intestinal	AJ252011	51802	gb:AJ252011.1 /DB_XREF=gi:7406622 /TID=Hs2.381349.1 /CNT=1 /FEA=mRNA /TIER=ConsEnd /STK=0 /LL=51802 /UG_GENE=INAC /UG=Hs.381349 /UG_TITLE=amiloride-sensitive sodium channel /DEF=Homo sapiens partial mRNA for amiloride-sensitive sodium channel (hINaC gene).	6.64	9.18	2.16	2.93	12.18	13.38	6.29	10.25	7.01	5.75	10.34	9.2	8.79	9.36	5.85	4.97	5.24	9.84	13.88	3.96	3.23	9.02	6.75	3.5	3.38	4.19	8.11	6.36	2.89	5.72	11.19	3.69	10.55	3.66	10.52	4.11	8.49	7.13	7.3	13.09	3.32	10.87	11.17	5.15	11.69
209749_s_at	ACE: angiotensin I converting enzyme (peptidyl-dipeptidase A) 1	AI623989	1636	gb:AI623989 /DB_XREF=gi:4648920 /DB_XREF=ts25c07.x1 /CLONE=IMAGE:2229612 /FEA=FLmRNA /CNT=83 /TID=Hs.298469.1 /TIER=Stack /STK=43 /UG=Hs.298469 /LL=1636 /UG_GENE=ACE /UG_TITLE=angiotensin I converting enzyme (peptidyl-dipeptidase A) 1 /FL=gb:M26658.1	8.73	8.44	5.27	12.08	2.86	1	2.57	3.22	8.03	3.78	4.78	1.51	2.43	3.63	1.99	5.96	4.21	2.45	1	11.4	1	10.68	4.16	1.13	1.67	5.09	10.23	2.44	2.95	1	4.49	10.8	1.71	7.65	2.6	6.63	4.08	2.54	1.99	9.66	1	2.85	1.9	3.96	4.33
227463_at	ACE: angiotensin I converting enzyme (peptidyl-dipeptidase A) 1	AW057540	1636	gb:AW057540 /DB_XREF=gi:5933179 /DB_XREF=wy60d11.x1 /CLONE=IMAGE:2552949 /FEA=EST /CNT=27 /TID=Hs.126900.0 /TIER=Stack /STK=22 /UG=Hs.126900 /UG_TITLE=ESTs	5.48	3.13	5.43	1	1.93	6.45	5.3	4.93	5.36	2.41	2.57	1	8.18	1	1	3.87	3.22	2.9	1.84	1	1.05	6.49	1	1.53	4.96	2.2	7.86	3.73	4.81	2.69	2.25	3.53	4.54	6.45	2.57	1.6	2.25	1.6	5.81	2.25	6.45	1	1.74	4.19	1
219962_at	ACE2: angiotensin I converting enzyme (peptidyl-dipeptidase A) 2	NM_021804	59272	gb:NM_021804.1 /DB_XREF=gi:11225608 /GEN=ACE2 /FEA=FLmRNA /CNT=27 /TID=Hs.178098.0 /TIER=FL+Stack /STK=12 /UG=Hs.178098 /LL=59272 /DEF=Homo sapiens angiotensin I converting enzyme (peptidyl-dipeptidase A) 2 (ACE2), mRNA. /PROD=angiotensin I converting enzyme(peptidyl-dipeptidase A) 2 /FL=gb:NM_021804.1 gb:AF241254.1 gb:AB046569.1 gb:AF291820.1	34.01	5.44	7.68	8.51	15.14	15.56	15.31	19.56	14.55	26.55	8.53	17.83	11.92	9.36	18.06	7.57	10.44	11.36	9.33	24.95	8.5	8.47	9.7	19.46	17.22	13.27	29.03	1.56	21.27	14.36	10.86	8.43	10.41	12.2	19.52	6.76	5.93	20.27	19.35	25.97	23.82	23.6	26.97	9.94	19.71
222257_s_at	ACE2: angiotensin I converting enzyme (peptidyl-dipeptidase A) 2	AK026461	59272	gb:AK026461.1 /DB_XREF=gi:10439331 /FEA=mRNA /CNT=1 /TID=Hs.178098.1 /TIER=ConsEnd /STK=0 /UG=Hs.178098 /LL=59272 /UG_GENE=ACE2 /UG_TITLE=angiotensin I converting enzyme (peptidyl-dipeptidase A) 2 /DEF=Homo sapiens cDNA: FLJ22808 fis, clone KAIA2925.	13.66	15.26	14.16	8.67	12.37	26.39	15.61	20.19	5.94	16.2	17.74	17.76	14.01	15.08	8.25	20.49	13.74	7.54	12.14	15.56	14.6	21.07	11.45	8.29	13.95	9.79	12.07	6.45	13.85	13.59	13.36	9.07	12.77	10.2	18.96	8.11	11.84	15.66	16.36	20.49	15.09	13.67	13.2	7.35	9.74
220951_s_at	ACF: apobec-1 complementation factor	NM_014576	29974	gb:NM_014576.1 /DB_XREF=gi:7656852 /GEN=ACF /FEA=FLmRNA /CNT=5 /TID=Hs.8349.0 /TIER=FL /STK=0 /UG=Hs.8349 /LL=29974 /DEF=Homo sapiens Apobec-1 complementation factor; APOBEC-1 stimulating protein (ACF), mRNA. /PROD=Apobec-1 complementation factor; APOBEC-1stimulating protein /FL=gb:NM_014576.1 gb:AF209192.1 gb:AF271789.1	38.28	28.3	31.69	34.44	23.39	43.19	35.88	42.01	23.69	19.24	42.41	28.58	32.64	25.13	29.36	23.23	39.75	27.05	31.29	27.49	31.46	24.84	22.85	25	22.74	31.34	37.15	24.52	27.25	36.01	27.06	31.41	28.23	31.09	38.49	32.17	28.31	34.41	22.71	24.24	29.34	24.63	23.83	20.5	32.4
205377_s_at	ACHE: acetylcholinesterase (Yt blood group)	AI190022	43	gb:AI190022 /DB_XREF=gi:3741231 /DB_XREF=qd35e12.x1 /CLONE=IMAGE:1731502 /FEA=FLmRNA /CNT=66 /TID=Hs.154495.0 /TIER=Stack /STK=33 /UG=Hs.154495 /LL=43 /UG_GENE=ACHE /UG_TITLE=acetylcholinesterase (YT blood group) /FL=gb:NM_015831.1	9.66	11.41	14.81	11.18	11.42	14.55	11.07	4.06	5.36	9.9	15.43	5.53	8.67	14.89	14.35	10.69	17.43	19	13.5	12.52	10.66	5.13	14.46	9.19	5.94	5.8	12.06	8.73	11.65	5.31	10.47	2.35	5.02	11.92	6.75	6.47	15.03	14.52	14.34	4.33	6.41	6.38	8.75	14.72	17.87
205378_s_at	ACHE: acetylcholinesterase (Yt blood group)	NM_015831	43	gb:NM_015831.1 /DB_XREF=gi:7710111 /GEN=ACHE /FEA=FLmRNA /CNT=66 /TID=Hs.154495.0 /TIER=FL /STK=1 /UG=Hs.154495 /LL=43 /DEF=Homo sapiens acetylcholinesterase (YT blood group) (ACHE), transcript variant E4-E5, mRNA. /PROD=acetylcholinesterase PI-linked form precursor /FL=gb:NM_015831.1	12.83	13.4	10.2	11.26	11.67	9.89	10.32	12.37	9.42	9.89	18.45	15.37	11.84	12.24	12.59	15.08	14.04	8.31	15.96	15.15	21.69	12.05	19.01	18.28	17.03	17.86	17.59	11.51	21.04	21.11	13.51	15.27	4.4	19.63	14.5	10.64	10.79	7	13.99	17.71	21.87	6.91	19.78	19.81	15.13
210332_at	ACHE: acetylcholinesterase (Yt blood group)	M55040	43	gb:M55040.1 /DB_XREF=gi:177974 /GEN=ACHE /FEA=FLmRNA /CNT=9 /TID=Hs.154495.2 /TIER=ConsEnd /STK=0 /UG=Hs.154495 /LL=43 /DEF=Human acetylcholinesterase (ACHE) mRNA, complete cds. /PROD=acetylcholinesterase /FL=gb:M55040.1	12.96	25.36	26.09	30.42	22.55	21.59	30.23	30.53	32.93	22.38	22.14	24.59	26.35	19.16	22.12	28.69	31.33	34.44	19.14	35.05	21.99	22.48	18.53	26.25	31.86	25.54	27.95	24.61	17.28	35.33	24.75	22.61	19.99	17.88	22.7	30.56	24.45	25.45	28.33	21.2	31.83	32.98	23.43	28.08	23.34
243249_at	ACIN1: Apoptotic chromatin condensation inducer 1	AL040360	22985	gb:AL040360 /DB_XREF=gi:5409314 /DB_XREF=DKFZp434O0813_s1 /CLONE=DKFZp434O0813 /FEA=EST /CNT=4 /TID=Hs.162203.0 /TIER=ConsEnd /STK=3 /UG=Hs.162203 /UG_TITLE=ESTs, Weakly similar to alternatively spliced product using exon 13A (H.sapiens)	146.53	169.14	198.95	128.79	186.93	249.36	201.15	203.46	223.58	204.08	188.79	270.98	243.25	238.53	216.8	249.25	206.54	248.14	189.86	194.15	218.2	234.29	236.73	232.67	218.85	229.24	228.93	190.65	204.57	235.13	184.96	221.02	186.42	227.25	200.78	144.82	226.76	177.77	240.07	275.56	147.69	227.29	203.67	227.5	190.46
230602_at	ACMSD: aminocarboxymuconate semialdehyde decarboxylase	AW025340	130013	gb:AW025340 /DB_XREF=gi:5878870 /DB_XREF=wu73g05.x1 /CLONE=IMAGE:2525720 /FEA=EST /CNT=15 /TID=Hs.13197.0 /TIER=Stack /STK=14 /UG=Hs.13197 /UG_TITLE=ESTs	4.6	7.55	10.02	10.34	12.77	13.02	5.38	14.58	11.52	12.49	11.94	20.55	6.16	9.23	11.43	4.08	6.46	9.35	8.56	10.08	7.7	11.19	9.69	3.8	7.51	5.5	8.52	6.64	3.19	9.56	14.07	6.2	7.64	5.38	5.94	7.39	4	6.18	8.26	3.86	8.02	10.36	6.69	9.44	4.93
236387_at	ACMSD: Aminocarboxymuconate semialdehyde decarboxylase	AW514083	130013	gb:AW514083 /DB_XREF=gi:7152165 /DB_XREF=xt81a09.x1 /CLONE=IMAGE:2792824 /FEA=EST /CNT=9 /TID=Hs.190135.0 /TIER=ConsEnd /STK=1 /UG=Hs.190135 /UG_TITLE=ESTs	3.86	8.17	8.1	12.23	6.76	7.85	6.72	6.27	7.19	13.54	14.34	10.77	12.34	10.34	12.58	9	5.89	14.97	4.41	8.13	10.49	10.31	6.93	8.78	9.81	8.79	10.96	3.48	19.16	4.79	6.43	9	6.42	8.55	8.25	2.32	11.1	13.43	9.94	12.05	5.58	6.38	6.75	14.05	8.69
207071_s_at	ACO1 /// ANKRD15: aconitase 1, soluble /// ankyrin repeat domain 15	NM_002197	23189 /// 48	gb:NM_002197.1 /DB_XREF=gi:8659554 /GEN=ACO1 /FEA=FLmRNA /CNT=6 /TID=Hs.154721.0 /TIER=FL /STK=0 /UG=Hs.154721 /LL=48 /DEF=Homo sapiens aconitase 1, soluble (ACO1), mRNA. /PROD=aconitase 1 /FL=gb:NM_002197.1	158.71	123.23	181.57	212.6	198.28	220.05	148.66	204.84	126.34	266.64	178.76	241.74	214.31	256.88	177.24	234.23	133.59	151.21	168.27	160.83	195.55	215.22	248.55	243.83	287.94	113.46	247.92	321.43	194.3	272.37	239.47	262.32	192.4	235.33	209.62	254.19	258.04	135.63	202.32	192.17	281.78	216.93	101.65	228.56	170.05
214763_at	ACOT11: acyl-CoA thioesterase 11	AK023937	26027	gb:AK023937.1 /DB_XREF=gi:10436031 /FEA=mRNA /CNT=18 /TID=Hs.234786.0 /TIER=ConsEnd /STK=3 /UG=Hs.234786 /LL=26027 /UG_GENE=KIAA0707 /UG_TITLE=KIAA0707 protein /DEF=Homo sapiens cDNA FLJ13875 fis, clone THYRO1001374, weakly similar to CYTOSOLIC ACYL COENZYME A THIOESTER HYDROLASE (EC 3.1.2.2).	20.83	19.64	25.84	27.44	34.4	31.63	19.87	23.08	24.66	26.9	40.61	28.11	20.61	27.91	29.4	25.18	26.49	28.86	31.13	28.27	14.69	23.37	18.11	22.34	28.87	15.09	35.4	16.57	35.7	18.67	32.66	11.86	26.86	23.06	31.16	26.14	21	33.97	20.32	10.68	17.86	24.55	22.2	19.02	28.81
1554938_a_at	ACOT11: acyl-CoA thioesterase 11	AF416922	26027	gb:AF416922.1 /DB_XREF=gi:17646238 /TID=Hs2.234786.5 /CNT=3 /FEA=FLmRNA /TIER=FL /STK=1 /LL=26027 /UG_GENE=THEA /UG=Hs.234786 /DEF=Homo sapiens brown fat inducible thioesterase 2 mRNA, complete cds, alternatively spliced. /PROD=brown fat inducible thioesterase 2 /FL=gb:AF416922.1	7.92	3.91	7.14	5.53	4.66	11.88	4.14	9.16	4.44	7.15	7.44	5.67	5.82	13.36	3.04	8.23	6.26	13.34	8.83	8.44	7.2	5.91	3.66	3.56	5.63	3.93	10.89	4.63	9.59	10.52	7.45	6.37	1.32	10.17	9.45	3.25	9.49	10.26	10.57	5.82	2.8	13.34	11.41	12.53	11.06
1555321_at	ACOT11: acyl-CoA thioesterase 11	BC001517	26027	gb:BC001517.1 /DB_XREF=gi:16306685 /TID=Hs2.234786.6 /CNT=1 /FEA=FLmRNA /TIER=FL /STK=1 /LL=26027 /UG_GENE=THEA /UG=Hs.234786 /DEF=Homo sapiens, clone MGC:2838 IMAGE:2966784, mRNA, complete cds. /PROD=Unknown (protein for MGC:2838) /FL=gb:BC001517.1	20.7	23.35	10.21	28.27	13.41	24.25	27.16	29.36	32.74	34.14	33.68	26.38	24.57	34.05	32.29	17.2	35.98	34.79	21.87	30.46	26.27	25.54	9.07	27.86	24.66	22.63	36.17	20.03	33.45	17.76	28.14	13.28	36.04	34.14	42.56	31.32	35.5	24.94	31.64	23.99	27.42	26.62	33.45	24.51	26.93
238160_at	ACOT12: acyl-CoA thioesterase 12	R06750	134526	gb:R06750 /DB_XREF=gi:757370 /DB_XREF=yf11c01.s1 /CLONE=IMAGE:126528 /FEA=EST /CNT=20 /TID=Hs.108311.0 /TIER=ConsEnd /STK=0 /UG=Hs.108311 /UG_TITLE=ESTs, Weakly similar to T00351 hypothetical protein KIAA0707 (H.sapiens)	5.48	11.78	11.44	7.11	12.18	17.32	9.65	5.15	5.79	13.35	16.72	16.91	12.87	6.14	14.11	11.22	6.26	14.46	8.27	7.72	13.89	1	6.21	22.32	9.83	10.38	9.92	13.08	12.12	13.73	4.58	5.52	8.22	11.8	9.22	7.41	13.69	7.22	12.56	17.86	12.63	7.17	4.19	7.41	9.92
202982_s_at	ACOT2 /// ACOT1 /// LOC653878: acyl-CoA thioesterase 2 /// acyl-CoA thioesterase 1 /// similar to Cytosolic acyl coenzyme A thioester hydrolase, inducible (Long chain acyl-CoA thioester hydrolase) (Long chain acyl-CoA hydrolase) (CTE-I) (CTE-Ib)	NM_006821	10965 /// 641371 /// 653878	gb:NM_006821.1 /DB_XREF=gi:13375613 /GEN=ZAP128 /FEA=FLmRNA /CNT=168 /TID=Hs.299629.0 /TIER=FL+Stack /STK=97 /UG=Hs.299629 /LL=10965 /DEF=Homo sapiens peroxisomal long-chain acyl-coA thioesterase (ZAP128), mRNA. /PROD=peroxisomal long-chain acyl-coA thioesterase /FL=gb:AY005822.1 gb:NM_006821.1 gb:BC004436.1	193.62	252.34	154.16	358.52	266.71	317.17	343.61	311.76	219.48	228.05	358.62	318.03	285.69	338.43	149.14	319.47	320.52	274.72	633.83	136.38	276.18	282	231.87	318.03	244.15	61.57	118.22	364.05	109.89	253.06	214.8	355.52	467.75	265.75	190.5	349.9	294.56	215.88	293.08	249.17	359.15	213.34	324.06	490.6	325.59
229534_at	ACOT4: acyl-CoA thioesterase 4	AA046424	122970	gb:AA046424 /DB_XREF=gi:1526335 /DB_XREF=zk70e10.s1 /CLONE=IMAGE:488202 /FEA=EST /CNT=19 /TID=Hs.49433.0 /TIER=Stack /STK=8 /UG=Hs.49433 /UG_TITLE=ESTs, Weakly similar to YZ28_HUMAN HYPOTHETICAL PROTEIN ZAP128 (H.sapiens)	43.05	44.99	185.7	100.94	216.23	199.63	132.22	162.13	107.99	95.65	187.95	205.66	95.27	173.41	116.57	264.46	207.65	100.11	438.44	58.99	185.09	212.72	127.89	245.23	92.71	16.74	62.85	155.09	31.99	138.43	23.74	224.05	393.83	56.5	130.52	264.3	112.53	169.29	96.12	76.74	315.13	59.26	166.39	78.25	114.8
241949_at	ACOT6: acyl-CoA thioesterase 6	BF109853	641372	gb:BF109853 /DB_XREF=gi:10939543 /DB_XREF=7l70b10.x1 /CLONE=IMAGE:3526626 /FEA=EST /CNT=3 /TID=Hs.122038.0 /TIER=ConsEnd /STK=3 /UG=Hs.122038 /UG_TITLE=ESTs, Weakly similar to YZ28_HUMAN HYPOTHETICAL PROTEIN ZAP128 (H.sapiens)	4.19	3.31	2.62	4.83	4.81	1.18	3.87	11.17	7.28	6.2	1.75	6.93	4.02	4.45	4.75	3.99	6.16	3.52	2.75	6.04	1.6	2.31	6.28	2.85	6.57	2.66	4.26	2.02	2.88	4.46	4.19	7.01	3.86	6.69	3.55	7.47	5.77	5.6	5.82	4.52	8.12	4.78	2.55	7.15	3.9
215728_s_at	ACOT7: acyl-CoA thioesterase 7	AL031848	11332	gb:AL031848 /DB_XREF=gi:4914512 /FEA=DNA_4 /CNT=3 /TID=Hs.8679.2 /TIER=ConsEnd /STK=0 /UG=Hs.8679 /LL=11332 /UG_GENE=HBACH /UG_TITLE=cytosolic acyl coenzyme A thioester hydrolase /DEF=Human DNA sequence from clone 202O8 on chromosome 1p36.11-36.31. Contains the 5 part of a gene for a novel rat Espin LIKE protein containing Ank repeats, the gene for the ortholog of rodent HES2 (Hairy and Enhacer o…	103.14	122.08	97.48	147.64	146.32	108.77	120.83	144.52	132.14	123.98	137.73	109.74	117.33	121.3	145.87	166.64	135.41	114.08	181.23	123.31	111.88	161.97	168.93	145.1	108.09	174.17	141.06	195.4	133.92	160.6	241.56	185.6	187.35	136.92	107.81	122.94	122.25	120.86	100.58	138.84	196.85	121.89	117.96	179.92	179.94
204212_at	ACOT8: acyl-CoA thioesterase 8	NM_005469	10005	gb:NM_005469.1 /DB_XREF=gi:4885564 /GEN=PTE1 /FEA=FLmRNA /CNT=74 /TID=Hs.283476.0 /TIER=FL+Stack /STK=40 /UG=Hs.283476 /LL=10005 /DEF=Homo sapiens peroxisomal acyl-CoA thioesterase (PTE1), mRNA. /PROD=peroxisomal acyl-CoA thioesterase /FL=gb:NM_005469.1 gb:AF124264.1 gb:AF014404.1	141.64	177.96	169.88	166.82	169.08	173.36	137.23	168.66	187.31	177.94	158.73	177.79	180.83	174.08	221.34	212.89	193.84	177.34	194.28	163.7	161.09	193.73	177.2	153.23	177.34	177.14	170.86	165.3	172.52	151.76	136.3	184.46	170.56	182.81	140.13	135.63	199.97	161.09	142.31	161.41	170.26	179.71	180.1	190.56	160.88
236514_at	ACOT8: Acyl-CoA thioesterase 8	AI885067	10005	gb:AI885067 /DB_XREF=gi:5590231 /DB_XREF=wl89c05.x1 /CLONE=IMAGE:2432072 /FEA=EST /CNT=7 /TID=Hs.6511.0 /TIER=ConsEnd /STK=6 /UG=Hs.6511 /UG_TITLE=ESTs	38.48	35.02	37.4	40.12	43.06	48.06	49.29	26.64	37.01	34.95	31.7	30.46	29.58	29.89	52.29	36.74	49.66	38.89	54.66	34.82	38	42.89	42.97	25.75	30.86	39.93	34.3	32.2	24.94	43.71	42.76	35.72	46.49	47.68	21.28	38.37	40.64	33.91	34.79	36.48	49.11	46.05	44.81	41.95	46.49
244484_at	ACOT8: Acyl-CoA thioesterase 8	BE501549	10005	gb:BE501549 /DB_XREF=gi:9703957 /DB_XREF=hw33f10.x1 /CLONE=IMAGE:3184747 /FEA=EST /CNT=4 /TID=Hs.107040.0 /TIER=ConsEnd /STK=3 /UG=Hs.107040 /UG_TITLE=ESTs	15.07	19.77	4	14.86	21.04	14.91	6.24	14.41	13.81	5.26	8.86	11.57	3.84	1.84	16.16	11.52	11.01	8.11	12.55	7.07	13.3	8.24	14.37	8.64	6.52	2.66	13.23	8.41	8	14.37	10.81	17.44	2.66	9.73	9.53	11.88	12.6	17.16	18.51	4.34	10.73	9.56	10.86	4.36	16.69
207656_s_at	ACOX1: acyl-Coenzyme A oxidase 1, palmitoyl	NM_004035	51	gb:NM_004035.2 /DB_XREF=gi:6031153 /GEN=ACOX1 /FEA=FLmRNA /CNT=2 /TID=Hs.167835.0 /TIER=FL /STK=0 /UG=Hs.167835 /LL=51 /DEF=Homo sapiens acyl-Coenzyme A oxidase 1, palmitoyl (ACOX1), transcript variant 1, mRNA. /PROD=acyl-Coenzyme A oxidase isoform a /FL=gb:NM_004035.2	19.78	13.34	13.14	10.81	8.36	14.05	8.65	9.07	20.82	6.72	10.89	10.37	16.14	17.42	10.58	8.36	13.4	13.5	5.49	17.4	14.63	17.44	10.54	17.71	15.58	10.87	9.56	7.84	16.5	13.4	16.86	14.58	9.09	11.43	15.75	13.21	6.78	3.57	13.53	10.94	5.91	12.06	18	8.99	8.6
209601_at	ACOX1: acyl-Coenzyme A oxidase 1, palmitoyl	S69189	51	gb:S69189.1 /DB_XREF=gi:545593 /GEN=AOX /FEA=FLmRNA /CNT=86 /TID=Hs.167835.2 /TIER=FL /STK=0 /UG=Hs.167835 /LL=51 /DEF=Homo sapiens peroxisomal acyl-coenzyme A oxidase mRNA, complete cds. /PROD=peroxisomal acyl-coenzyme A oxidase /FL=gb:U07866.1 gb:S69189.1	4.11	7.89	6.05	5.57	4.06	6.63	5.56	7.67	7.86	2.14	7.19	9.31	2.66	7.57	11.58	5.92	12.47	4.54	10.57	5.44	1.71	14.72	7.22	2.57	3.89	2.77	4.06	3.65	3.19	12.52	2.56	8.11	8.97	9.52	5.27	5.39	2.89	1.19	7.13	4.91	3.79	3.33	7	9.23	7.92
213501_at	ACOX1: acyl-Coenzyme A oxidase 1, palmitoyl	T62985	51	gb:T62985 /DB_XREF=gi:666642 /DB_XREF=yc15d05.s1 /CLONE=IMAGE:80745 /FEA=mRNA /CNT=34 /TID=Hs.167835.3 /TIER=Stack /STK=9 /UG=Hs.167835 /LL=51 /UG_GENE=ACOX1 /UG_TITLE=acyl-Coenzyme A oxidase 1, palmitoyl	198.16	235.23	251.07	209.48	224.16	211.86	211.99	179.3	227.01	200.8	232.94	226.5	239.05	214.1	263.56	243.69	303.98	273.34	219.73	243.31	251.89	297.27	314.98	231.09	231.93	186.21	240.81	322.87	205.52	274.09	304.46	235.5	310.38	199.55	165.77	226.72	243	210.96	180.25	261.79	291.96	258.1	241.22	359.12	259.65
227962_at	ACOX1: acyl-Coenzyme A oxidase 1, palmitoyl	BF435852	51	gb:BF435852 /DB_XREF=gi:11448167 /DB_XREF=nab42g02.x1 /CLONE=IMAGE:3268778 /FEA=EST /CNT=23 /TID=Hs.293649.0 /TIER=Stack /STK=9 /UG=Hs.293649 /UG_TITLE=ESTs	84.01	106.97	68.42	85.48	71.84	87.71	95.6	62.93	90.76	91.84	88.67	52.19	100.9	60.19	114.13	95.76	85.03	81.53	131.6	98.55	85.07	80.36	101.52	79.31	87.22	84.6	86.18	112.33	93.4	82	136.47	72.79	112.07	105.34	46.46	85.31	80.69	77.47	59.53	63.92	111.49	71.93	74.74	136.24	115.31
1556923_at	ACOX1: Acyl-Coenzyme A oxidase 1, palmitoyl	AW051321	51	gb:AW051321 /DB_XREF=gi:5913591 /DB_XREF=wy89c01.x1 /CLONE=IMAGE:2555712 /TID=Hs2.157049.1 /CNT=4 /FEA=mRNA /TIER=ConsEnd /STK=2 /UG=Hs.157049 /UG_TITLE=Homo sapiens cDNA FLJ30303 fis, clone BRACE2003269.	24.07	30.78	14.94	18.18	21.21	28.67	22.38	13.47	20.73	16.07	12.56	16.88	21.66	21.96	23.17	21.62	19.35	31.52	11.89	27.92	26.51	20.69	30	27.67	32.73	22.34	21.93	23.59	24.65	34.08	21.77	26	20.4	20.85	29.64	19.97	21.97	31.31	21.22	36.16	19.6	29.4	23.98	32.85	25.02
205364_at	ACOX2: acyl-Coenzyme A oxidase 2, branched chain	NM_003500	8309	gb:NM_003500.1 /DB_XREF=gi:4501868 /GEN=ACOX2 /FEA=FLmRNA /CNT=47 /TID=Hs.9795.0 /TIER=FL+Stack /STK=26 /UG=Hs.9795 /LL=8309 /DEF=Homo sapiens acyl-Coenzyme A oxidase 2, branched chain (ACOX2), mRNA. /PROD=acyl-Coenzyme A oxidase 2, branched chain /FL=gb:NM_003500.1	6.95	4.36	1.88	7.56	5.32	3.78	3.78	8.51	1.04	3.63	4.6	5.29	3.98	3.79	1.46	7.29	6.1	3.78	7.61	2.29	5.45	5.67	1	1.02	4	2.93	1.03	6.33	7.47	1.55	1.4	5.37	5.49	3.35	7.65	4.75	1.4	1.89	9.85	6.17	3.69	6.51	10.61	3.14	4.6
204241_at	ACOX3: acyl-Coenzyme A oxidase 3, pristanoyl	BF055171	8310	gb:BF055171 /DB_XREF=gi:10809067 /DB_XREF=7j75g12.x1 /CLONE=IMAGE:3392326 /FEA=FLmRNA /CNT=78 /TID=Hs.12773.0 /TIER=Stack /STK=8 /UG=Hs.12773 /LL=8310 /UG_GENE=ACOX3 /UG_TITLE=acyl-Coenzyme A oxidase 3, pristanoyl /FL=gb:NM_003501.1	240.02	173.67	174.66	213.39	180.03	194.08	159.13	121.36	200.95	176.59	188.28	155.44	201.49	134.92	196.47	144.81	191.34	169.73	159.25	218.82	170.72	199.87	177.45	171.85	217.91	143.78	140.06	237.83	218.76	190.85	192.52	157.37	182.16	228.98	239.29	164.76	151.07	181.91	146.08	116.81	195.84	230.87	188.57	249.7	177.71
204242_s_at	ACOX3: acyl-Coenzyme A oxidase 3, pristanoyl	NM_003501	8310	gb:NM_003501.1 /DB_XREF=gi:4501870 /GEN=ACOX3 /FEA=FLmRNA /CNT=78 /TID=Hs.12773.0 /TIER=FL+Stack /STK=8 /UG=Hs.12773 /LL=8310 /DEF=Homo sapiens acyl-Coenzyme A oxidase 3, pristanoyl (ACOX3), mRNA. /PROD=acyl-Coenzyme A oxidase 3, pristanoyl /FL=gb:NM_003501.1	102.32	110.27	159.37	128.82	159.9	176.72	70.45	82.13	111.81	152.82	99.29	106.67	108.84	108.64	136.02	98.47	133.69	123.03	107.64	209.31	143.35	178.6	144.96	83.72	241.53	123.22	124.34	149.65	185.79	108.28	112.26	90.97	128.91	122.57	127.42	82.09	102.59	126	113.02	73.78	128.31	138.96	114.54	207.45	95.65
243817_at	ACOX3: Acyl-Coenzyme A oxidase 3, pristanoyl	AI874267	8310	gb:AI874267 /DB_XREF=gi:5548316 /DB_XREF=tz63g06.x1 /CLONE=IMAGE:2293306 /FEA=EST /CNT=4 /TID=Hs.190060.0 /TIER=ConsEnd /STK=3 /UG=Hs.190060 /UG_TITLE=ESTs	54.41	57.63	57.28	46.52	50.32	51.44	40.68	38.81	63.78	59.01	54.29	60.41	65.7	34.98	60.28	38.87	54.09	50.13	65.75	51.27	25.5	37.46	57.4	44.4	54.31	46.77	57.58	57.03	36.63	55.57	38.6	49.45	41.44	46.75	55.14	61.42	37.29	47.8	43.29	48.57	46.83	52.17	48.9	64.19	43.67
220845_at	ACOXL: acyl-Coenzyme A oxidase-like	NM_018308	55289	gb:NM_018308.1 /DB_XREF=gi:8922839 /GEN=FLJ11042 /FEA=FLmRNA /CNT=4 /TID=Hs.274208.0 /TIER=FL /STK=1 /UG=Hs.274208 /LL=55289 /DEF=Homo sapiens hypothetical protein FLJ11042 (FLJ11042), mRNA. /PROD=hypothetical protein FLJ11042 /FL=gb:NM_018308.1	6.04	5.13	5.47	9.81	2.38	4.04	8.01	13.32	2.72	6.75	6.79	8.86	3.48	2.84	3.83	9.5	5.18	9.11	16.42	13.09	4.62	10.09	7.27	4.32	5	2.95	12.84	11.38	10.21	8.21	12.8	3.17	3.5	5.04	2.42	14.76	3.79	4.75	8.88	11.54	2.34	7.57	5.99	4.79	11.21
240189_at	ACOXL: Acyl-Coenzyme A oxidase-like	BF064226	55289	gb:BF064226 /DB_XREF=gi:10823136 /DB_XREF=7j57b06.x1 /CLONE=IMAGE:3390515 /FEA=EST /CNT=4 /TID=Hs.259250.0 /TIER=ConsEnd /STK=4 /UG=Hs.259250 /UG_TITLE=ESTs, Highly similar to unnamed protein product (H.sapiens)	30.74	23	51.26	65.29	35.21	22.76	21.95	296.61	21.75	31.36	46.34	31.51	30.01	26.75	35.13	56.13	44.78	88.41	71.5	21.93	21.02	26.96	29.91	14.56	18.41	25.83	73.99	34.95	44.07	46.34	57.04	27.93	19.94	12.46	22.88	211.45	20.65	34.83	80.67	25.18	48.92	47.96	48.83	23.96	47.63
1554808_at	ACP1: acid phosphatase 1, soluble	BC020699	52	gb:BC020699.1 /DB_XREF=gi:18088801 /TID=Hs2.75393.3 /CNT=4 /FEA=FLmRNA /TIER=FL /STK=1 /LL=52 /UG_GENE=ACP1 /UG=Hs.75393 /DEF=Homo sapiens, Similar to acid phosphatase 1, soluble, clone MGC:22453 IMAGE:4703064, mRNA, complete cds. /PROD=Similar to acid phosphatase 1, soluble /FL=gb:BC020699.1	27.08	50.96	38.29	47.86	32.99	22.89	38.74	23.79	27	53.29	44.77	34.44	38.6	26.32	25.46	19.97	37.45	37.84	38.1	41.5	36.79	28.1	30.58	32.25	27.15	40.97	37.09	35.07	21.45	24.37	20.26	34.71	30.75	33.78	40.18	31.29	38	27.42	38.34	40.87	33.25	20.4	29.04	25.93	28.67
202767_at	ACP2: acid phosphatase 2, lysosomal	NM_001610	53	gb:NM_001610.1 /DB_XREF=gi:4557009 /GEN=ACP2 /FEA=FLmRNA /CNT=142 /TID=Hs.75589.0 /TIER=FL+Stack /STK=55 /UG=Hs.75589 /LL=53 /DEF=Homo sapiens acid phosphatase 2, lysosomal (ACP2), mRNA. /PROD=lysosomal acid phosphatase 2 precursor /FL=gb:BC003160.1 gb:NM_001610.1	206.77	252.2	390.45	184.72	172.25	223.47	165.04	243.64	269.93	139.85	183.92	181.31	274.05	185.37	309.92	214.38	256.84	312.95	132.26	274.6	287.16	211.27	170.3	152.91	194.96	164.84	211.66	138.54	136.51	198.27	196.3	173.37	177.12	183.16	123.59	155.32	189.02	132.16	246.49	238.7	236.61	246.11	191.48	201.51	165.98
204638_at	ACP5: acid phosphatase 5, tartrate resistant	NM_001611	54	gb:NM_001611.2 /DB_XREF=gi:6138970 /GEN=ACP5 /FEA=FLmRNA /CNT=61 /TID=Hs.1211.0 /TIER=FL+Stack /STK=26 /UG=Hs.1211 /LL=54 /DEF=Homo sapiens acid phosphatase 5, tartrate resistant (ACP5), mRNA. /PROD=tartrate resistant acid phosphatase 5 precursor /FL=gb:J04430.1 gb:NM_001611.2	347.27	527.28	484.07	399.27	479.68	342.43	345.63	426.17	201.33	293.78	366.5	450.97	400.58	739.45	184.61	501.5	525.76	352.92	543.54	604.84	517	388.72	89.31	138.35	375.94	14.93	105.1	292.09	38.29	49.27	26.66	214.79	798.75	122.68	153.41	280.83	220.89	446.23	733.77	78.41	434.21	159.6	429.2	232.6	127.1
218795_at	ACP6: acid phosphatase 6, lysophosphatidic	NM_016361	51205	gb:NM_016361.1 /DB_XREF=gi:7705954 /GEN=LOC51205 /FEA=FLmRNA /CNT=58 /TID=Hs.15871.0 /TIER=FL+Stack /STK=24 /UG=Hs.15871 /LL=51205 /DEF=Homo sapiens LPAP for lysophosphatidic acid phosphatase (LOC51205), mRNA. /PROD=LPAP for lysophosphatidic acid phosphatase /FL=gb:NM_016361.1 gb:AB030039.2 gb:AB031478.1	185.95	158.74	124.38	129.03	180.84	132.87	165.78	147.89	180.03	174.55	142.72	116.31	180.7	167.01	174.73	114.56	136.74	124.12	172.28	199.85	148.14	145.26	179.5	169.82	196.03	120.26	210.62	209.89	194.57	150.74	162.6	119.6	135.92	190.66	164.17	135.17	159.34	221.7	224.34	203.42	225.34	95.55	227.63	95.36	187.32
226925_at	ACPL2: acid phosphatase-like 2	AW069729	92370	gb:AW069729 /DB_XREF=gi:6024727 /DB_XREF=cr51d05.x1 /CLONE=HBMSC_cr51d05 /FEA=mRNA /CNT=35 /TID=Hs.37443.0 /TIER=Stack /STK=17 /UG=Hs.37443 /UG_TITLE=Homo sapiens mRNA; cDNA DKFZp434B2119 (from clone DKFZp434B2119); partial cds	21.98	12.34	20.84	28.5	14.48	15.25	20.5	11.25	15.92	26.04	18.1	12.08	32.85	14.41	26.91	23.41	21.73	24.57	16.8	16.05	27.83	22.97	24.5	9.5	23.91	21.75	34.97	12.48	16.58	24.4	23.04	16.44	12.03	17.33	23.07	22.16	12.67	23.04	19.13	15.93	29.12	17.69	28.88	12.22	17.89
236908_at	ACPL2: Acid phosphatase-like 2	BE550429	92370	gb:BE550429 /DB_XREF=gi:9792121 /DB_XREF=7a25b09.x1 /CLONE=IMAGE:3219737 /FEA=EST /CNT=7 /TID=Hs.143905.0 /TIER=ConsEnd /STK=7 /UG=Hs.143905 /UG_TITLE=ESTs	16.01	24.59	21.39	15.98	18.78	23.64	16.16	14.23	23.15	25.29	14.92	28.71	21.64	12.34	23.29	16.91	19.46	17.87	18.53	31.35	17.11	22.59	20.86	17.74	24.33	20.05	20.44	24.91	22.77	19.32	19.66	17.7	14.22	17.28	29.18	5.29	20.61	25.27	22	25.49	22.33	26.12	20.98	21.92	21.79
239475_at	ACPL2: acid phosphatase-like 2	AW451826	92370	gb:AW451826 /DB_XREF=gi:6992602 /DB_XREF=UI-H-BI3-alk-e-07-0-UI.s1 /CLONE=IMAGE:2737236 /FEA=EST /CNT=8 /TID=Hs.258791.0 /TIER=ConsEnd /STK=4 /UG=Hs.258791 /UG_TITLE=ESTs	4.33	6.87	8.67	10.29	6.99	6.1	13.95	4.64	9.14	12.98	5.18	10.91	6.17	10.33	1.53	8.77	7.49	8.88	5.5	10.41	5.9	16.98	4.06	1.43	5.04	3.83	2.4	6.55	2.38	4.08	4.93	3.29	5.56	5.55	3	8.93	2.67	6.39	1.79	4.23	8.64	1.99	5.03	7.28	3.39
204393_s_at	ACPP: acid phosphatase, prostate	NM_001099	55	gb:NM_001099.2 /DB_XREF=gi:6382063 /GEN=ACPP /FEA=FLmRNA /CNT=382 /TID=Hs.1852.0 /TIER=FL+Stack /STK=24 /UG=Hs.1852 /LL=55 /DEF=Homo sapiens acid phosphatase, prostate (ACPP), mRNA. /PROD=prostatic acid phosphatase precursor /FL=gb:NM_001099.2 gb:M24902.1 gb:M34840.1	33.22	44.45	29.72	32.8	44.41	11.28	24.9	44.69	35.12	20.53	29.14	43.43	38.09	48.65	22.69	36.84	18.42	53.33	24.88	45.68	42.62	29.32	18.28	56.05	26.89	41.86	40.34	37.88	23.45	10.58	22.15	117.88	17.22	28.02	64.36	27.41	39.11	22.42	36.23	17.53	57.81	24.4	27.76	34.19	21.62
237030_at	ACPP: acid phosphatase, prostate	AI659898	55	gb:AI659898 /DB_XREF=gi:4763468 /DB_XREF=tu01d09.x1 /CLONE=IMAGE:2249777 /FEA=EST /CNT=8 /TID=Hs.152298.0 /TIER=ConsEnd /STK=7 /UG=Hs.152298 /UG_TITLE=ESTs	8.15	8.16	12.7	15.49	10.2	8.53	14.5	8.81	14.25	11.75	6.1	10.7	19.12	14.8	7.45	5.63	11.6	10.33	15.51	8.74	13.05	11.76	16.01	23.47	14.29	3.63	14.24	8.8	10.6	18.17	14.27	21.29	13.27	10.39	16.52	14.25	14.95	16.1	10.87	9.56	15.7	10.93	20.87	13.28	11.64
237077_at	ACPP: Acid phosphatase, prostate	AI821895	55	gb:AI821895 /DB_XREF=gi:5440974 /DB_XREF=nt71d07.x5 /CLONE=IMAGE:1203949 /FEA=EST /CNT=11 /TID=Hs.193481.0 /TIER=ConsEnd /STK=0 /UG=Hs.193481 /UG_TITLE=ESTs	4.97	3.81	3.72	7.15	2.97	4.5	8.78	1.49	3.36	1.61	4.29	3.28	11.63	11.59	7.18	2.9	5.03	4.43	3.76	3.57	2.79	4.51	8.08	6.95	5.33	6.81	3.47	2.91	7.79	1.75	3.19	9.83	2.81	7.26	4.67	3.17	4.27	6.59	2.41	6.53	10.87	7.23	3.31	3.17	2.31
240953_at	ACPP: Acid phosphatase, prostate	AI821136	55	gb:AI821136 /DB_XREF=gi:5440215 /DB_XREF=nt62h03.y5 /CLONE=IMAGE:1203125 /FEA=EST /CNT=8 /TID=Hs.292776.0 /TIER=ConsEnd /STK=0 /UG=Hs.292776 /UG_TITLE=ESTs	5.98	12.58	9.09	8.23	6.1	6.55	3.8	4.69	2.08	5.83	8.34	8.2	5.2	6.97	6.04	6.03	7.95	6.81	5.73	5.71	2.85	7.11	8	3.3	10.77	2.75	5.68	6.64	4.44	4.41	7.14	9.11	2.49	5.6	1.29	4.87	6.82	6.09	16.47	5.12	9.53	7.43	8.38	9.58	11.32
241715_x_at	ACPT: acid phosphatase, testicular	AA861388	93650	gb:AA861388 /DB_XREF=gi:2953528 /DB_XREF=ak37c02.s1 /CLONE=IMAGE:1408130 /FEA=EST /CNT=3 /TID=Hs.293394.0 /TIER=ConsEnd /STK=3 /UG=Hs.293394 /UG_TITLE=ESTs	33.36	34.83	29.01	26.07	26.91	29.36	21.44	23.71	32.33	35.11	37.85	21.64	35.16	32.97	24.25	20.67	24.02	19.61	22.73	24.96	28.11	32.38	8.9	22.62	9.75	24.21	27.05	26.93	36.79	28.02	25.96	20.83	17.8	23.13	30.75	33.39	29.18	34.69	24.97	32.34	18.25	16.19	14.88	20.01	24.9
207427_at	ACR: acrosin	NM_001097	49	gb:NM_001097.1 /DB_XREF=gi:4501876 /GEN=ACR /FEA=FLmRNA /CNT=10 /TID=Hs.183088.0 /TIER=FL /STK=3 /UG=Hs.183088 /LL=49 /DEF=Homo sapiens acrosin (ACR), mRNA. /PROD=acrosin precursor /FL=gb:NM_001097.1	11.1	2.89	9.14	7.15	10.5	19.08	11.11	7.8	9.3	6.62	6.26	9.96	8.89	7.46	11.23	15.03	6.22	10.19	1.85	9.78	10.66	6.59	5.9	9.23	16.88	3.27	8.69	2.21	14.71	17.7	7.51	8.7	14.37	9.15	8.93	8.48	11.5	13.52	7.18	2.91	11.3	3.52	9.23	9.92	7.1
223717_s_at	ACRBP: acrosin binding protein	AB051833	84519	gb:AB051833.1 /DB_XREF=gi:13366085 /GEN=sp32 /FEA=FLmRNA /CNT=19 /TID=Hs.20029.0 /TIER=FL+Stack /STK=10 /UG=Hs.20029 /DEF=Homo sapiens mRNA for proacrosin binding protein sp32 precursor, complete cds. /PROD=proacrosin binding protein sp32 precursor /FL=gb:AB051833.1	37.33	41.07	80.6	74.97	77.65	48.73	49.5	55.29	60.01	78.96	65.14	50.95	53.67	59.62	57.61	53.36	67.01	38.68	55.8	49.29	61.62	60.83	47.4	27.43	51.33	43.53	35.29	40.65	53.58	51.56	47	40.6	53.28	50.31	56.52	71.76	51.66	57.87	66.95	45.84	49.29	55.12	51.2	60.16	48.24
223718_at	ACRBP: acrosin binding protein	AB051833	84519	gb:AB051833.1 /DB_XREF=gi:13366085 /GEN=sp32 /FEA=FLmRNA /CNT=19 /TID=Hs.20029.0 /TIER=FL+Stack /STK=10 /UG=Hs.20029 /DEF=Homo sapiens mRNA for proacrosin binding protein sp32 precursor, complete cds. /PROD=proacrosin binding protein sp32 precursor /FL=gb:AB051833.1	1	8.22	2.31	2.01	11.38	6.76	4.65	4.95	5.03	5.29	2.46	6.68	11.91	8.66	2.39	12.2	9.1	1.99	3.31	2.15	3.15	12.09	5.53	12.14	1.49	2.43	8.41	5.36	1.98	7.45	5.15	6.63	3.11	4.45	3.51	3.9	5.33	2.58	8.73	6.42	5.61	13.26	4.95	1.85	2.83
230833_at	ACRBP: acrosin binding protein	AI141116	84519	gb:AI141116 /DB_XREF=gi:3648573 /DB_XREF=qe19b01.x1 /CLONE=IMAGE:1739401 /FEA=EST /CNT=11 /TID=Hs.20029.1 /TIER=Stack /STK=9 /UG=Hs.20029 /UG_TITLE=Homo sapiens mRNA for proacrosin binding protein sp32 precursor, complete cds	5.11	14.1	2.83	2.22	3.13	1.41	24.81	1.55	3.51	1.2	3.71	1.91	7.23	1.46	4.02	2.49	5.69	2.99	4.66	3.42	3.69	2.98	1.8	1.31	1.01	6.3	2.5	21.28	36.77	3.38	2.23	4.62	16.08	19.01	5.98	9.74	4.17	46.84	3.47	5.63	5.59	7.5	31.11	2.29	12.23
238825_at	ACRC: acidic repeat containing	AI091533	93953	gb:AI091533 /DB_XREF=gi:3430592 /DB_XREF=oo23d05.x1 /CLONE=IMAGE:1567017 /FEA=EST /CNT=7 /TID=Hs.135167.0 /TIER=ConsEnd /STK=3 /UG=Hs.135167 /UG_TITLE=ESTs	71.6	60.71	48.19	38.77	51	39.56	65.65	67.55	34.15	47.55	44.74	63.13	39.68	80.21	56.79	77.68	69.64	74.85	51.33	60.33	77.78	47.65	77.59	98.52	75.42	49.84	74.9	79.6	60.6	68.65	67.09	59.92	59.11	58.6	47.67	38.17	78.93	76.71	57.78	61.74	54.93	86.57	93.14	84.49	70.17
206776_x_at	ACRV1: acrosomal vesicle protein 1	NM_001612	56	gb:NM_001612.2 /DB_XREF=gi:9955946 /GEN=ACRV1 /FEA=FLmRNA /CNT=14 /TID=Hs.169222.4 /TIER=FL /STK=5 /UG=Hs.169222 /LL=56 /DEF=Homo sapiens acrosomal vesicle protein 1 (ACRV1), transcript variant 1, mRNA. /PROD=acrosomal vesicle protein 1, isoform aprecursor /FL=gb:M82968.1 gb:NM_001612.2	20.24	21.19	28.66	15.93	22.33	20.67	14.18	27.02	16.64	23.07	19.48	16.83	12.13	10.15	10.39	12.02	8.96	9.98	20.22	18.18	15.28	16.8	19.96	16.63	21.42	13.22	2.8	8.98	19.96	5.38	23.05	15.08	11.57	13.15	20.92	14.55	18.03	20.39	20.21	15.06	22.48	13.47	4.89	10.96	12.18
207969_x_at	ACRV1: acrosomal vesicle protein 1	NM_020109	56	gb:NM_020109.1 /DB_XREF=gi:9955932 /GEN=ACRV1 /FEA=FLmRNA /CNT=1 /TID=Hs.169222.0 /TIER=FL /STK=0 /UG=Hs.169222 /LL=56 /DEF=Homo sapiens acrosomal vesicle protein 1 (ACRV1), transcript variant 5, mRNA. /PROD=acrosomal vesicle protein 1, isoform eprecursor /FL=gb:NM_020109.1	11.14	9.74	27.95	19.38	18.8	18.46	21.66	26.37	17.59	8.39	14.7	17.85	10.51	19.99	22.99	16.83	10.61	17.85	8.08	20	17.99	13.42	14.96	17.24	18.74	21.32	15.17	18.37	13.65	19.01	9.68	5.77	7.99	12.82	19.5	16.07	17.17	24.3	14.95	16.35	15.18	16.09	17.31	15.17	14.15
207973_x_at	ACRV1: acrosomal vesicle protein 1	NM_020110	56	gb:NM_020110.1 /DB_XREF=gi:9955934 /GEN=ACRV1 /FEA=FLmRNA /CNT=1 /TID=Hs.169222.10 /TIER=FL /STK=0 /UG=Hs.169222 /LL=56 /DEF=Homo sapiens acrosomal vesicle protein 1 (ACRV1), transcript variant 10, mRNA. /PROD=acrosomal vesicle protein 1, isoform jprecursor /FL=gb:NM_020110.1	9.98	5.25	26.24	19.61	21.41	13.47	14.77	24.51	6.16	15.03	13.34	18.33	14.64	22.29	7.56	8.88	11.58	18.58	15.76	21.5	15.63	20.34	9.11	11.01	10.64	5.35	15.2	8.84	11.48	8.5	5.18	13.5	13.07	9.52	15.86	12.06	6.46	16.44	7.95	19.6	12.82	8.69	7.64	15.08	14.4
207990_x_at	ACRV1: acrosomal vesicle protein 1	NM_020114	56	gb:NM_020114.1 /DB_XREF=gi:9955942 /GEN=ACRV1 /FEA=FLmRNA /CNT=1 /TID=Hs.169222.5 /TIER=FL /STK=0 /UG=Hs.169222 /LL=56 /DEF=Homo sapiens acrosomal vesicle protein 1 (ACRV1), transcript variant 9, mRNA. /PROD=acrosomal vesicle protein 1, isoform iprecursor /FL=gb:NM_020114.1	18.93	20.86	36.55	19.56	18.57	26.73	20.27	14.29	14.52	23.48	17.81	18.13	21.74	20.52	21.89	13.31	15.11	20.71	12.91	19.88	20.97	15.39	13.3	24.29	7.64	23.4	13.64	24.12	4.05	12.09	26.52	14.9	22.75	13.86	26.7	14.32	21.07	16.08	17.52	15.2	14.27	13.24	13.38	16.24	14.88
207991_x_at	ACRV1: acrosomal vesicle protein 1	NM_020113	56	gb:NM_020113.1 /DB_XREF=gi:9955940 /GEN=ACRV1 /FEA=FLmRNA /CNT=1 /TID=Hs.169222.6 /TIER=FL /STK=0 /UG=Hs.169222 /LL=56 /DEF=Homo sapiens acrosomal vesicle protein 1 (ACRV1), transcript variant 8, mRNA. /PROD=acrosomal vesicle protein 1, isoform hprecursor /FL=gb:NM_020113.1	14.92	14.36	17.38	17.42	24.09	5.67	6.45	29.87	11.99	16.03	18.49	24.01	13.8	14.63	10.95	21.13	7.8	23.41	8.66	17.87	7.7	6.95	15.29	5.17	3.67	15.37	9.16	14.62	11.98	24.05	11.23	4.53	15.12	13.19	20.32	12.72	12.71	9.96	14.87	8.13	11.3	15.45	15.06	8.1	14.9
208013_s_at	ACRV1: acrosomal vesicle protein 1	NM_020115	56	gb:NM_020115.1 /DB_XREF=gi:9955944 /GEN=ACRV1 /FEA=FLmRNA /CNT=1 /TID=Hs.169222.9 /TIER=FL /STK=0 /UG=Hs.169222 /LL=56 /DEF=Homo sapiens acrosomal vesicle protein 1 (ACRV1), transcript variant 11, mRNA. /PROD=acrosomal vesicle protein 1, isoform kprecursor /FL=gb:NM_020115.1	17.59	10.6	31.03	8.88	16.43	11.38	13.22	14.05	20.03	16.02	18.46	17.46	16.49	12.49	18.01	20.07	12.89	10.51	10.37	21.4	6.66	10.57	10.82	9.56	4.09	9.02	10.43	17.62	9.02	8.7	7.99	11.04	13.48	20.19	19	8.55	19.07	13.36	5.14	7.62	11.4	12.87	12.07	10.19	10
206465_at	ACSBG1: acyl-CoA synthetase bubblegum family member 1	BE856376	23205	gb:BE856376 /DB_XREF=gi:10369339 /DB_XREF=7f93f09.x1 /CLONE=IMAGE:3304553 /FEA=FLmRNA /CNT=22 /TID=Hs.277543.0 /TIER=Stack /STK=10 /UG=Hs.277543 /LL=23205 /UG_GENE=KIAA0631 /UG_TITLE=very long-chain acyl-CoA synthetase; lipidosin /FL=gb:AF179481.1 gb:NM_015162.1	6.32	19.49	5.58	15.08	5.01	5.86	4.28	5.23	11.51	8.02	6.27	4.79	5.65	4.51	5.61	25.31	9.6	10.33	32.5	9	3.75	4.89	17.64	22	6.4	15.79	4.18	1.9	9.74	7.03	11.45	22.88	8.14	10.23	3	11.24	9.68	6.59	6.1	13.26	17.26	3.22	19.85	15.3	12.81
206466_at	ACSBG1: acyl-CoA synthetase bubblegum family member 1	AB014531	23205	gb:AB014531.1 /DB_XREF=gi:3327075 /GEN=KIAA0631 /FEA=FLmRNA /CNT=22 /TID=Hs.277543.0 /TIER=ConsEnd /STK=0 /UG=Hs.277543 /LL=23205 /DEF=Homo sapiens mRNA for KIAA0631 protein, partial cds. /PROD=KIAA0631 protein /FL=gb:AF179481.1 gb:NM_015162.1	8.35	13.46	11.08	10.66	16.22	13.56	9.33	7.22	11.64	13.12	8.38	7.47	14.82	22.04	8.98	4.69	6.08	7.44	12.13	5.55	5.86	9.83	11.77	7.9	8.72	13.41	17.35	14.46	8.4	6.05	9.52	4.29	6.82	5.29	7.61	15.64	10.67	6.28	6.33	19.21	9.88	5.08	6.88	13.67	20.14
231137_at	ACSBG1: Acyl-CoA synthetase bubblegum family member 1	AI686126	23205	gb:AI686126 /DB_XREF=gi:4897420 /DB_XREF=tt92d08.x1 /CLONE=IMAGE:2249007 /FEA=EST /CNT=9 /TID=Hs.116413.0 /TIER=Stack /STK=9 /UG=Hs.116413 /UG_TITLE=ESTs, Highly similar to KIAA0631 protein (H.sapiens)	20.35	17.52	20.61	33.24	20.35	14.02	20.16	15.84	13.2	24	14.01	20.61	20.7	16.23	15.14	19.47	20.5	17.4	18.9	15.84	24.27	19.21	9.7	26.29	12.24	20.17	10.62	18.09	14.97	13.22	14.39	21.34	22.42	17.01	17.69	13.61	17.94	27.1	10.85	12.87	25.43	16.56	20.39	20.22	22.44
221716_s_at	ACSBG2: acyl-CoA synthetase bubblegum family member 2	AY009107	81616	gb:AY009107.1 /DB_XREF=gi:12330997 /FEA=FLmRNA /CNT=1 /TID=Hs.99344.0 /TIER=FL /STK=0 /UG=Hs.99344 /LL=81616 /UG_GENE=PRTD-NY3 /DEF=Homo sapiens PRTD-NY3 mRNA, complete cds. /PROD=PRTD-NY3 /FL=gb:AY009107.1	14.37	14.87	5.46	15.46	12.71	9.19	16.06	20.53	12.51	16.74	9.35	7.98	10.43	15.55	11.3	13.02	12.67	9.06	7.81	14.1	11.09	18.34	11.98	8.63	14.63	7.22	15.51	14.1	7.87	8.33	16.48	10.66	12.46	6.97	12.4	12.05	15.25	19.41	11.99	14.52	7.12	10.12	5.02	8.11	9.61
241941_at	ACSBG2: Acyl-CoA synthetase bubblegum family member 2	AA778747	81616	gb:AA778747 /DB_XREF=gi:2838078 /DB_XREF=zj37f02.s1 /CLONE=IMAGE:452475 /FEA=EST /CNT=4 /TID=Hs.193191.0 /TIER=ConsEnd /STK=3 /UG=Hs.193191 /UG_TITLE=ESTs	17.24	21.28	19.98	28.29	20.38	26.27	18.3	17.5	24.06	20.89	19.6	26.01	26.53	27.42	16.45	29.52	29.72	22.52	21.19	29.59	29.24	19.87	26.27	26.54	22.03	30.53	25.3	10.56	23.32	23.84	36.58	33.66	20.21	21.52	27.52	19.58	32.91	22.9	24.73	37.07	12.96	34.92	27.34	26.59	25.07
242966_x_at	ACSBG2: Acyl-CoA synthetase bubblegum family member 2	AW341515	81616	gb:AW341515 /DB_XREF=gi:6838141 /DB_XREF=hd10f08.x1 /CLONE=IMAGE:2909127 /FEA=EST /CNT=3 /TID=Hs.193191.1 /TIER=ConsEnd /STK=3 /UG=Hs.193191 /UG_TITLE=ESTs	37.81	35.24	52.67	33.34	37.07	46.33	47.46	38.06	45.45	52.86	43.69	53.35	32.31	49.48	34.96	51.33	48.67	39.34	63.11	47.24	43.92	50.38	46.16	36.6	36.46	55.07	42.88	37.74	41.61	52.55	53.44	55.62	40.64	50.08	48.91	37.37	42.52	39.97	43.61	42.9	32.42	47.72	55.86	36.89	55.27
201660_at	ACSL3: Acyl-CoA synthetase long-chain family member 3	AL525798	2181	gb:AL525798 /DB_XREF=gi:12789291 /DB_XREF=AL525798 /CLONE=CS0DC013YB08 (5 prime) /FEA=FLmRNA /CNT=252 /TID=Hs.268012.0 /TIER=Stack /STK=39 /UG=Hs.268012 /LL=2181 /UG_GENE=FACL3 /UG_TITLE=fatty-acid-Coenzyme A ligase, long-chain 3 /FL=gb:NM_004457.2 gb:AF116690.1 gb:D89053.1	279.22	202.75	185.59	275.59	185.49	225.95	329.52	204.21	254.12	296.98	302.75	265.53	237.25	257.95	200.3	359.13	315.82	204.53	363.96	318.63	332.93	277.8	212.71	298.04	299.87	282.27	170.95	146.02	328.18	171.31	204.09	280.43	189.7	241.46	156.16	224.89	217.57	280.24	197.29	196.07	229.27	318.28	309.15	163.06	266.69
236168_at	ACSL3: Acyl-CoA synthetase long-chain family member 3	BF512846	2181	gb:BF512846 /DB_XREF=gi:11598025 /DB_XREF=UI-H-BW1-amu-f-06-0-UI.s1 /CLONE=IMAGE:3071362 /FEA=EST /CNT=7 /TID=Hs.193385.0 /TIER=ConsEnd /STK=5 /UG=Hs.193385 /UG_TITLE=ESTs	52.18	52.86	79.68	62.77	46.26	64.32	79.17	54.96	94.55	82.8	68.13	79.86	76.98	80.81	78.96	77.59	82.26	64.74	81.85	73.42	79.39	76.63	41.63	60.91	74.33	72.75	43.45	29.77	58.22	48.61	29.4	47.79	45.66	91.42	41.51	49.35	64.07	68.77	54.09	56.1	41.71	76.57	68.77	42.13	51.85
242726_at	ACSL3: Acyl-CoA synthetase long-chain family member 3	BF221850	2181	gb:BF221850 /DB_XREF=gi:11129027 /DB_XREF=7p37f06.x1 /CLONE=IMAGE:3648131 /FEA=EST /CNT=3 /TID=Hs.122365.0 /TIER=ConsEnd /STK=3 /UG=Hs.122365 /UG_TITLE=ESTs	84.74	98.77	83.82	83.86	75.99	120.2	104.66	66.62	97.6	86.57	102.03	80.69	95.15	86.43	62.21	93	99.05	103.91	83.09	94.97	67.95	97.82	69.34	64.7	92.79	74.93	99.8	75.54	92.01	76.52	95.11	95.09	85.44	102.61	69.34	84.8	93.94	86.4	87.91	78.38	74.31	70	73.43	84.34	80.14
1557418_at	ACSL4: Acyl-CoA synthetase long-chain family member 4	W95007	2182	gb:W95007 /DB_XREF=gi:1424176 /DB_XREF=zh46b12.s1 /CLONE=IMAGE:415103 /TID=Hs2.269559.1 /CNT=5 /FEA=mRNA /TIER=ConsEnd /STK=1 /UG=Hs.269559 /UG_TITLE=Homo sapiens cDNA FLJ30069 fis, clone ASTRO1000096.	72.26	38.16	73.61	44.61	57.09	77.9	47.78	83	50.51	50.68	50.19	85.94	85.62	90.56	38.38	49.57	45.84	68.8	64.08	59.08	109.35	58.75	32.92	60.98	83.74	33.03	29.29	47.76	65.46	37.76	34.51	45.21	39.38	32.85	49.8	35.62	97.96	70.77	48.95	60.81	44.04	40.33	39.45	38.67	33.79
1557419_a_at	ACSL4: Acyl-CoA synthetase long-chain family member 4	W95007	2182	gb:W95007 /DB_XREF=gi:1424176 /DB_XREF=zh46b12.s1 /CLONE=IMAGE:415103 /TID=Hs2.269559.1 /CNT=5 /FEA=mRNA /TIER=ConsEnd /STK=1 /UG=Hs.269559 /UG_TITLE=Homo sapiens cDNA FLJ30069 fis, clone ASTRO1000096.	143.19	110.2	139.51	86.2	103.78	143.92	78.67	113.9	133.45	115.35	88.12	176.53	165.21	191.71	79.62	105.47	73.7	152.74	123.41	113.57	203.21	114.49	65.35	99.26	148.97	55.59	47.37	89.76	107.36	63.91	84.25	95.97	76.21	66.64	97.48	60.99	163.53	114.17	93.32	80.03	83.49	71.66	81.75	76.45	45.78
1559663_at	ACSL4: Acyl-CoA synthetase long-chain family member 4	AF090916	2182	gb:AF090916.1 /DB_XREF=gi:6690202 /TID=Hs2.375689.1 /CNT=5 /FEA=mRNA /TIER=ConsEnd /STK=0 /UG=Hs.375689 /UG_TITLE=Homo sapiens clone HQ0312 /DEF=Homo sapiens clone HQ0312.	27.23	24.21	42.94	28.84	30.69	32.58	16.53	28.89	33.87	38.32	20.77	45.58	63.72	42.82	15.8	15.46	15.54	39.09	33.65	42.91	76.01	20.63	21.38	43.48	68.57	25.81	20.4	33.88	42.33	26.34	10.85	25.82	16.87	16.46	35.84	13.93	74.8	46.73	25.77	30.88	27.16	20.94	20.54	26.11	14.8
211207_s_at	ACSL6: acyl-CoA synthetase long-chain family member 6	AF129166	23305	gb:AF129166.1 /DB_XREF=gi:5702201 /GEN=LACS5 /FEA=FLmRNA /CNT=1 /TID=Hs.14945.0 /TIER=FL /STK=0 /UG=Hs.14945 /LL=23305 /DEF=Homo sapiens long-chain acyl-CoA synthetase 5 (LACS5) mRNA, complete cds. /PROD=long-chain acyl-CoA synthetase 5 /FL=gb:AF129166.1	8.99	2.91	3.11	1.73	6.44	4.42	6.04	6.37	5.01	7.33	1.57	3.12	4.49	3.22	7.95	2.97	8.49	3.54	6.51	7.07	5.87	3.21	9.44	5.58	6.36	7.57	1.61	9.89	4.88	12.42	8.58	13.75	4.23	7.12	15.35	4.5	4.01	6.71	2.9	9.83	5.15	8.37	6.08	8.73	7.76
213683_at	ACSL6: acyl-CoA synthetase long-chain family member 6	AV727634	23305	gb:AV727634 /DB_XREF=gi:10837055 /DB_XREF=AV727634 /CLONE=HTCAYH08 /FEA=mRNA /CNT=61 /TID=Hs.14945.2 /TIER=ConsEnd /STK=0 /UG=Hs.14945 /LL=23305 /UG_GENE=KIAA0837 /UG_TITLE=long fatty acyl-CoA synthetase 2 gene	9.78	2.93	12.58	5.84	8.39	4.61	11.33	5.16	9.61	4.53	5.75	4.77	5.06	10.45	8.67	8.62	10.45	3.12	10.38	4.98	4.49	9.28	4.89	2.39	2.93	6.32	3.99	9.17	6.49	10.14	11.64	14.76	2.13	7.02	5.48	16.04	6.86	5.59	5.75	2.53	7.42	4.65	4.02	5.98	11.76
216409_at	ACSL6: Acyl-CoA synthetase long-chain family member 6	AL390168	23305	gb:AL390168.1 /DB_XREF=gi:9368863 /GEN=DKFZp547D104 /FEA=mRNA /CNT=1 /TID=Hs.287371.0 /TIER=ConsEnd /STK=0 /UG=Hs.287371 /LL=56972 /DEF=Homo sapiens mRNA; cDNA DKFZp547D104 (from clone DKFZp547D104). /PROD=hypothetical protein	62.32	46.7	31.86	44.7	46.02	55.71	40	53.15	60.29	44.49	39.03	44.02	71.66	50.23	27.2	48.87	56.95	83.14	67.17	62.14	57.85	52.66	37.76	40.76	40.49	48.35	76	49.26	36.63	66.24	51.71	53.27	54.33	64.56	32.07	59.66	44.04	81.33	68.57	67.35	63.72	39.04	53.46	51.19	54.43
223918_at	ACSL6: acyl-CoA synthetase long-chain family member 6	AF099740	23305	gb:AF099740.1 /DB_XREF=gi:4336603 /GEN=LACS2 /FEA=FLmRNA /CNT=5 /TID=Hs.14945.1 /TIER=FL /STK=0 /UG=Hs.14945 /LL=23305 /DEF=Homo sapiens long chain fatty acyl CoA synthetase 2 (LACS2) mRNA, complete cds. /PROD=long chain fatty acyl CoA synthetase 2 /FL=gb:AF099740.1	11.46	17.08	12.42	9.36	10.07	8.16	24.41	5.71	16.47	10.97	12.31	7	16.52	16.21	11.06	10.53	5.29	10.71	15.8	17.22	12.97	9.45	8.53	4.93	6.75	11.86	6.71	10.04	9.6	10.13	8.43	8.91	10.05	8.04	8.5	10.39	10.59	16.1	16.56	8.85	7.79	5.81	8.86	2.99	12.78
229725_at	ACSL6: Acyl-CoA synthetase long-chain family member 6	AV705292	23305	gb:AV705292 /DB_XREF=gi:10722598 /DB_XREF=AV705292 /CLONE=ADBDHG11 /FEA=EST /CNT=18 /TID=Hs.14945.3 /TIER=Stack /STK=14 /UG=Hs.14945 /LL=23305 /UG_GENE=KIAA0837 /UG_TITLE=long fatty acyl-CoA synthetase 2 gene	1.61	3.82	13.22	3.71	8.99	12.87	2.56	2.27	2.18	6.09	1.62	1.09	6.54	1.95	2.02	4.27	1.77	4.75	5.65	2.73	2.2	5.28	3.43	1.19	15.1	2.49	1.33	1.5	3.24	2.96	2.14	2.46	1	1.86	5.86	10.06	6.7	2.18	2.77	12.87	1.97	1.11	1.45	1.89	2.98
215432_at	ACSM1: acyl-CoA synthetase medium-chain family member 1	AC003034	116285	gb:AC003034 /DB_XREF=gi:3219338 /FEA=DNA_2 /CNT=5 /TID=Hs.98732.0 /TIER=ConsEnd /STK=2 /UG=Hs.98732 /UG_TITLE=Homo sapiens Chromosome 16 BAC clone CIT987SK-A-923A4 /DEF=Homo sapiens Chromosome 16 BAC clone CIT987SK-A-923A4	3.62	1.52	8.93	4.65	1.3	9.74	9.75	14.91	5.28	12.95	3.98	1.2	6.75	6.12	15.62	11.68	3.8	10.69	5.59	5.59	20.45	1.4	2.66	5.13	2.95	5.52	4.03	5.86	6.98	4.25	5.18	9.53	9.22	3.3	1	6	12.3	5.13	4.18	5.06	6.28	4.95	5.13	7.08	4.41
234197_at	ACSM1: acyl-CoA synthetase medium-chain family member 1	AK025451	116285	gb:AK025451.1 /DB_XREF=gi:10437968 /FEA=mRNA /CNT=1 /TID=Hs.306812.0 /TIER=ConsEnd /STK=0 /UG=Hs.306812 /UG_TITLE=Homo sapiens cDNA: FLJ21798 fis, clone HEP00573 /DEF=Homo sapiens cDNA: FLJ21798 fis, clone HEP00573.	3.4	4.62	1	6.8	8.98	11.06	3.49	6.8	6.64	7.09	9.55	12.55	6.83	9.9	13.7	7.88	1	1.04	9.39	13.49	4.61	8.86	6.35	7.08	6.66	5.93	3.82	4.73	4.7	2.16	5.64	5.32	1.33	12.46	4.81	7.43	7.01	1.43	16.78	1	2.71	2.42	1.54	7.51	5.84
244723_at	ACSM2: Acyl-CoA synthetase medium-chain family member 2	BF510430	348158	gb:BF510430 /DB_XREF=gi:11593728 /DB_XREF=UI-H-BI4-aoe-d-07-0-UI.s1 /CLONE=IMAGE:3084708 /FEA=EST /CNT=6 /TID=Hs.301134.0 /TIER=ConsEnd /STK=1 /UG=Hs.301134 /UG_TITLE=ESTs	12.45	7.58	3.14	8.7	11.39	2.31	7.2	11.99	6.44	17.42	10.68	10.59	6.51	15	11.66	6.29	6.81	14.19	3.71	15.43	1.27	9.32	9.36	8.98	7.7	11.73	10.31	6.42	10.64	5.79	4.2	2.03	6.83	12.45	10.74	3.12	11.91	14.45	14.5	2.45	3.34	13.34	7.84	3.24	11.79
205942_s_at	ACSM3: acyl-CoA synthetase medium-chain family member 3	NM_005622	6296	gb:NM_005622.1 /DB_XREF=gi:5032064 /GEN=SAH /FEA=FLmRNA /CNT=27 /TID=Hs.181345.0 /TIER=FL /STK=7 /UG=Hs.181345 /LL=6296 /DEF=Homo sapiens SA (rat hypertension-associated) homolog (SAH), mRNA. /PROD=SA (rat hypertension-associated) homolog /FL=gb:BC002790.1 gb:NM_005622.1	27.17	19.51	51.3	28.81	81.47	48.45	30.08	76.27	33.81	32.31	27.43	107	47.08	128.67	51	85.38	34.74	62.13	20.55	30.86	81.49	67.65	83.45	143.18	42.42	8.2	34.71	93.26	11.12	90.32	15.29	134.83	88.59	14.68	114.58	57.12	72.5	39.39	26.91	103.19	90.22	34.36	23.64	156.71	26.37
210377_at	ACSM3: acyl-CoA synthetase medium-chain family member 3	D16350	6296	gb:D16350.1 /DB_XREF=gi:471131 /GEN=SA /FEA=FLmRNA /CNT=10 /TID=Hs.181345.1 /TIER=FL /STK=0 /UG=Hs.181345 /LL=6296 /UG_TITLE=SA (rat hypertension-associated) homolog /DEF=Human SA mRNA for SA gene product, complete cds. /FL=gb:D16350.1	53.21	22.05	99.57	51.16	132.98	101.33	39.22	101.58	54.62	58.68	40.86	175.67	43.35	191.26	98.37	146.48	62.42	102.96	37.08	61.35	110.41	99.36	120.21	217.85	65.6	16.96	87.95	167.6	19.11	137.66	28.26	192.29	139.9	32.16	166.17	73.28	122.68	55.48	63.34	156.35	86.36	59.5	35.48	216.11	45.69
234483_at	ACSS1: acyl-CoA synthetase short-chain family member 1	AK024424	84532	gb:AK024424.1 /DB_XREF=gi:10440356 /GEN=FLJ00013 /FEA=mRNA /CNT=1 /TID=Hs.287639.0 /TIER=ConsEnd /STK=0 /UG=Hs.287639 /DEF=Homo sapiens mRNA for FLJ00013 protein, partial cds. /PROD=FLJ00013 protein	11.9	6.98	11.06	24.34	16.62	22.71	19.9	30.19	16.72	21.68	15.37	17.07	10.84	6.25	17.86	14.93	14.13	13.72	15.94	11.6	10.99	13.23	17.04	22.97	18.14	18.55	19.4	13.13	20.66	24.44	34.45	21.22	26.44	14.8	17.25	24.1	21.36	16.11	5.19	17.95	16.17	8.38	19.44	13.23	14.94
234484_s_at	ACSS1: acyl-CoA synthetase short-chain family member 1	AK024424	84532	gb:AK024424.1 /DB_XREF=gi:10440356 /GEN=FLJ00013 /FEA=mRNA /CNT=1 /TID=Hs.287639.0 /TIER=ConsEnd /STK=0 /UG=Hs.287639 /DEF=Homo sapiens mRNA for FLJ00013 protein, partial cds. /PROD=FLJ00013 protein	1	5.44	1	1	1	1.16	2.38	1	3.91	2.68	1	1.77	1	1	1	1.77	1	1	1	1	1.03	2.99	1	1	1	2.07	2.68	1.46	1	1	1	4.82	1	5.74	1	2.38	4.82	1	1	1	1.77	1	1.77	2.99	1.46
234801_s_at	ACSS1: acyl-CoA synthetase short-chain family member 1	AK024424	84532	gb:AK024424.1 /DB_XREF=gi:10440356 /GEN=FLJ00013 /FEA=mRNA /CNT=1 /TID=Hs.287639.0 /TIER=ConsEnd /STK=0 /UG=Hs.287639 /DEF=Homo sapiens mRNA for FLJ00013 protein, partial cds. /PROD=FLJ00013 protein	14.03	19.62	13.97	16.5	12.66	18.59	15.54	23.63	17.43	17.1	14.86	20.54	26.95	18.62	21.72	25.38	22.04	29.01	26.33	11.41	17.02	18.02	11.32	26.12	6.43	9.21	10.65	15.31	19.99	15.28	7.2	17.17	10.87	12.09	12.32	14.97	26.78	23.32	15.43	22.26	5.09	10.84	15.97	11.72	12.18
235724_at	ACSS1: Acyl-CoA synthetase short-chain family member 1	AW513684	84532	gb:AW513684 /DB_XREF=gi:7151762 /DB_XREF=xo87f07.x1 /CLONE=IMAGE:2737861 /FEA=EST /CNT=9 /TID=Hs.236001.0 /TIER=ConsEnd /STK=5 /UG=Hs.236001 /UG_TITLE=ESTs, Highly similar to dJ1025A1.1 (H.sapiens)	22.64	21.74	12.36	25.98	24.23	26.35	22.29	31.63	19.8	20.86	11.41	14.19	22.76	11.45	8.64	11.58	19.27	26.74	14.33	18.1	14.32	9.48	12.03	15.53	11.72	17.58	26.24	17.64	21.05	13.27	7.08	30.44	16.05	17.18	29.88	22.94	15.04	22.9	19.12	12.91	19.66	26.26	22.42	17.75	17.35
1559795_at	ACSS1: Acyl-CoA synthetase short-chain family member 1	BC019031	84532	gb:BC019031.1 /DB_XREF=gi:17512098 /TID=Hs2.367918.1 /CNT=4 /FEA=mRNA /TIER=ConsEnd /STK=0 /UG=Hs.367918 /UG_TITLE=Homo sapiens, clone IMAGE:4553648, mRNA /DEF=Homo sapiens, clone IMAGE:4553648, mRNA.	1	1	5.71	1	1	1	1	2.57	1	1	1	1	1.14	1	1	1	1	1	1	1	1	1	1	1	1	1	1	1	1	1	1	1	1	1	1	1	1	1	1	1	1	1	1	1	1
234312_s_at	ACSS2: acyl-CoA synthetase short-chain family member 2	AK000162	55902	gb:AK000162.1 /DB_XREF=gi:7020069 /FEA=mRNA /CNT=1 /TID=Hs.14779.1 /TIER=ConsEnd /STK=0 /UG=Hs.14779 /LL=55902 /UG_GENE=LOC55902 /UG_TITLE=acetyl-CoA synthetase /DEF=Homo sapiens cDNA FLJ20155 fis, clone COL08754, highly similar to ACSA_ECOLI ACETYL-COENZYME A SYNTHETASE.	115.33	73.54	76.88	75.73	36.87	99.28	152.86	58.31	88.12	162.31	73.66	57.08	77.32	66.37	94.99	31.31	37.53	77.82	140.47	115.33	72.46	84.78	50.52	40.66	153.37	59.25	72.78	61.61	108.13	61.22	86.96	54.59	97.49	82.47	57.15	69.14	55.39	128.71	44.84	88.14	63.14	65.47	178.95	41.88	47.85
235805_at	ACSS2: Acyl-CoA synthetase short-chain family member 2	AA706922	55902	gb:AA706922 /DB_XREF=gi:2716840 /DB_XREF=zj31a08.s1 /CLONE=IMAGE:451862 /FEA=EST /CNT=10 /TID=Hs.189998.0 /TIER=ConsEnd /STK=6 /UG=Hs.189998 /UG_TITLE=ESTs	30.36	17.27	21.42	16.04	13.6	27.59	27.89	27.71	20.86	29.75	22.75	26.96	36.55	22.34	23.93	16.05	16.84	29.17	21.57	33.33	28.37	21.03	8.4	15.11	40.56	18.81	13.91	18.6	32.02	11.45	21.57	19.52	18.76	17.84	18.27	21.78	11.81	21.75	8.95	26.25	11.37	24.85	41.99	7.3	17.33
203872_at	ACTA1: actin, alpha 1, skeletal muscle	NM_001100	58	gb:NM_001100.2 /DB_XREF=gi:5016087 /GEN=ACTA1 /FEA=FLmRNA /CNT=493 /TID=Hs.1288.0 /TIER=FL /STK=0 /UG=Hs.1288 /LL=58 /DEF=Homo sapiens actin, alpha 1, skeletal muscle (ACTA1), mRNA. /PROD=alpha 1 actin precursor /FL=gb:NM_001100.2	9.45	13.95	12.42	16.91	17.13	13.88	15.46	21.86	11.96	18.98	21.64	18.78	19.94	21.49	17.3	11.49	17.71	14.5	23.74	16.28	6.4	15.46	18.37	13.54	14.37	15.89	5.59	19.58	9.17	14.24	18.57	11.31	13.1	17.48	24.24	15.77	13.9	15.39	15.54	14	2.5	15.51	22.37	15.02	16.59
215787_at	ACTA2: Actin, alpha 2, smooth muscle, aorta	AK025094	59	gb:AK025094.1 /DB_XREF=gi:10437541 /FEA=mRNA /CNT=2 /TID=Hs.269926.0 /TIER=ConsEnd /STK=0 /UG=Hs.269926 /UG_TITLE=Homo sapiens cDNA: FLJ21441 fis, clone COL04422 /DEF=Homo sapiens cDNA: FLJ21441 fis, clone COL04422.	12.75	10.35	13.53	10.88	14.53	7.73	9.1	4.32	9.91	6.65	9.2	16.14	16.95	15.54	10.08	6.4	13.23	8.37	7.65	12.58	18.21	10.8	14.04	10.34	6.82	4.29	9.16	8.31	9.18	8.54	13.31	8.65	14.44	11.09	11.74	9.12	12.97	11.65	9.23	4.34	9.11	4.14	4.06	14.68	7.84
243140_at	ACTA2: Actin, alpha 2, smooth muscle, aorta	AI917901	59	gb:AI917901 /DB_XREF=gi:5637756 /DB_XREF=tz14d04.x1 /CLONE=IMAGE:2288551 /FEA=EST /CNT=4 /TID=Hs.208641.0 /TIER=ConsEnd /STK=3 /UG=Hs.208641 /UG_TITLE=ESTs	9.47	8.23	4.12	11.4	6.62	2.44	5.16	2.27	6.64	4.77	6.05	11.89	6.76	8.71	8.44	4.31	9.67	12.61	6.36	8.14	9.1	12.14	8.05	10.03	14.33	9.86	18.76	13.46	10.94	6.9	15.9	8.74	10.09	10.75	11.72	8.71	12.37	2.96	8.55	8.21	9.62	10.74	4.46	12.36	7.45
229119_s_at	ACTB /// SWS1: actin, beta /// SWIM-domain containing Srs2 interacting protein 1	BG108034	125150 /// 60	gb:BG108034 /DB_XREF=gi:12601880 /DB_XREF=602279959F1 /CLONE=IMAGE:4367606 /FEA=EST /CNT=15 /TID=Hs.20432.1 /TIER=Stack /STK=10 /UG=Hs.20432 /UG_TITLE=ESTs	108.58	132.8	111.77	171.88	276.48	163.45	96.52	154.98	87.52	82.8	95.97	192.8	85.92	191.28	138.04	167.59	118.44	154	76.94	73.21	130.07	141.77	270.48	223.13	70.84	289.13	214.69	89.81	85.84	173.97	290.61	239.11	251.34	173.36	117.3	132.76	177.89	68.88	247.63	225.51	110.38	121.46	120.79	113.45	144.8
205132_at	ACTC1: actin, alpha, cardiac muscle 1	NM_005159	70	gb:NM_005159.2 /DB_XREF=gi:10938011 /GEN=ACTC /FEA=FLmRNA /CNT=160 /TID=Hs.118127.0 /TIER=FL+Stack /STK=39 /UG=Hs.118127 /LL=70 /DEF=Homo sapiens actin, alpha, cardiac muscle (ACTC), mRNA. /PROD=actin, alpha, cardiac muscle precursor /FL=gb:NM_005159.2	10.64	3.91	5.65	8.48	9.36	9.03	19.49	14.56	6.31	5.49	9.32	15.09	10.02	21.89	12.08	10.4	9.73	3.43	8.91	4.32	7.03	5.31	21.8	6.49	5.05	15.52	15.25	10.67	9.65	3.97	9.92	5.88	20.33	14.77	8.55	9.95	14.89	6.12	11.86	5.5	10.98	4.09	15.71	14.58	13.97
202274_at	ACTG2: actin, gamma 2, smooth muscle, enteric	NM_001615	72	gb:NM_001615.2 /DB_XREF=gi:11038625 /GEN=ACTG2 /FEA=FLmRNA /CNT=241 /TID=Hs.78045.0 /TIER=FL+Stack /STK=115 /UG=Hs.78045 /LL=72 /DEF=Homo sapiens actin, gamma 2, smooth muscle, enteric (ACTG2), mRNA. /PROD=actin, gamma 2 propeptide /FL=gb:NM_001615.2	35.02	28.28	21.28	22.75	22.86	29.83	32.5	26.85	18.7	32.04	27.91	23.72	27.29	17.02	20.07	19.81	18.63	9.69	27.41	22.45	23.79	12.75	25.57	23.45	20.16	34.25	19.34	28.94	16.16	34.87	38.23	21.38	26.23	21.53	24.06	32.08	27.6	20.32	18.63	21.22	24.36	29.19	28.37	26.91	22.49
241148_at	ACTG2: actin, gamma 2, smooth muscle, enteric	AI867478	72	gb:AI867478 /DB_XREF=gi:5540587 /DB_XREF=wb77b10.x1 /CLONE=IMAGE:2311675 /FEA=EST /CNT=4 /TID=Hs.224453.0 /TIER=ConsEnd /STK=4 /UG=Hs.224453 /UG_TITLE=ESTs	8.26	6.56	13.75	8.4	14.89	15.07	13.18	11.1	4.01	1.38	12.52	9.92	20.15	9.07	17.46	11.32	19.24	11.08	8.24	18.39	5.45	3.23	2.12	2.29	10.47	4.72	22.79	20.67	13.61	9.71	3.67	3.12	12.55	14.67	10.65	2.1	11.37	7.67	6.29	22.24	5.34	15.64	13.44	19.83	15.34
206013_s_at	ACTL6B: actin-like 6B	NM_016188	51412	gb:NM_016188.2 /DB_XREF=gi:11761635 /GEN=ACTL6 /FEA=FLmRNA /CNT=28 /TID=Hs.259831.0 /TIER=FL+Stack /STK=8 /UG=Hs.259831 /LL=51412 /DEF=Homo sapiens actin-like 6 (ACTL6), mRNA. /PROD=BAF53b /FL=gb:NM_016188.2 gb:AB015906.1 gb:AF041475.1	9.56	6.21	9.39	2.13	10.87	5.73	12.64	2.15	1.39	6.61	1.45	6.04	1.25	1.71	1.86	6.21	6.18	3.25	2.69	4.51	5.61	1	10.89	2.1	5.01	8.14	8.65	2.45	7.87	5.99	8.38	2.82	1.63	5.29	2.9	2.8	4.46	12.59	1	9.93	1.97	2.24	2.77	2.57	2.87
206014_at	ACTL6B: actin-like 6B	NM_016188	51412	gb:NM_016188.2 /DB_XREF=gi:11761635 /GEN=ACTL6 /FEA=FLmRNA /CNT=28 /TID=Hs.259831.0 /TIER=FL+Stack /STK=8 /UG=Hs.259831 /LL=51412 /DEF=Homo sapiens actin-like 6 (ACTL6), mRNA. /PROD=BAF53b /FL=gb:NM_016188.2 gb:AB015906.1 gb:AF041475.1	1	1	1	1	4.5	1	1	1	1	1	1	1	1	1	1	1	1	1	1	2.5	1	1	1	1	1	1	1	1	3.67	1	1	1.83	1	1	1	1	1	1.5	1	1	1	2	1	1	1
216978_x_at	ACTL6B: Actin-like 6B	U50277	51412	gb:U50277.1 /DB_XREF=gi:1224126 /FEA=mRNA /CNT=1 /TID=Hs.121485.0 /TIER=ConsEnd /STK=0 /UG=Hs.121485 /DEF=Human breast cancer suppressor element Ishmael Upper CP1 mRNA, partial cds. /PROD=suppressor element Ishmael Upper CP1	4.15	4.58	5.39	17.89	6.03	12.28	4.18	1.24	13.76	1.62	5.87	5.63	10.92	2.9	1	1.62	7.15	8.52	9.54	4.37	9.37	1.32	9.58	8.56	1.02	7.59	1.9	9.01	8.82	9.82	3.23	6.94	1.35	4.11	10.72	9.16	1.39	8.39	3.42	8.59	4.41	1	9.97	1.79	3.38
216982_x_at	ACTL6B: Actin-like 6B	U50277	51412	gb:U50277.1 /DB_XREF=gi:1224126 /FEA=mRNA /CNT=1 /TID=Hs.121485.0 /TIER=ConsEnd /STK=0 /UG=Hs.121485 /DEF=Human breast cancer suppressor element Ishmael Upper CP1 mRNA, partial cds. /PROD=suppressor element Ishmael Upper CP1	4.08	6.05	4.37	7.92	8.6	4.42	6.29	8.32	8.31	6.49	10.41	6.32	10.58	1.32	4.51	5.02	2.94	8.45	2.81	7.24	9.26	4.14	10.12	3.93	9.7	5.53	10.56	7.98	10.14	2.86	4.38	8.29	6.48	10.03	9.58	11.05	8.98	9.72	1.66	8.2	2.92	8.7	5.05	3.35	9.19
220501_at	ACTL7A: actin-like 7A	NM_006687	10881	gb:NM_006687.2 /DB_XREF=gi:11761636 /GEN=ACTL7A /FEA=FLmRNA /CNT=5 /TID=Hs.123530.0 /TIER=FL /STK=3 /UG=Hs.123530 /LL=10881 /DEF=Homo sapiens actin-like 7A (ACTL7A), mRNA. /PROD=actin-like 7A /FL=gb:NM_006687.2	21.35	12.97	8.95	9.24	21.03	15.16	20.95	13.94	13.94	8.87	17.37	8.01	20.73	14.85	4.07	14.78	21.63	11.69	19.72	17.86	16.21	4.25	11.89	6.13	10.78	10.89	10.85	13.75	10.94	8.17	6.85	20.88	10.2	13.06	13.55	16.91	18.39	23.8	17.31	10.77	13.94	12.44	14.26	7.2	21.35
220498_at	ACTL7B: actin-like 7B	NM_006686	10880	gb:NM_006686.2 /DB_XREF=gi:11761637 /GEN=ACTL7B /FEA=FLmRNA /CNT=13 /TID=Hs.119287.0 /TIER=FL+Stack /STK=10 /UG=Hs.119287 /LL=10880 /DEF=Homo sapiens actin-like 7B (ACTL7B), mRNA. /PROD=actin-like 7B /FL=gb:NM_006686.2	2.62	2.62	4.44	1.28	2.58	1	1.87	6.07	3.98	1.27	2.57	1.53	1	1.4	1	2.17	1.29	1.49	1	2.85	5.61	4.33	2.35	1	1	2.13	1	4.16	2.52	2.41	1.25	1.56	6.08	1.65	2.63	1.95	1	4.23	1	1	7.33	1	1	1.46	1
214957_at	ACTL8: actin-like 8	BF594459	81569	gb:BF594459 /DB_XREF=gi:11686783 /DB_XREF=7i06g11.x1 /CLONE=IMAGE:3324740 /FEA=mRNA /CNT=10 /TID=Hs.2149.0 /TIER=ConsEnd /STK=3 /UG=Hs.2149 /LL=81569 /UG_GENE=LOC81569 /UG_TITLE=actin like protein	5.16	3.35	2.73	1.07	2.37	1	1	1	1	4.44	4.38	8.04	12.64	8.2	3.67	2.77	1	1.59	4.54	1.07	3.67	6.96	8.56	11.43	2.02	4	1	1.66	9.06	12.96	3.79	2.18	1.31	10.36	2.71	5.39	7.41	3.62	1.42	8.21	12.13	4.89	13	4.12	2.96
208637_x_at	ACTN1: actinin, alpha 1	BC003576	87	gb:BC003576.1 /DB_XREF=gi:13097755 /FEA=FLmRNA /CNT=458 /TID=Hs.119000.1 /TIER=FL+Stack /STK=85 /UG=Hs.119000 /LL=87 /UG_GENE=ACTN1 /DEF=Homo sapiens, actinin, alpha 1, clone MGC:2358, mRNA, complete cds. /PROD=actinin, alpha 1 /FL=gb:NM_001102.2 gb:BC003576.1	23.43	19.19	41.23	52.74	161.8	77.98	23.99	175.12	35.72	24.92	36.3	76.14	76.15	153.21	37.33	156.35	26.17	83.05	14.97	21.16	32.02	31.86	190.97	261.92	23.62	21	67.65	460.53	16.1	300.54	36.34	272.76	41.23	29.38	137.3	74.17	169.38	46.25	27.12	43.24	193.03	59.28	21.85	309.98	113.42
211160_x_at	ACTN1: actinin, alpha 1	M95178	87	gb:M95178.1 /DB_XREF=gi:178051 /GEN=ACTN1 /FEA=FLmRNA /CNT=1 /TID=Hs.119000.0 /TIER=FL /STK=0 /UG=Hs.119000 /LL=87 /DEF=Human non-muscle alpha-actinin mRNA, complete cds. /PROD=alpha-actinin /FL=gb:M95178.1	19.76	22.5	93.68	66.89	118	70.32	16.6	146.8	26.25	22.04	16.88	62.78	85.83	81.55	23.05	116.19	30.12	92.97	9.23	20.98	16.72	31.32	151.86	200.21	20.22	17.16	52.81	309.64	19.67	200.91	28.64	218.47	34.74	14.96	124.63	90.76	123.84	34.14	19.48	38.73	150.33	72.98	23.43	190.29	71.65
237401_at	ACTN1: Actinin, alpha 1	BF062666	87	gb:BF062666 /DB_XREF=gi:10821576 /DB_XREF=7h63f06.x1 /CLONE=IMAGE:3320675 /FEA=EST /CNT=5 /TID=Hs.245532.0 /TIER=ConsEnd /STK=5 /UG=Hs.245532 /UG_TITLE=ESTs	5.35	7.87	4.71	3.23	2.97	5.3	4.83	5.47	1.68	3.04	9.61	4.97	5.09	2.59	3.44	6.54	2.02	5.33	3.55	4.46	9.01	3.07	1	4.74	2.34	3.61	4.68	9.23	6.69	6.41	3.45	4.08	4.35	4.72	1	8.26	1.53	6.1	3.15	2.53	3.12	6.27	2.81	5.25	6.83
203861_s_at	ACTN2: actinin, alpha 2	AU146889	88	gb:AU146889 /DB_XREF=gi:11008410 /DB_XREF=AU146889 /CLONE=HEMBB1001793 /FEA=FLmRNA /CNT=159 /TID=Hs.83672.0 /TIER=Stack /STK=22 /UG=Hs.83672 /LL=88 /UG_GENE=ACTN2 /UG_TITLE=actinin, alpha 2 /FL=gb:M86406.1 gb:NM_001103.1	1	1.28	2.54	1	1.68	2.88	1	4.43	1.59	2.01	1.88	9.88	1.3	1	3.05	5.03	4.16	5.29	1	1.11	3.74	1.53	1.11	1.21	2.01	1	1.84	2.48	1.73	1	1	4.91	1.59	1	1	1	1	3.56	1	2.09	1.21	1	1	1	1
203862_s_at	ACTN2: actinin, alpha 2	H16245	88	gb:H16245 /DB_XREF=gi:881065 /DB_XREF=ym13c09.s1 /CLONE=IMAGE:47741 /FEA=FLmRNA /CNT=159 /TID=Hs.83672.0 /TIER=Stack /STK=8 /UG=Hs.83672 /LL=88 /UG_GENE=ACTN2 /UG_TITLE=actinin, alpha 2 /FL=gb:M86406.1 gb:NM_001103.1	2.11	3.02	1.78	5.46	3.35	1.54	5.85	4.43	6.78	4.26	3.12	5.24	4.23	6.27	4.05	2.36	6.34	7.82	8.54	6.03	6.23	3.98	4.18	3.39	7.66	1.57	8.5	7.41	5.58	2.98	6.8	7.52	3.64	3.73	7.97	5.51	1.39	11.35	8.05	4.31	4.25	3.49	6.17	4.28	5.27
203864_s_at	ACTN2: actinin, alpha 2	NM_001103	88	gb:NM_001103.1 /DB_XREF=gi:4501892 /GEN=ACTN2 /FEA=FLmRNA /CNT=159 /TID=Hs.83672.0 /TIER=FL /STK=4 /UG=Hs.83672 /LL=88 /DEF=Homo sapiens actinin, alpha 2 (ACTN2), mRNA. /PROD=actinin, alpha 2 /FL=gb:M86406.1 gb:NM_001103.1	30.35	30.14	37.09	30.44	21.8	18.72	25.34	13.33	20.12	25.04	29.47	25.79	32.04	30.53	13.54	29.54	21.52	23.75	21.55	25.36	30.31	26.03	25.38	21.99	20.19	23.07	16.37	20.2	6.63	27.06	27.25	10.12	21.19	18.82	23.47	25.32	26.77	17.09	28.91	14.88	14.96	21.22	19.67	22.97	13.41
206891_at	ACTN3: actinin, alpha 3	NM_001104	89	gb:NM_001104.1 /DB_XREF=gi:4557240 /GEN=ACTN3 /FEA=FLmRNA /CNT=10 /TID=Hs.1216.0 /TIER=FL /STK=0 /UG=Hs.1216 /LL=89 /DEF=Homo sapiens actinin, alpha 3 (ACTN3), mRNA. /PROD=skeletal muscle specific actinin, alpha 3 /FL=gb:M86407.1 gb:NM_001104.1	34.75	26.36	31.64	44.93	36.4	33.21	29.84	44.61	33.38	31.36	39.07	46.67	31.53	35.29	31.62	23.79	18.84	29.44	31.96	27.54	26.45	29.58	35.32	37.26	28.56	21.32	38.94	42.59	36.59	37.38	29.79	34.66	45.63	35.74	28	28.17	37.57	34.5	24.87	54.72	51.91	30.43	25.96	52.44	37.83
232058_at	ACTN4: Actinin, alpha 4	AU158358	81	gb:AU158358 /DB_XREF=gi:11019879 /DB_XREF=AU158358 /CLONE=PLACE2000115 /FEA=mRNA /CNT=16 /TID=Hs.104520.0 /TIER=ConsEnd /STK=7 /UG=Hs.104520 /UG_TITLE=Homo sapiens cDNA FLJ13694 fis, clone PLACE2000115	107.72	107.9	113.82	70.32	84.77	112.83	83.28	86.29	96.2	98.33	77.86	105.43	115.65	127.68	83.84	105.54	103.25	116.49	112.03	96.04	137.58	108.82	112.17	90.73	128.9	100.19	105.5	84.21	88.71	135.48	83.26	103.57	70.66	111.22	110.84	74.41	113.51	131.23	106.31	130	75.15	135.51	100.89	92.3	75.74
241788_x_at	ACTN4: Actinin, alpha 4	AW168912	81	gb:AW168912 /DB_XREF=gi:6400437 /DB_XREF=xj15b07.x1 /CLONE=IMAGE:2657269 /FEA=EST /CNT=6 /TID=Hs.270998.0 /TIER=ConsEnd /STK=1 /UG=Hs.270998 /UG_TITLE=ESTs, Moderately similar to ALU7_HUMAN ALU SUBFAMILY SQ SEQUENCE CONTAMINATION WARNING ENTRY (H.sapiens)	15.11	8.21	13.6	14.99	14.47	10.89	12.02	14.12	14.89	9.25	14.32	11.29	14.99	15.63	15.93	17	9.88	10.46	14.82	13.29	15.88	14.69	11.52	11.31	9.68	8.78	8.82	5.26	5.27	8.5	9.76	13.42	11.25	10.05	5.93	16.53	15.81	14.11	13.61	7.46	7.24	7.12	2.84	6.31	6.61
244753_at	ACTN4: Actinin, alpha 4	BF000430	81	gb:BF000430 /DB_XREF=gi:10700705 /DB_XREF=7h28h03.x1 /CLONE=IMAGE:3317333 /FEA=EST /CNT=6 /TID=Hs.243189.0 /TIER=ConsEnd /STK=0 /UG=Hs.243189 /UG_TITLE=ESTs	92.62	112.59	93.26	67.19	53.56	98.05	88.9	59.35	93.71	87.94	65.96	90.5	103.92	113.03	77.88	110.8	90.32	116.99	100.01	81.28	134.35	95.17	103.4	91.68	130.85	91.37	77.3	65.95	103.67	115.78	82.42	102.5	53.19	121.07	101.44	46.72	94.73	106.94	110.45	109.46	70.61	133.31	121.76	81.18	82.34
200721_s_at	ACTR1A: ARP1 actin-related protein 1 homolog A, centractin alpha (yeast)	NM_005736	10121	gb:NM_005736.2 /DB_XREF=gi:13325058 /GEN=ACTR1A /FEA=FLmRNA /CNT=466 /TID=Hs.153961.0 /TIER=FL+Stack /STK=121 /UG=Hs.153961 /LL=10121 /DEF=Homo sapiens ARP1 (actin-related protein 1, yeast) homolog A (centractin alpha) (ACTR1A), mRNA. /PROD=actin-related protein 1A /FL=gb:NM_005736.2 gb:BC000693.1	206.24	239.57	189.13	256.26	249.28	209.4	254.4	269.65	196.9	191.37	206.64	232.1	240.99	226.32	287.47	264.88	242.07	243.6	304.74	230.83	245.47	274.92	297.48	286.55	206.06	240.52	247.66	361	230.56	310.71	270.89	220.96	268.88	231.79	205.95	212.08	236.6	177.13	190.66	252.78	297.15	242.91	225.19	305.1	254.32
236713_at	ACTR1A: ARP1 actin-related protein 1 homolog A, centractin alpha (yeast)	AI094634	10121	gb:AI094634 /DB_XREF=gi:3433610 /DB_XREF=oy61c04.s1 /CLONE=IMAGE:1670310 /FEA=EST /CNT=5 /TID=Hs.57833.0 /TIER=ConsEnd /STK=5 /UG=Hs.57833 /UG_TITLE=ESTs	18.35	10.53	18.53	18.52	16.56	15.07	12.78	25.83	12.9	21.9	17.38	7.06	23.46	4.74	5.9	14.13	4.23	12.08	17.86	12.28	12.51	5.9	9.8	10.27	20.56	16.25	22.6	12.54	12.39	17.83	9.98	10.49	12.28	19.13	10.41	15.35	17.5	16.6	14.71	5.77	14.99	9.01	9.39	14.67	15.69
230945_at	ACTR1B: ARP1 actin-related protein 1 homolog B, centractin beta (yeast)	AI014551	10120	gb:AI014551 /DB_XREF=gi:3228932 /DB_XREF=ou40f06.x1 /CLONE=IMAGE:1628771 /FEA=EST /CNT=11 /TID=Hs.98791.0 /TIER=Stack /STK=9 /UG=Hs.98791 /UG_TITLE=ESTs	66.11	41.6	62.76	39.03	37.38	49.17	48.88	64.3	58.63	48.06	53.04	52.57	38.94	66.09	44.41	54.28	40.03	62.93	43.85	57.82	75.49	47.44	41.75	59.82	103.66	49.56	56.39	44.96	75.52	51.44	48.75	44.78	37.55	52.09	62.77	34.94	44.83	71.94	75.76	55.23	49.63	64.2	74.72	41.76	42.05
234210_x_at	ACTR2: ARP2 actin-related protein 2 homolog (yeast)	AK025051	10097	gb:AK025051.1 /DB_XREF=gi:10437489 /FEA=mRNA /CNT=1 /TID=Hs.306753.0 /TIER=ConsEnd /STK=0 /UG=Hs.306753 /UG_TITLE=Homo sapiens cDNA: FLJ21398 fis, clone COL03610 /DEF=Homo sapiens cDNA: FLJ21398 fis, clone COL03610.	50.32	140.38	91.22	71.84	77.67	102.3	92.29	90.91	114.36	102.55	101.19	132.17	124.52	113.19	114.64	95.06	91.81	85.66	80.12	93.24	119.02	109.44	81.9	64.39	96.7	81.84	81.72	84.76	90.46	89.09	82.59	87.86	72.64	104.75	62.79	68.15	122.44	84.23	100	73.55	46.33	87.54	78.85	86.18	66.41
234212_at	ACTR2: ARP2 actin-related protein 2 homolog (yeast)	AK025051	10097	gb:AK025051.1 /DB_XREF=gi:10437489 /FEA=mRNA /CNT=1 /TID=Hs.306753.0 /TIER=ConsEnd /STK=0 /UG=Hs.306753 /UG_TITLE=Homo sapiens cDNA: FLJ21398 fis, clone COL03610 /DEF=Homo sapiens cDNA: FLJ21398 fis, clone COL03610.	2.33	9.05	10.29	7.27	7.28	7.78	5.91	10.73	7.65	3.03	4.58	3.61	7.93	8.27	11.93	9.01	3.15	9.55	8.11	10.54	8.97	8.29	9.8	9.11	11.1	3.57	6.34	6.11	5.05	9.37	4.88	5.37	8.67	7.21	5.51	2.86	5.29	4.83	7.14	7.82	8.73	16.58	8.86	6.31	8.43
1555487_a_at	ACTR3B /// LOC648792: ARP3 actin-related protein 3 homolog B (yeast) /// similar to actin-related protein 3-beta	BC015207	57180 /// 648792	gb:BC015207.1 /DB_XREF=gi:15929556 /TID=Hs2.12887.3 /CNT=1 /FEA=FLmRNA /TIER=FL /STK=1 /LL=57180 /UG_GENE=ARP3BETA /UG=Hs.12887 /DEF=Homo sapiens, Similar to actin-related protein 3-beta, clone MGC:17136 IMAGE:3916310, mRNA, complete cds. /PROD=Similar to actin-related protein 3-beta /FL=gb:BC015207.1	78.08	112.06	31.74	67.11	63.73	40.3	93.03	42.13	57.72	71.02	55.51	45.72	56.17	66.16	68.78	58.55	58.74	48.18	93.7	81.92	71.26	47.38	65.58	53.31	64.19	76.24	54.87	61.76	112.84	40.6	89.24	38.53	80.12	70.22	42.7	45.07	45.49	61.65	49.51	64.26	83.69	38.12	72.79	46.3	101.59
223874_at	ACTR3B /// LOC653857: ARP3 actin-related protein 3 homolog B (yeast) /// similar to actin-related protein 3-beta	AB039791	57180 /// 653857	gb:AB039791.1 /DB_XREF=gi:12583651 /GEN=ARP11 /FEA=FLmRNA /CNT=5 /TID=Hs.12887.1 /TIER=FL /STK=0 /UG=Hs.12887 /LL=57180 /DEF=Homo sapiens mRNA for actin-related protein Arp11, complete cds. /PROD=actin-related protein Arp11 /FL=gb:AB039791.1	57.69	81.3	68.42	67.91	76.16	76.1	82.45	73	76.34	61.68	76.36	75.93	78.58	79.1	78.83	78.42	59.51	63.22	60.54	63.22	84.38	80.25	64.51	71.39	56.49	66.97	67.09	109.09	85.39	87.93	70.08	67	66.76	68.27	70.05	80.32	82.86	64.62	55.66	78.37	93.51	80.15	53.27	94.04	77.73
218868_at	ACTR3B: ARP3 actin-related protein 3 homolog B (yeast)	NM_020445	57180	gb:NM_020445.1 /DB_XREF=gi:9966912 /GEN=ARP3BETA /FEA=FLmRNA /CNT=68 /TID=Hs.12887.0 /TIER=FL+Stack /STK=16 /UG=Hs.12887 /LL=57180 /DEF=Homo sapiens actin-related protein 3-beta (ARP3BETA), mRNA. /PROD=actin-related protein 3-beta /FL=gb:NM_020445.1 gb:AF023453.1	314.59	405.66	114.16	237.73	181.55	179.18	348.54	226.82	228.94	256.34	226.02	194.9	237.48	258.42	293.96	228.92	211.23	165.41	329.06	294	290.28	210.24	300.7	256.53	348.33	309.46	191.6	223.59	494.02	232.97	385.7	226.54	361.33	310.21	298.94	167	194.52	211.43	181.15	292.99	299.33	203.76	311.87	222.7	376.13
219623_at	ACTR5: ARP5 actin-related protein 5 homolog (yeast)	NM_024855	79913	gb:NM_024855.1 /DB_XREF=gi:13376281 /GEN=FLJ12785 /FEA=FLmRNA /CNT=31 /TID=Hs.192742.0 /TIER=FL /STK=7 /UG=Hs.192742 /LL=79913 /DEF=Homo sapiens hypothetical protein FLJ12785 (FLJ12785), mRNA. /PROD=hypothetical protein FLJ12785 /FL=gb:NM_024855.1	171.03	116.39	139.43	143.69	169.22	170.06	132.57	138.57	173.71	137.93	121.63	155.27	142.46	159.42	151.4	164.35	126.3	149.15	201.68	135.85	191.07	189.42	215.15	187.38	208.31	205.86	115.67	162.21	173.5	200.46	215.17	178.33	187.18	167.16	198.06	124.19	167.56	168.41	146.15	180.73	215.28	148.06	190.31	199.53	157.31
222147_s_at	ACTR5: ARP5 actin-related protein 5 homolog (yeast)	AL133519	79913	gb:AL133519 /DB_XREF=gi:10045268 /FEA=DNA /CNT=6 /TID=Hs.302092.0 /TIER=ConsEnd /STK=0 /UG=Hs.302092 /UG_TITLE=Human DNA sequence from clone RP11-122O1 on chromosome 20 Contains a novel gene encoding a protein orthologous to the mouse vesicular inhibitory amino acid transporter (VIAAT), a novel gene similar to the yeast actin-like protein ARP5, 3 CpG islands, ESTs. STSs and GSSs /DEF=Human DNA se…	118.01	53.73	60.74	107.2	49.01	116.82	38.61	75.13	53.68	43.96	46.98	45.54	44.44	66.56	51.59	58.17	45.38	82.39	57.95	146.99	82.31	191.34	156.26	123.63	61.39	52.21	35.17	43.2	53.82	69.03	119.3	42.82	76.35	43.2	57.95	36.61	49.29	39.63	40.22	61.06	62.48	42.46	85.57	55.21	46.19
241794_at	ACTR6: ARP6 actin-related protein 6 homolog (yeast)	AW070869	64431	gb:AW070869 /DB_XREF=gi:6025867 /DB_XREF=xa05c08.x1 /CLONE=IMAGE:2567438 /FEA=EST /CNT=6 /TID=Hs.311850.0 /TIER=ConsEnd /STK=2 /UG=Hs.311850 /UG_TITLE=ESTs, Highly similar to AF161399 1 HSPC281 (H.sapiens)	30.69	40.66	15.92	26.36	34.24	7.44	28.21	17.66	30.95	27.02	32.34	35.74	28.57	22.83	25.88	30.11	18.09	18.11	39.4	36.27	23.5	32.01	28.07	26.34	33.8	25.22	29.04	24.73	15.54	19.97	28.66	19.57	22.53	33.83	26.12	29.29	32.47	26	30.42	20.12	25.17	22.22	32.46	19.2	36
218658_s_at	ACTR8: ARP8 actin-related protein 8 homolog (yeast)	NM_022899	93973	gb:NM_022899.1 /DB_XREF=gi:12597636 /GEN=FLJ12934 /FEA=FLmRNA /CNT=67 /TID=Hs.124219.0 /TIER=FL /STK=6 /UG=Hs.124219 /LL=64920 /DEF=Homo sapiens hypothetical protein FLJ12934 (FLJ12934), mRNA. /PROD=hypothetical protein FLJ12934 /FL=gb:NM_022899.1	117.2	88.48	99.06	76.25	114.97	81.67	68.24	95.79	97.44	73.88	97.64	98.24	91.37	94.45	99.77	103.25	96.87	101.43	84.25	97.46	124.53	97.28	74.04	141.86	56.21	100.68	91.83	132.44	94.06	139.86	85.05	96.05	116.39	91.26	103.22	80.19	136.6	82.61	82.73	139.55	124.46	98.84	110.56	134.07	112.28
237360_at	ACTRT2: actin-related protein T2	AI655275	140625	gb:AI655275 /DB_XREF=gi:4739254 /DB_XREF=wb68d04.x1 /CLONE=IMAGE:2310823 /FEA=EST /CNT=6 /TID=Hs.236635.0 /TIER=ConsEnd /STK=6 /UG=Hs.236635 /UG_TITLE=ESTs, Weakly similar to ATHUB actin beta (H.sapiens)	2.34	10.4	3.55	4.96	4.81	3.41	12.15	1.95	4.21	1	3.99	3.11	16.34	6.8	8.46	3.82	4.97	14.28	8.06	9.59	2.54	7.48	2.97	5.99	8.79	2.2	4.06	1.92	12.18	5.85	6.82	6.02	2.6	2.08	6.45	7.53	1	6.05	10.28	4.49	5.15	5.67	15.1	3.47	8.51
203935_at	ACVR1: activin A receptor, type I	NM_001105	90	gb:NM_001105.2 /DB_XREF=gi:10862690 /GEN=ACVR1 /FEA=FLmRNA /CNT=97 /TID=Hs.150402.0 /TIER=FL+Stack /STK=48 /UG=Hs.150402 /LL=90 /DEF=Homo sapiens activin A receptor, type I (ACVR1), mRNA. /PROD=activin A type I receptor precursor /FL=gb:L02911.1 gb:NM_001105.2	52.82	49.19	61.86	47.72	51.72	35.19	40.28	56.75	44.68	41.38	44.48	42.33	38.04	44.51	43.39	54.9	78.45	69.67	35.72	52.11	45.73	46.54	40.61	36.94	39.1	32.77	53.58	43.15	35.44	49.38	33.03	35.86	39.41	32.77	33.51	55.91	39.26	43.62	49.39	49.62	56.49	54.64	56.29	35.71	101.44
237554_at	ACVR1: Activin A receptor, type I	BE348304	90	gb:BE348304 /DB_XREF=gi:9260157 /DB_XREF=hw16b10.x1 /CLONE=IMAGE:3183067 /FEA=EST /CNT=7 /TID=Hs.202259.0 /TIER=ConsEnd /STK=7 /UG=Hs.202259 /UG_TITLE=ESTs	11.69	15.88	17.96	8.6	10.73	9.51	6.51	11.48	11.53	13.02	7.28	9.26	9.4	6.59	9.97	1.15	9.42	5.79	1.73	1.18	4.96	11.67	5.49	6.71	3.72	7.71	2.87	6.7	6.95	11.34	3.98	3.59	3.33	7.4	15.12	3.62	6.25	9.83	6.88	8.02	7.61	13.1	11.07	9.38	4.09
205209_at	ACVR1B: activin A receptor, type IB	BC000254	91	gb:BC000254.1 /DB_XREF=gi:12652986 /FEA=FLmRNA /CNT=53 /TID=Hs.99954.0 /TIER=FL /STK=0 /UG=Hs.99954 /LL=91 /UG_GENE=ACVR1B /DEF=Homo sapiens, activin A receptor, type IB, clone MGC:2177, mRNA, complete cds. /PROD=activin A receptor, type IB /FL=gb:Z22536.1 gb:U14722.1 gb:NM_004302.2 gb:BC000254.1	29.76	41.61	27.22	37.74	31.82	19.55	29.74	28.15	22.67	22.78	25.47	46.59	16.51	34.98	18.08	24.55	28.4	27.17	28.71	12.73	34.78	12.04	23.11	23.14	29.69	34.4	48.28	19.94	13.84	24.22	15.95	27.81	19.26	54.7	40.98	27.23	22.28	18.76	67.34	19.86	18.98	21.63	31.93	30.63	30.46
208218_s_at	ACVR1B: activin A receptor, type IB	NM_020328	91	gb:NM_020328.1 /DB_XREF=gi:10862693 /GEN=ACVR1B /FEA=FLmRNA /CNT=3 /TID=Hs.99954.1 /TIER=FL /STK=0 /UG=Hs.99954 /LL=91 /DEF=Homo sapiens activin A receptor, type IB (ACVR1B), transcript variant 3, mRNA. /PROD=activin A type IB receptor, isoform c precursor /FL=gb:NM_020328.1 gb:L10126.1	11.55	16.44	10.42	17.75	20.98	14.27	8.89	15.26	10.53	8.68	10.4	13.12	7.67	9.64	9.47	10.56	20.83	3.9	16.14	11.95	9.4	23.48	11.08	17.71	13.06	10.97	8.45	10.9	15.97	22.16	12.94	15.65	8.39	10.92	14.53	14.32	13.12	10.9	12.8	18.83	13.98	11.16	8.97	9.64	8.85
208219_at	ACVR1B: activin A receptor, type IB	NM_020328	91	gb:NM_020328.1 /DB_XREF=gi:10862693 /GEN=ACVR1B /FEA=FLmRNA /CNT=3 /TID=Hs.99954.1 /TIER=FL /STK=0 /UG=Hs.99954 /LL=91 /DEF=Homo sapiens activin A receptor, type IB (ACVR1B), transcript variant 3, mRNA. /PROD=activin A type IB receptor, isoform c precursor /FL=gb:NM_020328.1 gb:L10126.1	10.07	7.87	1.6	7.98	12.18	10.14	11.44	10.31	5.83	6.04	6.77	9.42	9.01	2.93	7.52	10.96	2.92	4.59	3.06	8.49	5.23	7.38	5.06	7.01	6.23	5.72	2.52	1.64	8.97	9.82	4.7	5.18	4.82	10.37	1.71	3.78	2.39	1.96	3.41	4.2	6.24	4.98	4.31	6.71	1
208222_at	ACVR1B: activin A receptor, type IB	NM_020327	91	gb:NM_020327.1 /DB_XREF=gi:10862691 /GEN=ACVR1B /FEA=FLmRNA /CNT=3 /TID=Hs.99954.2 /TIER=FL /STK=0 /UG=Hs.99954 /LL=91 /DEF=Homo sapiens activin A receptor, type IB (ACVR1B), transcript variant 2, mRNA. /PROD=activin A type IB receptor, isoform b precursor /FL=gb:NM_020327.1 gb:L10125.1	20.58	26.1	24.43	37.22	22.04	29.75	42.62	47.25	24.22	20.75	25.46	28.22	29.15	29.35	22.48	24.69	18.26	23.14	21.63	18.52	15.94	24.21	23.78	21.84	20.58	19.42	23.3	22.32	17.91	18.86	20.76	22.11	22.67	27.05	27.75	20.66	28.44	30.86	30.53	14.29	14.61	17.68	17.01	20.32	18.15
208223_s_at	ACVR1B: activin A receptor, type IB	NM_020327	91	gb:NM_020327.1 /DB_XREF=gi:10862691 /GEN=ACVR1B /FEA=FLmRNA /CNT=3 /TID=Hs.99954.2 /TIER=FL /STK=0 /UG=Hs.99954 /LL=91 /DEF=Homo sapiens activin A receptor, type IB (ACVR1B), transcript variant 2, mRNA. /PROD=activin A type IB receptor, isoform b precursor /FL=gb:NM_020327.1 gb:L10125.1	11.39	1.88	4.52	1.89	7.58	14.19	11.68	10.04	13.52	6.42	4.43	3.56	6.89	10.83	6.58	5.66	8.78	18.03	7.04	10.81	7.65	5.62	2.78	13.25	5.7	7.28	15.23	12.09	6.32	15.66	6.41	11.2	3.63	5.07	13.03	12.26	7.05	17.33	9.12	8	21.58	14.22	2.68	6.1	5.93
213198_at	ACVR1B: activin A receptor, type IB	AL117643	91	gb:AL117643.1 /DB_XREF=gi:5912233 /FEA=mRNA /CNT=63 /TID=Hs.5288.0 /TIER=Stack /STK=47 /UG=Hs.5288 /UG_TITLE=Homo sapiens mRNA; cDNA DKFZp434M245 (from clone DKFZp434M245) /DEF=Homo sapiens mRNA; cDNA DKFZp434M245 (from clone DKFZp434M245).	36.4	16.85	43.45	18.88	103.39	23.12	25.98	52.77	30.46	30.6	36.01	118.89	20.31	40.61	26.34	49.19	62.99	18.83	8.41	12.3	18.67	31.27	45.79	18.88	44.45	94.37	158.6	14.81	21.23	113.75	21.45	107.52	17.78	29.89	43.3	42.51	47.3	12.23	88.65	38.55	8.41	41.28	42.65	20.25	49.1
1552519_at	ACVR1C: activin A receptor, type IC	NM_145259	130399	gb:NM_145259.1 /DB_XREF=gi:21687097 /GEN=ALK7 /TID=Hs2.352338.1 /CNT=10 /FEA=FLmRNA /TIER=FL /STK=3 /LL=130399 /UG=Hs.352338 /DEF=Homo sapiens activin receptor-like kinase 7 (ALK7), mRNA. /PROD=activin receptor-like kinase 7 /FL=gb:AY127050.1 gb:NM_145259.1 gb:BC022530.1	6.68	6.13	7.19	7.12	7.47	3.97	5.4	6.07	5.13	13.27	13.23	6.27	8.8	10.67	4.54	13.15	13.32	14.21	6.15	3.87	6.8	6.45	4.55	7.51	4.73	7.67	10.32	5.69	8.53	8.36	10.51	10.93	4.44	9.44	9.48	17.35	10.22	9.75	14.21	7.92	6.25	15.74	7.98	3.1	20.64
239936_at	ACVR2A /// DLEU2: activin A receptor, type IIA /// deleted in lymphocytic leukemia, 2	AA126428	8847 /// 92	gb:AA126428 /DB_XREF=gi:1686068 /DB_XREF=zn84h09.s1 /CLONE=IMAGE:564929 /FEA=EST /CNT=8 /TID=Hs.192062.0 /TIER=ConsEnd /STK=1 /UG=Hs.192062 /UG_TITLE=ESTs	20.88	25.49	15.92	14.76	16.87	15.66	12.82	25.95	19.17	17.34	13.04	23.26	32.91	14.08	17.97	13.03	19.27	40.43	16.31	23.81	21.86	26.75	25.39	20.23	21.63	10.67	20.49	21.2	31.21	28.93	20.18	32.54	12.1	15.77	30.48	11.89	29.03	11.51	21.53	17.59	20.12	12.34	26.69	7.04	24.25
205327_s_at	ACVR2A: activin A receptor, type IIA	NM_001616	92	gb:NM_001616.2 /DB_XREF=gi:10862696 /GEN=ACVR2 /FEA=FLmRNA /CNT=40 /TID=Hs.26014.0 /TIER=FL+Stack /STK=13 /UG=Hs.26014 /LL=92 /DEF=Homo sapiens activin A receptor, type II (ACVR2), mRNA. /PROD=activin A type II receptor precursor /FL=gb:NM_001616.2 gb:D31770.1	70.86	56.73	50.98	79.34	59.09	77.96	64.82	39.02	48.37	61.64	64.06	52.67	54.33	46.75	41.93	50.6	41.99	48.02	54.1	47.56	50.68	40.63	55.02	43.11	50.61	42.04	61.17	57.04	74.96	51.18	85.75	40.42	38.44	58.27	89.99	70.68	45.72	59.82	56.98	52.26	48.73	45.55	58.42	46.7	56.24
228416_at	ACVR2A: activin A receptor, type IIA	AI149508	92	gb:AI149508 /DB_XREF=gi:3677977 /DB_XREF=qc66d01.x1 /CLONE=IMAGE:1714561 /FEA=EST /CNT=15 /TID=Hs.33412.0 /TIER=Stack /STK=10 /UG=Hs.33412 /UG_TITLE=ESTs	54.51	52.79	40.43	55.96	47.75	34.84	48.65	47.62	24.58	51.07	30.64	32.54	33.39	24.94	22.87	23.57	27.19	33.48	53.05	23.71	30.36	24.27	31.36	24.4	51.65	33.31	41.53	31.29	40.7	29.03	70.41	27.73	34.97	40.15	38.69	54.43	25.64	35.91	36.28	33.9	34.71	16.46	42.56	37.45	44.79
244332_at	ACVR2A: Activin A receptor, type IIA	AW974077	92	gb:AW974077 /DB_XREF=gi:8165268 /DB_XREF=EST386180 /FEA=EST /CNT=5 /TID=Hs.283349.0 /TIER=ConsEnd /STK=0 /UG=Hs.283349 /UG_TITLE=ESTs	12.49	17.61	20.59	29.04	11.57	23.1	10.27	15.58	20.85	15.2	17.31	11.25	32.03	17.93	6.44	12.44	17.37	16.49	17.21	22.29	9.27	23.34	12.34	11.15	10.77	14.6	15.61	24.83	18.52	17.69	12.56	16.15	17.58	10.81	25.74	14.25	13.5	16.32	18.93	21.65	12.23	22.64	8.09	14.12	21.63
220028_at	ACVR2B: activin A receptor, type IIB	NM_001106	93	gb:NM_001106.2 /DB_XREF=gi:10862697 /GEN=ACVR2B /FEA=FLmRNA /CNT=19 /TID=Hs.23994.0 /TIER=FL /STK=5 /UG=Hs.23994 /LL=93 /DEF=Homo sapiens activin A receptor, type IIB (ACVR2B), mRNA. /PROD=activin A type IIB receptor precursor /FL=gb:NM_001106.2	47.73	63.11	51.06	55.27	97.6	54.56	38.97	49.68	39.64	37.97	35.59	62.28	44.18	41.9	37.53	46.22	50.54	30.07	41.51	37.94	37.66	36.71	41.85	31.67	40.56	53.67	22.86	32.9	51.3	21.39	45.98	35.65	48.66	54.71	68.57	54.04	35.36	80.07	67.13	49.69	34.18	48.14	48.49	44.64	46.81
210838_s_at	ACVRL1: activin A receptor type II-like 1	L17075	94	gb:L17075.1 /DB_XREF=gi:425147 /FEA=FLmRNA /CNT=2 /TID=Hs.172670.1 /TIER=FL /STK=0 /UG=Hs.172670 /LL=94 /UG_GENE=ACVRL1 /DEF=Human TGF-b superfamily receptor type I mRNA, complete cds. /PROD=TGF-b superfamily receptor type I /FL=gb:L17075.1	31.08	52.82	26.31	50.73	40.26	67.4	47.05	36.96	21.01	39.82	51.38	30.45	58.16	25.69	38.97	21.44	33.34	22.85	22.94	26.57	34.02	23.04	21.05	28.03	32.44	28.17	45.06	31.33	49.46	21.43	47.36	38.27	43.73	40.23	42.68	51.47	40.08	42.52	61.83	24.52	20.08	60.39	21.05	15.08	23.64
202740_at	ACY1: aminoacylase 1	NM_000666	95	gb:NM_000666.1 /DB_XREF=gi:4501900 /GEN=ACY1 /FEA=FLmRNA /CNT=189 /TID=Hs.79.0 /TIER=FL+Stack /STK=58 /UG=Hs.79 /LL=95 /DEF=Homo sapiens aminoacylase 1 (ACY1), mRNA. /PROD=aminoacylase 1 /FL=gb:L07548.1 gb:BC000545.1 gb:BC003023.1 gb:D14524.1 gb:D16307.1 gb:NM_000666.1	104.56	124.5	75.96	126.5	80.55	88.37	120.28	102.14	101.93	116.05	98.19	106.61	81.05	129.05	112.91	123.4	80.23	70.84	68.57	97.73	93.42	81.67	96.88	85.95	116.66	134.82	76.09	110.01	129.4	78.16	154.12	98.81	89.19	104.27	121.51	69.23	62.83	124.55	117.35	112.68	117.04	65.51	104.5	99.84	119.02
238849_at	ACY1: Aminoacylase 1	AA176362	95	gb:AA176362 /DB_XREF=gi:1757503 /DB_XREF=zp30g07.r1 /CLONE=IMAGE:611004 /FEA=EST /CNT=8 /TID=Hs.236025.0 /TIER=ConsEnd /STK=0 /UG=Hs.236025 /UG_TITLE=ESTs	5.27	6.01	2.1	3.35	7.37	5.38	2.84	2.72	2.93	2.23	4.71	6.19	3.26	3.42	1	5.79	6.48	3.95	1.64	2.11	7.22	5.71	5.2	3.23	2.78	4.28	3.74	4.91	4.42	3.39	3.61	5.31	10.61	7.29	6.84	1	1.88	5.75	3.54	3.98	1.88	5.39	2.5	1	7.71
229495_at	ACY1L2: Aminoacylase 1-like 2	AI809423	135293	gb:AI809423 /DB_XREF=gi:5395989 /DB_XREF=wf70d11.x1 /CLONE=IMAGE:2360949 /FEA=EST /CNT=16 /TID=Hs.192422.0 /TIER=Stack /STK=8 /UG=Hs.192422 /UG_TITLE=ESTs	16.43	7.08	24.12	10.02	17.51	4.16	12.87	13.26	15.33	12.13	5.65	14.99	15.33	2.68	6.77	14.18	11.58	11.57	17.23	14.86	18.68	15.55	15.99	9.61	12.11	7.98	18.26	7.18	11	12.17	7.6	4.45	19.17	15.17	22.73	14.28	6.65	25.84	23.74	6.42	22.92	11.36	4.4	13.93	4.86
230481_at	ACY3: aspartoacylase (aminocyclase) 3	AI393205	91703	gb:AI393205 /DB_XREF=gi:4222752 /DB_XREF=tg14b07.x1 /CLONE=IMAGE:2108725 /FEA=EST /CNT=14 /TID=Hs.126265.0 /TIER=Stack /STK=13 /UG=Hs.126265 /UG_TITLE=ESTs, Weakly similar to ACY2_HUMAN ASPARTOACYLASE (H.sapiens)	39.96	27.21	32.79	32.39	84.91	51.24	50.01	51.18	33.5	96.06	54.26	198.19	40.4	55.36	33.12	33.43	30.68	41.51	57.6	31.47	48.93	94.31	104.28	130.8	49.64	115.59	34.34	104.92	31.63	113.65	130.91	54.96	28.73	33.36	56.27	30.31	65.3	94.86	55.13	33.84	29.97	40.56	30.76	82.45	45.12
1554974_at	ACY3: aspartoacylase (aminocyclase) 3	AY032593	91703	gb:AY032593.1 /DB_XREF=gi:20384688 /GEN=HCBP1 /TID=Hs2.126265.2 /CNT=3 /FEA=FLmRNA /TIER=FL /STK=1 /LL=91703 /UG=Hs.126265 /DEF=Homo sapiens hepatitis C virus core-binding protein 1 (HCBP1) mRNA, complete cds. /PROD=hepatitis C virus core-binding protein 1 /FL=gb:AF359506.1 gb:AY032593.1	1.65	4.99	1.71	5.32	30.45	12.22	10.17	12.05	2.08	24.02	6.87	68.78	11.59	2.94	2.81	4.72	1	13.13	22.32	6.91	9.96	29.64	35.44	51.14	11.23	32.29	1.54	46.94	4.11	31.66	44.46	13.32	5.35	2.18	9.36	2.34	22.4	35.14	13.44	10.18	1.9	6.41	7.85	22.12	10.88
206833_s_at	ACYP2: acylphosphatase 2, muscle type	NM_001108	98	gb:NM_001108.1 /DB_XREF=gi:4557246 /GEN=ACYP2 /FEA=FLmRNA /CNT=8 /TID=Hs.331598.0 /TIER=FL /STK=0 /UG=Hs.331598 /LL=98 /DEF=Homo sapiens acylphosphatase 2, muscle type (ACYP2), mRNA. /PROD=acylphosphatase 2, muscle type /FL=gb:NM_001108.1	148.46	328.67	210.18	128.18	221.29	175.5	199.86	159.3	182.4	106.57	156.24	191.83	180.84	131.91	282.64	227.09	238.9	200.61	242.87	178.63	151.26	164.93	217.41	277.64	117.14	199.53	246	214.11	227.81	217.76	110.55	154.59	244.29	148.97	100.04	176.72	165.21	211.94	183.94	154.87	226.9	186.6	202.88	408.36	238.79
207953_at	AD7C-NTP: neuronal thread protein AD7c-NTP	AF010144	27308	gb:AF010144.1 /DB_XREF=gi:3002526 /FEA=FLmRNA /CNT=2 /TID=Hs.129735.0 /TIER=ConsEnd /STK=0 /UG=Hs.129735 /LL=27308 /UG_GENE=AD7C-NTP /DEF=Homo sapiens neuronal thread protein AD7c-NTP mRNA, complete cds. /PROD=neuronal thread protein AD7c-NTP /FL=gb:NM_014486.1 gb:AF010144.1	43.08	25.43	42.81	25.28	31.7	34.16	25.13	30.67	40.49	28.38	23.24	42.92	26.32	42.06	32.98	24.48	31.41	25.53	42.13	25.67	32.33	20.12	23.53	10.17	21.61	17.75	19.44	24.05	20.62	15.95	2.53	10.51	19.82	20.69	32.64	22.8	35.96	43.83	24.58	24.82	18.25	29.05	21.51	17.65	16.8
208014_x_at	AD7C-NTP: neuronal thread protein AD7c-NTP	NM_014486	27308	gb:NM_014486.1 /DB_XREF=gi:7656858 /GEN=AD7C-NTP /FEA=FLmRNA /CNT=2 /TID=Hs.129735.0 /TIER=FL /STK=0 /UG=Hs.129735 /LL=27308 /DEF=Homo sapiens neuronal thread protein (AD7C-NTP), mRNA. /PROD=neuronal thread protein /FL=gb:NM_014486.1 gb:AF010144.1	26.74	21.05	40.5	41.9	26.52	39.92	30.61	28.42	23.26	24.07	27.45	28.05	44.55	18.78	32.58	32.8	27.76	37.53	22.11	28.62	26.28	35.88	32.25	27.58	29.55	40.53	32.02	29.86	20.98	21.61	39.28	45.52	34.09	34.21	35.3	24.25	27.72	36.39	28.83	35.25	18.93	18.09	21.7	24.22	25.85
241759_at	ADA: Adenosine deaminase	T82487	100	gb:T82487 /DB_XREF=gi:709689 /DB_XREF=yc82b02.s1 /CLONE=IMAGE:22400 /FEA=EST /CNT=4 /TID=Hs.106233.0 /TIER=ConsEnd /STK=3 /UG=Hs.106233 /UG_TITLE=ESTs	20.1	23.04	26.44	15.08	24.68	29.79	27.14	21.57	23.22	21.68	14.99	28.8	11.8	28	16.02	22.26	25.22	23.67	16.87	26.58	17.88	23.48	19.82	18.66	20.12	16.48	35.86	13.65	19.9	13.8	16.72	21.61	28.33	22.8	24.3	11.95	24.68	7.72	17.74	10.71	14.34	20.2	17	17	28.15
1556117_at	ADA: Adenosine deaminase	AK090842	100	gb:AK090842.1 /DB_XREF=gi:21749078 /TID=Hs2.212275.1 /CNT=7 /FEA=mRNA /TIER=ConsEnd /STK=6 /UG=Hs.212275 /UG_TITLE=Homo sapiens cDNA FLJ33523 fis, clone BRAMY2006411. /DEF=Homo sapiens cDNA FLJ33523 fis, clone BRAMY2006411.	14.17	10.94	22.19	20.87	12.02	19.49	10.61	22.66	13.11	17.12	19.52	18.63	26.18	11.78	20.29	15.97	10.35	18.59	24.85	13.46	14.62	17.51	13.53	22.17	14.12	14.48	25.17	15.76	16.46	14.75	18.92	14.03	4.77	20.11	27.55	13.05	14.63	16.96	16.69	14.79	9.49	18.45	17.99	10.76	13.06
238424_at	ADAL: adenosine deaminase-like	BE788266	161823	gb:BE788266 /DB_XREF=gi:10209451 /DB_XREF=601481944F1 /CLONE=IMAGE:3884579 /FEA=EST /CNT=14 /TID=Hs.220999.0 /TIER=ConsEnd /STK=1 /UG=Hs.220999 /UG_TITLE=ESTs, Weakly similar to coded for by C. elegans cDNA yk20f6.3 (C.elegans)	104.87	133.27	97.76	108.84	91.57	99.02	114.3	105.91	124.84	101.91	105.95	81.7	87.7	81.39	85.81	84.58	109.25	91.75	129.78	102.33	106.47	107.93	122.88	85.31	100.63	101.38	114.39	96.22	87.22	127.33	112.06	98.27	89.9	101.42	99.68	120.94	91.25	92.82	98.58	108.05	121.06	106.43	97.56	104.98	113.11
239711_at	ADAL: adenosine deaminase-like	AA993400	161823	gb:AA993400 /DB_XREF=gi:3179945 /DB_XREF=ot96a02.s1 /CLONE=IMAGE:1624586 /FEA=EST /CNT=5 /TID=Hs.161274.0 /TIER=ConsEnd /STK=4 /UG=Hs.161274 /UG_TITLE=ESTs	80.24	101.51	103.01	101.36	106.62	90.95	135.13	104.62	113.81	111.34	100.66	115.76	116.85	109.47	125.03	116.95	88.52	113.12	148.18	120.76	95.35	122.91	100.43	59.06	91.21	89.29	74.35	81.45	72.8	101.92	90.53	93.98	68.14	120.13	108.24	64.87	83.6	95.78	90.71	91.18	115.84	104	79.22	112.79	108.67
202604_x_at	ADAM10: ADAM metallopeptidase domain 10	NM_001110	102	gb:NM_001110.1 /DB_XREF=gi:4557250 /GEN=ADAM10 /FEA=FLmRNA /CNT=172 /TID=Hs.172028.0 /TIER=FL /STK=0 /UG=Hs.172028 /LL=102 /DEF=Homo sapiens a disintegrin and metalloproteinase domain 10 (ADAM10), mRNA. /PROD=a disintegrin and metalloprotease domain 10 /FL=gb:AF009615.1 gb:NM_001110.1	111.05	115.06	155.86	116.09	110.48	116.49	124.88	150.77	163.91	129.54	134.7	132.63	145.05	136.6	149.93	139.1	150.78	137	111.87	123.57	138.78	136.04	127.09	117.35	137.54	120.67	120.01	112.75	109.47	125.86	105.07	130	84.93	134.92	98.57	87.45	154.15	146.17	134.69	141.2	99.13	135.44	146.94	168.96	132.6
214895_s_at	ADAM10: ADAM metallopeptidase domain 10	AU135154	102	gb:AU135154 /DB_XREF=gi:10995693 /DB_XREF=AU135154 /CLONE=PLACE1001348 /FEA=mRNA /CNT=11 /TID=Hs.172028.1 /TIER=ConsEnd /STK=0 /UG=Hs.172028 /LL=102 /UG_GENE=ADAM10 /UG_TITLE=a disintegrin and metalloproteinase domain 10	99.87	101.35	97.43	88.49	65.89	60.97	96.68	87.91	112.34	106.51	123.08	133.6	112.75	125.94	127.38	113.79	134.35	111.71	104.96	124.82	125.06	99.59	79.74	98.15	118.06	86.11	75.29	79.68	99.96	82.47	95.04	106.18	86.88	110.86	74.73	67.9	98.68	121.69	102.94	96.29	76.85	102.87	142.88	135.74	133.67
234131_at	ADAM10: ADAM metallopeptidase domain 10	AF090948	102	gb:AF090948.1 /DB_XREF=gi:6690256 /FEA=mRNA /CNT=3 /TID=Hs.306566.0 /TIER=ConsEnd /STK=0 /UG=Hs.306566 /UG_TITLE=Homo sapiens clone HQ0709 /DEF=Homo sapiens clone HQ0709.	13.54	18.4	20.09	17.34	17.4	15.64	11.02	9.08	25.02	18.76	11.93	12.79	16.96	19.62	20.42	14.64	7.56	23.9	14.07	15.11	24.33	17.39	21.97	26.49	28.36	26.61	19.63	13.01	13.87	16.55	13.34	21.95	14.42	22.4	15.7	16.94	19.51	17.36	19.53	20.38	13.11	17.12	22.86	18.04	11.97
1562137_at	ADAM10: ADAM metallopeptidase domain 10	AF147388	102	gb:AF147388.1 /DB_XREF=gi:4761739 /TID=Hs2.384153.1 /CNT=3 /FEA=mRNA /TIER=ConsEnd /STK=0 /UG=Hs.384153 /UG_TITLE=Homo sapiens full length insert cDNA clone YI49G05 /DEF=Homo sapiens full length insert cDNA clone YI49G05.	6.7	10.56	4.96	16.32	8.44	4.29	5.66	11.32	11.89	9.04	7.22	4.52	6.67	7.25	4.17	4.79	10.02	9.09	7.73	4.53	2.45	6.06	5.18	4.13	7.84	11.94	10.42	9.29	8.21	4.53	5.67	3.16	10.97	4.14	10.05	24.46	10.94	8.21	8.55	2.68	4.27	10.05	9.19	9.09	15.86
207880_at	ADAM11: ADAM metallopeptidase domain 11	NM_002390	4185	gb:NM_002390.2 /DB_XREF=gi:4585709 /GEN=ADAM11 /FEA=FLmRNA /CNT=6 /TID=Hs.6088.0 /TIER=FL /STK=0 /UG=Hs.6088 /LL=4185 /DEF=Homo sapiens a disintegrin and metalloproteinase domain 11 (ADAM11), transcript variant 1, mRNA. /PROD=a disintegrin and metalloprotease domain 11,isoform 1 preproprotein /FL=gb:NM_002390.2 gb:NM_021612.1 gb:AB009675.1	5.49	1.04	11.26	3.05	4.51	7.45	9.93	11.86	4.82	10.09	1.93	7.16	7.82	6.54	5.49	9.37	10.68	5.94	9.91	9.45	5.63	1.1	3.5	11.38	9.53	9.24	3.22	1.09	1.31	6.79	3.06	15.21	4.3	2.35	2.21	9.66	9.78	1.69	11.99	3.05	3.63	2.89	9.85	5.58	4.03
239837_at	ADAM11: ADAM metallopeptidase domain 11	T15748	4185	gb:T15748 /DB_XREF=gi:517910 /DB_XREF=IB1830 /FEA=EST /CNT=7 /TID=Hs.278385.0 /TIER=ConsEnd /STK=3 /UG=Hs.278385 /UG_TITLE=ESTs	4.68	11.59	9.35	6.86	7.48	3.95	1.63	9.01	8.2	6.15	2.77	9.04	11.95	7.57	8.27	1.73	2.53	5.28	3.76	7.6	1	2.66	9.11	4.6	9.59	4.23	5.5	4.78	1.82	3.64	5.06	3.41	2.71	11.13	14.12	5.51	4.65	11.12	4.69	7.57	10.48	5.98	7.33	3.7	9.71
202952_s_at	ADAM12: ADAM metallopeptidase domain 12 (meltrin alpha)	NM_003474	8038	gb:NM_003474.2 /DB_XREF=gi:13259517 /GEN=ADAM12 /FEA=FLmRNA /CNT=282 /TID=Hs.8850.0 /TIER=FL /STK=0 /UG=Hs.8850 /LL=8038 /DEF=Homo sapiens a disintegrin and metalloproteinase domain 12 (meltrin alpha) (ADAM12), transcript variant 1, mRNA. /PROD=a disintegrin and metalloprotease domain 12 ,isoform 1 preproprotein /FL=gb:NM_003474.2 gb:AF023476.2	5.65	25.61	17.8	20.23	17.97	24.22	16.8	17.87	15.59	14.04	23.56	20.12	23.87	23.71	12.68	17.65	14.11	21.86	29.49	16.45	14.22	8.69	7.03	14.51	11.39	18.4	22.37	23.27	16.68	14.51	10.88	10.7	12.89	15.86	15.44	16.32	18.96	16.95	19.11	19.9	22.64	15.36	11.98	16.07	16
204943_at	ADAM12: ADAM metallopeptidase domain 12 (meltrin alpha)	NM_021641	8038	gb:NM_021641.1 /DB_XREF=gi:11496999 /GEN=ADAM12 /FEA=FLmRNA /CNT=111 /TID=Hs.8850.1 /TIER=FL+Stack /STK=33 /UG=Hs.8850 /LL=8038 /DEF=Homo sapiens a disintegrin and metalloproteinase domain 12 (meltrin alpha) (ADAM12), transcript variant 2, mRNA. /PROD=a disintegrin and metalloprotease domain 12,isoform 2 preproprotein /FL=gb:NM_021641.1 gb:AF023477.2	16.15	7.38	6.15	8.46	11.06	10.66	7.36	13.53	10.41	13.48	11.97	11.18	10.91	9.6	7.01	20.22	13.24	15.03	11.55	15.55	12.76	4.52	17.87	10.88	6.15	4.63	9.44	5.47	10.47	10.74	10.56	16.55	9.99	15.58	5.78	6.76	7.11	6.73	8.8	13.03	15.17	13.65	7.21	18.95	14.8
215613_at	ADAM12: ADAM metallopeptidase domain 12 (meltrin alpha)	AU145357	8038	gb:AU145357 /DB_XREF=gi:11006878 /DB_XREF=AU145357 /CLONE=HEMBA1004611 /FEA=mRNA /CNT=5 /TID=Hs.296700.0 /TIER=ConsEnd /STK=2 /UG=Hs.296700 /UG_TITLE=Homo sapiens cDNA FLJ12134 fis, clone MAMMA1000287	7.4	5.96	7.22	10.08	8.68	11.24	5.12	14.21	7.89	5.15	8.57	5.78	11.56	7.01	3.72	10.9	8.19	7.71	10.24	8.61	11.88	11.05	13.79	11.39	2.6	6.41	2.99	6.47	5.98	9.45	12.24	9.9	5.73	12.58	7.3	5.14	9.32	10.42	3.64	7.79	6.99	10.41	6.2	8.21	8.67
232268_at	ADAM12: ADAM metallopeptidase domain 12 (meltrin alpha)	AU158643	8038	gb:AU158643 /DB_XREF=gi:11020164 /DB_XREF=AU158643 /CLONE=PLACE4000093 /FEA=mRNA /CNT=11 /TID=Hs.221652.0 /TIER=ConsEnd /STK=4 /UG=Hs.221652 /UG_TITLE=Homo sapiens cDNA FLJ14323 fis, clone PLACE4000093	10.59	2.75	6.19	9.29	7.8	12.3	9.85	5.63	6.55	6.12	2.44	7.98	7.61	17.68	4.62	2.38	7.06	9.92	9.37	4.66	6.7	8.49	6.76	2.04	1.44	4.09	5.52	4.26	6.34	5.58	5.56	9.5	8.44	6.84	11	9	5.91	1.58	9.45	14.82	6.29	1.31	8.59	3.31	3
241022_at	ADAM12: ADAM metallopeptidase domain 12 (meltrin alpha)	BF112253	8038	gb:BF112253 /DB_XREF=gi:10941943 /DB_XREF=7l42g02.x1 /CLONE=IMAGE:3524162 /FEA=EST /CNT=4 /TID=Hs.25244.0 /TIER=ConsEnd /STK=4 /UG=Hs.25244 /UG_TITLE=ESTs	15.96	16.74	16	16.37	12.46	12.26	11.94	18.37	10.23	16.43	18.83	12.24	11.84	17.34	10.63	12.92	13.96	9.22	17.56	24.09	15.1	9.1	7.21	13.29	13.38	8.62	19.86	13.02	10.92	6.72	8.62	11.44	13.36	14.44	16.92	13.98	16.95	11.63	19.04	9.97	14.28	5.47	18.43	12.69	19.01
241026_at	ADAM12: ADAM metallopeptidase domain 12 (meltrin alpha)	R68807	8038	gb:R68807 /DB_XREF=gi:842324 /DB_XREF=yi43b01.s1 /CLONE=IMAGE:141961 /FEA=EST /CNT=4 /TID=Hs.176275.0 /TIER=ConsEnd /STK=4 /UG=Hs.176275 /UG_TITLE=ESTs	8.53	7.21	12.03	14.74	3.99	4.66	9.84	6.13	11.45	14.24	19.09	6.72	5.12	5.12	7.72	8.87	17.47	9.06	10.59	7.88	7.18	9.25	11.54	2.03	15.46	15.16	11.83	15.38	11.36	11.54	7.63	6.19	15.58	10.75	10.88	3.47	15.11	5.55	8.12	13.72	6.5	6.85	4.07	8.72	16.24
242460_at	ADAM12: ADAM metallopeptidase domain 12 (meltrin alpha)	AI034061	8038	gb:AI034061 /DB_XREF=gi:3255014 /DB_XREF=ox12a02.x1 /CLONE=IMAGE:1656074 /FEA=EST /CNT=3 /TID=Hs.102485.0 /TIER=ConsEnd /STK=3 /UG=Hs.102485 /UG_TITLE=ESTs	24.96	26.9	16.87	17.82	18.35	16.85	31.62	25.52	16.88	21.7	24.55	20.08	22.2	19.95	21.53	21.1	19.45	11.65	32.09	16.84	15.64	16.54	14.66	12.26	22.43	20.3	8.39	14.06	10.73	16.84	10.38	22.49	5.94	19.18	23.96	17.69	23.43	15.97	26.99	16.93	16.36	24.83	8.26	14.34	18.61
217007_s_at	ADAM15: ADAM metallopeptidase domain 15 (metargidin)	AK000667	8751	gb:AK000667.1 /DB_XREF=gi:7020906 /FEA=mRNA /CNT=1 /TID=Hs.92208.1 /TIER=ConsEnd /STK=0 /UG=Hs.92208 /LL=8751 /UG_GENE=ADAM15 /UG_TITLE=a disintegrin and metalloproteinase domain 15 (metargidin) /DEF=Homo sapiens cDNA FLJ20660 fis, clone KAT00151, highly similar to U41767 Human metargidin precursor mRNA.	4.51	3.41	6.75	12.63	5.18	8.04	3.86	10.43	1	12.32	1.44	4.68	7.5	8.24	8.09	10.55	12.11	3.97	5.24	7.7	1	15.22	16.74	16.76	6.38	4.21	11.27	2.32	12.26	2.9	4.01	18.51	4.42	13.77	10.71	10.02	3.64	1	6.48	4.22	11.21	5.44	7.66	2.87	14.53
235886_at	ADAM15: ADAM metallopeptidase domain 15 (metargidin)	BF063214	8751	gb:BF063214 /DB_XREF=gi:10822124 /DB_XREF=7h85f05.x1 /CLONE=IMAGE:3322785 /FEA=EST /CNT=7 /TID=Hs.66099.0 /TIER=ConsEnd /STK=7 /UG=Hs.66099 /UG_TITLE=ESTs	17.21	13.63	14.33	16.08	14.38	15.2	12.64	21.49	10.64	20.98	12.23	12.63	21.06	15.04	16.88	15.65	20	17.73	14.06	19.26	13.91	11.68	22.97	7.98	14.53	16.26	14.46	7.75	12.12	7.62	26.21	14.54	11.23	23.73	8.83	14.98	13.59	23.52	18.25	14.01	11.44	12.63	16.55	14.46	13.24
1555896_a_at	ADAM15: ADAM metallopeptidase domain 15 (metargidin)	BM973999	8751	gb:BM973999 /DB_XREF=gi:19591590 /DB_XREF=UI-CF-EC1-abz-g-08-0-UI.s1 /CLONE=UI-CF-EC1-abz-g-08-0-UI /TID=Hs2.92208.2 /CNT=25 /FEA=mRNA /TIER=Stack /STK=11 /LL=8751 /UG_GENE=ADAM15 /UG=Hs.92208 /UG_TITLE=a disintegrin and metalloproteinase domain 15 (metargidin)	114.87	99.33	119.13	108.2	114.78	115.71	104.17	148.93	127.74	80.24	128.69	92.96	106.72	91.26	92.19	131.38	116.56	130.89	88.73	109.48	89.31	91.85	105.09	108.5	129.81	85.63	186.52	121.71	87.59	141.55	107.07	100.96	116.87	78.55	90.19	120.71	101.14	106.87	131.15	104.1	123.91	90.84	70.62	80.28	104.31
205745_x_at	ADAM17: ADAM metallopeptidase domain 17 (tumor necrosis factor, alpha, converting enzyme)	NM_003183	6868	gb:NM_003183.3 /DB_XREF=gi:11497003 /GEN=ADAM17 /FEA=FLmRNA /CNT=24 /TID=Hs.64311.0 /TIER=FL /STK=4 /UG=Hs.64311 /LL=6868 /DEF=Homo sapiens a disintegrin and metalloproteinase domain 17 (tumor necrosis factor, alpha, converting enzyme) (ADAM17), transcript variant 1, mRNA. /PROD=a disintegrin and metalloproteinase domain 17,isoform 1 preproprotein /FL=gb:U86755.1 gb:U92649.1 gb:NM_003183.3 gb:U69…	138.79	108.57	189.72	161.7	163.6	166.52	159.62	153.93	170.19	176.96	145.94	228.11	176.47	191.2	137.25	158.77	177.15	194.32	147.17	145.49	169.42	144.64	151.38	173.28	165.16	121.89	133.92	143.48	170.76	173.4	93.39	168.08	148.65	140.61	217.65	124.77	166.74	182.41	207.28	155.4	168.91	156.17	137.63	159.27	134.06
205746_s_at	ADAM17: ADAM metallopeptidase domain 17 (tumor necrosis factor, alpha, converting enzyme)	U86755	6868	gb:U86755.1 /DB_XREF=gi:1857672 /FEA=FLmRNA /CNT=24 /TID=Hs.64311.0 /TIER=FL /STK=0 /UG=Hs.64311 /LL=6868 /UG_GENE=ADAM17 /DEF=Human TNF-alpha converting enzyme mRNA, complete cds. /PROD=TNF-alpha converting enzyme /FL=gb:U86755.1 gb:U92649.1 gb:NM_003183.3 gb:U69611.1	87.44	79.29	76.61	86.29	62.96	50.4	77.46	82.82	72.39	91.83	85.06	89.77	80	70.13	60.22	58.88	65.58	81.08	81.32	71.47	63.99	67.55	72.71	69.56	117.47	69.36	74	78.37	96.67	76.45	77.4	58.95	63.7	73.7	88.13	59.71	60.14	59.57	74.59	77.49	82.48	70.29	71.35	75.84	83.39
237897_at	ADAM17: ADAM metallopeptidase domain 17 (tumor necrosis factor, alpha, converting enzyme)	BF115870	6868	gb:BF115870 /DB_XREF=gi:10985336 /DB_XREF=7n65h09.x1 /CLONE=IMAGE:3569537 /FEA=EST /CNT=5 /TID=Hs.202407.0 /TIER=ConsEnd /STK=5 /UG=Hs.202407 /UG_TITLE=ESTs, Highly similar to TNF-alpha converting enzyme (H.sapiens)	15.52	8.88	8.65	6.36	12.46	16.86	12.03	7.2	17.85	10.22	5.2	10	8.9	4.89	8.84	10.38	9.31	5.54	8.74	7.13	16.09	3.62	7.78	15.55	6.56	7.8	12.76	6.07	2.72	9.61	10.27	16.98	8.35	5.91	7.06	4.6	2.63	6.39	6.86	10.48	10.3	13.1	9.1	11.83	11.17
207597_at	ADAM18: ADAM metallopeptidase domain 18	NM_014237	8749	gb:NM_014237.1 /DB_XREF=gi:7656860 /GEN=ADAM18 /FEA=FLmRNA /CNT=3 /TID=Hs.127930.0 /TIER=FL /STK=0 /UG=Hs.127930 /LL=8749 /DEF=Homo sapiens a disintegrin and metalloproteinase domain 18 (ADAM18), mRNA. /PROD=a disintegrin and metalloproteinase domain 18preproprotein /FL=gb:NM_014237.1	30.5	24.25	43.69	28.46	24.6	28.2	35.83	38.35	30.15	25.22	25.74	41.28	28.02	42.82	21.73	22.99	32.24	25.35	39.13	23.77	19.11	23.46	24.37	21.46	12.39	27.09	28.05	40.62	39.58	19.07	23.98	32.63	40.95	20.72	34.43	12.66	27.59	19.85	38.96	21.44	31.86	20.22	22.79	18.61	24.92
1568970_at	ADAM18: ADAM metallopeptidase domain 18	BC034624	8749	gb:BC034624.1 /DB_XREF=gi:21961509 /TID=Hs2.397642.1 /CNT=16 /FEA=mRNA /TIER=ConsEnd /STK=0 /UG=Hs.397642 /UG_TITLE=Homo sapiens, Similar to a disintegrin and metalloproteinase domain 18, clone IMAGE:4827627, mRNA /DEF=Homo sapiens, Similar to a disintegrin and metalloproteinase domain 18, clone IMAGE:4827627, mRNA.	8.02	2.52	8.51	19.35	18.33	15.9	1.67	6.85	1.38	2.42	5.36	2.63	2.28	1.62	4.61	8.89	6.58	4.45	3.7	3.44	4.62	2.14	5.54	1.5	13.28	6.04	8.65	7.71	3.39	6.22	6.54	6.23	6.77	5.88	13.05	7.21	4.42	4.5	4.25	6.45	5.6	5.98	1.96	8.72	6.37
209765_at	ADAM19: ADAM metallopeptidase domain 19 (meltrin beta)	Y13786	8728	gb:Y13786.2 /DB_XREF=gi:12053590 /FEA=FLmRNA /CNT=58 /TID=Hs.278679.1 /TIER=Stack /STK=24 /UG=Hs.278679 /LL=8728 /UG_GENE=ADAM19 /DEF=Homo sapiens mRNA for meltrin-betaADAM 19 homologue. /PROD=meltrin-betaADAM 19 homologue /FL=gb:AF311317.1	668.26	467.81	593.57	224.52	248.95	340.91	320.89	215.91	344.59	115.07	238.52	235.54	625.63	216.48	415.35	125.34	482.28	475.51	1169.31	845.04	421.37	241.37	160.06	266.77	563.05	48.45	84.49	195.62	281.42	78.99	301.5	182.76	640.26	185.77	45.22	47.94	120.06	525.54	544.89	217.6	684.73	206.06	326.16	335.37	83.11
221128_at	ADAM19: ADAM metallopeptidase domain 19 (meltrin beta)	NM_023038	8728	gb:NM_023038.1 /DB_XREF=gi:12738835 /GEN=ADAM19 /FEA=FLmRNA /CNT=3 /TID=Hs.278679.0 /TIER=FL /STK=0 /UG=Hs.278679 /LL=8728 /DEF=Homo sapiens a disintegrin and metalloproteinase domain 19 (meltrin beta) (ADAM19), mRNA. /PROD=a disintegrin and metalloproteinase domain 19(meltrin beta) /FL=gb:NM_023038.1 gb:AF326918.1	33.78	19.45	23.73	28.16	18.11	23.07	24.97	27.51	31.22	26.17	35	34.96	27.94	54.84	27.09	34.02	29.76	39.36	27.38	29.02	33.26	21.05	29.16	24.11	22.43	23.95	24.05	29.77	18.03	17.86	18.06	15.38	14.78	26.78	31.51	25.88	26.77	22.81	29.6	21.49	19.99	27.36	21.86	17.37	22.16
234208_at	ADAM19: ADAM metallopeptidase domain 19 (meltrin beta)	AK025252	8728	gb:AK025252.1 /DB_XREF=gi:10437725 /FEA=mRNA /CNT=1 /TID=Hs.306789.0 /TIER=ConsEnd /STK=0 /UG=Hs.306789 /UG_TITLE=Homo sapiens cDNA: FLJ21599 fis, clone COL07193 /DEF=Homo sapiens cDNA: FLJ21599 fis, clone COL07193.	27.91	23.97	20.94	31.57	25.07	24.21	14.43	26.88	15.91	29.9	31.16	24.87	27.07	18.97	27.17	16.81	21.34	31.66	17.22	31	20.1	43.27	8.2	8.92	35.56	11.33	20.81	28.76	19.71	16.11	26.58	20.78	21.34	22	22.07	26.87	27.3	27.54	25.67	15.3	15.07	26.7	21.45	25.8	19.95
234641_at	ADAM19: ADAM metallopeptidase domain 19 (meltrin beta)	AK025252	8728	gb:AK025252.1 /DB_XREF=gi:10437725 /FEA=mRNA /CNT=1 /TID=Hs.306789.0 /TIER=ConsEnd /STK=0 /UG=Hs.306789 /UG_TITLE=Homo sapiens cDNA: FLJ21599 fis, clone COL07193 /DEF=Homo sapiens cDNA: FLJ21599 fis, clone COL07193.	8.97	8.92	9.1	2.04	5.11	5.46	6.8	4.38	6.1	8.37	7.56	6.5	9.8	5.39	11.87	3.58	3.22	6.46	10.16	9.91	7.1	4.57	6.39	8.9	13.59	6.67	3.54	5.6	7.07	4.26	9.25	5.58	6.31	5.54	5.99	4.55	4.79	6.04	9.69	6.66	9.98	4.69	7.17	2.1	6.35
207664_at	ADAM2: ADAM metallopeptidase domain 2 (fertilin beta)	NM_001464	2515	gb:NM_001464.2 /DB_XREF=gi:11497606 /GEN=ADAM2 /FEA=FLmRNA /CNT=8 /TID=Hs.177959.0 /TIER=FL /STK=2 /UG=Hs.177959 /LL=2515 /DEF=Homo sapiens a disintegrin and metalloproteinase domain 2 (fertilin beta) (ADAM2), mRNA. /PROD=a disintegrin and metalloproteinase domain 2proprotein /FL=gb:U52370.1 gb:U38805.1 gb:NM_001464.2	7.51	9.46	4.93	7.17	8.61	3.35	6.05	8.05	9.99	5.6	5.45	7.18	6.36	4.99	6.53	11.49	7.61	4.59	2.85	6.95	8.83	11.89	6.88	5.53	7.59	9.36	5.35	9.78	5.11	1.14	4.21	14.5	5.49	5.65	9.1	12.35	7.32	10.04	5.99	9.62	2.98	9.6	6.45	5.34	4.87
207422_at	ADAM20: ADAM metallopeptidase domain 20	NM_003814	8748	gb:NM_003814.2 /DB_XREF=gi:11497037 /GEN=ADAM20 /FEA=FLmRNA /CNT=5 /TID=Hs.177984.0 /TIER=FL /STK=0 /UG=Hs.177984 /LL=8748 /DEF=Homo sapiens a disintegrin and metalloproteinase domain 20 (ADAM20), mRNA. /PROD=a disintegrin and metalloproteinase domain 20preproprotein /FL=gb:AF029899.1 gb:NM_003814.2	18.62	16.58	23.4	42.12	23.31	21.64	35.04	24.43	25.06	29.98	25.96	35.66	24.8	33.82	22.74	18.36	18.55	27.27	33.75	17.49	22.21	35.38	33.9	31.78	16.85	27.36	22.38	18.33	17.74	28.5	27.53	37.66	28.58	23.97	30.81	22.29	24.8	13.97	23.63	26.84	22.78	27.14	21.36	25.86	33.15
207423_s_at	ADAM20: ADAM metallopeptidase domain 20	AF029899	8748	gb:AF029899.1 /DB_XREF=gi:2739134 /FEA=FLmRNA /CNT=5 /TID=Hs.177984.0 /TIER=FL /STK=1 /UG=Hs.177984 /LL=8748 /UG_GENE=ADAM20 /DEF=Homo sapiens ADAM 20 mRNA, complete cds. /PROD=ADAM 20 /FL=gb:AF029899.1 gb:NM_003814.2	11.96	19.76	12.62	20.83	25.65	20.95	16.68	16.57	8.49	12.35	14.21	8.28	11.48	17.22	5.48	8.6	12.64	8.35	12.23	16.13	18.48	18.17	13.44	9.74	6.12	15.69	13.32	14.81	18.45	16.59	6.28	20.26	10.94	9.62	19.28	15.73	17.55	9.08	12.89	19.6	17.82	13.99	12.36	10.49	13.72
207665_at	ADAM21 /// ADAM21P: ADAM metallopeptidase domain 21 /// ADAM metallopeptidase domain 21 pseudogene	NM_003813	145241 /// 8747	gb:NM_003813.1 /DB_XREF=gi:11497039 /GEN=ADAM21 /FEA=FLmRNA /CNT=5 /TID=Hs.178748.0 /TIER=FL /STK=0 /UG=Hs.178748 /LL=8747 /DEF=Homo sapiens a disintegrin and metalloproteinase domain 21 (ADAM21), mRNA. /PROD=a disintegrin and metalloproteinase domain 21preproprotein /FL=gb:NM_003813.1	15.46	17.75	18.36	25.39	25.41	8.7	21.61	1.84	8.38	20.99	14.19	13.63	9.84	15.09	14.25	15.23	24.85	13.06	19.22	19.46	15.12	15.89	20.47	11.34	30.21	15.34	22.98	13.07	20.96	36.2	11.67	17.75	10.75	12.24	22.64	19.48	23.86	13.62	15.37	18.14	19.44	7.06	24.01	14.04	13.78
1552579_a_at	ADAM21: ADAM metallopeptidase domain 21	NM_003813	8747	gb:NM_003813.2 /DB_XREF=gi:15812182 /GEN=ADAM21 /TID=Hs2.178748.1 /CNT=4 /FEA=FLmRNA /TIER=FL /STK=3 /LL=8747 /UG=Hs.178748 /DEF=Homo sapiens a disintegrin and metalloproteinase domain 21 (ADAM21), mRNA. /PROD=a disintegrin and metalloproteinase domain 21preproprotein /FL=gb:NM_003813.2	5.61	5.53	5.74	9.45	6.99	16.61	4.75	3.13	13.5	12.16	8.05	3.97	7.41	9.47	12.29	6.59	9.76	7.17	6.62	11.81	11.28	8.29	4.87	8.84	13.56	8	5.41	7.53	14.48	8.37	11.88	9.73	8.31	6.2	10.18	9.74	6.7	9.19	10.39	8.58	13.34	11.5	8.45	12.71	4.67
206615_s_at	ADAM22: ADAM metallopeptidase domain 22	NM_021723	53616	gb:NM_021723.1 /DB_XREF=gi:11497046 /GEN=ADAM22 /FEA=FLmRNA /CNT=11 /TID=Hs.158052.1 /TIER=FL /STK=0 /UG=Hs.158052 /LL=53616 /DEF=Homo sapiens a disintegrin and metalloproteinase domain 22 (ADAM22), mRNA. /PROD=a disintegrin and metalloproteinase domain 22,isoform 1 preproprotein /FL=gb:AF155382.1 gb:NM_021723.1	12.87	24.98	18.26	28.05	37.23	23.84	28.23	32.98	14	34.13	21.74	27.63	16.41	49.01	21.68	34.6	9.91	18.73	29.09	18.84	21.03	31.6	32.37	46.49	24.88	16.56	29.07	45.19	15.42	22.3	51.09	24.51	45.39	15.08	31.2	27.03	31.39	31.07	14.86	13.14	45.52	21.44	37.05	87.54	25.09
206616_s_at	ADAM22: ADAM metallopeptidase domain 22	AF155382	53616	gb:AF155382.1 /DB_XREF=gi:8132434 /GEN=ADAM22 /FEA=FLmRNA /CNT=11 /TID=Hs.158052.1 /TIER=FL /STK=0 /UG=Hs.158052 /LL=53616 /DEF=Homo sapiens metalloprotease-like, disintegrin-like, cysteine-rich protein 2 epsilon (ADAM22) mRNA, complete cds. /PROD=metalloprotease-like, disintegrin-like,cysteine-rich protein 2 epsilon /FL=gb:AF155382.1 gb:NM_021723.1	13.55	14.38	15.76	31.52	8.69	10.17	26.97	8.97	12.62	24.88	7.8	29.08	12.23	17	15.52	15.18	4.33	8.96	11.48	10.32	14.31	9.64	7.9	9.85	7.94	8.83	13.11	10.66	7.98	11.54	14.77	10.47	6.11	10.85	16.46	12.09	16.8	18.05	20.79	9.56	7.67	6.49	10.44	12.22	20.45
208226_x_at	ADAM22: ADAM metallopeptidase domain 22	NM_004194	53616	gb:NM_004194.1 /DB_XREF=gi:4757721 /GEN=ADAM22 /FEA=FLmRNA /CNT=2 /TID=Hs.158052.0 /TIER=FL /STK=0 /UG=Hs.158052 /LL=53616 /DEF=Homo sapiens a disintegrin and metalloproteinase domain 22 (ADAM22), mRNA. /PROD=a disintegrin and metalloproteinase domain 22,isoform 4 preproprotein /FL=gb:NM_004194.1 gb:AB009671.1	20.61	33.58	29.39	35.25	41.44	27.48	21.57	44.64	35.38	31.19	19.81	32.51	20.66	54.16	27.21	27.8	18.33	28.16	30.77	25.32	13.61	26.62	42.18	56.08	39.39	23.32	32.37	43.21	29.14	21.25	48.54	21.55	48.05	26.17	27.27	27.22	37.08	42.41	34.14	23.33	52.06	38.63	37.59	100.01	38.24
208227_x_at	ADAM22: ADAM metallopeptidase domain 22	NM_021721	53616	gb:NM_021721.1 /DB_XREF=gi:11497042 /GEN=ADAM22 /FEA=FLmRNA /CNT=1 /TID=Hs.158052.2 /TIER=FL /STK=0 /UG=Hs.158052 /LL=53616 /DEF=Homo sapiens a disintegrin and metalloproteinase domain 22 (ADAM22), mRNA. /PROD=a disintegrin and metalloproteinase domain 22,isoform 5 preproprotein /FL=gb:NM_021721.1	38.91	45.01	45.22	44.8	43.75	34.65	35.81	58.91	29.58	41.68	41.46	47.63	38.36	64.91	49.17	49.28	17.92	34.39	46.47	37.33	43.3	50	41.9	50.83	52.69	29.06	46.53	52.73	17.16	41.52	58.51	37.86	46.78	35.91	52.7	37.53	41.33	48.28	45.56	34.26	64.08	26.65	36.97	90.72	36.5
208237_x_at	ADAM22: ADAM metallopeptidase domain 22	AF155381	53616	gb:AF155381.1 /DB_XREF=gi:8132432 /GEN=ADAM22 /FEA=FLmRNA /CNT=2 /TID=Hs.158052.3 /TIER=FL /STK=0 /UG=Hs.158052 /LL=53616 /DEF=Homo sapiens metalloprotease-like, disintegrin-like, cysteine-rich protein 2 delta (ADAM22) mRNA, alternative splice product, complete cds. /PROD=metalloprotease-like, disintegrin-like,cysteine-rich protein 2 delta /FL=gb:AF155381.1 gb:NM_021722.1	157.4	151.54	155.56	150.82	125.03	111.53	156.5	166.09	134.67	172.05	121.93	151.78	146.06	142.02	151.53	124.14	127.57	182.24	134.56	156.38	110.42	138.68	137	153.18	133.89	116.61	119.89	180.33	145.38	133.03	151.64	134.32	193.25	149.62	166.39	181.6	98.27	121.44	159.73	150.45	120.63	99.79	149.87	163.18	146.43
1555024_at	ADAM22: ADAM metallopeptidase domain 22	BC036029	53616	gb:BC036029.1 /DB_XREF=gi:23273565 /TID=Hs2.396936.1 /CNT=2 /FEA=FLmRNA /TIER=FL /STK=1 /UG=Hs.396936 /DEF=Homo sapiens, Similar to a disintegrin and metalloproteinase domain 22, clone MGC:33113 IMAGE:5278621, mRNA, complete cds. /PROD=Similar to a disintegrin and metalloproteinasedomain 22 /FL=gb:BC036029.1	15.72	18.18	11.69	11.91	17.03	30.27	15.52	10.42	16.66	5.82	16.16	19.95	10.49	14.33	12.75	16.46	13.02	13.53	14.8	18.36	15.07	14.16	12.52	11.64	16.11	16.85	8.49	12.68	16.85	17.49	12.11	8.7	13.34	12.07	17.22	20.72	17.32	20.78	28.03	12.06	7.73	13.03	8.81	20.45	17.78
206046_at	ADAM23: ADAM metallopeptidase domain 23	NM_003812	8745	gb:NM_003812.1 /DB_XREF=gi:4501912 /GEN=ADAM23 /FEA=FLmRNA /CNT=26 /TID=Hs.7164.0 /TIER=FL+Stack /STK=11 /UG=Hs.7164 /LL=8745 /DEF=Homo sapiens a disintegrin and metalloproteinase domain 23 (ADAM23), mRNA. /PROD=a disintegrin and metalloproteinase domain 23preproprotein /FL=gb:NM_003812.1 gb:AB009672.1	22.38	18.6	16.1	158.63	9.05	34.07	196.97	9.99	57.87	382.71	124.09	22.19	57.76	11.89	110.13	12.42	5.19	18.15	119.5	214.24	16.12	77.91	5.62	6.5	15.1	7.37	7.04	5.62	21.31	6.76	277.68	7.48	33.91	10.35	10.41	214.14	11.5	15.9	9.46	6.3	13.56	62.12	7.63	4.73	12.07
240143_at	ADAM23: ADAM metallopeptidase domain 23	AA721252	8745	gb:AA721252 /DB_XREF=gi:2737387 /DB_XREF=nz72d06.s1 /CLONE=IMAGE:1301003 /FEA=EST /CNT=5 /TID=Hs.291502.0 /TIER=ConsEnd /STK=4 /UG=Hs.291502 /UG_TITLE=ESTs	19.86	25.25	12.92	117.54	5.91	47.96	177.81	3.29	44.2	378.96	110.38	23.71	75.67	7.6	137.3	14.9	4.58	17.87	105.33	302.99	6.83	49.54	6.13	2.1	14.25	2.09	5.89	2.2	30.24	6.31	183.14	3.37	23.26	13.4	5.64	128.34	6.07	11.27	2.9	8.26	1.11	60.34	7.8	1	6.28
1559268_at	ADAM23: ADAM metallopeptidase domain 23	AW022638	8745	gb:AW022638 /DB_XREF=gi:5876168 /DB_XREF=df41f11.y1 /CLONE=IMAGE:2486156 /TID=Hs2.376637.1 /CNT=5 /FEA=mRNA /TIER=ConsEnd /STK=0 /UG=Hs.376637 /UG_TITLE=Homo sapiens cDNA FLJ34481 fis, clone HLUNG2004037.	41.42	37.21	48.68	41.12	29.65	42.14	49.01	30.49	26.23	66.88	58.67	48.83	43.57	32.26	29.98	41.08	32.63	34.21	51.9	48.75	47.41	41.9	32.63	34.27	43.46	41.64	39.51	41.38	31.4	27.44	59.57	28.1	34.81	39.57	41.13	41.39	26.97	23.83	46.93	34.66	15.88	26.92	19.47	36.42	32.05
205997_at	ADAM28: ADAM metallopeptidase domain 28	NM_021778	10863	gb:NM_021778.1 /DB_XREF=gi:11496995 /GEN=ADAM28 /FEA=FLmRNA /CNT=28 /TID=Hs.174030.0 /TIER=FL /STK=7 /UG=Hs.174030 /LL=10863 /DEF=Homo sapiens a disintegrin and metalloproteinase domain 28 (ADAM28), transcript variant 2, mRNA. /PROD=a disintegrin and metalloproteinase domain 28,isoform 2 preproprotein /FL=gb:AF137334.1 gb:NM_021778.1 gb:NM_014265.1	5.88	3.91	12.51	7.17	4.52	5.03	4.68	3.28	6.33	1.75	11.01	3.05	12.71	4.84	5.1	10.94	5.12	5.94	6.46	8.45	9.09	11.88	10.16	1	13.32	6.8	5.44	4.13	13.19	7.15	9.67	12.75	2.33	3.35	13.74	4.66	4.15	6.15	2.94	4.89	3.66	14.36	11.82	9.36	1.25
208268_at	ADAM28: ADAM metallopeptidase domain 28	NM_021777	10863	gb:NM_021777.1 /DB_XREF=gi:11496993 /GEN=ADAM28 /FEA=FLmRNA /CNT=2 /TID=Hs.174030.1 /TIER=FL /STK=0 /UG=Hs.174030 /LL=10863 /DEF=Homo sapiens a disintegrin and metalloproteinase domain 28 (ADAM28), transcript variant 3, mRNA. /PROD=a disintegrin and metalloproteinase domain 28,isoform 3 preproprotein /FL=gb:AF137335.1 gb:NM_021777.1	4.65	16.7	7.95	6.58	9.92	15.66	11.21	8.31	2.48	3.65	6.59	5.2	15.68	4.3	3.27	5.03	5.09	29.75	8.73	2	18.09	3.9	6.1	20.73	10.67	12.98	14.27	5.69	6.02	12.83	11.34	21.3	6.15	3.87	20.03	17.97	13.08	12.44	5.18	13.1	7.42	18.47	5.19	3.99	9.02
208269_s_at	ADAM28: ADAM metallopeptidase domain 28	NM_021777	10863	gb:NM_021777.1 /DB_XREF=gi:11496993 /GEN=ADAM28 /FEA=FLmRNA /CNT=2 /TID=Hs.174030.1 /TIER=FL /STK=0 /UG=Hs.174030 /LL=10863 /DEF=Homo sapiens a disintegrin and metalloproteinase domain 28 (ADAM28), transcript variant 3, mRNA. /PROD=a disintegrin and metalloproteinase domain 28,isoform 3 preproprotein /FL=gb:AF137335.1 gb:NM_021777.1	1	1	1	1.46	3.29	7.23	1.4	1.64	6.91	3.73	1.61	1	8.31	3.52	1.4	1	15.66	8.16	8.01	9.61	2.35	8.64	1	2.63	1	1	2.85	7.88	1.3	1.58	1.46	1	3.9	2.11	3.28	2.11	5.29	3.35	1.05	1	3.47	1.86	4.48	2.55	1
241446_at	ADAM28: ADAM metallopeptidase domain 28	AA479832	10863	gb:AA479832 /DB_XREF=gi:2205718 /DB_XREF=zu43f07.r1 /CLONE=IMAGE:740773 /FEA=EST /CNT=7 /TID=Hs.293199.0 /TIER=ConsEnd /STK=0 /UG=Hs.293199 /UG_TITLE=ESTs	22.06	19.95	10.27	20.28	10.93	21.04	14.36	12.74	10.82	17.37	16.52	15.96	15.17	14.7	10.81	16.32	19.36	2.22	13.4	22.48	14.91	16.06	16.52	10.01	12.11	12.43	11.38	11.69	19.33	15.56	7.69	11.96	11.33	16.09	19.77	16.77	10.21	23.76	19.03	10.63	9.17	11.37	17.06	23.44	15.15
221337_s_at	ADAM29: ADAM metallopeptidase domain 29	NM_021780	11086	gb:NM_021780.1 /DB_XREF=gi:11497604 /GEN=ADAM29 /FEA=FLmRNA /CNT=2 /TID=Hs.126838.1 /TIER=FL /STK=0 /UG=Hs.126838 /LL=11086 /DEF=Homo sapiens a disintegrin and metalloproteinase domain 29 (ADAM29), transcript variant 2, mRNA. /PROD=a disintegrin and metalloproteinase domain 29,isoform 2 preproprotein /FL=gb:AF171931.1 gb:NM_021780.1	3.61	10.8	3.59	3.64	9.46	6.41	2.08	6.2	4.56	4.07	6.02	8.13	9.2	5.16	14.81	5.09	2.05	7.59	8.47	2.62	9.24	3.92	5.65	6.16	4.86	4.42	9.16	5.37	8.17	7.77	2.49	8.57	2.14	10.75	4.79	5.13	7.13	7.07	4.67	8.48	6.92	6.48	12.92	8.01	5.43
221446_at	ADAM30: ADAM metallopeptidase domain 30	NM_021794	11085	gb:NM_021794.1 /DB_XREF=gi:11497608 /GEN=ADAM30 /FEA=FLmRNA /CNT=4 /TID=Hs.283011.0 /TIER=FL /STK=0 /UG=Hs.283011 /LL=11085 /DEF=Homo sapiens a disintegrin and metalloproteinase domain 30 (ADAM30), transcript variant 1, mRNA. /PROD=a disintegrin and metalloproteinase domain 30,isoform 1 preproprotein /FL=gb:NM_020334.1 gb:AF171932.1 gb:AF171933.1 gb:NM_021794.1	18.81	12.76	21.07	23.62	12.98	10.03	11.53	21.05	17.22	20.96	8.22	17.35	16.88	18.65	19.13	25.73	10.04	17.23	21.45	17.34	13.75	15.36	16.27	7.83	24.76	10.57	17.66	14.03	33.12	16.09	13.66	13.79	17.91	12.01	25.7	19.51	21.09	22.96	19.88	14.45	20.52	24.67	15.06	19.9	22.8
243520_x_at	ADAM30: ADAM metallopeptidase domain 30	AI214466	11085	gb:AI214466 /DB_XREF=gi:3778067 /DB_XREF=qg69b04.x1 /CLONE=IMAGE:1840399 /FEA=EST /CNT=3 /TID=Hs.125502.0 /TIER=ConsEnd /STK=3 /UG=Hs.125502 /UG_TITLE=ESTs	2.41	4.38	3.36	5.69	1	2.99	2.78	4.47	6.62	4.2	2.83	2.59	3.34	6.38	4.6	3.73	4.76	5.94	4.91	5.9	2.69	10.19	2.63	3.32	5.41	4.2	3.27	5.59	7.93	2.16	2.61	2.71	4.69	4.74	4.08	8.8	5.31	5.65	6.03	1.86	6.37	2.5	1.63	5.47	2.75
1552266_at	ADAM32: ADAM metallopeptidase domain 32	NM_145004	203102	gb:NM_145004.1 /DB_XREF=gi:21450712 /TID=Hs2.338203.1 /CNT=38 /FEA=FLmRNA /TIER=FL+Stack /STK=15 /LL=203102 /UG_GENE=MGC26899 /UG=Hs.338203 /UG_TITLE=hypothetical protein MGC26899 /DEF=Homo sapiens a disintegrin and metalloprotease domain 32 (ADAM32), mRNA. /FL=gb:BC030698.1 gb:NM_145004.1 gb:BC030014.1 gb:BC026085.1 gb:BC028702.1 gb:BC026169.1 gb:BC034975.1	32.07	31.98	25.13	22.12	28.28	35.33	41.58	35.43	11.25	25.02	40.41	26.28	25.46	22.26	18.03	22.49	16.91	32.3	18.04	24.92	28.47	19.84	29.25	19.09	23.91	24.04	17.75	21.57	22.38	20.59	11.02	8.03	25.04	26.79	24.12	21.59	36.08	33.26	35.86	18.15	9.21	19.62	29.39	16.39	22.02
232570_s_at	ADAM33: ADAM metallopeptidase domain 33	AL356755	80332	gb:AL356755 /DB_XREF=gi:10862770 /FEA=DNA_3 /CNT=8 /TID=Hs.173716.0 /TIER=ConsEnd /STK=1 /UG=Hs.173716 /LL=80332 /UG_GENE=DJ964F7.1 /UG_TITLE=a disintegrin and metalloproteinase domain /DEF=Human DNA sequence from clone RP5-964F7 on chromosome 20 Contains the gene encoding GFR receptor alpha 4 protein (GFR4A), the 3 part of a gene for a novel protein (disintegrin and metalloproteinase), ESTs, STS…	13.84	16.33	12.06	18.42	20.12	10.87	20.29	16.36	8.83	24.2	15.82	26.21	21.54	8.82	13.3	21.57	13.47	20.11	23.92	20.84	27.93	14.35	8.93	7.73	13.38	13.97	11.24	17.78	17.44	11.6	11.76	10.23	18.67	14.01	11.43	22.43	12.81	8.14	26.73	22.42	7.43	11.26	18.5	17.06	16.16
233868_x_at	ADAM33: ADAM metallopeptidase domain 33	AL117415	80332	gb:AL117415.1 /DB_XREF=gi:5912106 /FEA=mRNA /CNT=2 /TID=Hs.173716.1 /TIER=ConsEnd /STK=0 /UG=Hs.173716 /LL=80332 /UG_GENE=DJ964F7.1 /UG_TITLE=a disintegrin and metalloproteinase domain /DEF=Homo sapiens mRNA; cDNA DKFZp434K0521 (from clone DKFZp434K0521).	34.29	15.48	34.51	11.16	15.76	16.54	14.39	26.83	24.01	26.72	19.62	27.64	23.84	41.18	21.11	28.55	3.64	16.75	13.5	20.61	27.58	11.61	23.07	20.53	15.25	14.93	17.77	13.41	17.22	9.21	21.06	19.11	2.95	8.52	17.44	11.28	22.27	8.22	30.67	6.46	9.54	9.91	17.71	12.26	5.17
216276_s_at	ADAM3A: ADAM metallopeptidase domain 3a (cyritestin 1)	X89657	1587	gb:X89657.1 /DB_XREF=gi:3059115 /FEA=mRNA /CNT=4 /TID=Hs.98848.0 /TIER=ConsEnd /STK=2 /UG=Hs.98848 /LL=1587 /UG_GENE=ADAM3A /UG_TITLE=a disintegrin and metalloproteinase domain 3a (cyritestin 1) /DEF=H.sapiens mRNA for cyritestin protein (clone T6).	14.44	7.61	10.43	14.28	8.26	11.21	8.71	1.03	15.19	17.48	20.68	8.44	10.16	13.51	12.9	11.69	4.64	6.32	13.43	8.67	9.53	10.62	17.13	10.65	7.3	17.13	21.76	13.99	7.84	6.94	8.46	19.51	13.37	21.76	12.44	15.75	15.76	16.54	13.17	9.18	11.39	16.07	20.19	14.97	21.64
217090_at	ADAM3A: ADAM metallopeptidase domain 3a (cyritestin 1)	X89655	1587	gb:X89655.1 /DB_XREF=gi:3059113 /FEA=mRNA /CNT=1 /TID=Hs.98848.1 /TIER=ConsEnd /STK=0 /UG=Hs.98848 /LL=1587 /UG_GENE=ADAM3A /UG_TITLE=a disintegrin and metalloproteinase domain 3a (cyritestin 1) /DEF=H.sapiens mRNA for cyritestin protein (clone T3).	21	16.87	26.17	22.42	15.1	18.87	20.01	24.77	21.94	16.58	25.66	17.72	19.77	20.14	19.87	15.94	12.62	27.19	18.12	22.13	18.24	21.71	13.24	15.91	16.51	15.18	24.75	16.41	23.43	22.57	12.28	17.38	18.68	18	27.63	27.19	18.25	22.84	14.4	19.34	17.75	27.84	20.11	20.94	14.83
237909_at	ADAM6: ADAM metallopeptidase domain 6	AI024595	8755	gb:AI024595 /DB_XREF=gi:3240208 /DB_XREF=ov68d07.x1 /CLONE=IMAGE:1642477 /FEA=EST /CNT=5 /TID=Hs.97508.0 /TIER=ConsEnd /STK=5 /UG=Hs.97508 /LL=8755 /UG_GENE=ADAM6 /UG_TITLE=a disintegrin and metalloproteinase domain 6	16.42	10.32	12.46	17.94	10.27	13.04	11.8	9.95	11.92	16.97	24.15	12.26	21.46	10.07	14.96	11.31	15.78	16.55	9.87	10.72	11.22	15.36	23.53	12.63	14.09	12.2	20.63	9.39	9.85	24.21	8.73	18.36	10.31	11.89	8.39	14.5	10.1	20.33	11.59	11.8	19.52	9.11	10.53	10.89	12.72
211238_at	ADAM7: ADAM metallopeptidase domain 7	AF215824	8756	gb:AF215824.1 /DB_XREF=gi:12004291 /GEN=ADAM7 /FEA=FLmRNA /CNT=2 /TID=Hs.166003.0 /TIER=FL /STK=0 /UG=Hs.166003 /LL=8756 /DEF=Homo sapiens a disintegrin and metalloproteinase 7 (ADAM7) mRNA, complete cds. /PROD=a disintegrin and metalloproteinase 7 /FL=gb:AF215824.1	1	2.29	1	4.53	4.85	4.97	1.09	9.71	11.31	2.9	1	1.31	1.26	5.02	8.38	1	6.34	5.37	1.98	4.97	1.29	11.37	2.65	1.89	1.14	7.25	6.81	2.81	1	5.93	2.8	1.44	1.41	5.66	3.3	2.56	1	1	3.63	4.14	2.31	2.21	1.63	4.67	6.8
211239_s_at	ADAM7: ADAM metallopeptidase domain 7	AF215824	8756	gb:AF215824.1 /DB_XREF=gi:12004291 /GEN=ADAM7 /FEA=FLmRNA /CNT=2 /TID=Hs.166003.0 /TIER=FL /STK=0 /UG=Hs.166003 /LL=8756 /DEF=Homo sapiens a disintegrin and metalloproteinase 7 (ADAM7) mRNA, complete cds. /PROD=a disintegrin and metalloproteinase 7 /FL=gb:AF215824.1	7.73	8.01	6.43	9.39	14.67	8.01	10.6	10.56	5.03	8.99	9.23	9.3	9.17	3.8	9.47	7.73	3.43	11.04	8.15	6.51	1.39	7.02	4.64	8.77	8.97	8.38	8.51	4.57	7.35	4.29	11.7	3.2	9.4	6.11	7.88	13.26	5.62	6.72	11.9	6.85	9.43	7.68	6.42	2.52	5.61
205179_s_at	ADAM8: ADAM metallopeptidase domain 8 /// ADAM metallopeptidase domain 8	AI814527	101	gb:AI814527 /DB_XREF=gi:5425742 /DB_XREF=wj74c02.x1 /CLONE=IMAGE:2408546 /FEA=FLmRNA /CNT=47 /TID=Hs.86947.0 /TIER=Stack /STK=10 /UG=Hs.86947 /LL=101 /UG_GENE=ADAM8 /UG_TITLE=a disintegrin and metalloproteinase domain 8 /FL=gb:D26579.1 gb:NM_001109.1	35.78	23.93	31.25	20.76	26.23	25.8	36.8	25.65	13.58	21.78	21.69	17.49	16.35	19.54	21.67	31.37	33.06	33.85	23.61	21.48	37.55	29.55	31.04	31.96	34.15	33.43	22.41	34	30.58	25.44	43.73	22.04	24.12	37.28	22.98	20.56	16.08	20.75	16.46	27.35	31.55	32.51	29.57	36.38	26.2
1555326_a_at	ADAM9: ADAM metallopeptidase domain 9 (meltrin gamma)	AF495383	8754	gb:AF495383.1 /DB_XREF=gi:21359695 /GEN=ADAM9 /TID=Hs2.2442.2 /CNT=1 /FEA=FLmRNA /TIER=FL /STK=1 /LL=8754 /UG=Hs.2442 /DEF=Homo sapiens disintegrinmetalloproteinase domain 9 short protein precursor (ADAM9) mRNA, complete cds; alternatively spliced. /PROD=disintegrinmetalloproteinase domain 9 shortprotein precursor /FL=gb:AF495383.1	33.16	25.66	34.78	26.74	34.7	25.63	24.14	31.67	20.51	21.75	34.58	28.52	28.28	22.36	30.13	36.86	24.95	24.55	25.26	28.13	33.92	32.1	23.46	36.82	23.89	28.47	27.98	23.53	35.24	42.5	31.91	31.22	34.7	27.97	27.99	24.55	29.73	31.76	25.97	28.83	27.85	36.23	24.68	25.39	33.13
1570042_a_at	ADAM9: ADAM metallopeptidase domain 9 (meltrin gamma)	BC027996	8754	gb:BC027996.1 /DB_XREF=gi:20381384 /TID=Hs2.130633.1 /CNT=2 /FEA=mRNA /TIER=ConsEnd /STK=0 /UG=Hs.130633 /UG_TITLE=Homo sapiens, Similar to a disintegrin and metalloproteinase domain 9 (meltrin gamma), clone IMAGE:5183140, mRNA /DEF=Homo sapiens, Similar to a disintegrin and metalloproteinase domain 9 (meltrin gamma), clone IMAGE:5183140, mRNA.	19.6	13.65	21.63	22.86	17.86	20.44	19.42	16.43	8.12	15.04	15.47	14.03	13.48	13.69	12.34	21.51	13.29	12.5	17.04	9.48	14.33	14.27	21.36	9.03	21.54	17.33	15.46	14.92	13.7	17.67	8.18	11	14.46	9.89	13.75	21.25	12.64	22.4	17.1	10.52	13.01	10.17	18.84	15.25	10.08
206134_at	ADAMDEC1: ADAM-like, decysin 1	NM_014479	27299	gb:NM_014479.1 /DB_XREF=gi:7657318 /GEN=M12.219 /FEA=FLmRNA /CNT=21 /TID=Hs.145296.0 /TIER=FL+Stack /STK=14 /UG=Hs.145296 /LL=27299 /DEF=Homo sapiens disintegrin protease (M12.219), mRNA. /PROD=disintegrin protease /FL=gb:NM_014479.1	53.04	26.07	26.95	109.21	17.44	31.88	39.63	20.07	28.71	30.7	46.92	20.86	30.8	15.53	32.94	18.62	14.06	28.05	9.85	21.44	16.57	14.54	19.09	12.88	10.06	6.72	14.21	36.04	26.22	19.66	13.74	19.84	14.53	8.13	10.66	25.82	21.6	20.1	9.97	11.29	15.68	14.85	24.29	15.56	23.44
222162_s_at	ADAMTS1: ADAM metallopeptidase with thrombospondin type 1 motif, 1	AK023795	9510	gb:AK023795.1 /DB_XREF=gi:10435838 /FEA=mRNA /CNT=4 /TID=Hs.8230.1 /TIER=ConsEnd /STK=0 /UG=Hs.8230 /LL=9510 /UG_GENE=ADAMTS1 /UG_TITLE=a disintegrin-like and metalloprotease (reprolysin type) with thrombospondin type 1 motif, 1 /DEF=Homo sapiens cDNA FLJ13733 fis, clone PLACE3000147, highly similar to Homo sapiens metalloproteinase with thrombospondin type 1 motifs ADAMTS1 (ADAMTS1) mRNA.	9.15	11.7	10.69	6.03	10.16	4.23	7.67	14.47	6.28	7.07	7.11	6.58	14.53	4.5	8.15	13.7	8.45	11.47	12.36	16.98	10.88	7.3	10.13	16.94	7.44	5.79	8.25	14.24	10.77	3.38	7.47	15.91	5.54	6.75	9.21	14.56	10.27	8.9	6.09	14.14	12.04	11.57	9.54	10.03	13.54
222486_s_at	ADAMTS1: ADAM metallopeptidase with thrombospondin type 1 motif, 1	AF060152	9510	gb:AF060152.1 /DB_XREF=gi:5725505 /GEN=METH1 /FEA=FLmRNA /CNT=196 /TID=Hs.8230.0 /TIER=FL /STK=1 /UG=Hs.8230 /LL=9510 /DEF=Homo sapiens METH1 protein (METH1) mRNA, complete cds. /PROD=METH1 protein /FL=gb:AF170084.1 gb:NM_006988.2 gb:AF060152.1 gb:AF207664.1	1	1.64	2.44	3.95	1.29	2.44	1.88	2.88	2.34	2.94	2.51	1.96	1.65	1.36	1	2	6.6	1.72	3.56	2.4	1.52	1	1.45	4.51	2.73	6.13	5.2	1.78	3.32	1	1	4.13	4.78	2.06	1	4.11	3.62	1	2.44	4.44	1.56	1	3.89	3.32	2.88
230341_x_at	ADAMTS10: ADAM metallopeptidase with thrombospondin type 1 motif, 10	AI074983	81794	gb:AI074983 /DB_XREF=gi:3401627 /DB_XREF=oy28e12.s1 /CLONE=IMAGE:1667182 /FEA=EST /CNT=14 /TID=Hs.134535.0 /TIER=Stack /STK=12 /UG=Hs.134535 /UG_TITLE=ESTs	22.28	17.68	11.06	19.58	11.78	12.59	15.43	16.21	19.69	18.89	6.73	12.07	14.18	11.63	10.23	6.39	5.83	4.78	16.84	6.45	6.7	27.02	18.49	15.44	22.1	16.82	13.15	10.48	18.8	4.86	12.67	8.21	14.96	19.75	4.57	11.49	8.8	6.82	16.54	21.74	20.59	8.91	23.61	29.46	5.68
232133_at	ADAMTS10: ADAM metallopeptidase with thrombospondin type 1 motif, 10	AF163762	81794	gb:AF163762.1 /DB_XREF=gi:11493588 /GEN=ADAMTS10 /FEA=mRNA /CNT=14 /TID=Hs.143902.0 /TIER=ConsEnd /STK=0 /UG=Hs.143902 /LL=81794 /DEF=Homo sapiens zinc metalloendopeptidase (ADAMTS10) mRNA, partial cds. /PROD=zinc metalloendopeptidase	23.49	20.69	28.83	12.2	18.11	28.86	34.81	17.9	34.02	18.08	23.62	18.02	23.93	20.59	32.36	19.24	18.84	15.24	39.03	17.15	17.04	13.49	41.84	22.9	27.97	20.95	41.07	25.54	23.69	35.42	28.4	12.7	25.46	13.21	37.15	25.09	22.34	23.47	28.13	15.44	21.3	23.15	28.76	29.03	15.77
234490_at	ADAMTS10: ADAM metallopeptidase with thrombospondin type 1 motif, 10	AK024563	81794	gb:AK024563.1 /DB_XREF=gi:10436873 /FEA=mRNA /CNT=1 /TID=Hs.293929.0 /TIER=ConsEnd /STK=0 /UG=Hs.293929 /UG_TITLE=Homo sapiens cDNA: FLJ20910 fis, clone ADSE00492 /DEF=Homo sapiens cDNA: FLJ20910 fis, clone ADSE00492.	75.79	58.74	30.51	51.77	40.52	34.46	67.38	33.62	55.11	46.17	41.62	46.57	39.97	64.54	38.27	31.98	34.91	34.63	49.34	49	16.03	33.41	40.77	31.12	45.76	36.36	42.27	30.24	42.84	32.27	56.49	15.31	41.25	36.92	48.42	38.76	18.02	28.97	79.88	27.58	38.06	29.35	47.63	27.37	48.8
234574_at	ADAMTS10: ADAM metallopeptidase with thrombospondin type 1 motif, 10	AK024563	81794	gb:AK024563.1 /DB_XREF=gi:10436873 /FEA=mRNA /CNT=1 /TID=Hs.293929.0 /TIER=ConsEnd /STK=0 /UG=Hs.293929 /UG_TITLE=Homo sapiens cDNA: FLJ20910 fis, clone ADSE00492 /DEF=Homo sapiens cDNA: FLJ20910 fis, clone ADSE00492.	8.8	5.34	14.4	7.01	2.33	3.27	11.88	14.45	8.46	11.38	6.06	15.42	19.63	12.27	7.51	11.38	11.67	2.38	8.16	17.11	15.88	18.87	7.62	5.37	18.61	9.62	6.35	9.28	3.02	8.94	9.28	9.69	9.84	9.06	8.37	14.25	8.34	6.04	11.09	9.01	13.79	1.66	20.62	9.26	3.33
221421_s_at	ADAMTS12: ADAM metallopeptidase with thrombospondin type 1 motif, 12 /// ADAM metallopeptidase with thrombospondin type 1 motif, 12	NM_030955	81792	gb:NM_030955.1 /DB_XREF=gi:13569927 /GEN=ADAMTS12 /FEA=FLmRNA /CNT=1 /TID=HsAffx.900138.1091 /TIER=FL /STK=0 /DEF=Homo sapiens a disintegrin-like and metalloprotease (reprolysin type) with thrombospondin type 1 motif, 12 (ADAMTS12), mRNA. /PROD=a disintegrin-like and metalloprotease(reprolysin type) with thrombospondin type 1 motif, 12 /FL=gb:NM_030955.1	29.53	26.58	36.42	23.9	29.28	45.94	28.66	36.64	43.27	29.46	40.26	41.28	46.6	32.92	40.5	30.15	31	41.81	33.27	33.95	18.12	37.38	28.47	21.06	30.02	37.16	27.81	25.9	34.08	20.67	44.88	33.33	43.12	52.56	42.3	52.73	32.71	65.08	32.23	17.17	19.26	14.69	28.73	30.47	37.18
220208_at	ADAMTS13: ADAM metallopeptidase with thrombospondin type 1 motif, 13	NM_017587	11093	gb:NM_017587.1 /DB_XREF=gi:8922117 /GEN=C9ORF8 /FEA=FLmRNA /CNT=12 /TID=Hs.149184.0 /TIER=FL /STK=0 /UG=Hs.149184 /LL=11093 /DEF=Homo sapiens chromosome 9 open reading frame 8 (C9ORF8), mRNA. /PROD=chromosome 9 open reading frame 8 /FL=gb:NM_017587.1	19.27	11.57	6.66	17.15	18.44	10.15	10.49	10.15	30.67	13.3	11.9	10.25	18.62	17.02	9.62	7.03	11.69	7.27	12.35	13.89	7.38	14.78	14.41	7.56	13.45	6.9	5.23	11.8	26.99	8.03	6.48	17.87	12.11	12.79	12.58	16.33	8.64	12.57	15.76	12.4	7.2	3.19	9.32	12.02	11.67
223844_at	ADAMTS13: ADAM metallopeptidase with thrombospondin type 1 motif, 13	AL136809	11093	gb:AL136809.1 /DB_XREF=gi:12053128 /GEN=DKFZp434C2322 /FEA=FLmRNA /CNT=7 /TID=Hs.131433.0 /TIER=FL /STK=0 /UG=Hs.131433 /DEF=Homo sapiens mRNA; cDNA DKFZp434C2322 (from clone DKFZp434C2322); complete cds. /PROD=hypothetical protein /FL=gb:AL136809.1	30.78	42.65	35.79	45.45	21.09	25.93	33.57	30.17	23.97	30.65	35.32	31.36	41.52	30.47	43.39	44.55	41.17	35.66	26.88	29.75	31.54	34.62	27.72	36.63	42.96	35.46	51.8	33.98	32.91	42.67	20.7	32.02	33.28	29.66	41.1	21.79	34.3	37.84	34.87	44.69	24.68	32.74	34.86	37.66	37.47
1553427_at	ADAMTS15: ADAM metallopeptidase with thrombospondin type 1 motif, 15	NM_139055	170689	gb:NM_139055.1 /DB_XREF=gi:21265057 /GEN=ADAMTS15 /TID=Hs2.352629.1 /CNT=2 /FEA=FLmRNA /TIER=FL /STK=1 /LL=170689 /UG=Hs.352629 /DEF=Homo sapiens a disintegrin-like and metalloprotease (reprolysin type) with thrombospondin type 1 motif, 15 (ADAMTS15), mRNA. /PROD=a disintegrin-like and metalloprotease(reprolysin type) with thrombospondin type 1 motif, 15preproprotein /FL=gb:NM_139055.1	10.65	8.64	13.99	1.37	15.81	12.72	18.45	15.74	11.23	4.42	19.49	19.4	5.67	6.98	16.68	11.96	4.71	10.06	2.37	5.66	8.1	8.54	10.51	17.29	12.73	12.45	11.94	23.82	12.22	15.73	6.95	11.78	13.08	6.89	8.03	6.91	8.92	3.06	6.54	11.67	1	10.3	2.43	12.09	14.61
237089_at	ADAMTS16: ADAM metallopeptidase with thrombospondin type 1 motif, 16	AI222628	170690	gb:AI222628 /DB_XREF=gi:3804831 /DB_XREF=qg24c12.x1 /CLONE=IMAGE:1762006 /FEA=EST /CNT=10 /TID=Hs.13306.1 /TIER=ConsEnd /STK=1 /UG=Hs.13306 /UG_TITLE=ESTs	3.98	1.35	1.8	7.18	2.48	4.9	1.62	8.14	10.42	1.98	1.81	5.04	1.39	3.14	1.95	2.66	1.49	1	10.42	2.68	5.59	2.42	1.13	5.37	1.81	1.19	1	2.35	4.67	8.51	1.75	5.41	3.41	3.65	7.83	9.81	1.68	2.81	5.06	1.71	3.34	2.77	5.22	8.23	8.74
238125_at	ADAMTS16: ADAM metallopeptidase with thrombospondin type 1 motif, 16	AI740544	170690	gb:AI740544 /DB_XREF=gi:5108832 /DB_XREF=wg16d12.x1 /CLONE=IMAGE:2365271 /FEA=EST /CNT=7 /TID=Hs.205299.0 /TIER=ConsEnd /STK=5 /UG=Hs.205299 /UG_TITLE=ESTs	10.81	18.42	12.06	6.79	17.33	8.88	11.24	32.83	22.06	18.91	11.15	12.18	8.33	21.84	9.87	14.9	21.66	16.06	14.77	9.52	16.59	13.73	12.98	13.37	21.04	9.65	13.62	17.19	6.85	16.39	12.87	19.13	13.7	10.1	11.97	7.05	8.14	8.42	15.07	19.28	23.03	9.82	13.55	11.84	2.73
1552725_s_at	ADAMTS17: ADAM metallopeptidase with thrombospondin type 1 motif, 17	NM_139057	170691	gb:NM_139057.1 /DB_XREF=gi:21265063 /GEN=ADAMTS17 /TID=Hs2.349970.1 /CNT=17 /FEA=FLmRNA /TIER=FL /STK=2 /LL=170691 /UG=Hs.349970 /DEF=Homo sapiens a disintegrin-like and metalloprotease (reprolysin type) with thrombospondin type 1 motif, 17 (ADAMTS17), mRNA. /PROD=a disintegrin-like and metalloprotease(reprolysin type) with thrombospondin type 1 motif, 17preproprotein /FL=gb:NM_139057.1	25.12	24.59	27.3	12.51	15.2	23.44	17.24	20.71	22.87	27.52	24.64	19.36	10.1	22.89	20.54	13.94	26.61	26.39	20.23	24.98	20.46	19.98	25.15	17.13	19.3	16.55	28.01	25.63	28.35	23.82	24.48	19.5	17.77	34.93	21.54	22.61	17.03	22.1	16.11	15.62	29.19	16.11	25.58	20.42	23.89
1552726_at	ADAMTS17: ADAM metallopeptidase with thrombospondin type 1 motif, 17	AA022668	170691	gb:AA022668 /DB_XREF=gi:1486749 /DB_XREF=ze71e08.s1 /CLONE=IMAGE:364454 /TID=Hs2.349970.1 /CNT=17 /FEA=FLmRNA /TIER=ConsEnd /STK=2 /LL=170691 /UG_GENE=ADAMTS17 /UG=Hs.349970 /UG_TITLE=a disintegrin-like and metalloprotease (reprolysin type) with thrombospondin type 1 motif, 17 /FL=gb:NM_139057.1	15.56	12.42	27.07	13.55	11.32	23.59	26.77	40.1	28.63	22.81	17.42	23.94	19.09	5.9	24.1	29.06	27.93	28.89	24.07	6.35	17.25	26.81	21.27	15.64	19.26	17.02	28.52	24.99	23.44	14.1	13.68	38.73	15.6	31.29	11.94	19.92	26.29	12.47	19.7	18.82	8.07	31.11	11.02	4.66	45.54
1552727_s_at	ADAMTS17: ADAM metallopeptidase with thrombospondin type 1 motif, 17	AA022668	170691	gb:AA022668 /DB_XREF=gi:1486749 /DB_XREF=ze71e08.s1 /CLONE=IMAGE:364454 /TID=Hs2.349970.1 /CNT=17 /FEA=FLmRNA /TIER=ConsEnd /STK=2 /LL=170691 /UG_GENE=ADAMTS17 /UG=Hs.349970 /UG_TITLE=a disintegrin-like and metalloprotease (reprolysin type) with thrombospondin type 1 motif, 17 /FL=gb:NM_139057.1	19.6	4.08	9.68	14.17	2.89	8.76	6.91	8.62	13.25	31	29.99	12.5	3.03	9.41	13.09	8.13	3.12	19.7	6.94	7.61	4.22	8.44	2.07	7.89	13.81	2.22	35.43	10.64	7.74	17.85	8.34	9.44	4.77	6.7	9.5	7.95	8.99	10.63	9.83	2.86	4.22	1.9	4.68	6.03	6.23
230040_at	ADAMTS18: ADAM metallopeptidase with thrombospondin type 1 motif, 18	AI733120	170692	gb:AI733120 /DB_XREF=gi:5054233 /DB_XREF=ol07c03.x5 /CLONE=IMAGE:1522756 /FEA=EST /CNT=17 /TID=Hs.188746.0 /TIER=Stack /STK=8 /UG=Hs.188746 /UG_TITLE=ESTs	6.24	10.86	2.43	10.48	8.45	4.58	9.44	5.23	6.41	4.96	6.9	4.64	6.14	7	8.09	15.18	14.84	9.39	10.28	11.23	9.9	9.54	9.26	4.36	8.35	6.49	8.57	3.03	4.17	5.61	10.71	2.25	5.83	3.12	13.12	10.04	9.38	4.3	12.66	9.1	3.98	15.78	7.87	4.59	3.17
237356_at	ADAMTS18: ADAM metallopeptidase with thrombospondin type 1 motif, 18	AI697714	170692	gb:AI697714 /DB_XREF=gi:4985614 /DB_XREF=we16e06.x1 /CLONE=IMAGE:2341282 /FEA=EST /CNT=12 /TID=Hs.202512.0 /TIER=ConsEnd /STK=4 /UG=Hs.202512 /UG_TITLE=ESTs	9.99	3.52	6.03	7.94	15.17	5.14	3.41	4.33	6.88	7.43	3.52	9.71	4.94	6.69	6.14	8.55	8.03	5.36	2.62	5.87	2.09	4.08	2.91	10.4	6.82	5.07	7.68	6.17	1	1.26	7.32	2.27	10.17	6.14	2.7	7.33	8.21	13.42	1.68	2.96	7.98	6.69	8.27	4.99	9.21
242823_at	ADAMTS18: ADAM metallopeptidase with thrombospondin type 1 motif, 18	BF224279	170692	gb:BF224279 /DB_XREF=gi:11131546 /DB_XREF=7q85f08.x1 /CLONE=IMAGE:3705350 /FEA=EST /CNT=4 /TID=Hs.283570.0 /TIER=ConsEnd /STK=3 /UG=Hs.283570 /UG_TITLE=ESTs, Weakly similar to ATS6_HUMAN ADAM-TS 6 PRECURSOR (H.sapiens)	18.75	18.1	3.83	10.56	13.42	3.32	13.35	14.03	3.68	9.19	4.32	11.01	11.09	7.16	9.84	9.8	1.66	16.51	6.41	5.99	9.75	14.18	9.11	2.54	17.94	3	16.26	7.78	7.39	20.73	16.95	33.61	7.99	10.53	16.05	12.45	11.86	15.38	18.68	9.43	10.51	14.52	23.31	15.88	4.29
1553234_at	ADAMTS18: ADAM metallopeptidase with thrombospondin type 1 motif, 18	NM_139054	170692	gb:NM_139054.1 /DB_XREF=gi:21265066 /GEN=ADAMTS18 /TID=Hs2.283570.1 /CNT=6 /FEA=FLmRNA /TIER=FL /STK=1 /LL=170692 /UG=Hs.283570 /DEF=Homo sapiens a disintegrin-like and metalloprotease (reprolysin type) with thrombospondin type 1 motif, 18 (ADAMTS18), mRNA. /PROD=a disintegrin-like and metalloprotease(reprolysin type) with thrombospondin type 1 motif, 18preproprotein /FL=gb:NM_139054.1	1.04	1	6.51	3.77	1	7.13	1	1	2.01	1.89	3.72	1.16	3.72	1	2.55	6.54	6.47	3.99	3.97	6.46	4.2	1.04	1	2.95	1	4.96	6	3.72	2.52	3.54	4.2	5.38	3.67	3.43	2.13	1	2.1	1.89	4.49	1.7	1	2.34	3.82	2.32	8.96
1553179_at	ADAMTS19: ADAM metallopeptidase with thrombospondin type 1 motif, 19	NM_133638	171019	gb:NM_133638.1 /DB_XREF=gi:19525736 /GEN=ADAMTS19 /TID=Hs2.353114.1 /CNT=9 /FEA=FLmRNA /TIER=FL /STK=1 /LL=171019 /UG=Hs.353114 /DEF=Homo sapiens a disintegrin-like and metalloprotease (reprolysin type) with thrombospondin type 1 motif, 19 (ADAMTS19), mRNA. /PROD=a disintegrin-like and metalloprotease(reprolysin type) with thrombospondin type 1 motif, 19preproprotein /FL=gb:NM_133638.1	7.69	1.43	12.93	2.78	3.58	16.22	4.31	5.82	13.28	3.11	9.36	4.1	11.36	3.76	7.15	2.35	1	8.27	6.07	8.44	2.59	2.14	2.91	5.24	1	10.62	11.06	3.84	11.81	6.78	1.83	5.91	3.2	3.1	11.31	3.98	3.72	3.3	5.96	1.21	1.13	1.4	2.34	7.38	2.11
1553180_at	ADAMTS19: ADAM metallopeptidase with thrombospondin type 1 motif, 19	NM_133638	171019	gb:NM_133638.1 /DB_XREF=gi:19525736 /GEN=ADAMTS19 /TID=Hs2.353114.1 /CNT=9 /FEA=FLmRNA /TIER=ConsEnd /STK=0 /LL=171019 /UG=Hs.353114 /DEF=Homo sapiens a disintegrin-like and metalloprotease (reprolysin type) with thrombospondin type 1 motif, 19 (ADAMTS19), mRNA. /PROD=a disintegrin-like and metalloprotease(reprolysin type) with thrombospondin type 1 motif, 19preproprotein /FL=gb:NM_133638.1	7.09	13.07	10.74	8.6	12.34	15.48	27.47	9.12	5.6	15.58	15.31	8.65	9.12	12.35	14.24	14.31	16.27	4.86	15.26	9.8	6.22	12.24	10.16	9.86	8.65	13.99	10.84	13.85	12.31	13.49	9.58	9.28	4.16	5.21	14.6	13.57	8.49	15.19	15.39	1.11	7.2	8.26	12.97	14.35	12.01
214454_at	ADAMTS2: ADAM metallopeptidase with thrombospondin type 1 motif, 2	NM_014244	9509	gb:NM_014244.1 /DB_XREF=gi:7656866 /GEN=ADAMTS2 /FEA=FLmRNA /CNT=16 /TID=Hs.120330.0 /TIER=FL /STK=0 /UG=Hs.120330 /LL=9509 /DEF=Homo sapiens a disintegrin-like and metalloprotease (reprolysin type) with thrombospondin type 1 motif, 2 (ADAMTS2), transcript variant 1, mRNA. /PROD=a disintegrin and metalloprotease withthrombospondin motifs-2, isoform 1 /FL=gb:NM_014244.1	1	1	3.77	1.07	5.18	4.16	1	0.97	4.93	1	4.93	2.23	1	7.63	1.23	3.77	1.87	1.84	1	1	1.48	1	1	4.16	1	2.5	1	1	1	2.43	5.31	4.54	1	1	3.38	1	1.84	1	7.24	1	1.46	1	3.2	1	1.84
214535_s_at	ADAMTS2: ADAM metallopeptidase with thrombospondin type 1 motif, 2	NM_021599	9509	gb:NM_021599.1 /DB_XREF=gi:11038658 /GEN=ADAMTS2 /FEA=FLmRNA /CNT=2 /TID=Hs.120330.1 /TIER=FL /STK=1 /UG=Hs.120330 /LL=9509 /DEF=Homo sapiens a disintegrin-like and metalloprotease (reprolysin type) with thrombospondin type 1 motif, 2 (ADAMTS2), transcript variant 2, mRNA. /PROD=a disintegrin and metalloprotease withthrombospondin motifs-2, isoform 2 /FL=gb:NM_021599.1	4.64	5.46	4.5	6.09	2.51	9.73	6.49	5.99	2.63	3.59	5.22	5.4	7.74	1.48	1.57	7.34	4.14	9.5	9.32	2.88	7.85	6.78	3.26	6.6	7.95	2.56	3.14	9.12	7.25	1	3.88	3.94	2.11	3.46	9.56	1.69	3.65	4.47	4.38	3.05	7.27	4.89	12.9	2.67	7.41
236901_at	ADAMTS2: ADAM metallopeptidase with thrombospondin type 1 motif, 2	AA035730	9509	gb:AA035730 /DB_XREF=gi:1507567 /DB_XREF=ze75e11.s1 /CLONE=IMAGE:364844 /FEA=EST /CNT=12 /TID=Hs.17733.0 /TIER=ConsEnd /STK=7 /UG=Hs.17733 /UG_TITLE=ESTs	13.44	4.77	7.01	6.96	8.21	9.51	13	5.96	6.87	11.85	10.61	10.68	11.09	11.67	11.25	10.64	3.49	1.33	9.45	2.04	12.45	1.37	3.89	9.77	5.5	5.85	11.95	17.54	13.47	5.01	4.77	3.28	5.75	6.47	12.93	6.55	5.49	6.35	9.46	1	2.93	8.73	6.97	2.45	11.22
220717_at	ADAMTS20: ADAM metallopeptidase with thrombospondin type 1 motif, 20	NM_025003	80070	gb:NM_025003.1 /DB_XREF=gi:13376516 /GEN=FLJ13166 /FEA=FLmRNA /CNT=5 /TID=Hs.287554.0 /TIER=FL /STK=1 /UG=Hs.287554 /LL=80070 /DEF=Homo sapiens hypothetical protein FLJ13166 (FLJ13166), mRNA. /PROD=hypothetical protein FLJ13166 /FL=gb:NM_025003.1	2.98	10.33	4.24	7.73	5.15	6.92	3	9.02	5.28	5.36	5.88	4.01	4.46	7.39	5.52	5.5	9.99	5.06	6.99	4.6	9.46	4.16	2.5	4.03	4.29	8.38	3.22	7.68	5.17	5.58	6.07	2.91	3.02	3.09	5.4	3.25	2.87	3.07	3.95	3.39	7.76	6.13	9.48	4.24	8.24
1553409_at	ADAMTS20: ADAM metallopeptidase with thrombospondin type 1 motif, 20	NM_025003	80070	gb:NM_025003.2 /DB_XREF=gi:28460689 /GEN=ADAMTS20 /TID=Hs2.287554.1 /CNT=2 /FEA=FLmRNA /TIER=FL /STK=1 /LL=80070 /UG=Hs.287554 /DEF=Homo sapiens a disintegrin-like and metalloprotease with thrombospondin type 1 motifs 20 (ADAMTS20), transcript variant 1, mRNA. /PROD=a disintegrin-like and metalloprotease withthrombospondin type 1 motifs 20 isoform 1 /FL=gb:NM_025003.2	6.13	2.54	1.5	2.25	2.37	3.57	6.98	6	2.76	1.09	5.14	4.66	7.26	4.16	4.13	4.13	5.61	5.01	4.03	6.52	12.46	3.14	2.42	4	6.68	4.68	3.96	9.31	14.43	5.22	7.76	11.67	3.57	2.94	6.72	3.4	3.88	7.58	5.48	8.66	5.08	6.85	2.94	6.09	3.5
214913_at	ADAMTS3: ADAM metallopeptidase with thrombospondin type 1 motif, 3	AB002364	9508	gb:AB002364.1 /DB_XREF=gi:2224672 /GEN=KIAA0366 /FEA=mRNA /CNT=15 /TID=Hs.27916.0 /TIER=ConsEnd /STK=5 /UG=Hs.27916 /LL=9508 /UG_TITLE=a disintegrin-like and metalloprotease (reprolysin type) with thrombospondin type 1 motif, 3 /DEF=Human mRNA for KIAA0366 gene, partial cds.	10.6	10.43	14.11	13.73	17.14	10.96	18.62	27.05	15.13	16.97	19.6	21.31	16.19	22.12	17.31	10.89	20.72	16.88	13.95	22.76	4.45	13.17	10.55	4.24	21.13	8.45	7.63	9.16	9.83	8.63	27.93	13.86	11.04	8.29	12.27	10.48	12.85	13.77	16.95	9.61	10.56	14.76	16.66	15.67	14.43
244098_at	ADAMTS3: ADAM metallopeptidase with thrombospondin type 1 motif, 3	AI223844	9508	gb:AI223844 /DB_XREF=gi:3806557 /DB_XREF=qi33f05.x1 /CLONE=IMAGE:1858305 /FEA=EST /CNT=3 /TID=Hs.151435.0 /TIER=ConsEnd /STK=3 /UG=Hs.151435 /UG_TITLE=ESTs	22.35	12.68	8.95	4.25	17.31	12.92	15.83	7.04	5.94	2.69	9.43	17.94	20.75	10.3	16.99	19.85	18.77	7.87	6.64	6.71	15.29	10.42	8.22	11.92	23.78	8.64	18.81	5.02	15.51	9.93	11.67	8.29	5.66	1.82	12.99	19.14	10.38	13.28	17.99	16.48	11.77	12.41	6.69	6.2	3.61
1555380_at	ADAMTS4: ADAM metallopeptidase with thrombospondin type 1 motif, 4	BC030812	9507	gb:BC030812.1 /DB_XREF=gi:21410062 /TID=Hs2.211604.2 /CNT=1 /FEA=FLmRNA /TIER=FL /STK=1 /LL=9507 /UG_GENE=ADAMTS4 /UG=Hs.211604 /DEF=Homo sapiens, clone MGC:22414 IMAGE:4693587, mRNA, complete cds. /PROD=Unknown (protein for MGC:22414) /FL=gb:BC030812.1	51.08	45.99	32.28	43.24	38.8	39.15	30.02	63.66	49.95	41.55	35.69	38.67	37.69	42.82	29.94	47.87	26.29	41.71	58.65	44.6	37.14	32.65	48.44	39.09	34.25	25.3	38.13	42.48	29.76	37.3	30.45	31.38	45.07	43.11	43.24	41.13	27.51	31.91	34.64	38.74	39.65	43.5	44.56	29.24	37.47
219935_at	ADAMTS5: ADAM metallopeptidase with thrombospondin type 1 motif, 5 (aggrecanase-2)	NM_007038	11096	gb:NM_007038.1 /DB_XREF=gi:5901887 /GEN=ADAMTS5 /FEA=FLmRNA /CNT=20 /TID=Hs.58324.0 /TIER=FL /STK=0 /UG=Hs.58324 /LL=11096 /DEF=Homo sapiens a disintegrin-like and metalloprotease (reprolysin type) with thrombospondin type 1 motif, 5 (aggrecanase-2) (ADAMTS5), mRNA. /PROD=a disintegrin and metalloprotease withthrombospondin motifs-5 preproprotein /FL=gb:NM_007038.1 gb:AF142099.1	8.52	7.21	2.69	5.74	3.47	4.47	7.96	5.17	11.61	5.04	12.67	6.19	5.7	9.15	8.1	9.42	6.59	6.42	6.48	7.92	4.67	5.15	6.1	4.49	5.86	3.89	2.86	8.28	8.31	10.27	5.3	3.53	6.46	9.24	2.58	7.3	2.74	5.17	8.94	4.1	6.18	8.92	11.66	7.74	7.86
229357_at	ADAMTS5: ADAM metallopeptidase with thrombospondin type 1 motif, 5 (aggrecanase-2)	BF060767	11096	gb:BF060767 /DB_XREF=gi:10819677 /DB_XREF=7j60d10.x1 /CLONE=IMAGE:3390835 /FEA=EST /CNT=15 /TID=Hs.293821.0 /TIER=Stack /STK=10 /UG=Hs.293821 /UG_TITLE=ESTs	2.42	3.29	3.13	12.61	6.96	6.6	4.56	5.64	2.74	2.57	4.78	2.74	9.44	5.56	3.73	1.78	3.42	27.38	4.04	5.62	5.67	2.72	1	3.88	8.73	1.77	3.75	9.14	10.11	7.04	7.05	1.61	5.18	4.73	14.87	5.34	5.65	3.14	2.53	9.1	2.17	6.01	4.43	2.42	3.37
235368_at	ADAMTS5: ADAM metallopeptidase with thrombospondin type 1 motif, 5 (aggrecanase-2)	AI123555	11096	gb:AI123555 /DB_XREF=gi:3539321 /DB_XREF=qa49h06.x1 /CLONE=IMAGE:1690139 /FEA=EST /CNT=15 /TID=Hs.81796.0 /TIER=ConsEnd /STK=6 /UG=Hs.81796 /UG_TITLE=ESTs	5.31	2.52	12.47	14.36	10.41	16.32	6.58	5.38	18.46	16.39	13.18	13.12	23.52	15.98	5.48	5.23	2.47	2.21	3.87	9.39	10.38	20.49	10.36	3.85	21.57	9.5	5.87	2.1	15.78	23.52	7.91	1.66	10.77	9.85	4.81	9.61	17.42	7.33	9.87	2.27	8.86	11.04	13.22	2.33	15.43
1558636_s_at	ADAMTS5: ADAM metallopeptidase with thrombospondin type 1 motif, 5 (aggrecanase-2)	BI254089	11096	gb:BI254089 /DB_XREF=gi:14806159 /DB_XREF=602978195F1 /CLONE=IMAGE:5123159 /TID=Hs2.407354.1 /CNT=8 /FEA=mRNA /TIER=ConsEnd /STK=0 /UG=Hs.407354 /UG_TITLE=Homo sapiens full length insert cDNA clone ZD50E03	9.82	8.26	2.97	14.18	9.62	6.24	9.04	12.08	3.16	6.94	7.27	7.52	1.15	1	6.57	8.83	5.86	7.88	6.47	7.03	5.34	1.3	7	4.11	5.51	6.68	8.34	7.04	10.5	2.51	10.91	2.59	6.93	5.76	9.79	6.91	5.72	11.71	5.57	6.79	8.84	1	9.27	8.8	5.22
220866_at	ADAMTS6: ADAM metallopeptidase with thrombospondin type 1 motif, 6	NM_014273	11174	gb:NM_014273.1 /DB_XREF=gi:7656868 /GEN=ADAMTS6 /FEA=FLmRNA /CNT=4 /TID=Hs.279874.0 /TIER=FL /STK=0 /UG=Hs.279874 /LL=11174 /DEF=Homo sapiens a disintegrin-like and metalloprotease (reprolysin type) with thrombospondin type 1 motif, 6 (ADAMTS6), mRNA. /PROD=a disintegrin and metalloprotease withthrombospondin motifs-6 preproprotein /FL=gb:NM_014273.1 gb:AF140674.1	12.47	17.08	15.31	20.09	10.83	12.94	21.71	6.16	12.27	15.09	10.74	13.19	10.65	13.3	13.06	14.53	18.86	10.21	20.29	18.78	29.55	19.09	16.17	5.63	7.59	22.07	19.67	14.5	13.03	26	13.49	11.45	14.3	12.89	22.69	24.7	16.37	8.29	14.38	10.34	19.33	14.21	13.55	12.61	8.72
222342_at	ADAMTS6: ADAM metallopeptidase with thrombospondin type 1 motif, 6	AW979196	11174	gb:AW979196 /DB_XREF=gi:8170484 /DB_XREF=EST391306 /FEA=EST /CNT=8 /TID=Hs.292713.0 /TIER=ConsEnd /STK=0 /UG=Hs.292713 /UG_TITLE=ESTs, Moderately similar to ALU1_HUMAN ALU SUBFAMILY J SEQUENCE CONTAMINATION WARNING ENTRY (H.sapiens)	1.43	3.67	1.35	1.44	1.69	1.86	1	2.52	1.53	2.24	1.85	1.88	1.29	1.37	2.21	1.52	1.39	1.44	3.55	1.2	1	3.28	2.73	2.18	1.52	1.33	1	1	1	5.6	2.22	4.81	2.13	1.19	1	1.72	1.52	5.83	1	11.49	1.91	29.66	1.53	1.86	1.45
237411_at	ADAMTS6: ADAM metallopeptidase with thrombospondin type 1 motif, 6	N71063	11174	gb:N71063 /DB_XREF=gi:1227643 /DB_XREF=za86a11.s1 /CLONE=IMAGE:299420 /FEA=EST /CNT=5 /TID=Hs.38173.0 /TIER=ConsEnd /STK=5 /UG=Hs.38173 /UG_TITLE=ESTs	27.66	45.64	4.95	68.4	28.16	55.51	122.35	25.6	63.31	113.78	61.63	73.27	56.57	74.01	71.46	61.99	132.03	22.72	91.22	77.65	27.68	51.23	27.44	12.21	47.25	113.24	57.87	30.2	125.02	11.94	196.37	19.85	18.82	211.39	16.98	19.96	46.8	78.64	134.46	47.26	40.2	60.6	96.94	12.72	146.42
241649_at	ADAMTS6: ADAM metallopeptidase with thrombospondin type 1 motif, 6	AW979196	11174	gb:AW979196 /DB_XREF=gi:8170484 /DB_XREF=EST391306 /FEA=EST /CNT=8 /TID=Hs.292713.0 /TIER=ConsEnd /STK=0 /UG=Hs.292713 /UG_TITLE=ESTs, Moderately similar to ALU1_HUMAN ALU SUBFAMILY J SEQUENCE CONTAMINATION WARNING ENTRY (H.sapiens)	3.95	14.54	5.31	14.9	7.4	9.57	9.72	2.09	7.13	15.49	8.08	8.92	8.97	13.87	10.48	12.08	5.21	9.05	11.54	4.94	5.24	4.21	1.92	3.55	2.61	5.59	3.56	3.81	10.86	3.33	9.81	3.14	3.5	9.02	4.6	6.68	11.75	3.75	7.81	6.4	5.01	1.88	17.15	5.28	4.91
1570351_at	ADAMTS6: ADAM metallopeptidase with thrombospondin type 1 motif, 6	BC020916	11174	gb:BC020916.1 /DB_XREF=gi:18088660 /TID=Hs2.382857.1 /CNT=2 /FEA=mRNA /TIER=ConsEnd /STK=0 /UG=Hs.382857 /UG_TITLE=Homo sapiens, clone IMAGE:4769734, mRNA /DEF=Homo sapiens, clone IMAGE:4769734, mRNA.	26.65	36.41	42.05	44.39	36.19	45.73	48.78	45.72	34.78	66.73	47.2	49.13	32.52	36.99	32.48	45.56	53.06	39.62	46.58	53.76	39.99	33.32	26.35	22.29	31.83	40.95	34.78	31.9	47.45	30.26	40.65	17.8	34.64	47.01	36.88	41.75	35.3	41.69	59.84	37.57	22.72	34.71	37.37	31.42	32.28
220705_s_at	ADAMTS7: ADAM metallopeptidase with thrombospondin type 1 motif, 7	NM_014272	11173	gb:NM_014272.1 /DB_XREF=gi:10645198 /GEN=ADAMTS7 /FEA=FLmRNA /CNT=5 /TID=Hs.284221.0 /TIER=FL /STK=0 /UG=Hs.284221 /LL=11173 /DEF=Homo sapiens a disintegrin-like and metalloprotease (reprolysin type) with thrombospondin type 1 motif, 7 (ADAMTS7), mRNA. /PROD=a disintegrin and metalloprotease withthrombospondin motifs-7 preproprotein /FL=gb:AF140675.1 gb:NM_014272.1	17.35	26.04	12.16	16.58	17.81	8.79	17.84	15.07	8.34	18.37	10.13	20.75	23.33	20.78	19.71	12.85	8.9	14.43	14.58	20.22	19.98	22.14	12.3	12.41	19.11	11.76	14.98	4.4	15.09	10.78	10.72	24.29	13.08	10.72	11.74	12.31	12.66	13.91	5.42	9.08	20.48	14.72	17.89	10.52	22.63
220706_at	ADAMTS7: ADAM metallopeptidase with thrombospondin type 1 motif, 7	NM_014272	11173	gb:NM_014272.1 /DB_XREF=gi:10645198 /GEN=ADAMTS7 /FEA=FLmRNA /CNT=5 /TID=Hs.284221.0 /TIER=FL /STK=0 /UG=Hs.284221 /LL=11173 /DEF=Homo sapiens a disintegrin-like and metalloprotease (reprolysin type) with thrombospondin type 1 motif, 7 (ADAMTS7), mRNA. /PROD=a disintegrin and metalloprotease withthrombospondin motifs-7 preproprotein /FL=gb:AF140675.1 gb:NM_014272.1	4.54	6.3	9.01	7.61	7.75	9.04	3.64	18.39	30.12	12.83	11.62	15.62	1.98	18.61	7.51	21.99	27.05	4.42	14.45	2.92	2.34	22.66	5.5	10.63	1.39	11.33	13.76	15.5	2.72	3.95	20.8	5.16	19.05	15.57	2.35	1.21	10.67	1	9.59	18.44	3.74	15.76	14.35	19.56	9.62
228911_at	ADAMTS7: ADAM metallopeptidase with thrombospondin type 1 motif, 7	AW007289	11173	gb:AW007289 /DB_XREF=gi:5856067 /DB_XREF=wt54f03.x1 /CLONE=IMAGE:2511293 /FEA=mRNA /CNT=25 /TID=Hs.16441.0 /TIER=Stack /STK=18 /UG=Hs.16441 /LL=25964 /UG_GENE=DKFZP434H204 /UG_TITLE=DKFZP434H204 protein	16.44	1.69	6.66	3.57	13.77	3.66	14.87	4.42	10.25	8.02	6.56	2.2	9.62	3.94	3.18	15.56	9.9	11.83	8.63	12.65	12.44	1	10.3	15.64	5.29	4.18	13.08	6.87	1	15.06	4.61	18.96	8.1	8.7	10.55	10.9	2.27	6.03	6.43	3.29	7.45	8.76	2.75	4	4.84
220676_at	ADAMTS8: ADAM metallopeptidase with thrombospondin type 1 motif, 8	NM_007037	11095	gb:NM_007037.1 /DB_XREF=gi:5901889 /GEN=ADAMTS8 /FEA=FLmRNA /CNT=4 /TID=Hs.271605.0 /TIER=FL /STK=0 /UG=Hs.271605 /LL=11095 /DEF=Homo sapiens a disintegrin-like and metalloprotease (reprolysin type) with thrombospondin type 1 motif, 8 (ADAMTS8), mRNA. /PROD=a disintegrin and metalloprotease withthrombospondin motifs-8 preproprotein /FL=gb:NM_007037.1 gb:AF060153.1	8.19	7.7	4.34	10.21	6.43	16.87	4.14	11.02	13.14	16.76	7.88	5.66	14.21	5.75	13.07	13.12	6.18	8.01	9.48	10.63	18.36	6.19	15.06	3.64	3.75	12.27	5.02	13.71	12.58	16.56	3.34	10.47	9.09	5.8	17.11	9.03	8.88	10.32	12.58	10.53	9.32	11.93	4.7	17.43	3.93
220677_s_at	ADAMTS8: ADAM metallopeptidase with thrombospondin type 1 motif, 8	NM_007037	11095	gb:NM_007037.1 /DB_XREF=gi:5901889 /GEN=ADAMTS8 /FEA=FLmRNA /CNT=4 /TID=Hs.271605.0 /TIER=FL /STK=0 /UG=Hs.271605 /LL=11095 /DEF=Homo sapiens a disintegrin-like and metalloprotease (reprolysin type) with thrombospondin type 1 motif, 8 (ADAMTS8), mRNA. /PROD=a disintegrin and metalloprotease withthrombospondin motifs-8 preproprotein /FL=gb:NM_007037.1 gb:AF060153.1	4.49	10.62	13.48	4.47	5.42	5.56	8.73	7.69	7.53	4.38	2.18	12.27	4.73	4.92	5.73	9.72	3.51	3.3	8.24	8.44	1.41	11.27	7.12	9.86	4.75	9.3	3.57	10.35	3.95	7.72	4.7	5.52	8.12	2.07	9.79	3.54	8.51	6.41	5.1	6.28	3.86	7.2	10.48	5.27	3.09
235649_at	ADAMTS8: ADAM metallopeptidase with thrombospondin type 1 motif, 8	AW207389	11095	gb:AW207389 /DB_XREF=gi:6506885 /DB_XREF=UI-H-BI1-afi-a-08-0-UI.s1 /CLONE=IMAGE:2721710 /FEA=EST /CNT=10 /TID=Hs.126758.0 /TIER=ConsEnd /STK=7 /UG=Hs.126758 /UG_TITLE=ESTs, Highly similar to AF175283 1 zinc metalloendopeptidase (H.sapiens)	29.72	30.84	27.54	16.09	20.75	28.19	16.69	24.19	27.62	15.24	15.58	14.31	17.12	16.9	17.6	10.71	24.11	5.76	18.7	20.12	17.95	18.01	7.87	15.24	18.38	16.34	8.8	14.72	5.6	12.32	9.49	12.66	13.42	15.94	38.41	30.47	15.07	17.52	47.48	13.23	12.51	10.1	18.94	18.38	14.45
220287_at	ADAMTS9: ADAM metallopeptidase with thrombospondin type 1 motif, 9	NM_020249	56999	gb:NM_020249.1 /DB_XREF=gi:9910121 /GEN=ADAMTS9 /FEA=FLmRNA /CNT=8 /TID=Hs.126855.0 /TIER=FL /STK=0 /UG=Hs.126855 /LL=56999 /DEF=Homo sapiens disintegrin metalloproteinase with thrombospondin repeats (ADAMTS9), mRNA. /PROD=a disintegrin and metalloproteinase withthrombospondin motifs-9 preproprotein /FL=gb:NM_020249.1 gb:AF261918.1	29.86	39.3	40.63	35.72	23.24	31.75	45.18	32.4	39.44	26.92	26.33	37.85	31.3	32.53	28.52	26.31	36.73	38.82	30.04	25.55	36.85	40.55	29.05	30.05	31.28	30.69	23.18	21.41	42.42	37.53	38.53	29.48	29.25	32.71	23.28	30.8	29.92	38.24	35.55	39.23	24.35	16.89	36.53	37.3	38.18
226814_at	ADAMTS9: ADAM metallopeptidase with thrombospondin type 1 motif, 9	AI431730	56999	gb:AI431730 /DB_XREF=gi:4305226 /DB_XREF=ti24a04.x1 /CLONE=IMAGE:2131374 /FEA=EST /CNT=52 /TID=Hs.16450.0 /TIER=Stack /STK=37 /UG=Hs.16450 /UG_TITLE=ESTs	1	3.87	4.59	4.51	1	2.87	19.02	3.39	4.17	3.23	3.19	10.23	3.61	4.8	1	3.72	5.38	3.15	7.11	7.03	7.38	6.95	6.23	11.64	5.1	4.65	2.18	4.41	6.19	13.39	1	7.66	5.03	4.18	6.05	5.1	8.39	8.81	10.53	6.97	6.91	5.44	13.68	3.84	3.95
233785_at	ADAMTS9: ADAM metallopeptidase with thrombospondin type 1 motif, 9	AB037733	56999	gb:AB037733.1 /DB_XREF=gi:7242978 /GEN=KIAA1312 /FEA=mRNA /CNT=2 /TID=Hs.126855.1 /TIER=ConsEnd /STK=0 /UG=Hs.126855 /LL=56999 /DEF=Homo sapiens mRNA for KIAA1312 protein, partial cds. /PROD=KIAA1312 protein	38.57	29.27	28.04	22.02	35.96	31.92	31.63	45.56	20.53	33.1	28.56	33.36	37.05	23.38	26.72	25.93	28.76	33.24	36.31	32.06	27.61	30.78	25.78	26.63	22.99	17.34	37.17	24.04	20.08	16.27	28.49	18.24	30.92	26.73	45.42	26.97	27.22	28.01	36.73	28.15	31.78	28.85	15.48	24.09	22.47
233928_at	ADAMTS9: ADAM metallopeptidase with thrombospondin type 1 motif, 9	AB037733	56999	gb:AB037733.1 /DB_XREF=gi:7242978 /GEN=KIAA1312 /FEA=mRNA /CNT=2 /TID=Hs.126855.1 /TIER=ConsEnd /STK=0 /UG=Hs.126855 /LL=56999 /DEF=Homo sapiens mRNA for KIAA1312 protein, partial cds. /PROD=KIAA1312 protein	7.35	15.37	3.47	5.43	2.66	1.44	24.82	4.42	12.55	20.21	18.06	10.83	7.04	16.38	9.09	5.2	4.55	3.61	15.38	28.19	5.45	6.34	19.54	4.03	7.33	13.67	4.71	7.16	4.06	4.8	10.84	4.45	20.54	18.44	20.06	17.72	12.23	33.96	4.04	6.43	3.69	3.72	15.8	20.74	13.27
241369_at	ADAMTS9: ADAM metallopeptidase with thrombospondin type 1 motif, 9	AI911516	56999	gb:AI911516 /DB_XREF=gi:5631252 /DB_XREF=ty73a09.x1 /CLONE=IMAGE:2284696 /FEA=EST /CNT=11 /TID=Hs.127811.0 /TIER=ConsEnd /STK=2 /UG=Hs.127811 /UG_TITLE=ESTs	6.63	9.44	6.04	8.3	7.4	8.16	9.85	5.96	4.43	4.42	6.3	5.68	12.02	7.87	5.37	9.17	2.89	6.26	7.81	3.78	4.49	7.2	5.68	4.72	1.91	3.37	4.33	4.75	6.2	7.63	8	6.11	8.01	2.64	6.37	10.7	5.91	2.56	7.22	6.47	1.44	2.7	2.94	1.86	6.47
1554697_at	ADAMTS9: ADAM metallopeptidase with thrombospondin type 1 motif, 9	AF488803	56999	gb:AF488803.1 /DB_XREF=gi:27463364 /GEN=ADAMTS9 /TID=Hs2.126855.2 /CNT=5 /FEA=FLmRNA /TIER=FL /STK=1 /LL=56999 /UG=Hs.126855 /DEF=Homo sapiens a disintegrin-like and metalloprotease with thrombospondin type 1 motifs 9B (ADAMTS9) mRNA, complete cds. /PROD=a disintegrin-like and metalloprotease withthrombospondin type 1 motifs 9B /FL=gb:AF488803.1	3.77	5.37	1	3.08	7.71	6.56	5.51	5.31	11.54	4.93	4.15	4.31	8.68	4.06	6.06	6.11	3.79	7.59	5.19	7.79	7.16	2.88	7.5	13.81	2.22	8.41	7.1	5.81	4.45	14.82	7.76	4.12	4.36	2.38	7.25	4.97	9.06	10.33	2.85	5.05	7.9	4.53	3.43	8.24	2.99
1556989_at	ADAMTS9: ADAM metallopeptidase with thrombospondin type 1 motif, 9	AF086069	56999	gb:AF086069.1 /DB_XREF=gi:3483414 /TID=Hs2.384621.1 /CNT=3 /FEA=mRNA /TIER=ConsEnd /STK=2 /UG=Hs.384621 /UG_TITLE=Homo sapiens full length insert cDNA clone YZ35C05 /DEF=Homo sapiens full length insert cDNA clone YZ35C05.	14.29	11.86	7.24	9.42	15.16	7.36	9.29	9.18	7.64	13.39	10.56	10.35	9.83	5.07	13.31	11.17	10.11	18.76	12.1	10.1	4.24	9.08	6.96	8.58	4.07	3.66	14.86	9.45	11.48	6.69	8.55	4.38	5.12	6.16	10.37	8.36	13.92	5.87	16.24	8.94	13.06	5.21	9.5	13.28	10.35
1562275_at	ADAMTS9: ADAM metallopeptidase with thrombospondin type 1 motif, 9	AL832835	56999	gb:AL832835.1 /DB_XREF=gi:21733418 /TID=Hs2.201008.1 /CNT=2 /FEA=mRNA /TIER=ConsEnd /STK=0 /UG=Hs.201008 /UG_TITLE=Homo sapiens mRNA; cDNA DKFZp667P1024 (from clone DKFZp667P1024) /DEF=Homo sapiens mRNA; cDNA DKFZp667P1024 (from clone DKFZp667P1024).	34.25	24.93	28.82	27.25	31.94	26.23	20.74	33.13	27.89	26.23	30.33	29	25.86	25.92	14.53	24.51	19.12	23.52	22.14	20.46	13.92	23.92	13.81	15.78	23.89	18.85	12.96	18.68	10.87	17.67	23.27	20	29	23.53	23.69	25.82	21.74	14.99	26.61	26.15	20.62	15.28	16.06	14.13	16.79
237217_at	ADAMTSL1: ADAMTS-like 1	BF111214	92949	gb:BF111214 /DB_XREF=gi:10940904 /DB_XREF=7n44e07.x1 /CLONE=IMAGE:3567468 /FEA=EST /CNT=5 /TID=Hs.128138.0 /TIER=ConsEnd /STK=5 /UG=Hs.128138 /UG_TITLE=ESTs, Weakly similar to ATS1_HUMAN ADAM-TS 1 PRECURSOR (H.sapiens)	14.23	14.72	20.14	15.6	13.14	15.57	6.08	4.2	5.66	15.78	12.61	10.11	3.47	11.79	10.9	4.23	3.49	8.1	16.02	13.2	6.61	3.79	8.06	8.07	7.4	12.14	3.84	11.18	20.71	14.73	5.56	11.37	6.32	8.21	18.49	8.65	16.48	7.86	6.7	6.71	3.34	5.15	10.1	12.3	6.25
1552457_a_at	ADAMTSL1: ADAMTS-like 1	NM_052866	92949	gb:NM_052866.2 /DB_XREF=gi:21327690 /GEN=ADAMTSL1 /TID=Hs2.275184.1 /CNT=4 /FEA=FLmRNA /TIER=FL /STK=4 /LL=92949 /UG=Hs.275184 /DEF=Homo sapiens ADAMTS-like 1 (ADAMTSL1), transcript variant 2, mRNA. /PROD=ADAM-TS related protein 1 isoform 2 /FL=gb:NM_052866.2 gb:AF176313.1	5.22	8.67	5.63	3.58	4.41	3.3	7.82	3.75	10.58	2.02	4.87	3.03	6.35	3.64	6.12	4.48	5.85	4.61	8.65	3.47	5.96	3.47	3	3.42	7.32	5.19	2.35	3.88	5.06	6.21	5.61	4.84	2.65	3.87	2.36	2.2	4.94	4.22	5.2	3.86	1.91	2.19	6.3	1.33	3.02
1552808_at	ADAMTSL1: ADAMTS-like 1	NM_139264	92949	gb:NM_139264.1 /DB_XREF=gi:21327694 /GEN=ADAMTSL1 /TID=Hs2.275184.2 /CNT=5 /FEA=FLmRNA /TIER=FL /STK=2 /LL=92949 /UG=Hs.275184 /DEF=Homo sapiens ADAMTS-like 1 (ADAMTSL1), transcript variant 3, mRNA. /PROD=ADAM-TS related protein 1 isoform 3 /FL=gb:BC030262.1 gb:NM_139264.1	9.04	3.84	6.05	12.82	8.33	2.74	2.88	15.37	9.25	4.7	4.06	11.74	4.35	5.57	17.91	5.03	10.62	2.44	1.87	7.6	2.37	2.22	4.59	1.04	7.6	2.42	7.89	2.81	11.25	7.26	7.71	14.47	9.53	2.87	6.6	7.05	11.89	5.17	6.19	7.83	9.86	12.32	3.82	6.96	14.69
224371_at	ADAMTSL1: ADAMTS-like 1 /// ADAMTS-like 1	AF251058	92949	gb:AF251058.1 /DB_XREF=gi:13625177 /FEA=FLmRNA /CNT=1 /TID=HsAffx.900528.842 /TIER=FL /STK=0 /DEF=Homo sapiens clone 2 thrombospondin mRNA, complete cds. /PROD=thrombospondin /FL=gb:AF251058.1	12.14	17.28	17.16	13.72	14.77	13.22	11.09	30.63	23.78	9.61	7.23	14.44	15.35	19.93	14.9	12.97	16.91	5.78	11.24	8.15	13.99	8.28	9.84	15.86	12.23	13.45	17.15	16.18	9.91	14.21	19.42	9.78	16.57	10.73	15.39	12.38	11	13.9	12.5	8.55	7.48	13.51	8.19	16.06	13.14
206629_at	ADAMTSL2: ADAMTS-like 2	NM_014694	9719	gb:NM_014694.1 /DB_XREF=gi:7662201 /GEN=KIAA0605 /FEA=FLmRNA /CNT=16 /TID=Hs.200594.0 /TIER=FL /STK=6 /UG=Hs.200594 /LL=9719 /DEF=Homo sapiens KIAA0605 gene product (KIAA0605), mRNA. /PROD=KIAA0605 gene product /FL=gb:NM_014694.1 gb:AB011177.1	1	1.02	1.38	6.37	1	1	4.23	1.73	2.45	1	3.16	1	1	1	1	1	3.16	1.08	1	1.02	1	1.05	3.16	4.23	1	1	3.87	1.38	4.23	1	1	1	1	1	2.5	1	3.53	1	1	6.37	2.09	1	4.23	0.97	1.73
213974_at	ADAMTSL3: ADAMTS-like 3	AB033059	57188	gb:AB033059.1 /DB_XREF=gi:6330728 /GEN=KIAA1233 /FEA=mRNA /CNT=25 /TID=Hs.18705.0 /TIER=Stack /STK=14 /UG=Hs.18705 /LL=57188 /DEF=Homo sapiens mRNA for KIAA1233 protein, partial cds. /PROD=KIAA1233 protein	29.61	32.68	24.15	27.74	27.99	26.71	26.24	31.58	22.2	31.31	32.33	32.02	27.51	24.78	29.05	23.43	27.3	24.1	38.27	34.19	22.13	26.39	26.31	31.62	19.65	26.41	29.76	32.71	24.89	27.19	17.22	28.64	32.92	30.85	31.1	16.82	29.34	25.66	26.32	23.58	25.2	18.01	23.12	23.62	26.6
1559748_at	ADAMTSL3: ADAMTS-like 3	AF237652	57188	gb:AF237652.1 /DB_XREF=gi:13183077 /TID=Hs2.407066.1 /CNT=4 /FEA=mRNA /TIER=ConsEnd /STK=0 /UG=Hs.407066 /UG_TITLE=Homo sapiens cDNA FLJ35005 fis, clone OCBBF2012001, weakly similar to Homo sapiens zinc metalloprotease ADAMTS6 (ADAMTS6) mRNA. /DEF=Homo sapiens a disintegrin-like and metalloprotease domain with thrombospondin type I motifs-like 3 (ADAMTSL3) mRNA, partial cds.	13.56	12.03	5.54	15.78	12.94	14.56	2.66	3.08	6.74	10.58	11.31	5.53	2.47	6.68	10.71	10.06	9.82	13.53	5.36	39.46	13.65	4.86	14.19	6.33	1.89	13.56	4.14	22	17	1	9.64	17.78	17.23	14.65	12.39	18.93	16.47	9.12	13.69	8.22	14.45	12.64	9.89	16.13	14.73
220578_at	ADAMTSL4: ADAMTS-like 4	NM_025008	54507	gb:NM_025008.1 /DB_XREF=gi:13376526 /GEN=FLJ13544 /FEA=FLmRNA /CNT=5 /TID=Hs.287581.0 /TIER=FL /STK=0 /UG=Hs.287581 /LL=80075 /DEF=Homo sapiens hypothetical protein FLJ13544 (FLJ13544), mRNA. /PROD=hypothetical protein FLJ13544 /FL=gb:NM_025008.1	1.87	11.99	2.8	10.57	9.14	18.52	20.45	9.42	7.03	9.3	10.71	18.74	14.82	7.55	15.35	12.38	13.66	7.98	11.52	14.75	13.13	16.77	8.72	5.04	7.42	5.76	17.6	5.44	16.01	2.02	3.55	4.36	12.33	10.74	9.14	11.76	11.13	14.93	5.25	13.43	9.5	11.59	14.05	12.45	5.29
226071_at	ADAMTSL4: ADAMTS-like 4	AF217974	54507	gb:AF217974.1 /DB_XREF=gi:10441878 /FEA=mRNA /CNT=89 /TID=Hs.96657.0 /TIER=Stack /STK=36 /UG=Hs.96657 /LL=54507 /UG_GENE=DKFZP434K1772 /DEF=Homo sapiens clone PP1396 unknown mRNA. /PROD=unknown	6.06	3.7	3.62	5.51	7.35	6.56	11.59	6.33	2.09	4.36	5.54	5.62	8.23	4.7	10.82	6.03	2.29	2.79	4.88	3.88	8.57	8.44	3.95	9.2	6.49	10.56	5.68	3.19	6.65	3.1	7.8	5.07	8.82	13.42	4.81	11.11	4.24	5.77	8.93	1.33	2.31	8.76	1.74	3.6	13.88
1563071_at	ADAMTSL4: ADAMTS-like 4	BC038543	54507	gb:BC038543.1 /DB_XREF=gi:23958960 /TID=Hs2.396933.1 /CNT=2 /FEA=mRNA /TIER=ConsEnd /STK=0 /UG=Hs.396933 /UG_TITLE=Homo sapiens, clone IMAGE:5223358, mRNA /DEF=Homo sapiens, clone IMAGE:5223358, mRNA.	12.2	5.99	1.44	1	2.59	6.96	8.19	4.48	8.86	3.56	6.96	4.67	2.43	3.76	2.31	1.13	6.39	4	3.16	2.32	6.77	9.97	3.3	3.1	7.55	4.47	1.8	2.83	5.84	2.61	7.21	3.03	3.93	1	3.06	8.78	2.54	7.44	5.16	4.48	4.47	7.35	11.18	2.17	6.09
242200_at	ADAMTSL5: ADAMTS-like 5	AA505848	339366	gb:AA505848 /DB_XREF=gi:2241985 /DB_XREF=nh99c08.s1 /CLONE=IMAGE:966638 /FEA=EST /CNT=5 /TID=Hs.187093.0 /TIER=ConsEnd /STK=2 /UG=Hs.187093 /UG_TITLE=ESTs, Weakly similar to ATS6_HUMAN ADAM-TS 6 PRECURSOR (H.sapiens)	32.22	26.3	20.71	20.79	23.93	15.9	17.71	21.17	26.35	14.63	22.62	25.46	18.72	22.24	20.7	19.64	25.73	21.58	12.88	11.43	32.46	24.44	16.74	14.47	26.93	26.8	29.68	21.22	17.22	19.43	14.07	25.47	20.14	22.07	16.99	23.3	27.83	20.43	18.28	16.43	23.35	27.23	22.79	21.15	19.95
203865_s_at	ADARB1: adenosine deaminase, RNA-specific, B1 (RED1 homolog rat)	NM_015833	104	gb:NM_015833.1 /DB_XREF=gi:7669476 /GEN=ADARB1 /FEA=FLmRNA /CNT=92 /TID=Hs.85302.0 /TIER=FL+Stack /STK=52 /UG=Hs.85302 /LL=104 /DEF=Homo sapiens adenosine deaminase, RNA-specific, B1 (homolog of rat RED1) (ADARB1), transcript variant DRABA2b, mRNA. /PROD=RNA-specific adenosine deaminase B1, isoformDRABA2b /FL=gb:U76421.1 gb:U82121.1 gb:NM_015833.1	24.77	45.28	6.03	2.16	8.54	9.41	63.16	3.59	11.83	20.1	28.43	23.88	20.72	3.25	19.92	8.72	7.74	8.34	273.16	10.71	10.92	5.21	5.41	2.62	13.61	7.3	19.43	1.61	10.52	9.83	75.67	7.73	99.35	7.83	2.07	6.04	5.67	21.31	3.86	3.85	3.28	4.43	9.49	3.82	7.88
207999_s_at	ADARB1: adenosine deaminase, RNA-specific, B1 (RED1 homolog rat)	NM_001112	104	gb:NM_001112.1 /DB_XREF=gi:4501918 /GEN=ADARB1 /FEA=FLmRNA /CNT=4 /TID=Hs.85302.2 /TIER=FL /STK=0 /UG=Hs.85302 /LL=104 /DEF=Homo sapiens adenosine deaminase, RNA-specific, B1 (homolog of rat RED1) (ADARB1), transcript variant DRADA2a, mRNA. /PROD=RNA-specific adenosine deaminase B1, isoformDRADA2a /FL=gb:U76420.1 gb:U82120.1 gb:NM_001112.1	64.19	59.05	72.64	61.14	85.19	42.65	60.35	68.64	64.1	60.75	52.66	82.8	59.77	62.29	59.68	59.56	41.15	42.47	81.59	60.4	46.7	49.29	37.67	34.45	31.1	48.67	43.18	71.36	36.41	42.61	49.92	39.71	52.45	45.37	61.46	64.13	49.05	47.79	55.31	35.65	39.84	42.45	44.9	62.49	40.82
209979_at	ADARB1: adenosine deaminase, RNA-specific, B1 (RED1 homolog rat)	AF001042	104	gb:AF001042.1 /DB_XREF=gi:2114492 /GEN=RED1 /FEA=FLmRNA /CNT=40 /TID=Hs.85302.3 /TIER=FL /STK=0 /UG=Hs.85302 /LL=104 /DEF=Homo sapiens RNA editase (RED1) mRNA, complete cds. /PROD=RNA editase /FL=gb:AF001042.1	8.4	2.14	4.87	1.04	2.75	6.48	3.99	16.18	9.08	1.22	10.84	7.79	6.74	5.47	8.42	12.6	9.6	7.82	2.16	11.5	1.73	5.48	6.57	8.26	14.95	5.83	7.5	4.37	1	7.38	6.82	1	3.67	3.05	6.37	6.06	1.66	3.19	3.63	8.23	3.49	8.66	8.66	16.37	14.88
231346_s_at	ADARB1: Adenosine deaminase, RNA-specific, B1 (RED1 homolog rat)	BF059319	104	gb:BF059319 /DB_XREF=gi:10813303 /DB_XREF=7k60c12.x1 /CLONE=IMAGE:3479807 /FEA=EST /CNT=18 /TID=Hs.296587.0 /TIER=Stack /STK=17 /UG=Hs.296587 /UG_TITLE=Homo sapiens chromosome 21 segment HS21C101	2.84	1.55	1.33	2.82	4.45	3.88	2.13	3.52	1.5	1	1.5	1	3.38	1	8.48	1.23	1	1.07	4.99	1	1	1.07	1	6.59	1	1.81	5.25	1	7.3	7.78	4.18	2.3	1.76	1	1	5.11	1.54	1.75	3.64	5.15	3.88	1.5	1	1	5.25
234539_at	ADARB1: Adenosine deaminase, RNA-specific, B1 (RED1 homolog rat)	AK027227	104	gb:AK027227.1 /DB_XREF=gi:10440308 /FEA=mRNA /CNT=1 /TID=Hs.287748.0 /TIER=ConsEnd /STK=0 /UG=Hs.287748 /UG_TITLE=Homo sapiens cDNA: FLJ23574 fis, clone LNG12580 /DEF=Homo sapiens cDNA: FLJ23574 fis, clone LNG12580.	16.72	14.14	6.97	12.29	8.48	13.88	10.37	9.33	15.37	9.76	9.75	11.22	8.8	16.09	9.04	15.16	9.19	8.22	9.79	12.14	9.22	10.57	6.71	17.79	10.94	17.46	3.37	15.83	11.42	15.23	11.69	11.4	9.06	4.29	5.41	10.24	5.75	16.49	11.1	10.97	8.43	7.71	11.35	11.59	3.57
234799_at	ADARB1: Adenosine deaminase, RNA-specific, B1 (RED1 homolog rat)	AK027227	104	gb:AK027227.1 /DB_XREF=gi:10440308 /FEA=mRNA /CNT=1 /TID=Hs.287748.0 /TIER=ConsEnd /STK=0 /UG=Hs.287748 /UG_TITLE=Homo sapiens cDNA: FLJ23574 fis, clone LNG12580 /DEF=Homo sapiens cDNA: FLJ23574 fis, clone LNG12580.	25.73	43.32	33.73	32.6	28.39	27.36	21.17	39.03	16.59	16.23	40.09	28.69	26.65	10.49	16.9	21.29	11.7	9.13	29.55	18.02	11.65	18.29	13.88	11.93	14.27	14.51	22.18	17.29	9.74	11.39	22.26	14.56	23.06	16.46	24.44	24.94	17.61	26.1	31.99	16.5	17	16.05	21.34	15.97	21.6
220648_at	ADARB2: adenosine deaminase, RNA-specific, B2 (RED2 homolog rat)	NM_018702	105	gb:NM_018702.1 /DB_XREF=gi:8922076 /GEN=ADAR3 /FEA=FLmRNA /CNT=6 /TID=Hs.192731.0 /TIER=FL /STK=2 /UG=Hs.192731 /LL=55523 /DEF=Homo sapiens double-stranded RNA specific adenosine deaminase (ADAR3), mRNA. /PROD=double-stranded RNA specific adenosinedeaminase /FL=gb:AF034837.1 gb:NM_018702.1	6.46	13.32	5.56	10.22	17.28	4.2	34.23	13.91	22.37	25.53	17.89	2.74	6.32	24.43	21.92	4.58	17.25	12.46	16.99	15.55	25.78	6.45	28	11.72	20.96	6.74	36.33	8.95	26.91	6.05	17.17	19.37	24.71	10.75	27.08	17.55	8.31	5.02	30.87	5.48	42.47	20.84	3.94	13.45	22.58
231648_at	ADARB2: Adenosine deaminase, RNA-specific, B2 (RED2 homolog rat)	BG150534	105	gb:BG150534 /DB_XREF=gi:12662564 /DB_XREF=7k02b11.x1 /CLONE=IMAGE:3442917 /FEA=EST /CNT=18 /TID=Hs.197581.0 /TIER=Stack /STK=18 /UG=Hs.197581 /UG_TITLE=ESTs	11.38	11.87	1.66	10.58	13.42	14.47	5.87	8.03	10.75	5.31	21.26	21.15	10.81	5.4	13.85	9.17	9.11	8.73	10.51	6.46	11.53	4.12	3.62	6.72	2.72	9.34	6.38	7.33	13.64	2.78	16.17	15.15	8.78	8.44	6.43	11	10.28	17.48	12.43	7.85	5.17	9.97	10.2	10.55	4.48
237437_s_at	ADARB2: adenosine deaminase, RNA-specific, B2 (RED2 homolog rat)	AI826996	105	gb:AI826996 /DB_XREF=gi:5447667 /DB_XREF=wk55d04.x1 /CLONE=IMAGE:2419303 /FEA=EST /CNT=5 /TID=Hs.326642.0 /TIER=ConsEnd /STK=5 /UG=Hs.326642 /UG_TITLE=Homo sapiens double-stranded RNA specific adenosine deaminase (ADAR3), mRNA	6.6	1.51	5.64	15.78	6.79	3.14	4.64	4.84	13.81	10.95	13.6	11.92	6.8	17.62	14.92	3.83	5.67	3.42	8.63	6.82	2.55	15.91	2.97	6.05	3.32	4.03	11.87	18.87	3.79	1.67	4.76	6.07	6.26	3.5	8.03	11.51	5.86	14.41	8.16	17.2	17.4	7.81	10.48	6.31	13.9
228000_at	ADC: arginine decarboxylase	BE676484	113451	gb:BE676484 /DB_XREF=gi:10037025 /DB_XREF=7f30f10.x1 /CLONE=IMAGE:3296203 /FEA=EST /CNT=24 /TID=Hs.91681.0 /TIER=Stack /STK=16 /UG=Hs.91681 /UG_TITLE=ESTs	5.48	3.1	5.28	7.5	11.37	1	1.04	1.82	4.89	1.7	2.47	1	2.59	2.44	10.66	1	5.48	6.41	8.44	1	6.47	2.15	1	1	5.09	8.64	1	1	1.82	1	11.97	2.97	1.59	2.2	6.05	4.34	2.69	1	3.44	1.05	8.13	2.59	1	1	3.74
240756_at	ADC: Arginine decarboxylase	BF432461	113451	gb:BF432461 /DB_XREF=gi:11444600 /DB_XREF=nac55b03.x1 /CLONE=IMAGE:3406396 /FEA=EST /CNT=4 /TID=Hs.155837.0 /TIER=ConsEnd /STK=4 /UG=Hs.155837 /UG_TITLE=ESTs	9.41	13.02	8.05	6.76	14.21	9.94	5.68	2.77	12.19	4.89	6.09	10.19	9.71	11.81	6.29	6.42	9.6	6.86	7.52	5.79	9.3	4.32	4.28	5.53	11.24	9.26	15.68	15.1	10.13	16.71	8.68	18.49	13.92	11.29	15.04	10.2	7.54	19.42	13.24	5.95	8.39	15.82	9.21	14.49	15.86
1554393_a_at	ADC: arginine decarboxylase	AY050636	113451	gb:AY050636.1 /DB_XREF=gi:15858866 /TID=Hs2.91681.2 /CNT=2 /FEA=FLmRNA /TIER=FL /STK=2 /LL=113451 /UG_GENE=ODC-p /UG=Hs.91681 /DEF=Homo sapiens ornithine decarboxylase-like protein variant 4 mRNA, complete cds, alternatively spliced. /PROD=ornithine decarboxylase-like protein variant 4 /FL=gb:AY050637.1 gb:AY050636.1	21.7	21.92	17.76	29.88	20.43	18.13	18.53	13.36	21.03	21.02	28.21	27.78	25.83	17.28	26.83	29.93	29.6	16.48	22.56	21.31	14.16	32.95	9.85	16.7	16.76	10.05	16.8	22.22	19.01	12.4	19.38	9.22	23.9	15.45	16.15	24.23	24.2	12.76	28.73	23.62	16.34	17.2	29.45	22.55	15.28
227482_at	ADCK1: aarF domain containing kinase 1	AI097656	57143	gb:AI097656 /DB_XREF=gi:3445914 /DB_XREF=qb59c02.x1 /CLONE=IMAGE:1704386 /FEA=FLmRNA /CNT=53 /TID=Hs.15251.0 /TIER=Stack /STK=33 /UG=Hs.15251 /LL=57143 /UG_GENE=LOC57143 /UG_TITLE=hypothetical protein /FL=gb:NM_020421.1	88.7	127.59	73.06	90.81	119.57	119.88	106.36	81.59	129.29	126.42	120.88	82.86	113.75	106.3	125.29	126.09	115.35	139.52	55.95	72.52	108.35	135.3	145.02	94.68	60.66	135.04	99.17	101.31	86.2	149.77	91.22	151.81	104.43	135.07	66.07	152.62	79.7	95.89	62.96	124.59	86.59	116.59	140.34	206.51	124.13
221893_s_at	ADCK2: aarF domain containing kinase 2	N32831	90956	gb:N32831 /DB_XREF=gi:1153230 /DB_XREF=yw85g05.s1 /CLONE=IMAGE:259064 /FEA=DNA_2 /CNT=43 /TID=Hs.27262.1 /TIER=Stack /STK=34 /UG=Hs.27262 /UG_TITLE=Homo sapiens clone 25110 mRNA sequence	64.43	50.35	82.25	111.07	122.47	82.26	84.85	100.54	57.91	123.88	79.33	122.15	77.67	127.88	82.71	145.55	116.22	65.1	94.77	90.81	86.02	107.28	93.92	103.83	97.24	101.48	86.4	74.07	73.74	108.71	83.64	124.15	125.25	80.19	92.97	95.94	112.91	97.11	112.67	110.41	97.75	91.59	106.81	79.36	90.72
221894_at	ADCK2: aarF domain containing kinase 2	N32831	90956	gb:N32831 /DB_XREF=gi:1153230 /DB_XREF=yw85g05.s1 /CLONE=IMAGE:259064 /FEA=DNA_2 /CNT=43 /TID=Hs.27262.1 /TIER=Stack /STK=34 /UG=Hs.27262 /UG_TITLE=Homo sapiens clone 25110 mRNA sequence	40.13	38.85	56.03	61.03	64.59	56.9	59.52	60.74	48.35	68.95	53.94	65.18	44.88	77.85	46.31	80.81	62.5	43.69	52.57	49.4	63.61	63.32	53.87	60.34	52.47	47.75	43.14	38.37	56.71	65.2	46.72	62.23	68.75	45.57	51.29	71.37	63.87	49.2	66.22	52.13	67.31	49.05	60.26	42.58	51.55
222117_s_at	ADCK2: aarF domain containing kinase 2	AF131745	90956	gb:AF131745.1 /DB_XREF=gi:4406559 /FEA=mRNA /CNT=32 /TID=Hs.27262.2 /TIER=ConsEnd /STK=0 /UG=Hs.27262 /UG_TITLE=Homo sapiens clone 25110 mRNA sequence /DEF=Homo sapiens clone 25110 mRNA sequence.	20.45	10.11	9.52	18.15	12.43	22.73	10.63	17.27	16.9	11.36	9.79	4.04	13.92	6.2	5.52	15.2	15.61	15.51	4.5	6.35	11.37	6.2	3.78	10.32	16.05	15	9.01	10.12	16.85	10.41	5.42	9.52	9.13	10.96	7.55	18.6	9.28	9.68	15.43	1.93	9.84	11.37	20.34	9.17	3.64
44120_at	ADCK2: aarF domain containing kinase 2	AI879381	90956	Cluster Incl. AI879381:au50b03.x1 Homo sapiens cDNA /clone=IMAGE /gb=AI879381 /gi=5553430 /ug=Hs.27262 /len=586	182.63	138.29	236.54	251.72	316.07	239.73	222.67	240.52	184.17	289.35	206.6	279.84	232.59	322.16	198.71	393.97	280.34	196.36	235.29	275.79	248.41	308.42	238.81	242.5	267.82	242.76	215.48	196.01	224.62	282.53	193.2	318.85	284.91	241.62	261.38	276.12	290.74	280.82	315.59	264.57	251.08	212.2	241.17	167.55	212.6
220434_at	ADCK4: aarF domain containing kinase 4	NM_024876	79934	gb:NM_024876.1 /DB_XREF=gi:13376315 /GEN=FLJ12229 /FEA=FLmRNA /CNT=8 /TID=Hs.209639.0 /TIER=FL /STK=1 /UG=Hs.209639 /LL=79934 /DEF=Homo sapiens hypothetical protein FLJ12229 (FLJ12229), mRNA. /PROD=hypothetical protein FLJ12229 /FL=gb:NM_024876.1	10.79	13.37	7.54	9.84	8.81	11.62	9.64	12.31	15.4	10.48	8.24	16.94	13.92	13.23	11.91	17.03	13.89	9.68	5.34	9.04	16.88	9.8	2.84	9.22	19.28	14.74	7.7	8.21	16.26	10.92	8.1	5.57	11.04	10.59	12.67	12.8	14.47	18.22	20.87	13.11	8.16	8.94	6.66	9.41	3.43
227324_at	ADCK4: aarF domain containing kinase 4	AI526074	79934	gb:AI526074 /DB_XREF=gi:4440192 /DB_XREF=DU3.2-7.G01.r /FEA=mRNA /CNT=39 /TID=Hs.130712.0 /TIER=Stack /STK=10 /UG=Hs.130712 /UG_TITLE=Homo sapiens clone 23929 mRNA sequence	98.02	87.92	101.22	96.72	123	111.82	129.54	100.28	89.01	106.27	87.87	93.35	88.46	129.4	94.48	104.17	92.97	85.2	80.76	108.99	107.56	102.15	101.29	106.88	96.88	90.3	100	95.97	94.35	101.43	82.32	103.18	99.59	118.41	95.52	77.75	103.83	135.18	111.69	93.43	119.13	105.48	104.81	118.65	83.86
242609_x_at	ADCK4: AarF domain containing kinase 4	AW511797	79934	gb:AW511797 /DB_XREF=gi:7149875 /DB_XREF=xu77b09.x1 /CLONE=IMAGE:2807705 /FEA=EST /CNT=3 /TID=Hs.230980.0 /TIER=ConsEnd /STK=3 /UG=Hs.230980 /UG_TITLE=ESTs	83.4	97.31	109.73	83.23	96.13	104.47	139.25	106.52	130.03	102.34	102.12	104.13	108.67	145.02	153.64	108.34	131.39	98.67	78.52	91.69	127.77	143.1	140.83	123.13	189.4	160.36	122.03	104.28	148.9	127.1	117.42	134.2	115.8	136.91	115.74	83.6	108.18	138.67	129.47	129.61	114.4	133.26	136.2	143.31	115.98
228524_at	ADCK5: aarF domain containing kinase 5	BE856488	203054	gb:BE856488 /DB_XREF=gi:10369560 /DB_XREF=7f83c02.x1 /CLONE=IMAGE:3303554 /FEA=EST /CNT=19 /TID=Hs.283374.0 /TIER=Stack /STK=12 /UG=Hs.283374 /UG_TITLE=ESTs, Weakly similar to CA15_HUMAN COLLAGEN ALPHA 1(V) CHAIN PRECURSOR (H.sapiens)	25.8	29.46	29.8	18.78	41.64	26.02	28.67	32.42	32.89	31.07	30.61	43.07	29.19	37.37	40.25	34.84	45.12	40.5	55.79	33.28	29.73	43.28	38.11	44.07	20.39	28.72	24.48	32.03	29.49	46.01	33.29	38.5	42.08	29.57	30.58	26.11	38.73	27.28	37.63	31.05	25.18	35.35	33.41	25.67	25.25
213245_at	ADCY1: adenylate cyclase 1 (brain)	AL120173	107	gb:AL120173 /DB_XREF=gi:5926072 /DB_XREF=DKFZp761C117_s1 /CLONE=DKFZp761C117 /FEA=EST /CNT=60 /TID=Hs.301663.0 /TIER=Stack /STK=19 /UG=Hs.301663 /UG_TITLE=ESTs	124.42	186.81	17.58	20.37	41.06	20.58	30.74	11.4	26.36	69.07	23.44	21.97	91.55	26.61	94.65	37.92	48.57	20.16	15.26	32.25	57.27	24.57	211.58	8.55	457.76	209.75	523.29	301.78	147.42	37	779.22	28.93	8.28	113.28	56.24	122.84	15.08	33.15	24.08	83.8	34.84	293.73	14.94	2.59	294.66
215340_at	ADCY1: adenylate cyclase 1 (brain)	L05500	107	gb:L05500.1 /DB_XREF=gi:349268 /FEA=mRNA /CNT=4 /TID=Hs.259768.0 /TIER=ConsEnd /STK=0 /UG=Hs.259768 /LL=107 /UG_GENE=ADCY1 /DEF=Human fetal brain adenylyl cyclase mRNA, 3 end. /PROD=adenylyl cyclase	1.58	1	1.53	4.72	1	1	1	1	1	1	2.8	1	1	1	1.57	1	1.85	1	3.12	1	2.16	3.12	1	1	1	1.85	1	1	1	1	3.44	1	4.08	1	1	4.4	1	1	5.03	1	1	2.8	2.16	1.85	1
215348_at	ADCY1: adenylate cyclase 1 (brain)	L05500	107	gb:L05500.1 /DB_XREF=gi:349268 /FEA=mRNA /CNT=4 /TID=Hs.259768.0 /TIER=ConsEnd /STK=0 /UG=Hs.259768 /LL=107 /UG_GENE=ADCY1 /DEF=Human fetal brain adenylyl cyclase mRNA, 3 end. /PROD=adenylyl cyclase	51.03	54.27	59.33	32	35.98	53.83	43.37	39.29	26.86	47.03	47.86	37.2	52.37	35.67	35.35	20.73	31.43	27.86	24.93	48.97	32.09	29.33	42.06	27.61	36.76	35.98	46.96	22.88	10.63	33.89	25.04	29.16	30.6	27.56	39.95	32.1	38.91	30.64	35.32	36.74	20.45	5.53	38.13	38.6	29.27
232062_at	ADCY1: adenylate cyclase 1 (brain)	AK024415	107	gb:AK024415.1 /DB_XREF=gi:10436803 /FEA=mRNA /CNT=14 /TID=Hs.282846.0 /TIER=ConsEnd /STK=0 /UG=Hs.282846 /UG_TITLE=Homo sapiens cDNA FLJ14353 fis, clone Y79AA1001167 /DEF=Homo sapiens cDNA FLJ14353 fis, clone Y79AA1001167.	2.71	5.48	2	1	1.04	1	1	1	1	1.8	4.85	1	2.36	3.68	5.12	2.3	4	1	1.8	2.36	1.49	1	4.98	1.63	1	2	7.7	2	1	1	6.56	4.64	1.44	1	1.8	1	1.8	4.97	1	1.14	1	1.56	4.13	1.52	3.68
235049_at	ADCY1: adenylate cyclase 1 (brain)	AA021120	107	gb:AA021120 /DB_XREF=gi:1484846 /DB_XREF=ze67e12.r1 /CLONE=IMAGE:364078 /FEA=EST /CNT=21 /TID=Hs.271920.0 /TIER=ConsEnd /STK=0 /UG=Hs.271920 /UG_TITLE=ESTs, Moderately similar to ALU7_HUMAN ALU SUBFAMILY SQ SEQUENCE CONTAMINATION WARNING ENTRY (H.sapiens)	52.11	76.71	4.76	13.96	17.8	5.34	9.18	8.26	12.03	21.46	11.13	8.21	43.52	11.57	35.48	17.46	12.39	10.66	7.65	15.52	22.45	10.44	94.55	3.91	200	93.03	255.46	113.48	62.32	24.32	348.22	20.13	3.58	47.85	26.6	44.41	9.33	12.61	14.66	48.08	25.54	159.37	6.26	2.33	121.43
227800_at	ADCY2 /// C8orf72: adenylate cyclase 2 (brain) /// chromosome 8 open reading frame 72	AI765278	108 /// 90362	gb:AI765278 /DB_XREF=gi:5231787 /DB_XREF=wi73a06.x1 /CLONE=IMAGE:2398930 /FEA=mRNA /CNT=52 /TID=Hs.34054.0 /TIER=Stack /STK=9 /UG=Hs.34054 /UG_TITLE=Homo sapiens cDNA: FLJ22488 fis, clone HRC10948, highly similar to HSU79298 Human clone 23803 mRNA	17.99	6.57	15.74	25.64	14.45	10.14	12.01	5.02	9.19	23.18	17.33	15	22.51	9.81	3.16	12.46	19.22	12.38	10.85	11.8	9.71	10.58	9.5	12.51	11.28	6.91	9.34	11	8.51	10.93	4.62	3.89	8.59	10.62	14.39	10.03	6.36	12.21	9.83	5.43	4.43	10.96	6.4	8.46	8.65
213217_at	ADCY2: adenylate cyclase 2 (brain)	AU149572	108	gb:AU149572 /DB_XREF=gi:11011093 /DB_XREF=AU149572 /CLONE=NT2RM4002598 /FEA=mRNA /CNT=64 /TID=Hs.2352.0 /TIER=Stack /STK=32 /UG=Hs.2352 /LL=108 /UG_GENE=ADCY2 /UG_TITLE=adenylate cyclase 2 (brain)	2.18	8.09	8.85	5.88	5.78	6.36	4.82	1.77	8.85	4.12	2	5.73	5.29	4.16	2.63	3.01	4.28	4.42	8.71	1	5.41	1	3.61	3.26	1	3.53	4.44	9.04	15.28	5	3.19	4.58	5.15	6.78	2.3	4.49	6.85	2.78	2.31	7.37	26.47	5.39	1	3.43	5.66
213219_at	ADCY2: adenylate cyclase 2 (brain)	AB028983	108	gb:AB028983.1 /DB_XREF=gi:5689456 /GEN=KIAA1060 /FEA=mRNA /CNT=64 /TID=Hs.2352.0 /TIER=ConsEnd /STK=0 /UG=Hs.2352 /LL=108 /DEF=Homo sapiens mRNA for KIAA1060 protein, partial cds. /PROD=KIAA1060 protein	13.75	17.66	9.79	17.08	13.13	16.9	15.55	8.5	7.23	19.06	13.46	20.13	16.73	14.38	17.4	8.45	13.63	10.93	11.49	10.13	20.42	12.59	11.98	11.76	14.22	8.2	15.53	6.86	5.63	7.28	17.48	9.2	11.44	10.45	17.03	10.78	20.55	17.76	14.93	18.99	11.45	12.21	9.04	13.03	4.53
217687_at	ADCY2: adenylate cyclase 2 (brain)	AA224446	108	gb:AA224446 /DB_XREF=gi:1844989 /DB_XREF=zr16a03.r1 /CLONE=IMAGE:663532 /FEA=EST /CNT=5 /TID=Hs.311561.0 /TIER=ConsEnd /STK=0 /UG=Hs.311561 /UG_TITLE=ESTs, Weakly similar to CYA7_HUMAN ADENYLATE CYCLASE, TYPE VII (H.sapiens)	28.97	38.81	17.67	29.57	28.81	21.39	19.89	14.43	29.89	35.84	29.82	21.91	40.26	35.21	22.37	37.03	25.01	39.69	21.24	38.43	21.67	26.29	33.29	32.09	16.59	28.79	32.3	25.06	25.28	24.23	21.98	30.01	28.86	30.5	29.04	41.37	22.53	20.41	22.66	22.61	46.37	19.03	12.4	20.79	30.08
209320_at	ADCY3: adenylate cyclase 3	AF033861	109	gb:AF033861.1 /DB_XREF=gi:4104225 /GEN=AC-III /FEA=FLmRNA /CNT=147 /TID=Hs.8402.0 /TIER=FL /STK=0 /UG=Hs.8402 /LL=109 /DEF=Homo sapiens type III adenylyl cyclase (AC-III) mRNA, complete cds. /PROD=type III adenylyl cyclase /FL=gb:AF033861.1 gb:NM_004036.2	291.59	235.98	169.11	168.26	280.91	208.11	232.21	213.22	211.15	240.83	280.62	166.99	224.86	231.38	177.67	270.44	201.87	195.31	130.81	223.17	292.24	240.02	237.04	262.26	294.99	279.52	160.58	224.44	287.37	223.76	223.72	231.35	234.11	271	202.35	158.13	195.56	342.11	183.46	207.13	380.76	199.23	214.84	239.98	221.32
209321_s_at	ADCY3: adenylate cyclase 3	AF033861	109	gb:AF033861.1 /DB_XREF=gi:4104225 /GEN=AC-III /FEA=FLmRNA /CNT=147 /TID=Hs.8402.0 /TIER=FL /STK=0 /UG=Hs.8402 /LL=109 /DEF=Homo sapiens type III adenylyl cyclase (AC-III) mRNA, complete cds. /PROD=type III adenylyl cyclase /FL=gb:AF033861.1 gb:NM_004036.2	291.41	227.15	166.61	166.48	255.89	194.99	223.41	223.91	223.55	257.65	276.24	188.61	240.08	226.72	219.3	277.93	224.89	204.04	130.99	213.74	296.46	249.77	230.59	280.68	284.3	270.17	155.21	210.8	243.58	231.09	214.45	220.44	222.44	276.92	224.83	164.07	177.54	264.74	184.67	197.72	366.33	197	211.31	240.92	235.48
235441_at	ADCY3: Adenylate cyclase 3	BF217471	109	gb:BF217471 /DB_XREF=gi:11111057 /DB_XREF=601885958F1 /CLONE=IMAGE:4104158 /FEA=EST /CNT=12 /TID=Hs.143574.0 /TIER=ConsEnd /STK=7 /UG=Hs.143574 /UG_TITLE=ESTs, Highly similar to ADENYLATE CYCLASE, OLFACTIVE TYPE (R.norvegicus)	37.08	32.55	48.62	29.24	38.02	53.54	39.12	34.84	56.05	43.3	38.27	45.94	40.47	44.28	54.8	46.29	45	49.55	44.44	29.02	40.15	44.32	43.72	36.36	41.25	38.98	40.48	37.04	42.31	63.68	31.13	43.11	51.42	33.03	43.8	41.87	35.03	29.8	48.34	38.7	30.05	50.74	55.85	42.79	42.5
230800_at	ADCY4: adenylate cyclase 4	AV699353	196883	gb:AV699353 /DB_XREF=gi:10301324 /DB_XREF=AV699353 /CLONE=GKCDJC06 /FEA=EST /CNT=15 /TID=Hs.58043.0 /TIER=Stack /STK=11 /UG=Hs.58043 /UG_TITLE=ESTs, Weakly similar to CYA2_HUMAN ADENYLATE CYCLASE, TYPE II (H.sapiens)	14.73	12.09	10.05	20.39	10.62	44.31	21.82	20.01	6.64	20.04	19.24	13.2	29.16	27.97	4.67	10.34	16.41	3.72	20.11	20.89	23.21	12.88	16.3	10.48	21.53	20.82	16.46	26.65	27.1	6.55	17.44	8.99	26.19	11.61	31.56	26.3	16.58	31	18.15	15.49	13.56	19.85	12.48	10.47	5.37
228182_at	ADCY5: adenylate cyclase 5	AI935802	111	gb:AI935802 /DB_XREF=gi:5674672 /DB_XREF=wp04c12.x1 /CLONE=IMAGE:2463862 /FEA=EST /CNT=25 /TID=Hs.9572.0 /TIER=Stack /STK=17 /UG=Hs.9572 /UG_TITLE=ESTs	1	3.01	5.06	1	1.73	1.74	1	2.35	2.83	1	4.66	1.31	3.48	2.09	3.1	3.28	1	2.35	1	2.9	4.96	4.62	4.16	1	1.05	1.28	2.65	1	1.73	1	1	1.26	1	1.35	1.2	3.29	3	1	1.82	1.94	1.81	2.51	1	2.65	1
242891_at	ADCY5: Adenylate cyclase 5	AW028615	111	gb:AW028615 /DB_XREF=gi:5887371 /DB_XREF=wv33c07.x1 /CLONE=IMAGE:2531340 /FEA=EST /CNT=5 /TID=Hs.235224.0 /TIER=ConsEnd /STK=1 /UG=Hs.235224 /UG_TITLE=ESTs, Weakly similar to CYA6_HUMAN ADENYLATE CYCLASE, TYPE VI (H.sapiens)	29.61	27.6	25.05	20.31	14.72	34.79	26.51	27.95	44.08	28.72	19.8	24.28	21.57	21.07	21.04	22.83	20.14	17.56	19.98	14.78	11.06	20.26	35.03	28.08	24.47	31.96	34.27	24.23	36.33	29.11	19.89	20.81	18.76	22.83	32.92	31.35	35.69	28.43	22.42	22.96	23.94	20.75	40.5	22.23	27.65
1562346_at	ADCY5: Adenylate cyclase 5	AL832691	111	gb:AL832691.1 /DB_XREF=gi:21733268 /TID=Hs2.376969.1 /CNT=2 /FEA=mRNA /TIER=ConsEnd /STK=0 /UG=Hs.376969 /UG_TITLE=Homo sapiens mRNA; cDNA DKFZp313F2234 (from clone DKFZp313F2234) /DEF=Homo sapiens mRNA; cDNA DKFZp313F2234 (from clone DKFZp313F2234).	5.03	9.84	10.88	9.94	3.82	7.52	4.95	16.53	7.08	11.52	10.82	9.53	6.56	6.85	11.18	15	3.36	6.7	7.44	1.79	7.04	5.96	1.65	6.02	11.45	2.97	2.13	5.34	5.19	2.82	7.91	2.99	7.06	6.55	1	1.69	6.35	1.83	7.8	7.36	4.34	3.71	8.56	3.31	9.54
209195_s_at	ADCY6: adenylate cyclase 6	AF250226	112	gb:AF250226.1 /DB_XREF=gi:9049782 /FEA=FLmRNA /CNT=142 /TID=Hs.12373.1 /TIER=FL /STK=0 /UG=Hs.12373 /LL=112 /UG_GENE=ADCY6 /DEF=Homo sapiens adenylyl cyclase type VI mRNA, complete cds. /PROD=adenylyl cyclase type VI /FL=gb:AF250226.1 gb:NM_015270.2	16.5	16.49	37.6	23.38	38.08	49.62	15.9	54.46	18.05	16.31	19.95	61.82	36.57	70.92	24.86	66.75	21.61	37.8	15.31	13.48	36.07	27.17	21.76	47.97	25.84	8.69	25.01	49.19	18.56	43.04	13.66	35.62	32.62	21.67	32.35	9.99	48.97	13.81	22.54	21.12	29.29	16.74	15.04	49.14	12.15
216743_at	ADCY6: Adenylate cyclase 6	AK024915	112	gb:AK024915.1 /DB_XREF=gi:10437330 /FEA=mRNA /CNT=1 /TID=Hs.306727.0 /TIER=ConsEnd /STK=0 /UG=Hs.306727 /UG_TITLE=Homo sapiens cDNA: FLJ21262 fis, clone COL01494 /DEF=Homo sapiens cDNA: FLJ21262 fis, clone COL01494.	14.73	7.08	2.77	10.09	16.87	22.01	19.61	5.01	14.91	2.13	3.9	3.02	15.08	11.43	1	8.39	3.71	4.24	10.44	5.41	15.21	1	2.4	1	5.82	5.61	14.43	3.14	20.48	4.15	1.71	13.61	5.09	2.63	1.23	30.39	12.28	14.12	13.1	4.24	2.9	3.32	7.44	13.89	10.63
1554827_a_at	ADCY7: adenylate cyclase 7	BC039891	113	gb:BC039891.1 /DB_XREF=gi:25058300 /TID=Hs2.172199.2 /CNT=3 /FEA=FLmRNA /TIER=FL /STK=1 /LL=113 /UG_GENE=ADCY7 /UG=Hs.172199 /DEF=Homo sapiens, Similar to adenylate cyclase 7, clone MGC:47732 IMAGE:5211601, mRNA, complete cds. /PROD=Similar to adenylate cyclase 7 /FL=gb:BC039891.1	9.95	12.07	9	15.66	5.38	7.51	16.92	7.37	22.43	19.42	12.03	9.16	5.23	14.63	10.13	4.35	11.8	5.48	16.4	17	8.44	17.41	9.12	10.74	3.21	6.62	5.92	12.29	12.51	14.93	14.03	12.88	15.25	13.23	13.2	10.36	11.29	11.42	5.67	4.38	10.57	7.08	12.28	18.38	3.22
206811_at	ADCY8: adenylate cyclase 8 (brain)	NM_001115	114	gb:NM_001115.1 /DB_XREF=gi:4557256 /GEN=ADCY8 /FEA=FLmRNA /CNT=13 /TID=Hs.2522.0 /TIER=FL /STK=0 /UG=Hs.2522 /LL=114 /DEF=Homo sapiens adenylate cyclase 8 (brain) (ADCY8), mRNA. /PROD=adenylate cyclase 8 /FL=gb:NM_001115.1	11.65	10.32	8.53	14.46	15.01	20.44	8.24	14.31	13.4	15.33	3.42	8.75	13.13	16.08	11.91	12.74	12.9	6.89	7.62	10.11	7.04	17.23	9.29	18.89	5.7	8.04	12.93	10.21	7.75	9.68	9.17	17.31	12.47	17.36	12.59	8.62	5.82	7.26	7.31	14.6	9.02	7.37	12.96	9.44	11.72
204497_at	ADCY9: adenylate cyclase 9	AB011092	115	gb:AB011092.1 /DB_XREF=gi:3043563 /GEN=KIAA0520 /FEA=FLmRNA /CNT=66 /TID=Hs.20196.0 /TIER=Stack /STK=29 /UG=Hs.20196 /LL=115 /DEF=Homo sapiens mRNA for KIAA0520 protein, partial cds. /PROD=KIAA0520 protein /FL=gb:AF036927.1 gb:NM_001116.1	4.19	12.98	4.59	5.71	31.87	5.29	6.23	3.36	6.19	4.97	4.83	14.29	9.69	12.59	11.38	4.77	5.73	6.3	2.31	4.34	17.34	6.29	4.55	6.42	50.19	7.79	10.34	25.45	3.62	13.18	2.87	13.24	48.29	3.38	7.11	4.86	4.14	13.29	4.39	8.74	16.73	6.38	9.85	27.84	50.98
204498_s_at	ADCY9: adenylate cyclase 9	NM_001116	115	gb:NM_001116.1 /DB_XREF=gi:4557258 /GEN=ADCY9 /FEA=FLmRNA /CNT=66 /TID=Hs.20196.0 /TIER=FL /STK=0 /UG=Hs.20196 /LL=115 /DEF=Homo sapiens adenylate cyclase 9 (ADCY9), mRNA. /PROD=adenylate cyclase 9 /FL=gb:AF036927.1 gb:NM_001116.1	11.34	11.83	12.6	25.69	17.78	16.02	10.45	14.03	5.1	7.15	11.13	10.66	14.47	10.51	10.19	12.51	15.89	19.44	16.64	7.87	7.86	11.37	8.63	12.58	15.63	11.49	11.08	10.46	8.97	11.16	13.17	7.43	11.11	10.17	9.41	7.24	10.53	9.91	12.51	11.52	14.96	15.52	8.53	23.48	9.94
215400_x_at	ADCY9: Adenylate cyclase 9	AU146952	115	gb:AU146952 /DB_XREF=gi:11008473 /DB_XREF=AU146952 /CLONE=HEMBB1001962 /FEA=mRNA /CNT=5 /TID=Hs.306624.0 /TIER=ConsEnd /STK=1 /UG=Hs.306624 /UG_TITLE=Homo sapiens cDNA FLJ12046 fis, clone HEMBB1001962	13.6	14.52	25.72	6.51	11.39	7.11	12.76	12.47	22.46	2.3	16.88	6.47	10.3	7.8	16.34	1.79	5.45	9.83	12.85	13.66	13.44	9.49	12.74	7.31	7.89	7.28	11.27	9.85	4.04	5.68	5.63	8.01	7.31	4	10.04	9.46	9.12	7.39	13.35	20.08	5.54	6.03	5.52	5.47	14.52
206281_at	ADCYAP1: adenylate cyclase activating polypeptide 1 (pituitary)	NM_001117	116	gb:NM_001117.2 /DB_XREF=gi:10947062 /GEN=ADCYAP1 /FEA=FLmRNA /CNT=17 /TID=Hs.68137.0 /TIER=FL /STK=6 /UG=Hs.68137 /LL=116 /DEF=Homo sapiens adenylate cyclase activating polypeptide 1 (pituitary) (ADCYAP1), mRNA. /PROD=adenylate cyclase activating polypeptideprecursor /FL=gb:NM_001117.2	3.41	2.72	15.98	12.26	8.31	4.08	1	3.75	7.32	4.01	7.21	9.15	4.64	6.61	7.06	3.5	4.69	1.12	8.47	3.15	1.47	3.73	5.34	1.34	3.65	3.28	1.16	3.19	2.31	1.28	7.61	4.72	1.46	4.72	8.48	4.44	8.84	2.03	2.96	1.77	9.16	2.38	1	5.08	4.93
207151_at	ADCYAP1R1: adenylate cyclase activating polypeptide 1 (pituitary) receptor type I	NM_001118	117	gb:NM_001118.1 /DB_XREF=gi:4501922 /GEN=ADCYAP1R1 /FEA=FLmRNA /CNT=8 /TID=Hs.4748.0 /TIER=FL /STK=0 /UG=Hs.4748 /LL=117 /DEF=Homo sapiens adenylate cyclase activating polypeptide 1 (pituitary) receptor type I (ADCYAP1R1), mRNA. /PROD=type I adenylate cyclase activating polypeptidereceptor precursor /FL=gb:D17516.1 gb:NM_001118.1	3.23	6.74	6.14	4.39	9.88	2.81	6.41	5.62	9.17	9.93	4.95	6.14	5.77	5.93	7.28	3.02	7.83	5.28	6.18	2.85	10.61	6.64	8.97	6.96	9.89	4.29	1.18	3.06	2.51	6.97	2.53	6.17	4.85	7.4	4.66	8.12	2.02	4.51	7.53	9.58	4.17	10.05	5.82	9.02	8.09
226690_at	ADCYAP1R1: Adenylate cyclase activating polypeptide 1 (pituitary) receptor type I	AW451961	117	gb:AW451961 /DB_XREF=gi:6992737 /DB_XREF=UI-H-BI3-alm-a-02-0-UI.s1 /CLONE=IMAGE:2737058 /FEA=EST /CNT=54 /TID=Hs.4748.1 /TIER=Stack /STK=25 /UG=Hs.4748 /LL=117 /UG_GENE=ADCYAP1R1 /UG_TITLE=adenylate cyclase activating polypeptide 1 (pituitary) receptor type I	9.78	17.86	12.64	19.95	12.23	10.67	13.71	12.13	12.96	3.93	15.15	13.76	14.96	7.32	8.82	13.37	8.14	14.17	12.5	9.5	9.21	15.16	11.6	4.08	9.33	7.78	11.27	13.65	17.98	8.14	8.44	9.38	11.84	4.98	9.14	15.72	15.3	11.35	12.74	6.2	7.8	10.64	11.33	13.14	4.36
214726_x_at	ADD1: adducin 1 (alpha)	AL556041	118	gb:AL556041 /DB_XREF=gi:12898348 /DB_XREF=AL556041 /CLONE=CS0DK010YL13 (5 prime) /FEA=DNA_1 /CNT=24 /TID=Hs.183706.2 /TIER=ConsEnd /STK=0 /UG=Hs.183706 /LL=118 /UG_GENE=ADD1 /UG_TITLE=adducin 1 (alpha)	89.48	144.65	128.88	108.67	128.09	110.2	111.38	165.64	114.06	91.03	110.11	106.69	126.24	96.63	123.4	138.79	138	120.35	103.45	119.15	114.66	134.53	115.98	137.02	108.65	111.68	122.1	109.63	103.94	104.62	85.94	98.83	111.37	75.39	103.03	123.08	119.48	106	136.06	110.49	118.54	92.57	93.59	91.87	88.94
238939_at	ADD1: Adducin 1 (alpha)	D44744	118	gb:D44744 /DB_XREF=gi:1572219 /DB_XREF=HUMSUPY157 /CLONE=182 /FEA=EST /CNT=10 /TID=Hs.247447.0 /TIER=ConsEnd /STK=0 /UG=Hs.247447 /UG_TITLE=ESTs	23.69	57.97	36.94	31.13	38.71	37.52	48.12	67.45	38.78	44.71	33.62	56.39	62.98	49.43	37.79	49.29	56.46	38.12	31.44	57.59	36.18	52.86	34.74	46.96	43.27	34.35	41.93	28.09	40.1	16.09	23.24	31.83	31.27	24.48	30.53	36.34	77.19	43.13	82.81	39.2	27.91	33.22	35.31	32.11	22.23
205268_s_at	ADD2: adducin 2 (beta)	NM_017488	119	gb:NM_017488.1 /DB_XREF=gi:9257189 /GEN=ADD2 /FEA=FLmRNA /CNT=74 /TID=Hs.247423.6 /TIER=FL+Stack /STK=18 /UG=Hs.247423 /LL=119 /DEF=Homo sapiens adducin 2 (beta) (ADD2), transcript variant beta-4, mRNA. /PROD=adducin 2, isoform e /FL=gb:NM_017488.1	2.68	10.71	12.09	10.83	17.49	8.4	10.53	17.61	8.39	3.05	9.53	9.75	6.87	9.7	11.84	7.88	5.48	4.29	14.24	10.84	12.18	8.24	7.25	8.99	5.63	8.29	6.77	6.92	6.99	9.73	1.31	3.17	14.43	9.62	11.19	8.54	7.8	8.07	12.75	13.89	9.08	10.26	9.86	10.46	5.75
206807_s_at	ADD2: adducin 2 (beta)	NM_017482	119	gb:NM_017482.1 /DB_XREF=gi:9257177 /GEN=ADD2 /FEA=FLmRNA /CNT=9 /TID=Hs.247423.0 /TIER=FL /STK=0 /UG=Hs.247423 /LL=119 /DEF=Homo sapiens adducin 2 (beta) (ADD2), transcript variant beta-2, mRNA. /PROD=adducin 2, isoform b /FL=gb:NM_017482.1	115.1	84.84	110.34	112.02	107.16	83.98	95.2	81.51	94.1	73.31	68.97	82.46	80.75	69.27	77.61	62.33	52.56	76.95	74.64	67.96	68.65	68.16	72.06	57.82	70.09	72.79	71.06	76.89	58.1	76.58	68.8	53.92	62.49	71.94	89.44	93.5	85.91	88.07	88.21	78.72	40.8	56.83	61.69	54.91	76.32
237336_at	ADD2: adducin 2 (beta)	AW002864	119	gb:AW002864 /DB_XREF=gi:5849780 /DB_XREF=wr01f02.x1 /CLONE=IMAGE:2480283 /FEA=EST /CNT=7 /TID=Hs.143496.0 /TIER=ConsEnd /STK=7 /UG=Hs.143496 /UG_TITLE=ESTs	14.14	16.91	1.98	4.26	5.51	11.83	4.63	1	7.71	2.15	9.32	1.68	9.74	7.56	8.2	14.13	15.14	2.02	6.96	20.84	10.97	6.63	4.95	10.73	5.7	14.82	10.54	27.78	5.72	2.77	13.36	24.59	7.36	18.73	3.42	7.58	13.62	24.54	3.81	1.61	22.39	11.86	18.51	5.81	11.12
244060_at	ADD2: Adducin 2 (beta)	AA702817	119	gb:AA702817 /DB_XREF=gi:2705930 /DB_XREF=zi90d07.s1 /CLONE=IMAGE:448045 /FEA=EST /CNT=4 /TID=Hs.188528.0 /TIER=ConsEnd /STK=3 /UG=Hs.188528 /UG_TITLE=ESTs	6.89	9.18	7.08	7.35	8.62	4.47	6.6	7.53	15.7	11.76	8.36	10	9.06	2.78	1.29	12.64	7.25	11.14	1.93	6.36	13.07	9.67	3.17	9.74	3.45	9.25	7.44	5.78	17.05	5.24	13.29	7.18	9.43	4.3	2.55	9.34	12.23	4.97	9.31	11.12	14.33	8.9	12.06	4.36	10.5
221881_s_at	ADD3 /// CLIC4: adducin 3 (gamma) /// chloride intracellular channel 4	AI638420	120 /// 25932	gb:AI638420 /DB_XREF=gi:4690654 /DB_XREF=tt31g07.x1 /CLONE=IMAGE:2242428 /FEA=EST /CNT=51 /TID=Hs.25035.1 /TIER=Stack /STK=15 /UG=Hs.25035 /LL=25932 /UG_GENE=CLIC4 /UG_TITLE=chloride intracellular channel 4	140.22	93.93	184.14	128.62	117.51	124.82	128.2	57.77	147.91	114.8	114.83	130.27	115.66	111.69	147.68	88.9	111.44	129.6	193.04	149.79	169.82	135.13	79.24	26.51	137.27	34.7	43.75	56.57	177.09	82.15	157.5	118.64	156.04	89.84	37.05	90.03	85.26	138.38	88.86	153.95	70.16	132.05	162.15	67.17	65.55
218562_s_at	ADD3 /// TMEM57: adducin 3 (gamma) /// transmembrane protein 57	NM_018202	120 /// 55219	gb:NM_018202.1 /DB_XREF=gi:8922637 /GEN=FLJ10747 /FEA=FLmRNA /CNT=79 /TID=Hs.189782.0 /TIER=FL /STK=2 /UG=Hs.189782 /LL=55219 /DEF=Homo sapiens hypothetical protein FLJ10747 (FLJ10747), mRNA. /PROD=hypothetical protein FLJ10747 /FL=gb:NM_018202.1	143.08	99.94	224.92	114.1	208.03	115.34	100.79	155.48	142.29	129.7	154.16	149.87	120.35	209.23	160.09	180.53	213.05	152.48	224.77	142.57	154.71	173.32	204.07	183.32	180.37	128.4	230.19	207.37	109.57	163.55	122.85	191.64	193.09	114.1	154.25	167.85	189.8	171.03	247.3	166.7	218.95	213.38	182.57	305.9	183.36
239171_at	ADD3: Adducin 3 (gamma)	AA766886	120	gb:AA766886 /DB_XREF=gi:2818124 /DB_XREF=nz80b05.s1 /CLONE=IMAGE:1301745 /FEA=EST /CNT=8 /TID=Hs.222051.0 /TIER=ConsEnd /STK=4 /UG=Hs.222051 /UG_TITLE=ESTs	23.9	47.12	32	26.83	24.03	38.21	23.62	35.69	37.52	30.93	37.47	44.71	32.38	59.86	24.16	40.87	23.88	41.08	19.07	41.03	30.45	40.92	37.47	37.4	21.64	40.33	25.95	33.63	28.06	48.37	16.33	29.74	19.05	33.72	35.42	31.36	44	26.23	58.52	47.99	18.06	32.67	33.73	29.2	24.6
215895_x_at	ADFP: Adipose differentiation-related protein	AK022061	123	gb:AK022061.1 /DB_XREF=gi:10433381 /FEA=mRNA /CNT=2 /TID=Hs.306622.0 /TIER=ConsEnd /STK=0 /UG=Hs.306622 /UG_TITLE=Homo sapiens cDNA FLJ11999 fis, clone HEMBB1001527 /DEF=Homo sapiens cDNA FLJ11999 fis, clone HEMBB1001527.	3.04	2.58	3.41	2.37	3.09	1.46	1	3.02	35.59	2.56	1.64	4.13	8.71	5.76	2.61	2.95	24.53	35.87	3.68	19.92	3.94	11.15	4.22	18.96	3.05	8.06	2.33	9.63	22.85	2.37	37.24	18.77	40.17	2.35	2.5	1.68	1.3	2.49	2.44	7.28	16.37	3.99	10.51	3.32	14.63
206262_at	ADH1A /// ADH1B /// ADH1C: alcohol dehydrogenase 1A (class I), alpha polypeptide /// alcohol dehydrogenase IB (class I), beta polypeptide /// alcohol dehydrogenase 1C (class I), gamma polypeptide	NM_000669	124 /// 125 /// 126	gb:NM_000669.2 /DB_XREF=gi:11496888 /GEN=ADH3 /FEA=FLmRNA /CNT=16 /TID=Hs.2523.0 /TIER=FL+Stack /STK=8 /UG=Hs.2523 /LL=126 /DEF=Homo sapiens alcohol dehydrogenase 3 (class I), gamma polypeptide (ADH3), mRNA. /PROD=class I alcohol dehydrogenase 3 gamma subunit /FL=gb:M12272.1 gb:NM_000669.2	4.33	6.98	4.14	3.24	6.21	6.84	1	8.12	2.87	3.37	2.99	9.61	3.44	14.87	1.94	7.38	5.83	3.68	5.29	1	4.38	7.63	1.54	16.48	6.31	6.97	3.74	8.28	8.88	9.87	4.43	5.21	4.93	2.24	6.72	5.16	13.14	7.17	2.54	7.9	4.25	1.55	5.2	15.04	3.08
209614_at	ADH1A /// ADH1B /// ADH1C: alcohol dehydrogenase 1A (class I), alpha polypeptide /// alcohol dehydrogenase IB (class I), beta polypeptide /// alcohol dehydrogenase 1C (class I), gamma polypeptide	AF153821	124 /// 125 /// 126	gb:AF153821.1 /DB_XREF=gi:5002378 /FEA=FLmRNA /CNT=101 /TID=Hs.4.0 /TIER=FL /STK=0 /UG=Hs.4 /LL=125 /UG_GENE=ADH2 /DEF=Homo sapiens alcohol dehydrogenase beta2 subunit mRNA, complete cds. /PROD=alcohol dehydrogenase beta2 subunit /FL=gb:D00137.1 gb:M21692.1 gb:M24317.1 gb:NM_000668.2 gb:AF153821.1	6.15	7.73	6.85	9.76	3.7	1.88	3.4	10.52	1.48	12.77	2.02	12.11	5.16	8.28	1	12.72	5.8	6.45	3.38	5.68	10.34	7.29	1	4.83	3.37	5.56	8.76	11.23	5.97	5.85	3.79	2.66	2.41	8.96	2.35	3.1	2.49	6.21	5.68	1	7.02	8.87	3.13	7.59	14.96
207820_at	ADH1A: alcohol dehydrogenase 1A (class I), alpha polypeptide	NM_000667	124	gb:NM_000667.2 /DB_XREF=gi:11496886 /GEN=ADH1 /FEA=FLmRNA /CNT=5 /TID=Hs.73843.0 /TIER=FL /STK=0 /UG=Hs.73843 /LL=124 /DEF=Homo sapiens alcohol dehydrogenase 1 (class I), alpha polypeptide (ADH1), mRNA. /PROD=class I alcohol dehydrogenase 1 alpha subunit /FL=gb:M12271.1 gb:M12963.1 gb:NM_000667.2	2.68	7.09	8.37	4.2	2.76	4.36	5.49	1.48	14.63	8.35	10.45	8.65	11.51	9.17	12.42	3.74	16.96	5.62	13.44	5.51	9.97	7.16	11.52	10.09	2.19	7.11	10.16	9.19	6.32	3.09	10.87	14.13	10.9	7.6	7.85	4.96	1.95	8.77	9.39	4.81	3.93	11.16	8.97	8.82	9.63
209612_s_at	ADH1B: alcohol dehydrogenase IB (class I), beta polypeptide	M24317	125	gb:M24317.1 /DB_XREF=gi:178097 /GEN=ADH2 /FEA=FLmRNA /CNT=101 /TID=Hs.4.0 /TIER=FL /STK=0 /UG=Hs.4 /LL=125 /UG_TITLE=alcohol dehydrogenase 2 (class I), beta polypeptide /DEF=Human class I alcohol dehydrogenase (ADH2) beta-1 subunit mRNA, complete cds. /FL=gb:D00137.1 gb:M21692.1 gb:M24317.1 gb:NM_000668.2 gb:AF153821.1	5.17	3.81	6.38	11.85	2.18	7.9	6.79	3.01	11.07	6.81	5.75	1.94	6.79	10.36	3.73	5.27	6.66	8.5	7.93	13.76	5.82	6.43	2.8	5.73	5.69	8.17	8.34	8.09	1.73	5.61	8.58	5.9	5.91	2.78	11.66	12.48	4.07	10.02	3.56	6.43	8.12	11.48	2.36	2.24	8.91
209613_s_at	ADH1B: alcohol dehydrogenase IB (class I), beta polypeptide	M21692	125	gb:M21692.1 /DB_XREF=gi:178099 /GEN=ADH2 /FEA=FLmRNA /CNT=101 /TID=Hs.4.0 /TIER=FL /STK=0 /UG=Hs.4 /LL=125 /UG_TITLE=alcohol dehydrogenase 2 (class I), beta polypeptide /DEF=Human class I alcohol dehydrogenase (ADH2) beta-1 subunit mRNA, complete cds. /FL=gb:D00137.1 gb:M21692.1 gb:M24317.1 gb:NM_000668.2 gb:AF153821.1	10.33	15.09	3.66	10.99	7.61	4.7	7.48	13.47	7.72	7.24	10.16	8.01	10.07	6.27	6.49	13.16	7.1	6.25	8.6	9.53	2.19	6.96	11.49	6.13	5.8	4.83	4.3	3.41	7.57	10.68	6.59	6.37	4.66	6.37	12.38	6.69	4.91	14.78	5	4.36	7.92	6.17	3.15	4.79	4.02
243544_at	ADH1C: Alcohol dehydrogenase 1C (class I), gamma polypeptide	AV649322	126	gb:AV649322 /DB_XREF=gi:9870336 /DB_XREF=AV649322 /CLONE=GLCBSG03 /FEA=EST /CNT=5 /TID=Hs.282347.0 /TIER=ConsEnd /STK=0 /UG=Hs.282347 /UG_TITLE=ESTs	6.78	4.4	5.38	6.97	2.18	1.55	4.49	6.04	4.51	5.08	6.44	4.86	2.64	3.91	2.5	7.01	1.79	11.56	4.53	5.06	6.76	6.73	6.24	2.14	4.52	3.94	6.95	6.52	3.19	6.45	7.49	5.44	6.06	2.61	5.26	5.3	2.99	4.02	4.19	5.02	4.04	2.06	2.58	2.46	4.21
223781_x_at	ADH4: alcohol dehydrogenase 4 (class II), pi polypeptide	M15943	127	gb:M15943.1 /DB_XREF=gi:178120 /GEN=ADH4 /FEA=FLmRNA /CNT=53 /TID=Hs.1219.0 /TIER=FL /STK=0 /UG=Hs.1219 /LL=127 /UG_TITLE=alcohol dehydrogenase 4 (class II), pi polypeptide /DEF=Human class II alchohol dehydrogenase (ADH4) pi subunit mRNA, complete cds. /FL=gb:M15943.1 gb:NM_000670.2	48.71	106.34	73.6	68.05	81.8	75.92	79.66	70.05	81.38	107.07	68.5	99.56	112.93	93.13	66.54	64.58	64.65	152.88	114.97	112.95	83.64	58.69	66.85	67.81	60.88	50.06	63.02	83.82	73.07	55.82	41.38	72.81	62.07	67.91	90.5	76.79	127.53	73.77	111.3	61.84	62.33	62.6	51.32	70.28	49.12
231675_s_at	ADH4: alcohol dehydrogenase 4 (class II), pi polypeptide	AV650931	127	gb:AV650931 /DB_XREF=gi:9871945 /DB_XREF=AV650931 /CLONE=GLCCKA03 /FEA=EST /CNT=10 /TID=Hs.1219.2 /TIER=Stack /STK=8 /UG=Hs.1219 /LL=127 /UG_GENE=ADH4 /UG_TITLE=alcohol dehydrogenase 4 (class II), pi polypeptide	4.18	3.92	1.2	6.51	3.81	2.38	6.37	1.22	3.06	7.11	3.6	12.82	1.18	1.34	9.98	10.35	16.59	7.1	1.19	7.04	4.12	1.56	2.45	5.05	1.44	3.96	8.45	7.53	3.59	3.78	11.21	2.38	10.18	15.14	2.43	10.63	1	5.15	8.19	2.6	4.55	8.88	23.53	3.83	2.72
231678_s_at	ADH4: alcohol dehydrogenase 4 (class II), pi polypeptide	AV651117	127	gb:AV651117 /DB_XREF=gi:9872131 /DB_XREF=AV651117 /CLONE=GLCCLH11 /FEA=EST /CNT=32 /TID=Hs.1219.1 /TIER=ConsEnd /STK=0 /UG=Hs.1219 /LL=127 /UG_GENE=ADH4 /UG_TITLE=alcohol dehydrogenase 4 (class II), pi polypeptide	6.5	5.02	7.02	3.71	6.72	7.01	3.91	1.82	3.08	4.65	5.24	3.9	6.38	1.49	2.03	3.06	3.3	7.19	4.53	6.15	2.4	7.59	3	1.92	7.23	1.92	7.45	6.45	4.11	3.52	2.71	5.34	5.29	5.31	4.66	8.52	5.75	4.82	5.87	1.74	5.23	2.43	1.8	4.16	3.2
231703_s_at	ADH4: Alcohol dehydrogenase 4 (class II), pi polypeptide	AV647973	127	gb:AV647973 /DB_XREF=gi:9868987 /DB_XREF=AV647973 /CLONE=GLCBDH11 /FEA=EST /CNT=32 /TID=Hs.1219.1 /TIER=Stack /STK=10 /UG=Hs.1219 /LL=127 /UG_GENE=ADH4 /UG_TITLE=alcohol dehydrogenase 4 (class II), pi polypeptide	3.6	3.16	14.33	5.61	3.15	3.08	3.7	6.71	4.4	2.32	4.25	1.43	5.31	2.8	6.82	3.87	4.6	1.17	5.21	9.6	3.32	3.83	3.84	4	5.19	17.23	5.22	2.64	7.77	10.95	5.75	3.19	12.1	2.25	2.83	3.42	3.4	4.63	6.25	14.85	4.84	1.21	3.38	4.63	3.33
207544_s_at	ADH6: alcohol dehydrogenase 6 (class V)	NM_000672	130	gb:NM_000672.2 /DB_XREF=gi:11024646 /GEN=ADH6 /FEA=FLmRNA /CNT=3 /TID=Hs.76800.0 /TIER=FL /STK=2 /UG=Hs.76800 /LL=130 /DEF=Homo sapiens alcohol dehydrogenase 6 (class V) (ADH6), mRNA. /PROD=class V alcohol dehydrogenase 6 /FL=gb:NM_000672.2	2.93	5.11	1.96	3.39	2.64	2.9	1.68	7.33	2.7	1.82	3.16	6.62	6.08	4.84	4.33	2.33	1.17	6.64	3.66	3.7	3.39	3.9	3.1	4.19	5.15	1.72	6.29	5.32	3.44	1.12	4.27	3.82	4.62	4.12	9.05	1.92	2.37	4.29	1	2.38	3.93	6.45	7.53	1.54	7.47
214261_s_at	ADH6: alcohol dehydrogenase 6 (class V)	H71135	130	gb:H71135 /DB_XREF=gi:1042951 /DB_XREF=ys13e09.s1 /CLONE=IMAGE:214696 /FEA=mRNA /CNT=43 /TID=Hs.76800.1 /TIER=Stack /STK=22 /UG=Hs.76800 /LL=130 /UG_GENE=ADH6 /UG_TITLE=alcohol dehydrogenase 6 (class V)	5.09	10.7	8.61	8	6.79	9.72	3.46	5.91	7.9	8.51	10.92	8.11	6.12	6.39	9.43	2.38	7.7	9.45	6.32	8.94	8.6	2.94	6.11	10	10.39	3.09	11.62	6.04	2.84	8.97	3.62	6.38	8.67	7.15	12.55	3.82	10.4	6.88	7.84	5.41	1.45	2.86	3.91	10.28	12.56
1563099_at	ADH6: Alcohol dehydrogenase 6 (class V)	BC038532	130	gb:BC038532.1 /DB_XREF=gi:23958934 /TID=Hs2.385800.1 /CNT=2 /FEA=mRNA /TIER=ConsEnd /STK=0 /UG=Hs.385800 /UG_TITLE=Homo sapiens, clone IMAGE:5165147, mRNA /DEF=Homo sapiens, clone IMAGE:5165147, mRNA.	2.16	1.96	1.25	1.28	6.81	1	1.69	2.2	2.31	1.75	1	3.25	3.15	3.41	2.77	1.87	2.77	10.03	2.16	15.35	2.92	23.73	22.64	1.4	1.27	4.36	30.61	2.86	3.36	1.53	2.19	1.36	2.86	6.03	3.82	2	1.71	3.1	2.6	2.69	18.23	2.31	2.47	2.63	2.51
210505_at	ADH7: alcohol dehydrogenase 7 (class IV), mu or sigma polypeptide	U07821	131	gb:U07821.1 /DB_XREF=gi:499097 /GEN=ADH7 /FEA=FLmRNA /CNT=9 /TID=Hs.389.0 /TIER=FL /STK=0 /UG=Hs.389 /LL=131 /DEF=Human alcohol dehydrogenase (ADH7) mRNA, complete cds. /PROD=alcohol dehydrogenase /FL=gb:U07821.1 gb:NM_000673.2 gb:U09623.1 gb:L33179.1	21.76	14.94	14.27	15.23	17.1	18.43	27.71	18.1	16.48	22.59	15.14	15.75	7.01	19.18	15.56	17.73	23.53	21.09	17.1	11.98	7.54	25.29	15.69	16.38	9.08	23.91	16.37	17.86	16.81	17.39	21.78	18.04	20.32	11.54	19.85	21.77	16.33	10.46	13.87	15.94	12.37	14.22	14.14	22.57	13.33
227113_at	ADHFE1: alcohol dehydrogenase, iron containing, 1	BE048349	137872	gb:BE048349 /DB_XREF=gi:8365402 /DB_XREF=hr45h03.x1 /CLONE=IMAGE:3131477 /FEA=EST /CNT=49 /TID=Hs.184261.0 /TIER=Stack /STK=30 /UG=Hs.184261 /UG_TITLE=ESTs, Weakly similar to putative type III alcohol dehydrogenase (D.melanogaster)	36.57	37.18	35.88	31.56	50.38	38.21	30.89	36.4	22.44	26.89	32.42	38.88	30.57	26.41	31.19	44.56	30.76	21.3	32.31	40.99	19.97	19.71	25.03	29.44	25.15	26.87	33.3	26.73	22.26	31.25	35.38	24.21	29.4	32.6	43.76	33.16	21.25	26.5	60.39	41.2	30.99	22.45	29.48	25.58	38.69
207175_at	ADIPOQ: adiponectin, C1Q and collagen domain containing	NM_004797	9370	gb:NM_004797.1 /DB_XREF=gi:4757759 /GEN=APM1 /FEA=FLmRNA /CNT=9 /TID=Hs.80485.0 /TIER=FL /STK=0 /UG=Hs.80485 /LL=9370 /DEF=Homo sapiens adipose most abundant gene transcript 1 (APM1), mRNA. /PROD=adipose most abundant gene transcript 1 /FL=gb:D45371.1 gb:NM_004797.1	5.09	9.22	12.64	9.67	11.08	8.08	3.41	6.24	2.52	3.89	7.31	17.79	11.18	13.12	4.97	10.14	12.38	11.89	3.55	13.37	11.47	9.38	4.7	3.61	1.56	14.07	10.92	2.65	13.89	13.28	5.23	4.18	4.48	10.1	14.22	8.71	7.47	8.24	4.96	6.61	4.9	11.2	11.29	1.64	8.96
239501_at	ADK: Adenosine kinase	AI079134	132	gb:AI079134 /DB_XREF=gi:3415385 /DB_XREF=oy44b07.s1 /CLONE=IMAGE:1668661 /FEA=EST /CNT=6 /TID=Hs.132903.0 /TIER=ConsEnd /STK=4 /UG=Hs.132903 /UG_TITLE=ESTs	14.45	9.61	13.95	17.52	6.91	16.27	21.17	22.11	19.53	18.84	9.59	13.74	11.25	17.46	18.13	8.77	9.1	4.51	13.57	12.64	11.55	7.21	21.08	21.99	7.36	17.39	17.99	8.1	17.91	12.29	17.7	16.39	9.72	8.63	6.65	7.66	13.61	10.43	15.05	18.42	16.3	6.99	19.29	13.13	23.43
239940_at	ADK: Adenosine kinase	BE674244	132	gb:BE674244 /DB_XREF=gi:10034785 /DB_XREF=7d77c07.x1 /CLONE=IMAGE:3278988 /FEA=EST /CNT=7 /TID=Hs.246819.0 /TIER=ConsEnd /STK=3 /UG=Hs.246819 /UG_TITLE=ESTs	28.68	50.26	34.34	46.52	56.16	50.35	26.96	60.77	43.77	36.51	45.1	38.14	37.59	37.04	37.19	49.6	31.63	45.38	29.11	37.97	32.79	39.04	41.14	41.91	34.81	43.58	50.3	43.81	44.27	54.5	42.53	47.49	48.84	37.59	33.93	35.31	54.3	44.78	60.77	43.37	43.63	34.79	42.15	46.14	52.59
1569921_at	ADK: Adenosine kinase	BC037826	132	gb:BC037826.1 /DB_XREF=gi:23138646 /TID=Hs2.405181.1 /CNT=4 /FEA=mRNA /TIER=ConsEnd /STK=0 /UG=Hs.405181 /UG_TITLE=Homo sapiens, clone IMAGE:4801098, mRNA /DEF=Homo sapiens, clone IMAGE:4801098, mRNA.	15.42	29.64	30.9	16.87	16.24	22.62	15.67	26.15	16.68	35.55	18.73	26.35	36.88	26.26	19.4	16.64	13.16	26.88	19.98	18.4	24.56	13.66	13.82	19.5	25.23	18.03	9	11.23	20.21	13.38	19.05	17.78	17.16	18.08	20.45	10.31	20.67	11.44	22.71	10.36	7.92	17.04	12.18	16.48	16.38
202912_at	ADM: adrenomedullin	NM_001124	133	gb:NM_001124.1 /DB_XREF=gi:4501944 /GEN=ADM /FEA=FLmRNA /CNT=170 /TID=Hs.394.0 /TIER=FL+Stack /STK=73 /UG=Hs.394 /LL=133 /DEF=Homo sapiens adrenomedullin (ADM), mRNA. /PROD=adrenomedullin /FL=gb:NM_001124.1 gb:D14874.1	485.53	19.38	169.81	114.09	11.71	105.31	129.12	45.65	77.41	63.54	32.65	273.63	152.42	180.41	237.76	31.68	18.48	475.65	3.86	437.81	218.44	207.58	191.27	15.77	799.11	30.63	411.2	14.32	16.85	98.66	10.04	8.96	19	127.38	17.95	73.99	79.26	143.75	335.51	195.2	35.38	233.38	32.25	12.13	47.04
220538_at	ADM2: adrenomedullin 2	NM_024866	79924	gb:NM_024866.1 /DB_XREF=gi:13376299 /GEN=FLJ21135 /FEA=FLmRNA /CNT=7 /TID=Hs.196985.0 /TIER=FL /STK=4 /UG=Hs.196985 /LL=79924 /DEF=Homo sapiens hypothetical protein FLJ21135 (FLJ21135), mRNA. /PROD=hypothetical protein FLJ21135 /FL=gb:NM_024866.1	39.06	30.55	36.02	39.84	34.59	34.44	37.9	44.25	39.6	42.41	30.36	30.36	34.24	30.98	24.82	42.02	31.63	35.76	33.21	43.57	28.19	38.92	27.28	26.78	35.38	35.77	34.18	24.78	21.91	35.57	29.04	28.57	24.94	33.55	41.05	44.09	22.63	28.2	30.08	29.24	28.28	36.96	26.52	34.95	35.6
1552440_at	ADMR: adrenomedullin receptor	BC034761	11318	gb:BC034761.1 /DB_XREF=gi:21961319 /TID=Hs2.16743.1 /CNT=9 /FEA=FLmRNA /TIER=FL /STK=4 /LL=11318 /UG_GENE=ADMR /UG=Hs.16743 /DEF=Homo sapiens, adrenomedullin receptor, clone MGC:34399 IMAGE:5185932, mRNA, complete cds. /PROD=adrenomedullin receptor /FL=gb:BC034761.1 gb:NM_007264.2	35.24	18.07	34.55	17.65	72.67	28.47	25.41	20.25	41.37	18.63	33.54	23.88	34.92	27.01	14.47	27.24	29.85	35.45	16.57	26.35	27.53	24.19	24.7	20.61	22.9	19.61	43.71	32.24	6.23	31.2	19.92	51.58	33.66	16.19	24.62	34.03	30.8	13.22	24.03	30.14	18.25	29.53	14.88	19.98	29.79
222366_at	ADNP: Activity-dependent neuroprotector	W86781	23394	gb:W86781 /DB_XREF=gi:1400509 /DB_XREF=zh64a03.s1 /CLONE=IMAGE:416812 /FEA=EST /CNT=6 /TID=Hs.293736.0 /TIER=ConsEnd /STK=0 /UG=Hs.293736 /UG_TITLE=ESTs	108.16	176.12	201.31	142.41	132.47	196.81	177.09	126.6	189.97	190.72	170.65	192.11	214.95	231.26	159.54	169.37	128.23	180.78	153.44	148.31	160.37	145.92	166.38	175.67	225.47	165.39	164.99	141.88	195.5	171.05	111.68	136.6	89.88	170.39	219.98	106.13	195.59	184.46	220.56	198.37	123.18	154.27	144.96	147.58	105.57
239131_at	ADNP: Activity-dependent neuroprotector	AI304862	23394	gb:AI304862 /DB_XREF=gi:3988551 /DB_XREF=qo19f11.x1 /CLONE=IMAGE:1909005 /FEA=EST /CNT=8 /TID=Hs.12867.0 /TIER=ConsEnd /STK=4 /UG=Hs.12867 /UG_TITLE=ESTs	55.18	47.51	84.34	71.43	77.33	84.79	76.18	78.19	75.59	107.22	67.21	119.72	119.43	147.95	78.35	118.62	65.97	75.45	57.79	97.11	136.14	80.96	109.87	96.86	141.25	75.72	72.87	78.81	90.6	84.17	63.61	88.29	59.74	62.47	161.86	81.01	77.82	104.4	105	101.09	69.26	112.9	72.45	58.85	57.45
205481_at	ADORA1: adenosine A1 receptor	NM_000674	134	gb:NM_000674.1 /DB_XREF=gi:4501946 /GEN=ADORA1 /FEA=FLmRNA /CNT=38 /TID=Hs.77867.0 /TIER=FL+Stack /STK=11 /UG=Hs.77867 /LL=134 /DEF=Homo sapiens adenosine A1 receptor (ADORA1), mRNA. /PROD=adenosine A1 receptor /FL=gb:AB004662.1 gb:L22214.1 gb:S56143.1 gb:NM_000674.1	8.87	10.36	7.78	8.48	8.96	10.03	9.56	7.94	16.68	7.95	11.84	8.87	13.22	10.92	9.71	7.7	6.11	8.6	7.83	9.43	12.54	15.39	8.75	8.59	8.99	7.64	8.81	10.43	8.25	13.71	9.04	7.14	7.63	9.26	14.4	7.53	10.01	8.85	8.34	6.97	6.35	15.87	10.87	8.57	9.99
216220_s_at	ADORA1: adenosine A1 receptor	X68485	134	gb:X68485.1 /DB_XREF=gi:400449 /FEA=mRNA /CNT=2 /TID=Hs.77867.1 /TIER=ConsEnd /STK=0 /UG=Hs.77867 /LL=134 /UG_GENE=ADORA1 /DEF=H.sapiens mRNA for A1 adenosine receptor. /PROD=A1 adenosine receptor	60.64	33.27	77.73	49.62	45.6	65.49	55.26	79.69	102.51	54.23	83.02	45.43	69.92	54.57	83.62	62.06	60.19	122.94	25.8	88.29	35.99	57.16	52.41	41.95	52.71	50.33	209.33	66.22	37.63	59.21	35.73	53.4	46.09	37.93	45.44	56.93	67.29	47.33	42.9	42.62	38.22	56.54	51.77	48.46	47.93
205013_s_at	ADORA2A: adenosine A2a receptor	NM_000675	135	gb:NM_000675.2 /DB_XREF=gi:5921991 /GEN=ADORA2A /FEA=FLmRNA /CNT=46 /TID=Hs.1613.0 /TIER=FL+Stack /STK=28 /UG=Hs.1613 /LL=135 /DEF=Homo sapiens adenosine A2a receptor (ADORA2A), mRNA. /PROD=adenosine A2a receptor /FL=gb:M97370.1 gb:NM_000675.2	269.99	352.04	196.99	147.74	290.55	189.26	136.55	284.99	272.97	181.25	162.53	253.17	161.24	314.14	214.09	307.56	233.18	199.16	274.38	206.25	256.45	181.09	343.42	279.17	187.39	312.1	225.69	346.65	273.95	242.91	335.87	263.58	204.43	259.91	270.81	296.26	212	284.16	260.01	250.05	297.07	204.87	205.35	351.14	298.55
205891_at	ADORA2B: adenosine A2b receptor	NM_000676	136	gb:NM_000676.1 /DB_XREF=gi:4501950 /GEN=ADORA2B /FEA=FLmRNA /CNT=32 /TID=Hs.45743.0 /TIER=FL+Stack /STK=9 /UG=Hs.45743 /LL=136 /DEF=Homo sapiens adenosine A2b receptor (ADORA2B), mRNA. /PROD=adenosine A2b receptor /FL=gb:M97759.1 gb:NM_000676.1	17.27	7.78	14.99	33.16	145.57	19.59	11.91	45.19	6.49	13.55	16.77	88.63	12.59	97.9	7.7	130.62	16.06	6.34	8.27	10.08	14.37	13.08	50.51	73.85	10.95	57.55	89.81	10.77	7.95	12.38	109.2	30.81	106.15	16.98	46.17	14.79	14.51	6.1	127.75	45.19	16.39	40.9	18.95	16.38	32.05
237607_at	ADORA2B: Adenosine A2b receptor	AW204566	136	gb:AW204566 /DB_XREF=gi:6504038 /DB_XREF=UI-H-BI1-aec-e-12-0-UI.s1 /CLONE=IMAGE:2718838 /FEA=EST /CNT=6 /TID=Hs.167046.0 /TIER=ConsEnd /STK=6 /UG=Hs.167046 /UG_TITLE=ESTs	25	42.53	39	30.68	33.15	34.94	30.21	32.35	27.97	31.43	41.78	39.13	33.25	30.4	29.88	24.61	39.57	31.74	34.58	51.94	30.87	37.7	33.23	26.77	30.03	34.51	41.11	37.58	31.75	28.58	36.26	40.9	39.05	36.52	46.86	47.58	33.56	48.26	30.97	24.24	34.08	25.75	21.99	42.09	32.37
206171_at	ADORA3: adenosine A3 receptor	NM_000677	140	gb:NM_000677.2 /DB_XREF=gi:6031156 /GEN=ADORA3 /FEA=FLmRNA /CNT=20 /TID=Hs.258.0 /TIER=FL+Stack /STK=10 /UG=Hs.258 /LL=140 /DEF=Homo sapiens adenosine A3 receptor (ADORA3), mRNA. /PROD=adenosine A3 receptor /FL=gb:NM_000677.2 gb:L20463.1 gb:L22607.1	25.03	29.43	42.2	37.02	39.29	20.59	22.32	37.18	23.7	33.53	12.68	30.18	26.61	19.4	26.56	27.15	15.4	27.33	42.17	29.38	20.18	23.55	30	20.53	18.22	32.15	13.77	15	17.6	14.72	24.32	20.38	14.52	18.58	25.76	23.96	19.31	25.35	29.19	27.12	34.31	16.81	22.87	22.11	18.47
223660_at	ADORA3: adenosine A3 receptor	AF226731	140	gb:AF226731.1 /DB_XREF=gi:9963862 /FEA=FLmRNA /CNT=26 /TID=Hs.28847.0 /TIER=FL+Stack /STK=18 /UG=Hs.28847 /LL=57413 /UG_GENE=AD026 /DEF=Homo sapiens AD026 mRNA, complete cds. /PROD=AD026 /FL=gb:NM_020683.1 gb:AF226731.1	10.86	14.37	11.68	8.38	17.77	9.97	14.26	20.06	9.85	10.31	4.29	9.09	12.69	14.85	8.18	15.14	14.4	19.4	17.77	11.03	14.87	15.01	9.65	5.16	6.96	10.76	14.12	8.02	8.85	10.98	6.62	16.52	7.25	11.97	8.39	13.92	7.96	15.54	11.49	16.11	1.66	8.35	8.46	17.73	8.46
237904_at	ADORA3: Adenosine A3 receptor	BF056965	140	gb:BF056965 /DB_XREF=gi:10810861 /DB_XREF=7k12g04.x1 /CLONE=IMAGE:3444271 /FEA=EST /CNT=5 /TID=Hs.281342.0 /TIER=ConsEnd /STK=5 /UG=Hs.281342 /UG_TITLE=ESTs	5.34	3.41	2.47	5	3.71	6.89	3.48	1	3.53	3.99	3.79	1.95	1.2	3.44	3.03	7.76	3.64	1.8	3.7	8.18	1.83	1.29	2.07	1.05	6.24	4.54	2.73	2.58	1.86	3.55	5.32	8.57	4.36	3.04	1.62	2.46	1.81	3.77	1.79	4.12	2.86	1.58	1	2.46	8.7
224455_s_at	ADPGK: ADP-dependent glucokinase /// ADP-dependent glucokinase	BC006112	83440	gb:BC006112.1 /DB_XREF=gi:13543939 /FEA=FLmRNA /CNT=1 /TID=HsAffx.900856.463 /TIER=FL /STK=0 /DEF=Homo sapiens, Similar to RIKEN cDNA 2610017G09 gene, clone MGC:12975, mRNA, complete cds. /PROD=Similar to RIKEN cDNA 2610017G09 gene /FL=gb:BC006112.1	87.8	98.29	86.45	73.15	65.09	72.52	86.2	95.1	101.14	109.31	91.52	94.43	96.4	119.16	103.95	107.58	87.19	95.72	92.54	93.19	94.56	87.67	117.97	113.96	80.03	99.23	82.6	82.14	122.09	86.99	108.42	108.96	81.43	89.49	66.07	80.73	95.54	96.75	107.21	122.67	79.81	101.96	114.67	121.8	121.64
207863_at	ADPRH: ADP-ribosylarginine hydrolase	NM_001125	141	gb:NM_001125.1 /DB_XREF=gi:4557262 /GEN=ADPRH /FEA=FLmRNA /CNT=3 /TID=Hs.99884.0 /TIER=FL /STK=0 /UG=Hs.99884 /LL=141 /DEF=Homo sapiens ADP-ribosylarginine hydrolase (ADPRH), mRNA. /PROD=ADP-ribosylarginine hydrolase /FL=gb:L13291.1 gb:NM_001125.1	19.45	34.06	28.31	10.74	29.61	28.35	36.09	29.96	37.12	36.43	40.68	20.41	28.17	37.08	39.24	34.95	32.91	32.02	33.71	47.77	38.22	40	35.01	39.85	43.44	35.21	32.17	55.2	40.9	36.96	34.3	28.23	33.74	38.95	24.48	31.29	27.97	44.41	40.38	39.11	38.16	43.96	53.2	35.98	42.06
238505_at	ADPRH: ADP-ribosylarginine hydrolase	BF510789	141	gb:BF510789 /DB_XREF=gi:11594087 /DB_XREF=UI-H-BI4-aoh-h-10-0-UI.s1 /CLONE=IMAGE:3084931 /FEA=EST /CNT=11 /TID=Hs.300425.0 /TIER=ConsEnd /STK=2 /UG=Hs.300425 /UG_TITLE=ESTs	59.16	50.13	65.89	46.22	86.58	46.09	51.9	82.01	43.19	47.86	59.66	64.33	70.35	84.01	76.84	85.6	51.71	60.42	66.85	73.38	59.09	77.66	69.73	73.9	85.76	44.89	60.21	121	51.79	107.27	64.66	67.25	81.78	40.43	109.49	57.36	85.5	80.44	48.59	82.13	107.36	69.3	70.84	55.96	64.72
238054_at	ADPRHL1: ADP-ribosylhydrolase like 1	AI243209	113622	gb:AI243209 /DB_XREF=gi:3838606 /DB_XREF=qh40h10.x1 /CLONE=IMAGE:1847203 /FEA=EST /CNT=22 /TID=Hs.98669.0 /TIER=ConsEnd /STK=0 /UG=Hs.98669 /UG_TITLE=ESTs, Weakly similar to B47411 ADPribosylarginine hydrolase (H.sapiens)	14.88	6.32	11.78	20.89	15.74	12.12	11.23	12.06	23.96	15.87	11.34	11.19	2.29	15.04	7.72	23.13	12.57	20.01	14.85	10.63	8.05	10.31	8.62	4.55	12.62	13.18	29.69	11.17	7.88	19.7	9.44	13.36	9.86	10.93	8.28	20.53	9.08	9.81	12.39	7.67	21.2	7.34	24.5	7.69	7.77
1553163_at	ADPRHL1: ADP-ribosylhydrolase like 1	NM_138430	113622	gb:NM_138430.2 /DB_XREF=gi:21702734 /GEN=ARH2 /TID=Hs2.98669.1 /CNT=13 /FEA=FLmRNA /TIER=FL /STK=1 /LL=113622 /UG=Hs.98669 /DEF=Homo sapiens ADP-ribosyl-hydrolase (ARH2), mRNA. /PROD=ADP-ribosyl-hydrolase /FL=gb:NM_138430.2	22.96	14.9	4.11	14.99	12.53	21.67	11.97	21.74	23.86	15.37	8.43	22.21	14.06	19.63	7.25	16.9	28.74	18.76	21.41	6.3	6.77	19.93	12.47	13.2	9.03	23.34	11.76	8.82	4.01	16.63	25.94	14.66	16.8	15.81	17.63	21.47	17.25	15.23	21.25	17.55	16.78	17.39	17.41	14.54	17.6
211489_at	ADRA1A: adrenergic, alpha-1A-, receptor	D32201	148	gb:D32201.1 /DB_XREF=gi:927210 /FEA=FLmRNA /CNT=1 /TID=Hs.52931.0 /TIER=FL /STK=0 /UG=Hs.52931 /LL=148 /UG_GENE=ADRA1A /DEF=Human mRNA for alpha 1C adrenergic receptor isoform 3, complete cds. /PROD=alpha 1C adrenergic receptor isoform 3 /FL=gb:D32201.1	4.5	4.7	2.32	2.45	3.15	3.44	11.24	2.87	3.77	9.07	3.26	2.93	4.75	4.29	1.92	7.02	1	8.54	5.84	1.62	15.61	2.32	2.79	2.46	8.08	5.98	2.21	16.87	7.3	5.71	2.04	14.18	3.26	1.3	8.52	13.42	2.87	5.12	3.4	8.35	3.6	3.64	5.74	1.84	3.81
211490_at	ADRA1A: adrenergic, alpha-1A-, receptor	AF013261	148	gb:AF013261.1 /DB_XREF=gi:2978555 /FEA=FLmRNA /CNT=1 /TID=Hs.52931.1 /TIER=FL /STK=0 /UG=Hs.52931 /LL=148 /UG_GENE=ADRA1A /DEF=Homo sapiens alpha 1A adrenergic receptor isoform 4 mRNA, complete cds. /PROD=alpha 1A adrenergic receptor isoform 4 /FL=gb:AF013261.1	8.21	6.45	13.15	3.9	2.2	18.26	21.56	7.18	15.03	14.33	12.58	12.17	11.67	15.17	10.61	21.72	10.64	1	4.22	10.6	8.85	16.57	4.49	8.03	1	11.62	3.58	8.92	16.73	12.69	17.31	4.02	10.75	9.86	14.41	7.51	3.59	16.72	7	1	10.66	4.93	9.69	5.7	11.74
211491_at	ADRA1A: adrenergic, alpha-1A-, receptor	D32202	148	gb:D32202.1 /DB_XREF=gi:927208 /FEA=FLmRNA /CNT=1 /TID=Hs.52931.2 /TIER=FL /STK=0 /UG=Hs.52931 /LL=148 /UG_GENE=ADRA1A /DEF=Human mRNA for alpha 1C adrenergic receptor isoform 2, complete cds. /PROD=alpha 1C adrenergic receptor isoform 2 /FL=gb:D32202.1	22.5	38.79	12.73	31.73	11.83	22.35	16.41	19.14	25.54	30.34	13.43	19.16	40.41	23	11.36	26	4.29	29.05	14.48	33.81	30.04	27.83	19.08	36.25	26.87	31.33	8	32.84	28.03	25.92	22.93	29.22	11.57	24.6	29.13	17.63	17.77	9.36	20.32	25.45	16.67	38.39	21.35	29.22	33.71
211492_s_at	ADRA1A: adrenergic, alpha-1A-, receptor	U02569	148	gb:U02569.1 /DB_XREF=gi:409028 /FEA=FLmRNA /CNT=6 /TID=Hs.52931.3 /TIER=FL /STK=0 /UG=Hs.52931 /LL=148 /UG_GENE=ADRA1A /DEF=Human alpha1C adrenergic receptor mRNA, complete cds. /PROD=alpha1C adrenergic receptor /FL=gb:U02569.1 gb:NM_000680.1 gb:D25235.1 gb:L31774.1	17.52	11.94	1.97	9.37	5.64	4.77	6.59	9.04	4.7	4.63	13.45	1.39	1.35	6.71	1.53	2.25	2.39	5.11	1	6.13	7.16	2.39	5.52	11.78	17.96	8.11	13.76	6.53	5.82	12.55	17.19	10.68	3.63	6.73	13.87	9.42	3.98	9.69	6.92	11.11	9.74	3.52	1.57	6.06	13.66
235642_at	ADRA1A: Adrenergic, alpha-1A-, receptor	AV694854	148	gb:AV694854 /DB_XREF=gi:10296717 /DB_XREF=AV694854 /CLONE=GKCDHC06 /FEA=EST /CNT=13 /TID=Hs.110028.0 /TIER=ConsEnd /STK=0 /UG=Hs.110028 /UG_TITLE=ESTs	9.98	10.7	14.5	16.79	13.12	13.32	11.83	8.63	5.88	10.65	15.55	10.35	18.04	14.63	13.81	15.91	12.4	9.51	10.82	18.12	10.37	6.15	9.64	4.57	12.61	4.96	11.27	13.36	7.7	10.29	18.4	11.34	13.5	15.57	16.31	15.11	18.77	9.51	4.3	6.75	9.01	5.25	4.27	14.39	12.64
237390_at	ADRA1A: Adrenergic, alpha-1A-, receptor	N51516	148	gb:N51516 /DB_XREF=gi:1192682 /DB_XREF=yy97b03.s1 /CLONE=IMAGE:281453 /FEA=EST /CNT=6 /TID=Hs.47191.0 /TIER=ConsEnd /STK=5 /UG=Hs.47191 /UG_TITLE=ESTs	2.3	5.15	4.5	2.92	2.71	3.01	2.29	1.59	2.46	4.04	4.05	3.73	5.7	5.79	4.4	6.13	4.66	3.27	8.14	5.66	6.43	5.68	3.6	2.01	5.11	2.43	3.25	4.71	6.5	3.31	2.74	3.66	1.85	2.2	1.98	4.82	2.77	3.65	3.12	8.75	4.22	3.74	4.09	4.27	1.81
243146_at	ADRA1A: Adrenergic, alpha-1A-, receptor	BF221864	148	gb:BF221864 /DB_XREF=gi:11129041 /DB_XREF=7p37h02.x1 /CLONE=IMAGE:3648219 /FEA=EST /CNT=3 /TID=Hs.289389.0 /TIER=ConsEnd /STK=3 /UG=Hs.289389 /UG_TITLE=ESTs	6.41	3.6	7.11	4.11	2.71	9.77	4.1	8.4	4.27	4.16	7.28	6.81	2.76	3.37	4.84	8.39	6.23	11.09	7.25	6.58	4.78	4.86	7.35	5.2	4.45	3.28	7.02	10.23	9.45	4.03	2.34	3.01	3.15	5.18	7.81	5.98	7.41	6.96	7.53	2.82	2.65	2.4	4.94	2.55	6.35
207589_at	ADRA1B: adrenergic, alpha-1B-, receptor	NM_000679	147	gb:NM_000679.1 /DB_XREF=gi:4501958 /GEN=ADRA1B /FEA=FLmRNA /CNT=4 /TID=Hs.123055.0 /TIER=FL /STK=0 /UG=Hs.123055 /LL=147 /DEF=Homo sapiens adrenergic, alpha-1B-, receptor (ADRA1B), mRNA. /PROD=adrenergic, alpha-1B-, receptor /FL=gb:NM_000679.1 gb:U03865.1 gb:L31773.1	1.35	1.71	1.54	1	1	1	1.68	1.46	1.75	1	2	1.26	3.32	2.87	2.26	1	4.65	1.25	1	2.87	6.46	2.87	1.29	6.83	7.3	1.97	3.44	2	1	1.54	3.86	7.21	2.29	4.3	2.74	1	10.04	1.32	1	4.56	1	1	3.4	2.2	1
210960_at	ADRA1D: adrenergic, alpha-1D-, receptor	M76446	146	gb:M76446.1 /DB_XREF=gi:177806 /FEA=FLmRNA /CNT=2 /TID=Hs.557.1 /TIER=FL /STK=0 /UG=Hs.557 /LL=146 /UG_GENE=ADRA1D /DEF=Human alpha-A1-adrenergic receptor mRNA, complete cds. /PROD=alpha-1A-adrenergic receptor /FL=gb:M76446.1	9.72	16.47	6.98	12.66	15.54	8.7	16.53	7.01	23.62	7.7	10.67	8.13	15.18	12.64	16.07	1.04	14.6	18.81	8.86	10.88	19.1	7.26	15.1	11.51	10.42	9.79	18.75	17.4	11.97	19.19	14.55	16.74	9.02	12.99	20.7	16.53	10.11	19.38	4.52	10.72	11.01	12.56	9.59	7.45	6.63
210961_s_at	ADRA1D: adrenergic, alpha-1D-, receptor	M76446	146	gb:M76446.1 /DB_XREF=gi:177806 /FEA=FLmRNA /CNT=2 /TID=Hs.557.1 /TIER=FL /STK=0 /UG=Hs.557 /LL=146 /UG_GENE=ADRA1D /DEF=Human alpha-A1-adrenergic receptor mRNA, complete cds. /PROD=alpha-1A-adrenergic receptor /FL=gb:M76446.1	12.83	20.78	8.17	20.9	17.98	17.61	7.55	17.81	14.67	11.76	9.92	7.7	16.08	13.55	19.26	12.25	18.59	17.1	4.47	12.05	17.63	5.81	7.99	13.53	3.33	13.5	20.3	7.31	14.27	6.87	16.34	7.23	9.19	12.98	14.76	15.98	12.71	9.97	12.69	11.38	10.79	10.33	9.36	21.93	10.43
209869_at	ADRA2A: adrenergic, alpha-2A-, receptor /// adrenergic, alpha-2A-, receptor	AF284095	150	gb:AF284095.1 /DB_XREF=gi:13447750 /FEA=FLmRNA /CNT=58 /TID=Hs.249159.0 /TIER=FL+Stack /STK=30 /UG=Hs.249159 /LL=150 /UG_GENE=ADRA2A /DEF=Homo sapiens alpha-2A adrenergic receptor mRNA, complete cds. /PROD=alpha-2A adrenergic receptor /FL=gb:AF284095.1 gb:NM_000681.1	17.13	15.01	17.2	8.92	12.87	16.32	6.62	24.43	10.84	6.96	14.39	17.47	15.65	11.73	6.87	8.89	19.76	1.81	15.17	11.28	9.76	20.23	10.43	17.73	18.32	18.87	17.12	6.74	10.58	16.57	15.19	8.54	11.04	11.09	20.31	17.32	9.33	14.12	14.26	6.74	17.28	6.93	11.57	11.76	13.63
208544_at	ADRA2B: adrenergic, alpha-2B-, receptor	NM_000682	151	gb:NM_000682.1 /DB_XREF=gi:4501964 /GEN=ADRA2B /FEA=FLmRNA /CNT=3 /TID=Hs.247686.0 /TIER=FL /STK=0 /UG=Hs.247686 /LL=151 /DEF=Homo sapiens adrenergic, alpha-2B-, receptor (ADRA2B), mRNA. /PROD=adrenergic, alpha-2B-, receptor /FL=gb:NM_000682.1	58.26	49.24	38.07	41.35	44.67	46.54	39.9	41.74	35.11	29.67	48.4	46.37	31.62	51.35	41.76	46.72	47.03	55.64	48.94	67.95	36.47	42.79	29.03	47.27	44.48	36.06	39.12	88.86	47.44	33.41	33.33	46.13	51.06	53.35	48.35	54.7	47.89	42.62	49.52	24.67	58.72	65.6	30.37	58.33	47.91
206128_at	ADRA2C: adrenergic, alpha-2C-, receptor	AI264306	152	gb:AI264306 /DB_XREF=gi:3872509 /DB_XREF=qi09a02.x1 /CLONE=IMAGE:1855946 /FEA=FLmRNA /CNT=23 /TID=Hs.123022.0 /TIER=Stack /STK=11 /UG=Hs.123022 /LL=152 /UG_GENE=ADRA2C /UG_TITLE=adrenergic, alpha-2C-, receptor /FL=gb:J03853.1 gb:NM_000683.1	50.82	50.92	38.44	67.64	59.43	58.56	36.58	61.42	58.72	53.75	61.44	45.35	58.96	44.7	56.84	35.51	62.42	45.39	63.35	58.67	43.96	45.12	53.25	33.11	54.83	53.62	54.56	50.48	52.61	53.3	42.74	44.35	42.13	47.91	51.43	59.9	38.12	39.86	47.58	55.06	59.28	39.32	53.55	37.64	51.41
208214_at	ADRB1: adrenergic, beta-1-, receptor	NM_000684	153	gb:NM_000684.1 /DB_XREF=gi:4557264 /GEN=ADRB1 /FEA=FLmRNA /CNT=4 /TID=Hs.99913.0 /TIER=FL /STK=0 /UG=Hs.99913 /LL=153 /DEF=Homo sapiens adrenergic, beta-1-, receptor (ADRB1), mRNA. /PROD=beta-1-adrenergic receptor /FL=gb:J03019.1 gb:NM_000684.1	9.92	7.74	14.23	9.78	8.07	5.41	10.64	4.02	1.6	5.07	6.97	8.32	3.96	4.69	11.39	4.48	5.02	8.85	8.98	9.48	11.41	6.83	6.22	6.09	6.88	3.65	17.62	5.41	15.58	5.76	35.45	1	3.36	4.54	1.98	1.8	3.68	3.37	6.18	3.39	10.3	8.29	3.89	7.35	7.23
206170_at	ADRB2: adrenergic, beta-2-, receptor, surface	NM_000024	154	gb:NM_000024.2 /DB_XREF=gi:13162366 /GEN=ADRB2 /FEA=FLmRNA /CNT=35 /TID=Hs.2551.0 /TIER=FL /STK=0 /UG=Hs.2551 /LL=154 /DEF=Homo sapiens adrenergic, beta-2-, receptor, surface (ADRB2), mRNA. /PROD=adrenergic, beta-2-, receptor, surface /FL=gb:NM_000024.2 gb:M15169.1	16.81	13.14	24.08	16.81	19.49	14.47	7.42	18.42	13.73	18.57	26.08	38.26	21.4	14.98	16.97	23.96	23.06	19.56	10.4	17.73	13.06	12.68	57.98	34.99	11.97	13.13	32.5	33.82	12.04	20.52	18.47	20.53	37.37	24.6	17.67	16.96	34.13	13.4	16.01	38.39	47.7	16.62	20.78	44.22	11.13
206812_at	ADRB3: adrenergic, beta-3-, receptor	NM_000025	155	gb:NM_000025.1 /DB_XREF=gi:4557266 /GEN=ADRB3 /FEA=FLmRNA /CNT=17 /TID=Hs.2549.0 /TIER=FL /STK=1 /UG=Hs.2549 /LL=155 /DEF=Homo sapiens adrenergic, beta-3-, receptor (ADRB3), mRNA. /PROD=adrenergic, beta-3-, receptor /FL=gb:NM_000025.1	26.12	12.33	26.33	34.64	11.37	8.37	22.34	29.75	24.14	15.83	19.36	25.66	15.92	22.13	16.23	22.58	27.18	42.64	19.83	17.65	28.68	20.1	22.14	23.21	27.58	15.04	6.04	25.7	11.76	21.49	6.71	18.24	23.81	9.71	33.01	23.57	21.64	17.19	24.47	12.24	19.85	16.4	12.02	14.01	19.15
217303_s_at	ADRB3: adrenergic, beta-3-, receptor	X70812	155	gb:X70812 /DB_XREF=gi:312398 /FEA=DNA_2 /CNT=1 /TID=Hs.2549.1 /TIER=ConsEnd /STK=0 /UG=Hs.2549 /LL=155 /UG_GENE=ADRB3 /UG_TITLE=adrenergic, beta-3-, receptor /DEF=H.sapiens gene for beta 3 adrenergic receptor	6.77	1	3.61	1	2.23	3.28	1	2.87	2.82	3.9	1	1	4.04	4.03	1	1	1.04	1	1	1	1.25	1.39	1	3.2	2.05	1	2.98	3.14	2.86	4.46	1	1.72	1.75	1.29	2.71	6.42	1	3.2	4.7	1.1	2.76	1.26	3.83	1	2.29
201401_s_at	ADRBK1: adrenergic, beta, receptor kinase 1	M80776	156	gb:M80776.1 /DB_XREF=gi:179334 /GEN=receptor kinase /FEA=FLmRNA /CNT=279 /TID=Hs.83636.0 /TIER=FL /STK=0 /UG=Hs.83636 /LL=156 /DEF=Human beta-adrenergic receptor kinase 1 mRNA, complete cds. /PROD=receptor kinase /FL=gb:M80776.1 gb:NM_001619.2	21.82	21.22	32.59	35.22	44.16	24.12	34.83	31.9	33.37	39.07	29.55	34.56	31.83	50.15	46.04	47.72	34.59	31.48	35.91	35.36	30.23	50.18	57.76	60.82	52.24	33.27	38.41	51.2	37.24	59.75	33.09	50.08	34.36	44.04	48.81	32.77	35.43	37.65	35.66	49.69	35.45	50.52	46.53	30.51	35.47
201402_at	ADRBK1: adrenergic, beta, receptor kinase 1	NM_001619	156	gb:NM_001619.2 /DB_XREF=gi:6138971 /GEN=ADRBK1 /FEA=FLmRNA /CNT=279 /TID=Hs.83636.0 /TIER=FL /STK=0 /UG=Hs.83636 /LL=156 /DEF=Homo sapiens adrenergic, beta, receptor kinase 1 (ADRBK1), mRNA. /PROD=beta adrenergic receptor kinase 1 /FL=gb:M80776.1 gb:NM_001619.2	4.52	1.06	1	1	1	2.98	1	3.85	1	1.07	2.37	7.52	4.31	3.75	4.23	4.52	5.53	4.82	2.98	1	6.2	1	1	1	1	1.83	1.06	6.05	3.75	1	9.9	4.76	1.06	2.6	1	1	2.56	8.58	2.78	1	1	1	1.77	2.6	2.98
38447_at	ADRBK1: adrenergic, beta, receptor kinase 1	U08438	156	Cluster Incl. U08438:Human beta-adrenergic receptor kinase (ADRBK1) gene /cds=(40,2109) /gb=U08438 /gi=2182231 /ug=Hs.83636 /len=3550	234.63	276.12	251.73	248.03	249.49	180.53	206.36	212.5	196.3	215.33	198.58	233.46	244.8	223.5	229.99	249.21	219.4	269.13	228.55	240.87	192.92	218.09	164.26	182.92	222.5	182.58	228.09	240.35	166.49	194.81	186.27	168.28	190.6	223.25	224.62	186.06	204.72	172.78	236.95	194.22	229.63	191.77	170.73	185.84	175.48
[truncated: 43,686 more rows]
[truncated: 41 more columns]
