# Supplementary material for: Machine learning-based microarray analyses indicate low-expression genes might collectively influence PAH disease
Source: PLoS Comput Biol. 2019 Aug 12;15(8):e1007264. doi: 10.1371/journal.pcbi.1007264 (PMC6705875; doi:10.1371/journal.pcbi.1007264)
Supplement: S3 Appendix — (ZIP) [file pcbi.1007264.s003.zip]

Archive with 8 entries (8 files):
- code4all/analysis_T1.m
- code4all/analysis_T2.m
- code4all/analysis_T3.m
- code4all/IQR_Threshold_Detection.docx
- code4all/KSIR.m
- code4all/PAH Report.pdf
- code4all/readme.txt
- code4all/sirrfec.m
