# Supplementary material for: Machine learning-based microarray analyses indicate low-expression genes might collectively influence PAH disease
Source: PLoS Comput Biol. 2019 Aug 12;15(8):e1007264. doi: 10.1371/journal.pcbi.1007264 (PMC6705875; doi:10.1371/journal.pcbi.1007264)
Supplement: S3 Appendix — (ZIP) [file pcbi.1007264.s003.zip › code4all/analysis_T3.m]

clc
clear all
rng(12345)

fn = 'LB-allsamples-allgenes_Gene_Number_54613';
p = 54613;
pp = 1000;
T = 100;

%% read and preprocessing data
display('read and preprocessing data')

[~,genenames] = xlsread(fn, 1, ['B2:B' num2str(p+1)]);

CR1 = ['F2:AA' num2str(p+1)];
CR2 = ['AB2:AR' num2str(p+1)];
CR3 = ['AS2:BS' num2str(p+1)];
CR4 = ['BT2:CM' num2str(p+1)];    

D1=xlsread(fn, 1, CR1);
D2=xlsread(fn, 1, CR2);
D3=xlsread(fn, 1, CR3);
D4=xlsread(fn, 1, CR4);

[~, n1] = size(D1);
[~, n2] = size(D2);
[~, n3] = size(D3);
[~, n4] = size(D4);

n = n2+n3;
Y = [ones(1,n2) 2*ones(1, n3)];
nY = [n2 n3];
nYtr = floor(nY*0.8);
nc = 2;

D1 = log2(D1);
D2 = log2(D2);
D3 = log2(D3);
D4 = log2(D4);

%% Primary ranking by ANOVA (multiclass) or t test (binary class)
display('runing t-test')

pv = zeros(1, p);
for i=1:p
     [~, pv(i)] = ttest2(D2(i,:), D3(i, :));
end
[pvs, pvsI] = sort(pv);

xlswrite('T3_Top1000.xls', genenames(pvsI(1:1000)), 'A1:A1000');
%% Refined ranking for the top 1000 genes by SIRRFE
display('running sirrfe')

X = [D2(pvsI(1:pp), :) D3(pvsI(1:pp), :)]';
SIRrank = sirrfec(X, Y, T);
RefinedRank = pvsI(SIRrank);
xlswrite('T3_RefinedTop1000.xls', genenames(RefinedRank), 'A1:A1000');

DX = X';
DXrefined = DX(SIRrank, :);
%% classification by LDA, SVM, and ANN with top ranked genes
display('classification using anova ranked features')

errlda = zeros(pp, T);
errsvm = zeros(pp, T);
errann = zeros(pp, T);
for ip=1:pp
    ip
    for it=1:T
        tridx = [];
        for ic=1:nc
            tridxc = randperm(nY(ic), nYtr(ic));
            tridx = [tridx sum(nY(1:ic-1))+tridxc];
        end
        teidx = setdiff(1:n, tridx);
        Xtr = X(tridx, 1:ip);
        Ytr = Y(tridx);
        Xte = X(teidx, 1:ip);
        Yte = Y(teidx);
        ntr = length(Ytr);
        nte = length(Yte);
        
        % LDA
        try
            obj = ClassificationDiscriminant.fit(Xtr, Ytr, 'gamma', 1e-4);
            Yt = predict(obj, Xte);
            Yt = Yt';
            errlda(ip, it) = length(find(Yt~=Yte))/nte;
        catch
            errlda(ip, it)=NaN;
        end
        
        % SVM
        try
            obj = fitcsvm(Xtr, Ytr);
            Yt = predict(obj, Xte);
            Yt = Yt';
            errsvm(ip, it) = length(find(Yt~=Yte))/nte;
        catch
            errsvm(ip, it)=NaN;
        end
        
        %ANN
        try
            net = patternnet(5);
            output = zeros(ntr, nc);
            for j=1:ntr
                output(j, Ytr(j))=1;
            end
            output = output';
            net = train(net, Xtr', output);
            Ytout = net(Xte');
            Yt = zeros(nte, 1);
            for j=1:nte
                Ytoutj=Ytout(:, j);
                Yt(j)= find(Ytoutj==max(Ytoutj));
            end
            Yt = Yt';
            errann(ip, it) = length(find(Yt~=Yte))/nte;
        catch
            errann(ip, it) = NaN;
        end
    end
end

%% classifiction with refined ranking
display('classification with refined feature ranking')

X = DXrefined';
errlda2 = zeros(pp, T);
errsvm2 = zeros(pp, T);
errann2 = zeros(pp, T);
for ip=1:pp
    ip
    for it=1:T
        tridx = [];
        for ic=1:nc
            tridxc = randperm(nY(ic), nYtr(ic));
            tridx = [tridx sum(nY(1:ic-1))+tridxc];
        end
        teidx = setdiff(1:n, tridx);
        Xtr = X(tridx, 1:ip);
        Ytr = Y(tridx);
        Xte = X(teidx, 1:ip);
        Yte = Y(teidx);
        ntr = length(Ytr);
        nte = length(Yte);
        
        % LDA
        try
            obj = ClassificationDiscriminant.fit(Xtr, Ytr, 'gamma', 1e-4);
            Yt = predict(obj, Xte);
            Yt = Yt';
            errlda2(ip, it) = length(find(Yt~=Yte))/nte;
        catch
            errlda2(ip, it)=NaN;
        end
        
        % SVM
        try
            obj = fitcsvm(Xtr, Ytr);
            Yt = predict(obj, Xte);
            Yt = Yt';
            errsvm2(ip, it) = length(find(Yt~=Yte))/nte;
        catch
            errsvm2(ip, it)=NaN;
        end
        
        %ANN
        try
            net = patternnet(5);
            output = zeros(ntr, nc);
            for j=1:ntr
                output(j, Ytr(j))=1;
            end
            output = output';
            net = train(net, Xtr', output);
            Ytout = net(Xte');
            Yt = zeros(nte, 1);
            for j=1:nte
                Ytoutj=Ytout(:, j);
                Yt(j)= find(Ytoutj==max(Ytoutj));
            end
            Yt = Yt';
            errann2(ip, it) = length(find(Yt~=Yte))/nte;
        catch
            errann2(ip, it) = NaN;
        end
    end
end

save T3_Result DX DXrefined errlda errsvm errann errlda2 errsvm2 errann2

%% show result in fig

merrlda = zeros(1, pp);
for ip=1:pp
    temp = errlda(ip, :);
    temp = temp(~isnan(temp));
    merrlda(ip) = mean(temp);
end

merrsvm = zeros(1, pp);
for ip=1:pp
    temp = errsvm(ip, :);
    temp = temp(~isnan(temp));
    merrsvm(ip) = mean(temp);
end

merrann = zeros(1, pp);
for ip=1:pp
    temp = errann(ip, :);
    temp = temp(~isnan(temp));
    merrann(ip) = mean(temp);
end

merrlda2 = zeros(1, pp);
for ip=1:pp
    temp = errlda2(ip, :);
    temp = temp(~isnan(temp));
    merrlda2(ip) = mean(temp);
end

merrsvm2 = zeros(1, pp);
for ip=1:pp
    temp = errsvm2(ip, :);
    temp = temp(~isnan(temp));
    merrsvm2(ip) = mean(temp);
end

merrann2 = zeros(1, pp);
for ip=1:pp
    temp = errann2(ip, :);
    temp = temp(~isnan(temp));
    merrann2(ip) = mean(temp);
end


hold on
plot(merrlda)
plot(merrsvm, 'r')
plot(merrann, 'g')
plot(merrlda2, 'k')
plot(merrsvm2, 'y')
plot(merrann2, 'm')
legend('ANOVA+LDA', 'ANOVA+SVM', 'ANOVA+ANN', 'ANOVA+SIRRFE+LDA', 'ANOVA+SIRRFE+SVM', 'ANOVA+SIRRFE+ANN')
hold off
saveas(gcf, 'T3.png')
