# Supplementary material for: Machine learning-based microarray analyses indicate low-expression genes might collectively influence PAH disease
Source: PLoS Comput Biol. 2019 Aug 12;15(8):e1007264. doi: 10.1371/journal.pcbi.1007264 (PMC6705875; doi:10.1371/journal.pcbi.1007264)
Supplement: S3 Appendix — (ZIP) [file pcbi.1007264.s003.zip › code4all/readme.txt]

1.To properly run the matlab code: 
	Make sure the file name was correctly assigned to variable ¡®fn¡¯, which includes seven different files named after the filtering algorithms:
	¡®LB-allsamples-allgenes_Gene_Number_54613¡¯
	¡®LB-allsamples-AllLarger_128_Gene_Number_14524¡¯
	¡®LB-allsamples-AllLarger_256_Gene_Number_10230¡¯
	¡®LB-allsamples-AtLeastOneLarger_128_Gene_Number_15794¡¯
	¡®LB-allsamples-AtLeastOneSmaller_128_Gene_Number_40089¡¯
	¡®LB-allsamples-AtLeastOneLarger_256_Gene_Number_11164¡¯
	¡®LB-allsamples-AtLeastOneSmaller_256_Gene_Number_44383¡¯

	Make sure the number of genes match the last number of each file name and the value for variable ¡®p¡¯ is updated properly.

2.The supplement file named ¡°PAH Report.pdf¡± also includes the detailed information of the optimal models¡¯ accuracy, number of genes used for constructing these models, and probe names from the microarray raw data.
