# Supplementary material for: Machine learning-based microarray analyses indicate low-expression genes might collectively influence PAH disease
Source: PLoS Comput Biol. 2019 Aug 12;15(8):e1007264. doi: 10.1371/journal.pcbi.1007264 (PMC6705875; doi:10.1371/journal.pcbi.1007264)
Supplement: S3 Appendix — (ZIP) [file pcbi.1007264.s003.zip › code4all/sirrfec.m]

function rank = sirrfec(X, Y, T)

% This function ranks features using SIR+RFE method
% X: n by p matrix
% Y: row or column of labels
% T: repeated times for stable ranking using SIR

labels = unique(Y);
nclass = length(labels);
d = nclass-1;
nY = zeros(1, nclass);
for ic=1:nclass
    nY(ic) = length(find(Y==labels(ic)));
end
nYtr = floor(nY*0.8);

[n, p] = size(X);
Xd = X;
rank = [];
nv = p;
vidx = 1:p;
stop = false;
while ~stop
    s = nv;
    opts.pType = 'c';
    sirw = zeros(T, nv);
    
    for it=1:T
        tridx = [];
        for ic=1:nclass
            tridxc = randperm(nY(ic), nYtr(ic));
            tridx = [tridx sum(nY(1:ic-1))+tridxc];
        end
        teidx = setdiff(1:n, tridx);
        Xtr = Xd(tridx, :);
        Ytr = Y(tridx);
        Xte = Xd(teidx, :);
        Yte = Y(teidx);
        ntr = length(Ytr);
        nte = length(Yte);
        
        Ktr = Xtr*Xtr';
        [SIR, vopts] = KSIR(Ktr, Ytr, d, s, opts);
        w = SIR.C*(Xtr - repmat(mean(Xtr, 1), ntr, 1));
        sirw(it, :) = sum(w.^2, 1);
    end
    [~, cvrank] = sort(mean(sirw, 1), 'descend');
    rank = [vidx(cvrank(length(cvrank))) rank];
    vidx = setdiff(1:1000, rank);
    Xd = X(:, vidx);
    nv = nv-1;
    if length(vidx)<nclass
        stop= true;
    end
end
rank = [vidx(1:nclass-1) rank];
